# Supplementary material for: Time-dependent cell-state selection identifies transiently expressed genes regulating ILC2 activation
Source: Commun Biol. 2023 Sep 6;6:915. doi: 10.1038/s42003-023-05297-w (PMC10482971; doi:10.1038/s42003-023-05297-w)
Supplement: Supplementary file 3 — Supplementary Data 1 [file 42003_2023_5297_MOESM3_ESM.csv]

name	Pre_1	Pre_2	Pre_3	Pre_4	Pre_5	Pre_6	Pre_7	Pre_8	Pre_9	Pre_10	dt0.5h_1	dt0.5h_2	dt0.5h_3	dt0.5h_4	dt0.5h_5	dt0.5h_6	dt0.5h_7	dt0.5h_8	dt0.5h_9	dt0.5h_10	dt0.5h_11	dt1.0h_1	dt1.0h_2	dt1.0h_3	dt1.0h_4	dt1.0h_5	dt1.0h_6	dt1.0h_7	dt1.0h_8	dt1.0h_9	dt1.0h_10	dt1.0h_11	dt1.5h_1	dt1.5h_2	dt1.5h_3	dt1.5h_4	dt1.5h_5	dt1.5h_6	dt1.5h_7	dt1.5h_8	dt1.5h_9	dt1.5h_10	dt1.5h_11	LA_1	LA_2	LA_3	LA_4	LA_5	LA_6
Gnai3	7.202722632249863	0.0	0.0	7.3312482685524225	0.0	6.247877684399664	0.0	0.0	8.582014115239287	0.0	0.0	0.0	6.278846461079875	0.0	0.0	0.0	7.050479852689521	0.0	0.0	9.148874953326889	0.0	5.555066503752343	0.0	0.0	0.0	7.058404333860507	7.82422223878805	0.0	6.773169149364035	0.0	0.0	3.595868201314845	8.519170528591378	6.737968551602212	0.0	0.0	0.0	0.0	6.8522710279265295	0.0	0.0	0.0	0.0	8.564906728077993	0.0	0.0	5.820785151933062	0.0	3.4785297837436064
Cdc45	5.750461127921178	0.0	0.0	0.0	0.0	0.0	0.0	0.0	0.0	6.487083939904691	0.0	0.0	0.0	0.0	0.0	0.0	0.0	0.0	0.0	0.0	0.0	0.0	0.0	0.0	0.0	0.0	0.0	0.0	0.0	0.0	0.0	0.0	0.0	0.0	0.0	0.0	0.0	0.0	0.0	0.0	0.0	0.0	0.0	0.0	0.0	0.0	0.0	0.0	0.0
Narf	0.0	0.0	0.0	0.0	0.0	0.0	0.0	0.0	0.0	0.0	0.0	0.0	0.0	0.0	0.0	0.0	0.0	0.0	0.0	0.0	0.0	0.0	0.0	0.0	0.0	0.0	0.0	0.0	0.0	0.0	0.0	0.0	0.0	0.0	0.0	0.0	0.0	0.0	0.0	0.0	0.0	0.0	0.0	5.952313717681206	0.0	0.0	0.0	0.0	0.0
Klf6	8.596558088110493	9.729100225066727	8.607465203461901	8.799434413579702	7.467938403172949	8.269076349383516	0.0	0.0	4.1749828541764655	9.453860455648313	9.611641812941526	9.687476764025204	2.611115141718252	0.0	7.409023554733882	0.0	0.0	0.0	0.0	2.3952210161190437	8.80621806039366	0.0	0.0	0.0	0.0	0.0	0.0	0.0	9.053029554336648	0.0	0.0	0.0	0.0	3.294508597910244	0.0	8.057973416448018	8.698314114811744	0.0	0.0	0.0	0.0	0.0	0.0	0.0	7.31011779530828	5.919515350627989	0.0	2.3735092018044215	0.0
Scmh1	0.0	0.0	0.0	0.0	0.0	8.434577880131275	0.0	4.565629896581528	0.0	0.0	0.0	0.0	0.0	0.0	0.0	0.0	0.0	0.0	0.0	0.0	0.0	0.0	0.0	0.0	0.0	0.0	0.0	0.0	0.0	0.0	0.0	0.0	0.0	0.0	0.0	0.0	0.0	0.0	0.0	0.0	0.0	0.0	0.0	0.0	0.0	0.0	0.0	4.147958099197613	0.0
Cox5a	10.429158926806988	2.79242398833884	9.8341616470518	9.826351860370648	11.19259496586631	8.74310101850943	10.96446174883766	8.053145371256798	10.520065222748679	10.452831482982853	9.459843603804696	0.0	9.332773839515976	9.907359307855494	10.580016588550865	10.565061927061654	0.0	10.446608501461899	1.9147284712112196	7.741661427727184	9.98837542946202	9.99216685734842	8.038310917502093	10.749451907427632	0.0	10.351835578412913	9.202438973243432	8.923252556310354	10.316468450039578	9.390654095637936	8.462208674790421	9.576503273865782	10.230679555090882	9.38950664756038	0.0	8.201847656632644	9.597165014626647	11.050259812459368	11.37554880306608	8.728059247162621	11.187047958263094	11.499027828690531	9.793799812513512	10.36287924788144	10.271791856460915	11.161455394663674	10.001012700785198	10.661274187674689	10.797689448245764
Fer	0.0	0.0	0.0	0.0	6.8097191241847	0.0	0.0	0.0	0.0	0.0	0.0	6.664395717629269	0.0	0.0	0.0	0.0	0.0	0.0	0.0	0.0	0.0	0.0	0.0	0.0	0.0	0.0	0.0	0.0	0.0	0.0	0.0	0.0	0.0	0.0	0.0	0.0	0.0	0.0	0.0	0.0	0.0	0.0	0.0	0.0	4.955928653343449	0.0	0.0	0.0	0.0
Xpo6	0.0	0.0	0.0	0.0	0.0	0.0	0.0	0.0	6.870732959987443	0.0	0.0	0.0	0.0	0.0	0.0	0.0	0.0	5.32879481795527	0.0	0.0	0.0	0.0	0.0	9.024259659479721	0.0	0.0	0.0	0.0	8.683261885747198	0.0	1.9928858358495305	0.0	5.546437453780636	0.0	0.0	0.0	0.0	4.33292643626451	0.0	0.0	0.0	0.0	0.0	3.1894376403623323	0.0	4.8315815211840984	0.0	6.253157511761531	0.0
Tfe3	0.0	0.0	0.0	0.0	0.0	0.0	8.069285023598114	0.0	0.0	0.0	0.0	0.0	0.0	0.0	0.0	0.0	0.0	8.326692496508755	2.7094796502568337	0.0	0.0	0.0	0.0	0.0	0.0	0.0	0.0	0.0	0.0	0.0	0.0	4.844367421717411	0.0	0.0	0.0	0.0	0.0	0.0	0.0	8.314155387478054	0.0	7.201974081130784	6.563581611089274	0.0	0.0	0.0	0.0	0.0	0.0
Axin2	4.414202547981586	0.0	0.0	0.0	0.0	0.0	0.0	0.0	0.0	0.0	0.0	0.0	0.0	0.0	0.0	0.0	0.0	0.0	0.0	0.0	0.0	0.0	3.1596349258244167	0.0	0.0	0.0	0.0	0.0	0.0	0.0	0.0	0.0	0.0	0.0	0.0	0.0	0.0	0.0	0.0	7.346521633042418	6.529703671250804	0.0	0.0	0.0	0.0	0.0	0.0	4.920007624211048	0.0
Brat1	0.0	0.0	0.0	0.0	0.0	0.0	0.0	0.0	0.0	0.0	0.0	0.0	0.0	0.0	0.0	0.0	0.0	0.0	0.0	0.0	0.0	0.0	0.0	0.0	0.0	0.0	0.0	0.0	0.0	0.0	0.0	0.0	0.0	0.0	0.0	0.0	0.0	0.0	0.0	0.0	0.0	0.0	0.0	0.0	0.0	0.0	0.0	6.47284537987399	0.0
Gna12	0.0	0.0	0.0	0.0	0.0	0.0	0.0	0.0	0.0	0.0	0.0	0.0	0.0	0.0	0.0	0.0	0.0	0.0	0.0	0.0	6.179183331716915	0.0	0.0	0.0	0.0	0.0	0.0	0.0	0.0	0.0	0.0	0.0	0.0	0.0	0.0	0.0	0.0	0.0	0.0	0.0	0.0	0.0	0.0	0.0	0.0	0.0	0.0	0.0	0.0
Igsf5	0.0	0.0	0.0	0.0	0.0	0.0	0.0	8.332294435597667	0.0	0.0	6.411828176052787	0.0	0.0	0.0	0.0	0.0	0.0	7.573059329227474	0.0	7.797985676755172	0.0	6.690093091797435	8.799016021343645	0.0	0.0	8.540167544642244	0.0	1.9768074922046752	9.320906933866656	6.968225664297604	1.9928858358495305	8.541291551394083	0.0	0.0	0.0	7.718379392433101	7.120281205841289	0.0	0.0	0.0	8.581903952216162	0.0	0.0	0.0	0.0	0.0	5.291772051942706	0.0	0.0
Dlat	3.1903614017019724	0.0	0.0	0.0	5.063009997459743	0.0	0.0	5.942078867662059	0.0	0.0	0.0	0.0	4.730574093917623	0.0	0.0	0.0	0.0	0.0	0.0	0.0	0.0	0.0	0.0	0.0	0.0	0.0	0.0	0.0	0.0	6.389012714445524	6.873230395252825	7.76338214889626	8.10544320700477	0.0	0.0	0.0	0.0	0.0	0.0	0.0	0.0	0.0	0.0	5.636198810003609	7.914671965128029	0.0	3.5123156710866272	6.663458710438727	5.784376154834781
Sdhd	8.565941437962845	8.679575276012818	0.0	2.792292277041958	6.8680983169464636	8.665285548112632	0.0	7.901745674455121	0.0	3.36976732326229	0.0	0.0	0.0	6.6473025118559175	0.0	0.0	8.913563502732531	0.0	0.0	2.3952210161190437	0.0	6.690093091797435	0.0	7.767884917344711	0.0	0.0	0.0	7.344221286216401	0.0	5.721232609107875	7.285188044904981	0.0	3.6361951766958627	0.0	8.39351602719259	0.0	0.0	0.0	0.0	7.107124349779037	8.125835350733688	7.975493119218486	6.773004336124419	0.0	0.0	0.0	0.0	7.626103477202041	0.0
Ccnd2	8.754236124306118	8.92804489926076	11.71271593126334	9.86354427968931	10.82365989409679	11.387159106128555	10.754311096901647	10.374834548557148	9.901681617399088	4.298241184776938	11.88930528509504	9.660874239497655	10.861824945700745	10.455866951610922	12.160038580477458	9.144066694442454	10.609534890105897	10.323318385618867	7.780466587884739	9.406059823349075	10.599688578737586	11.264604587203173	10.783652998708389	8.605480957053464	11.115276057816663	11.102428264935117	7.800481588613051	10.580037893844427	10.217013587006033	12.51659933320986	11.837958119278568	10.562391470901288	10.645416849100924	3.294508597910244	8.306321296618288	11.043710481357373	10.259443610797424	9.885519305334883	11.41957303869449	9.209484733275504	8.20920227521617	10.086554296233862	10.969924893264665	7.614277515090263	10.509583463441714	5.233896383830172	8.967842135628945	10.690775231674742	7.410321926660431
Gpr107	6.842947992434699	0.0	0.0	0.0	8.386082639837362	0.0	2.091985959025512	3.0976409690371245	0.0	0.0	4.250264046813167	2.5901693297150077	0.0	0.0	3.3409603312401206	6.510535332801876	0.0	0.0	0.0	2.3952210161190437	3.0261544640688265	0.0	8.650225297911762	0.0	0.0	0.0	5.5042094532705566	0.0	0.0	1.8430769225522654	0.0	0.0	0.0	0.0	0.0	0.0	3.3517148053719965	0.0	0.0	0.0	0.0	0.0	0.0	6.4974220994957745	0.0	0.0	0.0	7.119003575156212	0.0
Tspan32	7.730220805596637	10.205375065504796	7.73980974950904	0.0	9.631511377710503	9.897038687826774	8.77573632536694	9.404366759321547	9.500802750031715	10.433480068044805	7.63907846785245	6.591143521532981	0.0	0.0	0.0	0.0	0.0	0.0	0.0	0.0	0.0	0.0	0.0	0.0	0.0	0.0	3.5965496780911863	0.0	0.0	7.9773438182443295	1.9928858358495305	0.0	9.298884880179124	0.0	4.3731129213798905	0.0	7.120281205841289	0.0	2.195168402201875	0.0	0.0	7.850483240793775	9.09737258191325	0.0	0.0	7.412984742866665	4.846085700211889	7.074933752201694	0.0
Mid2	0.0	0.0	0.0	0.0	0.0	0.0	0.0	0.0	0.0	0.0	0.0	0.0	0.0	0.0	0.0	0.0	0.0	0.0	0.0	0.0	0.0	0.0	0.0	0.0	0.0	0.0	0.0	0.0	0.0	0.0	0.0	0.0	0.0	0.0	0.0	0.0	0.0	0.0	0.0	0.0	0.0	0.0	0.0	0.0	0.0	0.0	0.0	0.0	0.0
Trim25	0.0	0.0	0.0	0.0	0.0	0.0	0.0	0.0	0.0	0.0	0.0	0.0	0.0	0.0	0.0	0.0	0.0	0.0	0.0	0.0	0.0	0.0	0.0	6.05725475170303	0.0	0.0	0.0	0.0	0.0	0.0	0.0	3.595868201314845	0.0	0.0	0.0	0.0	8.492397466160563	0.0	5.86470365139736	0.0	2.3657496545029835	0.0	5.786135979040443	8.53362628246726	0.0	6.66872329521086	0.0	0.0	0.0
Dgke	0.0	0.0	0.0	0.0	0.0	0.0	0.0	0.0	0.0	0.0	0.0	0.0	0.0	0.0	0.0	0.0	0.0	0.0	0.0	0.0	0.0	0.0	0.0	0.0	0.0	0.0	0.0	0.0	0.0	0.0	0.0	0.0	0.0	0.0	0.0	0.0	0.0	0.0	0.0	0.0	0.0	0.0	0.0	0.0	0.0	0.0	0.0	0.0	0.0
Scpep1	0.0	0.0	0.0	0.0	0.0	0.0	0.0	0.0	0.0	0.0	0.0	0.0	0.0	0.0	0.0	0.0	0.0	0.0	0.0	0.0	0.0	0.0	0.0	0.0	3.0070572592430715	0.0	0.0	8.940599044640704	0.0	0.0	0.0	0.0	0.0	0.0	0.0	0.0	0.0	0.0	0.0	0.0	0.0	0.0	0.0	0.0	0.0	0.0	0.0	0.0	0.0
Mnt	0.0	0.0	0.0	8.12713232524764	0.0	0.0	0.0	0.0	0.0	0.0	0.0	0.0	0.0	0.0	0.0	0.0	0.0	0.0	0.0	0.0	0.0	6.889903377630811	0.0	0.0	0.0	0.0	0.0	0.0	0.0	0.0	0.0	0.0	0.0	7.236488150400715	0.0	0.0	0.0	0.0	0.0	0.0	0.0	0.0	0.0	0.0	0.0	0.0	0.0	0.0	0.0
Itgb2	3.1903614017019724	0.0	0.0	0.0	6.8680983169464636	5.266737358792451	5.440403805466767	6.028160722249172	0.0	0.0	0.0	0.0	0.0	0.0	0.0	0.0	0.0	0.0	5.210060332108906	0.0	0.0	5.555066503752343	5.3462540784901575	0.0	0.0	0.0	6.806938478481097	0.0	0.0	0.0	0.0	0.0	0.0	0.0	0.0	0.0	0.0	0.0	6.609468965647393	0.0	0.0	0.0	3.9797523550984466	4.108115105019031	0.0	6.122784666174992	3.5123156710866272	5.271948738329097	0.0
Hddc2	0.0	0.0	0.0	0.0	0.0	0.0	0.0	9.269488103900123	0.0	0.0	0.0	0.0	0.0	0.0	7.624650001121039	0.0	0.0	0.0	0.0	0.0	0.0	0.0	0.0	0.0	0.0	0.0	0.0	0.0	0.0	8.613787008147314	0.0	0.0	0.0	0.0	0.0	0.0	0.0	0.0	0.0	0.0	0.0	0.0	0.0	0.0	7.821961098633962	6.459456466517136	0.0	0.0	0.0
Rtca	5.514317304416629	0.0	0.0	2.792292277041958	5.415957493403666	0.0	0.0	0.0	0.0	0.0	0.0	0.0	0.0	0.0	0.0	0.0	0.0	0.0	0.0	0.0	0.0	0.0	0.0	0.0	0.0	5.300351715701499	0.0	0.0	0.0	0.0	0.0	0.0	6.53091951301168	0.0	0.0	7.398162861734197	6.390212078068924	0.0	0.0	0.0	0.0	6.981213837238391	6.563581611089274	6.621621685322193	0.0	5.548136691714828	0.0	5.895981375883962	3.4785297837436064
Dbt	0.0	0.0	0.0	0.0	0.0	0.0	0.0	0.0	0.0	0.0	0.0	0.0	0.0	0.0	0.0	0.0	0.0	0.0	0.0	0.0	0.0	0.0	0.0	0.0	0.0	0.0	0.0	0.0	0.0	0.0	0.0	0.0	0.0	0.0	6.638241119048161	0.0	5.241628475233892	0.0	0.0	0.0	0.0	0.0	0.0	0.0	0.0	0.0	0.0	5.895981375883962	0.0
Dazap2	9.144463318284378	7.703747800278775	9.082159251064015	8.096217602854258	5.2502502717117565	9.676788174722647	3.812845437153342	10.099644944247434	6.431557425399002	9.214098969709049	7.549347512588652	8.870418713801431	6.75895483148352	7.673867368228726	9.487688200901836	7.464342556314986	10.479139199890064	8.425928568432637	7.124342842495524	6.429809052198436	3.0261544640688265	8.547809734148373	6.646745097092375	2.59585202091835	7.950544448373994	9.479070617912246	8.57738735146434	0.0	7.11549550210332	0.0	7.810727736952944	7.566418901600539	7.225346064009188	9.311623633632125	0.0	8.332666063285338	5.813824057552574	8.40671771858382	9.642436507076823	8.256624889076711	5.262577348160515	8.3200458487845	7.733380641484093	6.940616596929912	6.099796018697115	7.063845747189697	7.845712387246104	6.982537543405166	7.623276468983834
Mcts1	7.585092558472254	0.0	0.0	0.0	2.493814782172175	0.0	0.0	0.0	0.0	0.0	0.0	0.0	8.64227229559312	0.0	0.0	0.0	0.0	0.0	0.0	0.0	0.0	0.0	0.0	0.0	0.0	0.0	8.042335158803303	7.6486260385741405	1.9742045436870277	0.0	0.0	7.76338214889626	0.0	0.0	0.0	9.199395707921411	0.0	6.3922583197621385	7.4916251151887465	0.0	0.0	0.0	0.0	9.499661003429914	0.0	7.013604734729545	8.471528396906331	5.4202131160512765	0.0
Trappc10	6.842947992434699	0.0	9.64995258373614	0.0	0.0	0.0	0.0	0.0	8.185245481215262	0.0	0.0	0.0	0.0	0.0	0.0	0.0	0.0	0.0	0.0	0.0	0.0	4.985365732591401	0.0	0.0	0.0	7.772382448672557	0.0	0.0	0.0	0.0	0.0	0.0	0.0	0.0	0.0	0.0	8.849969853412718	0.0	0.0	0.0	0.0	0.0	0.0	0.0	0.0	0.0	4.197800168023218	0.0	0.0
Ccm2	5.379966787873492	0.0	0.0	0.0	0.0	7.438741650169012	0.0	0.0	0.0	0.0	0.0	0.0	7.819089086898414	0.0	0.0	6.844269943169116	8.944306342251375	7.271439270969214	0.0	2.3952210161190437	6.248624288207297	0.0	3.689752400908064	6.439171194836268	0.0	7.147946000701936	0.0	6.923442107428157	0.0	0.0	0.0	6.3471367224431114	0.0	0.0	0.0	0.0	7.021486018242297	0.0	0.0	6.6516115773097955	0.0	6.4019494597421	3.4398017322347534	7.521658886884828	0.0	0.0	4.660588597188574	0.0	0.0
Tbrg4	0.0	0.0	0.0	0.0	0.0	0.0	7.495727135433092	2.257037634536371	0.0	0.0	4.646223851372631	0.0	0.0	0.0	0.0	0.0	0.0	0.0	0.0	0.0	0.0	3.48873103388484	0.0	0.0	0.0	0.0	0.0	0.0	3.2909177349904297	0.0	0.0	0.0	0.0	7.149623121079515	0.0	0.0	0.0	0.0	2.195168402201875	0.0	6.593154942272829	0.0	2.566978678261824	5.06566761745763	0.0	2.480013569578325	6.936145482048906	0.0	0.0
Ndufa9	7.241986282324097	2.79242398833884	0.0	0.0	6.5492544511957025	0.0	0.0	7.3535336897716865	2.141643084824773	0.0	0.0	0.0	8.832157172429838	8.353462448733463	7.978149136238512	2.522545271248219	9.116157804934124	7.758553823015266	0.0	0.0	0.0	9.043362441922161	0.0	0.0	0.0	0.0	9.019171342234664	0.0	4.4265202467918785	7.736029806909982	0.0	7.15391625454515	0.0	8.569493754256216	9.211083509281961	8.452602253343922	0.0	2.8844710675729353	5.053757814949871	0.0	0.0	7.677255017894082	6.4864262086441435	6.043966157941129	6.448852774344821	7.373691507509744	0.0	9.185614083813048	0.0
Lck	0.0	0.0	0.0	0.0	0.0	0.0	0.0	0.0	0.0	0.0	0.0	0.0	0.0	0.0	0.0	0.0	0.0	0.0	0.0	0.0	0.0	0.0	0.0	0.0	0.0	0.0	0.0	0.0	0.0	0.0	0.0	0.0	7.331572450251213	0.0	0.0	0.0	0.0	7.588943353103529	0.0	0.0	0.0	6.981213837238391	0.0	0.0	0.0	0.0	0.0	9.266210514878038	0.0
Galnt1	8.136630608637024	0.0	9.082159251064015	0.0	2.493814782172175	0.0	2.091985959025512	7.598309855032743	0.0	8.618974663671013	0.0	9.341626650467177	9.64046581531077	0.0	3.3409603312401206	2.522545271248219	7.906178802173591	0.0	0.0	9.432987490509852	2.1931967190455715	4.985365732591401	9.777965273044515	9.279823034304775	0.0	8.098616135400736	0.0	8.082848368294215	9.518218121540507	0.0	8.666486951046037	7.338248741989952	9.00988717434836	0.0	9.211083509281961	7.718379392433101	8.252117541835622	7.077578039110069	10.065079375716639	7.7730837025374795	8.758347226755308	7.783666676857625	7.8302356364856145	9.035911633043327	9.711302575929741	3.344552183048168	6.762578120095032	8.278300997099166	10.553336002101846
Pparg	6.362539347113312	0.0	0.0	0.0	0.0	6.383654403753597	0.0	8.190155019064536	0.0	0.0	0.0	0.0	0.0	0.0	7.1554085200672946	0.0	0.0	0.0	0.0	4.479158399458662	0.0	0.0	0.0	0.0	0.0	0.0	0.0	0.0	6.919980376942093	0.0	0.0	0.0	0.0	0.0	0.0	0.0	6.222435479036698	0.0	0.0	0.0	0.0	0.0	0.0	0.0	0.0	0.0	0.0	0.0	0.0
Raf1	5.855460870066732	0.0	0.0	0.0	0.0	0.0	7.8212691010791335	0.0	0.0	0.0	0.0	0.0	4.029388637099884	7.570060483828767	6.847495165272842	5.598707415380064	0.0	0.0	0.0	0.0	0.0	0.0	4.632739728706937	0.0	0.0	0.0	0.0	0.0	0.0	8.09124025811737	0.0	0.0	0.0	0.0	0.0	0.0	0.0	6.596417291756187	0.0	0.0	6.822265013745441	5.734077803691982	0.0	5.513302562199029	0.0	0.0	3.895393394745126	0.0	0.0
Sept1	0.0	0.0	0.0	0.0	0.0	0.0	0.0	0.0	0.0	0.0	0.0	0.0	0.0	0.0	0.0	0.0	0.0	0.0	0.0	0.0	0.0	0.0	0.0	0.0	3.0070572592430715	0.0	0.0	0.0	0.0	0.0	0.0	1.915621741232194	0.0	0.0	0.0	0.0	0.0	0.0	0.0	0.0	0.0	0.0	0.0	0.0	7.7228807621972715	0.0	0.0	0.0	0.0
Pdgfb	0.0	0.0	0.0	0.0	0.0	0.0	0.0	0.0	0.0	0.0	0.0	0.0	0.0	0.0	0.0	0.0	0.0	0.0	0.0	0.0	0.0	0.0	6.010965185136051	0.0	0.0	7.772382448672557	0.0	0.0	0.0	0.0	0.0	5.589073813536161	0.0	0.0	0.0	0.0	0.0	0.0	0.0	0.0	0.0	0.0	0.0	0.0	0.0	2.480013569578325	0.0	3.7597952095481944	7.321595825330726
Grasp	0.0	0.0	0.0	0.0	0.0	0.0	0.0	7.386500052114626	0.0	0.0	0.0	0.0	0.0	0.0	0.0	0.0	0.0	0.0	0.0	0.0	5.673117563744159	0.0	0.0	0.0	0.0	0.0	0.0	0.0	0.0	0.0	0.0	0.0	0.0	0.0	0.0	0.0	0.0	0.0	0.0	0.0	0.0	0.0	0.0	0.0	0.0	0.0	0.0	0.0	6.360586819531096
Acvr1b	6.044987888340054	0.0	7.07394107983855	0.0	0.0	0.0	0.0	0.0	0.0	0.0	0.0	0.0	0.0	0.0	0.0	0.0	0.0	0.0	0.0	0.0	0.0	0.0	0.0	0.0	0.0	0.0	0.0	0.0	0.0	0.0	0.0	0.0	0.0	0.0	0.0	0.0	0.0	0.0	0.0	0.0	0.0	0.0	0.0	0.0	0.0	0.0	0.0	0.0	0.0
Tom1l2	0.0	0.0	0.0	0.0	0.0	0.0	8.47858622958656	0.0	0.0	2.50298678733202	0.0	0.0	0.0	0.0	0.0	0.0	0.0	0.0	0.0	0.0	0.0	0.0	0.0	0.0	0.0	0.0	0.0	0.0	7.9314264665838365	0.0	0.0	0.0	0.0	0.0	0.0	0.0	0.0	0.0	0.0	0.0	0.0	0.0	0.0	0.0	0.0	0.0	0.0	0.0	0.0
Gabra2	0.0	0.0	2.8234833710171237	0.0	0.0	0.0	0.0	0.0	0.0	0.0	0.0	0.0	0.0	0.0	0.0	0.0	0.0	0.0	0.0	0.0	0.0	0.0	0.0	0.0	0.0	0.0	0.0	0.0	0.0	0.0	0.0	0.0	0.0	0.0	0.0	0.0	0.0	0.0	0.0	0.0	0.0	0.0	0.0	0.0	0.0	0.0	0.0	0.0	0.0
Wdr77	0.0	0.0	0.0	0.0	7.9456231953605405	0.0	8.424801490766862	0.0	0.0	2.50298678733202	7.351179266722289	0.0	7.31653031362154	0.0	0.0	0.0	8.701986640807887	0.0	0.0	8.118616675529351	0.0	0.0	0.0	0.0	0.0	8.36451381363251	0.0	0.0	0.0	0.0	7.8485286797509985	6.615397601118578	5.862178387633064	0.0	4.3731129213798905	0.0	9.205429564288915	9.885519305334883	8.184547718256626	0.0	9.728698801608365	0.0	0.0	8.683657616744332	0.0	2.480013569578325	0.0	8.177708776421921	4.162771877661529
Atp5f1	9.50876823980309	2.79242398833884	0.0	10.289626329392314	0.0	3.0874182883042995	8.218996335965931	7.450255463969027	9.726789509736827	0.0	7.803355079888712	8.579876772833021	10.325922832284881	9.842005926393346	8.516928429952713	10.329967017934909	10.040925220038195	10.151694400655073	9.761790726261951	10.267145669595353	9.539586883194033	8.087359624022774	9.441705710834201	0.0	10.259538441819313	7.058404333860507	0.0	9.877418291603789	7.896382953235374	7.962453108116545	10.04036416554685	7.036941677499023	9.838737301072912	0.0	0.0	0.0	7.853093040360924	9.052299337843323	9.622920936074971	0.0	0.0	7.850483240793775	10.739956127429531	9.399111063708437	10.302141193570726	8.752977844343468	10.001012700785198	9.285675240863094	9.135566503413555
Hnrnpd	0.0	0.0	0.0	0.0	0.0	4.954147445792394	6.579497243126104	4.565629896581528	0.0	0.0	0.0	5.1759978111986085	0.0	0.0	0.0	0.0	2.9862479763912426	0.0	3.594753209872515	0.0	3.550842885214162	0.0	0.0	0.0	0.0	2.3970796667122736	5.38156536076233	4.924200062952297	0.0	0.0	0.0	4.534939952585292	0.0	0.0	0.0	0.0	5.241628475233892	0.0	7.171699689438787	0.0	0.0	3.5166880300544596	2.566978678261824	7.352714937241479	4.305480217911664	4.8315815211840984	5.414230563920766	3.7597952095481944	4.62499942762558
Dynlt1c	2.3403338330830463	0.0	2.8234833710171237	0.0	0.0	0.0	0.0	3.6253018843170977	4.424643930364908	0.0	0.0	0.0	0.0	3.385617288848274	0.0	2.522545271248219	0.0	0.0	1.9147284712112196	0.0	3.0261544640688265	3.48873103388484	0.0	2.59585202091835	0.0	0.0	2.2323299745494745	0.0	0.0	3.5047444091273205	3.313386878466251	0.0	0.0	0.0	0.0	0.0	0.0	0.0	0.0	0.0	0.0	0.0	2.566978678261824	0.0	0.0	0.0	2.160350374780933	0.0	0.0
C1d	7.35374604077041	9.297742582412305	0.0	0.0	6.476064414309657	8.717626049562607	0.0	0.0	0.0	0.0	0.0	0.0	7.064513180652416	0.0	9.03929123385408	8.109909308496078	0.0	0.0	0.0	0.0	8.711018843619678	7.786936979717205	7.389366729110336	8.04091378785091	0.0	9.225039164975248	7.64919735610871	8.3266406146906	0.0	7.916835990963596	0.0	1.915621741232194	0.0	9.649019161330912	9.005007080570513	0.0	0.0	0.0	0.0	8.888165742758687	0.0	0.0	7.920995354212652	0.0	0.0	4.578645055499383	0.0	8.297604362782302	5.378037720193076
Gm2a	4.414202547981586	6.669236295822668	5.227747570721835	0.0	7.972481868693352	0.0	10.195422675608766	7.285251190503349	8.29903933116355	8.417034629319147	0.0	2.5901693297150077	9.274449601901463	8.97131795440404	9.014028676519922	0.0	0.0	0.0	0.0	7.797985676755172	3.0261544640688265	7.64674427834921	7.971458023931908	0.0	0.0	8.472450239221626	8.773049692406087	0.0	6.95446210362811	2.6265531119777523	0.0	0.0	0.0	0.0	0.0	0.0	7.733341280085938	0.0	0.0	0.0	3.750886459494527	0.0	9.279923050349899	0.0	0.0	0.0	6.715715246258921	0.0	0.0
Krit1	3.1903614017019724	0.0	8.193660135026988	0.0	8.658357437196097	4.554540506927978	0.0	5.6479235731295345	0.0	0.0	0.0	4.706445932444139	0.0	0.0	0.0	0.0	0.0	0.0	0.0	0.0	3.550842885214162	0.0	6.646745097092375	0.0	0.0	0.0	0.0	7.750495229308948	5.489823275325271	6.8758841918757305	0.0	0.0	0.0	0.0	0.0	0.0	0.0	0.0	6.181671546256768	0.0	0.0	0.0	6.836561012209762	0.0	0.0	0.0	0.0	4.920007624211048	0.0
Clcn4	0.0	7.931003727789387	7.69818806939858	0.0	0.0	0.0	7.239492472408877	0.0	0.0	0.0	0.0	7.692716215839805	0.0	7.496459428826625	0.0	0.0	6.9327679262253685	6.72122097326132	0.0	0.0	5.862223984362936	0.0	0.0	0.0	0.0	0.0	0.0	0.0	0.0	0.0	0.0	6.909639182622394	0.0	0.0	0.0	0.0	0.0	0.0	0.0	0.0	7.943089352954483	0.0	0.0	0.0	0.0	0.0	0.0	0.0	0.0
Hk2	4.665915064250073	0.0	9.8341616470518	0.0	0.0	0.0	7.779024233674142	0.0	7.206952372269873	0.0	0.0	7.039621368404882	7.269526255414883	7.29413604573619	0.0	0.0	0.0	0.0	0.0	0.0	0.0	0.0	0.0	0.0	0.0	5.300351715701499	6.6024685364774465	9.207449686713352	0.0	7.787629882625123	7.514120350237719	7.78167662598811	8.164127347567874	9.533691680025285	8.475739824947432	3.9043401807787608	9.013133557158051	9.546834724740103	8.458547095840531	0.0	0.0	8.926913175294064	0.0	8.25548062465851	6.176690973759754	7.756317970115354	7.388630711408225	8.04693867974987	2.956872501408945
Myo18a	0.0	0.0	0.0	0.0	0.0	0.0	0.0	0.0	0.0	0.0	0.0	0.0	0.0	0.0	0.0	0.0	0.0	0.0	0.0	0.0	0.0	0.0	0.0	0.0	0.0	0.0	0.0	0.0	0.0	0.0	0.0	0.0	0.0	0.0	0.0	0.0	0.0	0.0	0.0	2.8522362273381066	0.0	0.0	0.0	0.0	0.0	0.0	0.0	0.0	0.0
Cd52	13.125764021189756	10.020129127653306	12.438492560165757	11.820438445366484	12.498645923774395	13.031133774730096	10.351312709997636	10.563230413060147	12.770391462361813	10.937964183115792	13.765574654585494	13.829612753653377	14.915543958197189	13.918773404317184	14.816358741889402	14.683202830797716	14.569353202919649	12.628806972926114	13.906654342502803	14.449764457562656	13.941242478768526	13.495718448333486	13.92955855952954	14.63023753718336	13.47821235366573	13.479871039864152	13.572848316288077	14.947257596787521	12.431840127373576	12.394330683207356	13.04018616419498	13.053165777779823	13.801891622731963	13.680632967724069	15.058355230320018	13.82292189873788	13.972084800262184	14.038760276519378	14.495099911682944	13.438220015558432	15.215111759993487	14.387669449061699	13.40374138492935	13.059649207767373	13.156172875973146	12.3194447171628	14.23389970658326	13.02219428572069	13.177549020525571
Abhd15	0.0	0.0	0.0	0.0	0.0	0.0	0.0	0.0	0.0	0.0	0.0	0.0	0.0	0.0	0.0	0.0	0.0	0.0	0.0	0.0	0.0	0.0	0.0	0.0	0.0	0.0	0.0	0.0	0.0	0.0	0.0	0.0	0.0	0.0	0.0	0.0	0.0	0.0	0.0	0.0	0.0	0.0	0.0	0.0	0.0	0.0	0.0	0.0	0.0
Loxl3	0.0	0.0	0.0	0.0	0.0	0.0	0.0	0.0	0.0	0.0	0.0	0.0	0.0	0.0	0.0	0.0	0.0	0.0	0.0	0.0	0.0	0.0	0.0	0.0	0.0	0.0	0.0	0.0	0.0	0.0	0.0	0.0	0.0	0.0	0.0	0.0	0.0	0.0	0.0	0.0	0.0	0.0	0.0	0.0	0.0	0.0	0.0	0.0	0.0
Kat2b	0.0	0.0	0.0	0.0	0.0	8.610974433006046	7.571934901975229	0.0	0.0	0.0	0.0	0.0	0.0	0.0	0.0	7.867597007489253	0.0	0.0	0.0	2.3952210161190437	0.0	0.0	0.0	0.0	0.0	0.0	0.0	0.0	0.0	0.0	0.0	0.0	0.0	0.0	0.0	0.0	0.0	0.0	0.0	0.0	0.0	0.0	0.0	0.0	0.0	0.0	0.0	0.0	0.0
Rab5b	0.0	0.0	0.0	0.0	0.0	0.0	0.0	0.0	0.0	0.0	0.0	4.005856363292696	0.0	0.0	0.0	0.0	0.0	0.0	4.533776844684325	0.0	0.0	0.0	0.0	0.0	0.0	2.3970796667122736	0.0	0.0	0.0	0.0	4.238935355514801	0.0	0.0	5.751421499221846	0.0	5.830205242000615	0.0	0.0	0.0	0.0	0.0	0.0	0.0	0.0	0.0	0.0	0.0	0.0	2.1316536087000224
Icosl	0.0	4.93732749979607	0.0	0.0	5.2502502717117565	0.0	4.575519168225581	0.0	0.0	5.710237627929509	4.956583050244365	4.005856363292696	6.538780817002589	0.0	5.230017808215018	7.012799182051908	0.0	0.0	3.2189803327733597	0.0	3.934771946700889	4.422997315489595	6.808700351493257	5.820180379576525	8.840935009070934	5.134995826183396	4.285003574478802	0.0	5.666613505835329	0.0	0.0	0.0	5.546437453780636	4.777956803198464	4.3731129213798905	0.0	8.87847769901337	0.0	0.0	7.170799638810417	0.0	0.0	2.566978678261824	0.0	3.0890424140626274	0.0	0.0	0.0	0.0
Spg7	5.379966787873492	0.0	0.0	0.0	0.0	0.0	3.812845437153342	0.0	0.0	0.0	0.0	0.0	0.0	0.0	0.0	0.0	0.0	0.0	4.139352486658384	0.0	0.0	0.0	0.0	0.0	0.0	0.0	0.0	0.0	0.0	0.0	6.634458063941392	0.0	0.0	0.0	0.0	0.0	0.0	0.0	0.0	0.0	0.0	0.0	0.0	0.0	0.0	0.0	0.0	6.982537543405166	0.0
Rpl13	12.006315014417895	13.202492091920869	12.447940864590409	12.416260960113267	12.656041934290217	11.811123491330092	12.169167272277367	13.04077251208146	12.888722913748753	12.616603280980563	13.003346211836218	12.238365732174296	12.689979755942975	11.560670090699048	12.392223521040187	12.503153921939942	12.655263200875096	12.845309736392958	12.652727516327046	12.46634317454173	11.817746612170865	12.50792473480554	12.698580916076523	11.951898742060932	12.235676893885898	12.301863441579561	13.049037053077114	12.193604287004968	13.530726523882963	12.204890495674189	12.783908070759383	12.8329179515125	13.13744477642943	12.245632092683365	9.551607866013132	11.456187418713387	12.827063742509825	12.210119789272257	12.96144474142944	12.957043697694374	12.410188258647597	12.161535103487438	12.397303061393478	12.323710917415784	12.338366000003377	11.722944977281822	12.603424595255435	12.19764266501279	13.024333831661297
Chmp1a	4.10909241479802	0.0	5.444629418164675	0.0	5.2502502717117565	0.0	0.0	6.577462633730826	0.0	0.0	4.956583050244365	6.346019000646643	5.703144341216711	0.0	0.0	0.0	0.0	0.0	0.0	0.0	0.0	0.0	0.0	0.0	0.0	0.0	0.0	0.0	0.0	0.0	0.0	0.0	0.0	7.149623121079515	0.0	7.13683799195336	0.0	0.0	4.703544721779962	2.8522362273381066	5.262577348160515	0.0	0.0	0.0	0.0	0.0	5.414230563920766	5.895981375883962	0.0
Rpa1	6.044987888340054	0.0	0.0	4.231270139872639	3.3597049317123577	8.33757156463726	4.760580968932052	0.0	0.0	0.0	0.0	0.0	0.0	0.0	0.0	0.0	0.0	0.0	0.0	0.0	0.0	0.0	0.0	0.0	0.0	0.0	0.0	0.0	7.8048587753182845	0.0	0.0	0.0	0.0	0.0	0.0	0.0	0.0	6.8569646843411345	0.0	0.0	0.0	0.0	0.0	0.0	0.0	0.0	0.0	0.0	0.0
Tubgcp3	0.0	0.0	0.0	0.0	0.0	0.0	0.0	0.0	0.0	9.007149361744613	0.0	0.0	0.0	0.0	0.0	0.0	0.0	0.0	0.0	7.270349227411113	0.0	0.0	0.0	0.0	0.0	0.0	0.0	0.0	0.0	6.843741860857298	0.0	0.0	0.0	4.219050347704956	0.0	0.0	0.0	0.0	0.0	0.0	0.0	0.0	0.0	0.0	0.0	0.0	0.0	0.0	0.0
Polr3d	2.3403338330830463	0.0	0.0	0.0	4.287665465917495	0.0	0.0	0.0	0.0	0.0	0.0	0.0	0.0	0.0	0.0	0.0	0.0	9.209766484767584	6.295943314548824	0.0	0.0	5.9624121651053015	0.0	8.830012396576672	0.0	0.0	0.0	0.0	0.0	0.0	7.885364412969941	0.0	0.0	0.0	0.0	0.0	8.252117541835622	7.636007327254148	0.0	0.0	0.0	8.3200458487845	7.593213267198963	0.0	7.166684512040488	0.0	2.9892240647387425	0.0	0.0
Tcf7	0.0	0.0	0.0	0.0	0.0	0.0	0.0	0.0	0.0	0.0	0.0	0.0	0.0	0.0	0.0	0.0	0.0	0.0	0.0	0.0	0.0	0.0	0.0	0.0	0.0	0.0	0.0	0.0	0.0	0.0	0.0	0.0	0.0	0.0	0.0	0.0	0.0	0.0	0.0	0.0	0.0	0.0	0.0	0.0	0.0	0.0	0.0	0.0	0.0
Ddx3x	0.0	0.0	8.736431139376322	0.0	7.265639168800753	3.0874182883042995	8.069285023598114	2.257037634536371	0.0	0.0	9.219207946696182	8.006221597865204	8.546941922602167	5.727441849314215	9.026715250019896	7.502601707181657	0.0	8.466454024381456	0.0	0.0	6.248624288207297	8.087359624022774	8.183215029312759	8.426647404738786	9.341205511822988	7.560438126854746	0.0	8.403711866879702	0.0	0.0	6.59051766193137	5.819036455774728	7.523097497563947	8.188773423314741	0.0	9.055264094779455	4.839245905686457	0.0	0.0	0.0	0.0	0.0	7.517668205375448	7.279178831799224	7.588620534555003	8.389175202219453	7.4471799816228	7.430134935066418	7.054258042397812
Il12rb1	0.0	0.0	0.0	0.0	0.0	0.0	0.0	0.0	0.0	0.0	0.0	0.0	0.0	0.0	0.0	0.0	0.0	0.0	0.0	4.479158399458662	0.0	0.0	0.0	0.0	0.0	0.0	0.0	0.0	0.0	0.0	0.0	0.0	0.0	0.0	0.0	0.0	0.0	0.0	0.0	0.0	0.0	0.0	0.0	0.0	0.0	0.0	0.0	5.106683547711693	0.0
Usp32	0.0	0.0	0.0	0.0	0.0	0.0	0.0	0.0	0.0	0.0	0.0	0.0	6.4572311278906485	0.0	0.0	0.0	6.973081852962022	0.0	0.0	0.0	0.0	0.0	3.689752400908064	0.0	0.0	0.0	8.082262657274715	0.0	0.0	0.0	0.0	0.0	0.0	0.0	0.0	0.0	0.0	0.0	0.0	0.0	0.0	0.0	0.0	0.0	0.0	0.0	0.0	0.0	0.0
Txnrd3	0.0	0.0	0.0	0.0	0.0	0.0	0.0	0.0	0.0	0.0	0.0	0.0	0.0	0.0	0.0	0.0	0.0	0.0	0.0	0.0	0.0	0.0	0.0	0.0	0.0	0.0	0.0	0.0	0.0	0.0	0.0	0.0	0.0	0.0	0.0	0.0	0.0	0.0	0.0	0.0	0.0	0.0	0.0	5.06566761745763	0.0	0.0	0.0	0.0	0.0
Dnajc5	0.0	0.0	0.0	0.0	0.0	0.0	0.0	7.855400868559866	0.0	2.50298678733202	8.346754555868802	7.093662957288273	0.0	0.0	6.728289890091731	6.902661313248314	6.891295024516943	6.250123602378201	0.0	0.0	0.0	6.076108503988513	4.632739728706937	0.0	0.0	0.0	6.656366333431019	0.0	0.0	8.209467050219398	0.0	5.099007493553095	0.0	6.852405712174939	10.82611347511904	0.0	0.0	0.0	2.195168402201875	8.000387182170403	0.0	0.0	0.0	4.664918498214527	0.0	6.122784666174992	0.0	0.0	0.0
Tpd52l2	6.842947992434699	0.0	0.0	0.0	2.493814782172175	0.0	0.0	0.0	0.0	0.0	6.770627947855817	7.244609407829939	2.611115141718252	0.0	0.0	0.0	7.947232040983981	5.54605008739842	0.0	10.097990300409426	0.0	0.0	8.54687004577702	2.59585202091835	0.0	8.556611626965733	7.254138808214637	1.9768074922046752	8.125495941610327	0.0	0.0	7.566418901600539	7.843456087318987	3.294508597910244	0.0	9.664382146626044	0.0	0.0	8.015242438804675	0.0	0.0	6.3099769843018905	0.0	0.0	0.0	0.0	8.192291145639976	7.626103477202041	7.017068967546177
Fmr1	7.911617805382631	0.0	0.0	0.0	0.0	7.558370487700249	0.0	0.0	0.0	0.0	0.0	0.0	0.0	0.0	0.0	0.0	0.0	0.0	8.393269639527311	2.3952210161190437	8.411306764221832	0.0	6.954295795652376	0.0	0.0	6.200557226907441	6.7083228632411025	0.0	1.9742045436870277	0.0	0.0	0.0	0.0	0.0	0.0	0.0	0.0	0.0	0.0	0.0	0.0	0.0	0.0	0.0	0.0	0.0	0.0	0.0	2.956872501408945
Bcl11a	0.0	0.0	0.0	0.0	0.0	0.0	0.0	0.0	0.0	0.0	0.0	0.0	0.0	0.0	0.0	0.0	0.0	0.0	0.0	0.0	0.0	0.0	0.0	0.0	0.0	0.0	0.0	0.0	0.0	0.0	0.0	0.0	0.0	0.0	0.0	0.0	0.0	0.0	0.0	0.0	0.0	0.0	0.0	0.0	0.0	0.0	0.0	0.0	0.0
Il4	0.0	0.0	0.0	0.0	0.0	0.0	2.091985959025512	3.0976409690371245	6.991723604450892	9.144397968911376	8.052305480732977	7.337124110321238	8.999931693845346	0.0	5.678927540428842	0.0	5.007126953302946	7.360146221099406	9.057781289875091	0.0	4.886814227386314	5.838983127354257	0.0	7.251376248289055	8.840935009070934	2.3970796667122736	6.488228023902117	8.878951300207461	1.9742045436870277	7.136869870063979	10.15793305871604	0.0	8.377558257934052	9.42692619668371	9.059350860797931	3.9043401807787608	0.0	0.0	0.0	3.748716284631701	8.68743238013635	2.6375333847278157	8.187919266520048	4.108115105019031	0.0	7.693878740934223	7.358440230380213	0.0	0.0
Pxmp4	7.457467209401143	0.0	0.0	0.0	0.0	0.0	0.0	0.0	0.0	0.0	8.207029021155492	0.0	0.0	0.0	0.0	0.0	0.0	0.0	0.0	0.0	0.0	0.0	0.0	0.0	0.0	0.0	0.0	0.0	5.7474968955312775	0.0	0.0	0.0	0.0	0.0	0.0	0.0	0.0	0.0	0.0	0.0	0.0	0.0	0.0	0.0	0.0	6.30091920972055	0.0	0.0	0.0
Gnb1l	0.0	0.0	0.0	0.0	0.0	0.0	0.0	0.0	0.0	0.0	0.0	0.0	0.0	0.0	0.0	0.0	0.0	0.0	0.0	0.0	0.0	0.0	0.0	0.0	0.0	0.0	0.0	0.0	0.0	0.0	0.0	0.0	0.0	0.0	0.0	0.0	0.0	0.0	8.303734826821275	0.0	3.750886459494527	0.0	0.0	0.0	0.0	0.0	0.0	6.777840723725361	0.0
Mmp11	0.0	0.0	0.0	0.0	0.0	0.0	0.0	0.0	0.0	0.0	0.0	8.140650084088923	0.0	0.0	0.0	0.0	0.0	0.0	0.0	0.0	0.0	0.0	0.0	0.0	0.0	0.0	0.0	0.0	0.0	0.0	0.0	0.0	0.0	0.0	0.0	0.0	0.0	0.0	0.0	0.0	0.0	0.0	0.0	0.0	0.0	0.0	0.0	0.0	0.0
Smarcb1	6.432093522574799	0.0	0.0	8.780112845208087	0.0	0.0	0.0	0.0	0.0	0.0	0.0	0.0	0.0	0.0	0.0	0.0	0.0	0.0	0.0	0.0	7.72667753890163	0.0	0.0	0.0	9.121790279987799	0.0	5.819766204707308	7.291117029208231	7.645152933644636	0.0	0.0	0.0	8.22051741954007	0.0	0.0	0.0	0.0	0.0	8.584959246304273	0.0	8.34441982455463	0.0	0.0	0.0	0.0	0.0	7.4755870259102775	8.527539790792435	0.0
Hip1r	0.0	0.0	0.0	0.0	0.0	0.0	9.955732743408918	0.0	0.0	0.0	0.0	7.857968004442315	0.0	0.0	0.0	0.0	0.0	0.0	0.0	0.0	0.0	0.0	0.0	0.0	0.0	0.0	0.0	0.0	0.0	0.0	0.0	0.0	0.0	5.969983004882284	0.0	0.0	0.0	0.0	6.251114137528895	0.0	0.0	0.0	0.0	6.892111928177398	4.769908725953378	0.0	0.0	0.0	0.0
Nsun5	0.0	0.0	0.0	0.0	0.0	0.0	0.0	0.0	0.0	0.0	7.59491049962446	0.0	0.0	7.974189438801839	0.0	0.0	4.444422886408906	0.0	0.0	0.0	0.0	0.0	0.0	0.0	0.0	0.0	0.0	0.0	0.0	0.0	0.0	0.0	3.6361951766958627	4.777956803198464	0.0	0.0	5.241628475233892	0.0	8.253855275415837	8.101882607634417	0.0	8.454993378652256	2.566978678261824	7.934732278909827	6.779850881202133	6.214599554203611	0.0	5.993900982846626	7.695672908602175
Top1mt	0.0	0.0	0.0	0.0	0.0	0.0	0.0	0.0	0.0	0.0	0.0	0.0	0.0	0.0	0.0	0.0	0.0	0.0	0.0	0.0	0.0	0.0	0.0	0.0	0.0	0.0	0.0	0.0	0.0	0.0	0.0	0.0	0.0	0.0	0.0	0.0	0.0	0.0	0.0	0.0	0.0	0.0	0.0	0.0	0.0	0.0	0.0	0.0	0.0
Oxa1l	2.3403338330830463	0.0	0.0	0.0	0.0	0.0	0.0	0.0	0.0	0.0	0.0	0.0	0.0	0.0	0.0	0.0	0.0	0.0	0.0	0.0	0.0	0.0	0.0	0.0	0.0	0.0	0.0	1.9768074922046752	5.288303197262874	7.110096222990775	0.0	6.191638765142422	0.0	0.0	0.0	0.0	0.0	0.0	0.0	0.0	0.0	0.0	0.0	6.043966157941129	0.0	0.0	0.0	6.085594842457685	0.0
Heatr6	0.0	0.0	0.0	0.0	0.0	0.0	0.0	0.0	0.0	0.0	0.0	0.0	0.0	0.0	0.0	0.0	0.0	0.0	0.0	0.0	0.0	0.0	0.0	0.0	0.0	0.0	8.231762259414937	0.0	0.0	9.418199219458309	0.0	1.915621741232194	0.0	0.0	0.0	0.0	0.0	8.106050305817885	0.0	0.0	0.0	0.0	2.566978678261824	0.0	0.0	0.0	7.263882293755665	0.0	0.0
Icam4	0.0	0.0	0.0	0.0	0.0	0.0	0.0	0.0	0.0	0.0	0.0	0.0	0.0	8.4734037635814	0.0	0.0	0.0	0.0	0.0	0.0	0.0	0.0	0.0	8.09515867046029	0.0	0.0	0.0	0.0	0.0	0.0	0.0	0.0	0.0	7.539519299543197	0.0	0.0	0.0	0.0	0.0	0.0	0.0	0.0	0.0	0.0	0.0	0.0	0.0	0.0	0.0
Ilf2	4.10909241479802	0.0	8.252356705880755	0.0	2.493814782172175	0.0	0.0	6.51919824075832	0.0	0.0	0.0	0.0	7.7176768433127165	0.0	5.395665374344447	0.0	0.0	0.0	0.0	7.229974219461929	0.0	0.0	5.716558325424232	8.907848050414566	5.651758004921986	0.0	0.0	0.0	6.520462756910237	0.0	6.836079502391625	0.0	8.606402038451037	0.0	0.0	4.855342554492194	0.0	0.0	0.0	0.0	7.109451809472732	0.0	5.148921958970265	0.0	5.743223599760595	0.0	0.0	7.119003575156212	0.0
Chtop	6.941645602709343	7.482508276135298	0.0	0.0	0.0	0.0	0.0	0.0	0.0	0.0	7.351179266722289	0.0	0.0	0.0	7.72147037488978	0.0	0.0	3.4326534631898045	8.749589270199454	10.058186893646843	7.702132911450779	0.0	7.168407770744259	0.0	0.0	8.206759151959405	8.476124690181466	7.492725342628899	7.999058787749014	7.869729260218651	0.0	7.54515884695184	0.0	5.179787657182398	0.0	0.0	6.676588024027788	0.0	4.490351074511498	0.0	0.0	0.0	6.836561012209762	9.090671008850146	0.0	6.532637116034232	6.894671768370771	2.3735092018044215	8.434560956996874
Snapin	5.514317304416629	0.0	7.69818806939858	7.574960277369684	7.861910007290192	6.097982326660989	0.0	0.0	7.364632587382816	7.814369230645903	6.411828176052787	0.0	0.0	0.0	0.0	6.958781007275286	0.0	6.120683079346989	0.0	0.0	0.0	0.0	0.0	6.990234351187038	3.0070572592430715	0.0	7.027489021060091	1.9768074922046752	6.565775263199637	0.0	0.0	0.0	0.0	0.0	0.0	0.0	0.0	6.934312005979167	0.0	0.0	0.0	6.5699775862914604	5.909486537631595	4.879163466991999	0.0	4.271732571706934	7.296095155757772	7.771251981652758	0.0
S100a4	9.215224573721569	0.0	0.0	8.502096023677849	8.844337688483916	7.374989242086781	6.119568964586028	9.733896842980622	6.5932642495531555	7.47901993317409	6.847934853517834	8.901050613431208	8.879882473857164	8.601790530668275	7.108440100301507	8.893589535113056	6.891295024516943	7.780149454992927	0.0	8.225161066257067	5.455429890830282	8.956943880926357	8.635905912987097	6.520709385985102	0.0	7.387388248276945	7.538740874685996	8.365690839465683	0.0	4.880939331039385	0.0	7.362759679585355	8.803866774017685	0.0	0.0	9.97598041009609	6.915424749189026	6.688594568522532	0.0	6.970666892949003	6.243662854857995	5.869115154204163	6.318511101157726	0.0	0.0	0.0	6.455423424423195	0.0	4.4123187485472215
S100a6	10.527774018584887	9.835894002398236	10.89453849217626	13.05236679080054	12.23172956446577	12.634987385678562	10.99477126782719	11.851025738021368	12.23675491676417	10.951632182330583	12.637503713693595	10.928827135315387	11.196220186068537	11.280019558091688	9.635814600516731	10.673844858456766	12.090021098794484	10.981991147025765	11.00802820879022	4.173311959364322	11.00783312869323	13.27313396804573	12.54994703674164	11.335544057482135	11.632855536797416	10.393624211454204	10.141048731599724	10.047172858159191	10.886617629581469	12.334147319117605	10.674384289269575	9.66785623325842	12.332496211562953	12.034588155327834	8.697553202067542	11.359760084958664	11.821767794421733	9.709686858900435	8.09295143146763	10.598123090437818	9.587829542560034	10.828524188239761	8.454186936671553	0.0	7.089239739118572	0.0	7.263882293755665	6.085594842457685	8.85910201861556
Icam2	0.0	0.0	0.0	0.0	0.0	0.0	0.0	7.138152098505935	0.0	0.0	0.0	0.0	0.0	0.0	0.0	0.0	8.380924361153	0.0	0.0	6.112058493520957	4.701118631088307	0.0	0.0	10.11107781832138	0.0	0.0	0.0	8.098388006963138	0.0	0.0	8.348087673546026	3.595868201314845	8.803866774017685	0.0	9.005007080570513	3.9043401807787608	0.0	0.0	0.0	0.0	0.0	8.454993378652256	8.413083500677406	0.0	0.0	8.502804536978648	7.230933716267554	8.607056775879192	0.0
Mapk7	0.0	0.0	0.0	0.0	0.0	0.0	0.0	0.0	0.0	0.0	7.4033310854884995	0.0	0.0	8.245282555987858	0.0	0.0	0.0	0.0	0.0	0.0	0.0	0.0	0.0	0.0	0.0	0.0	0.0	0.0	0.0	0.0	0.0	0.0	0.0	0.0	0.0	3.9043401807787608	0.0	7.890087768802171	0.0	0.0	0.0	0.0	0.0	0.0	0.0	0.0	0.0	0.0	0.0
B9d1	0.0	0.0	0.0	0.0	0.0	0.0	0.0	0.0	0.0	0.0	0.0	0.0	0.0	0.0	0.0	0.0	0.0	0.0	0.0	0.0	0.0	0.0	0.0	0.0	0.0	0.0	0.0	0.0	0.0	0.0	0.0	0.0	0.0	0.0	0.0	0.0	0.0	0.0	0.0	0.0	9.295274895459048	0.0	0.0	0.0	0.0	0.0	0.0	0.0	7.466579227116037
Sec24b	0.0	0.0	0.0	0.0	0.0	0.0	0.0	0.0	0.0	0.0	0.0	0.0	0.0	0.0	0.0	0.0	6.804591553804384	0.0	0.0	3.7846851613114643	7.5995525048875585	0.0	0.0	0.0	0.0	0.0	0.0	7.561612481442397	0.0	0.0	0.0	1.915621741232194	0.0	0.0	0.0	0.0	0.0	0.0	0.0	0.0	7.58566403976417	0.0	2.566978678261824	0.0	0.0	0.0	0.0	0.0	3.860841568187229
Rmnd5b	2.3403338330830463	0.0	0.0	0.0	6.978214515977086	0.0	0.0	0.0	0.0	0.0	0.0	7.888862584014584	0.0	0.0	6.728289890091731	0.0	0.0	0.0	0.0	0.0	0.0	0.0	0.0	0.0	0.0	0.0	0.0	4.429848633709182	0.0	0.0	0.0	0.0	6.121073228798431	3.294508597910244	0.0	0.0	0.0	0.0	0.0	7.551790101151333	0.0	0.0	0.0	0.0	5.932498062261615	0.0	0.0	0.0	0.0
Nhp2	8.79440803525846	9.377054241854951	10.064541072052497	9.6459914775391	0.0	8.638385547258647	0.0	2.257037634536371	8.29903933116355	10.17842491602311	7.841659257584034	8.598686834502875	2.611115141718252	10.275108044019548	9.026715250019896	0.0	0.0	9.127915588342214	0.0	0.0	8.38070109508122	5.703997781426755	7.802251359846806	8.642381390272037	0.0	9.579046571726302	8.140155471059378	10.289818110868252	8.94571124687235	9.455899672251274	9.228927139148517	9.915762534432993	7.610098896876398	10.506740615843214	0.0	0.0	9.562445027152682	10.794293596771308	10.030934544898747	10.193011969150367	0.0	10.675688249675957	9.864111740686818	11.61298098473946	9.954529493909206	10.400679884812726	11.0197296903339	10.772377493266392	10.395655715135057
Vps9d1	0.0	0.0	0.0	0.0	0.0	0.0	0.0	0.0	0.0	0.0	0.0	0.0	0.0	0.0	0.0	0.0	0.0	0.0	0.0	0.0	0.0	0.0	0.0	0.0	0.0	0.0	0.0	0.0	0.0	0.0	0.0	0.0	0.0	0.0	0.0	0.0	0.0	0.0	0.0	0.0	0.0	0.0	0.0	0.0	0.0	0.0	0.0	0.0	7.054258042397812
Mfsd10	5.855460870066732	2.79242398833884	0.0	8.03232687902251	2.493814782172175	6.826498438731979	0.0	0.0	0.0	0.0	0.0	0.0	0.0	0.0	0.0	0.0	0.0	0.0	0.0	0.0	6.378217993559796	0.0	0.0	0.0	0.0	7.42369868669257	0.0	0.0	0.0	8.063597985462915	0.0	0.0	8.044270397922727	0.0	4.3731129213798905	0.0	7.299632998435367	0.0	7.275338059433853	0.0	0.0	0.0	0.0	3.7206975982511437	0.0	0.0	0.0	4.453517799511296	0.0
Luzp1	0.0	0.0	0.0	0.0	0.0	0.0	0.0	0.0	0.0	0.0	0.0	0.0	0.0	7.706873655744078	0.0	0.0	0.0	0.0	0.0	0.0	0.0	0.0	0.0	0.0	0.0	7.8276285345766565	0.0	0.0	0.0	0.0	0.0	0.0	8.803866774017685	0.0	0.0	0.0	0.0	0.0	0.0	0.0	0.0	0.0	0.0	0.0	0.0	0.0	0.0	0.0	0.0
Kctd10	3.72165638182928	9.184719087943625	0.0	0.0	0.0	0.0	7.713242900795796	0.0	0.0	0.0	0.0	0.0	0.0	0.0	0.0	0.0	0.0	0.0	0.0	0.0	0.0	0.0	0.0	5.820180379576525	0.0	0.0	0.0	0.0	0.0	0.0	0.0	0.0	0.0	0.0	0.0	0.0	0.0	7.489942818265451	0.0	0.0	0.0	5.869115154204163	7.920995354212652	0.0	0.0	0.0	5.15794675643743	0.0	4.62499942762558
Poldip2	0.0	0.0	0.0	0.0	0.0	0.0	8.424801490766862	0.0	0.0	0.0	0.0	0.0	0.0	0.0	0.0	0.0	0.0	0.0	0.0	0.0	0.0	0.0	0.0	0.0	0.0	0.0	0.0	0.0	0.0	0.0	0.0	0.0	0.0	0.0	0.0	0.0	0.0	8.536411739284043	0.0	0.0	0.0	9.101661077605222	0.0	6.841919584445412	0.0	0.0	0.0	4.70553585050562	0.0
Ift20	6.893140645281741	7.331401243983997	6.6185193623262055	9.778471067705219	0.0	0.0	8.869311289541841	8.382182514232428	0.0	0.0	0.0	0.0	0.0	0.0	4.827737044446953	0.0	0.0	0.0	8.653605099100327	2.3952210161190437	0.0	8.241542686893244	2.3126703358650333	0.0	0.0	0.0	0.0	8.158924949069217	0.0	0.0	0.0	0.0	0.0	0.0	9.059350860797931	0.0	0.0	0.0	0.0	0.0	0.0	0.0	9.09737258191325	0.0	5.638378713377745	7.661615610207162	6.851970415296815	8.795364584247201	0.0
Lgals9	8.028506589061898	5.91359033923578	0.0	0.0	6.476064414309657	0.0	7.270316224558271	6.739341914524723	7.731888365296694	0.0	0.0	7.657266627218152	6.949933862808325	0.0	0.0	8.38031582831266	8.86082324841972	0.0	7.337040692453018	2.3952210161190437	0.0	0.0	0.0	8.528721917842633	0.0	6.692324041170441	8.59129022660776	9.521703888013894	7.314444865666776	9.322317457339613	7.170481406501252	9.484567221142083	7.769786069932436	7.539519299543197	4.3731129213798905	8.852141531172116	0.0	9.136537116535111	8.270674136559546	0.0	0.0	7.601687108914321	7.517668205375448	7.352714937241479	5.932498062261615	5.548136691714828	5.90674581735687	0.0	0.0
Araf	0.0	0.0	0.0	0.0	0.0	0.0	2.091985959025512	8.113463675143219	0.0	7.6894209004746195	0.0	0.0	3.4879384309430375	0.0	0.0	0.0	5.817440071975998	0.0	0.0	0.0	0.0	0.0	0.0	0.0	9.175466789811459	5.706207348581313	0.0	0.0	0.0	1.8430769225522654	0.0	8.664708598382902	0.0	0.0	0.0	0.0	0.0	0.0	2.195168402201875	0.0	0.0	0.0	6.897435500190704	0.0	0.0	0.0	0.0	0.0	0.0
Uxt	0.0	0.0	9.220891194305098	2.792292277041958	10.039758573285672	0.0	2.091985959025512	0.0	8.475388474898107	9.992584248140925	9.344537101084482	0.0	0.0	9.963065618284443	0.0	0.0	10.176578986874102	8.355748968212838	7.312106244809501	2.3952210161190437	0.0	9.739517938906038	8.296794200459095	0.0	0.0	0.0	0.0	1.9768074922046752	8.213544890791592	0.0	0.0	7.835207999156056	0.0	0.0	0.0	0.0	0.0	0.0	0.0	0.0	0.0	0.0	9.769579814317042	0.0	7.440571593549771	7.901527104984504	0.0	0.0	0.0
Cnnm3	0.0	0.0	0.0	0.0	0.0	0.0	0.0	0.0	0.0	0.0	0.0	0.0	0.0	0.0	0.0	0.0	0.0	0.0	0.0	0.0	0.0	0.0	0.0	0.0	6.293361763367314	0.0	0.0	0.0	0.0	0.0	0.0	0.0	0.0	0.0	0.0	0.0	0.0	0.0	0.0	0.0	0.0	0.0	0.0	0.0	0.0	0.0	0.0	0.0	0.0
Mcm3ap	8.050789395485022	0.0	0.0	0.0	0.0	0.0	0.0	0.0	0.0	0.0	0.0	0.0	0.0	0.0	0.0	0.0	0.0	0.0	0.0	0.0	0.0	0.0	0.0	0.0	0.0	0.0	5.38156536076233	0.0	0.0	0.0	0.0	0.0	0.0	0.0	0.0	0.0	0.0	0.0	0.0	0.0	0.0	0.0	0.0	0.0	0.0	0.0	0.0	3.2271251406302315	0.0
Pcnt	3.72165638182928	0.0	0.0	0.0	0.0	0.0	7.330055727475991	2.257037634536371	0.0	0.0	7.182358325852456	0.0	0.0	0.0	0.0	0.0	9.293773932968042	0.0	0.0	0.0	0.0	0.0	0.0	0.0	0.0	0.0	0.0	0.0	0.0	0.0	0.0	0.0	0.0	0.0	0.0	0.0	0.0	0.0	0.0	0.0	0.0	0.0	0.0	0.0	0.0	0.0	0.0	0.0	6.2366511343873325
Mxd1	0.0	6.971388277299781	0.0	0.0	0.0	0.0	0.0	0.0	0.0	0.0	6.847934853517834	0.0	9.188619419177897	0.0	0.0	0.0	0.0	0.0	0.0	0.0	0.0	0.0	0.0	0.0	3.0070572592430715	9.863077635307414	0.0	0.0	0.0	0.0	0.0	0.0	0.0	0.0	0.0	6.817470408888531	0.0	0.0	0.0	0.0	0.0	0.0	0.0	0.0	0.0	0.0	0.0	0.0	0.0
Gmcl1	0.0	0.0	0.0	0.0	0.0	0.0	0.0	0.0	0.0	0.0	0.0	0.0	0.0	0.0	0.0	0.0	0.0	0.0	0.0	0.0	0.0	0.0	0.0	0.0	0.0	0.0	0.0	0.0	0.0	0.0	0.0	0.0	0.0	0.0	0.0	0.0	0.0	0.0	0.0	0.0	0.0	0.0	0.0	0.0	0.0	2.480013569578325	0.0	5.677621218774981	0.0
Snrnp27	8.550385961452458	0.0	0.0	0.0	0.0	7.867228462516636	0.0	0.0	0.0	0.0	0.0	0.0	0.0	7.157551452084871	8.686415761197066	0.0	7.775506935781905	8.688263661750765	8.256195142199182	7.954856187561043	8.012729197131376	0.0	7.5198628028738606	0.0	0.0	0.0	0.0	8.416166086830215	2.7778364591049702	9.095433864168836	9.243187677167253	8.530513912561272	6.121073228798431	0.0	0.0	7.398162861734197	8.416665135833547	0.0	7.753322862153728	0.0	0.0	0.0	8.32718728721176	6.735971460960338	8.889006889251545	8.952842948822823	8.275430031907844	4.70553585050562	8.254544582022742
Ocrl	0.0	0.0	0.0	0.0	0.0	0.0	0.0	0.0	0.0	0.0	0.0	0.0	0.0	0.0	0.0	0.0	0.0	0.0	0.0	0.0	0.0	0.0	0.0	0.0	0.0	0.0	0.0	0.0	0.0	0.0	0.0	0.0	0.0	0.0	0.0	0.0	8.416665135833547	0.0	0.0	0.0	0.0	0.0	0.0	0.0	0.0	0.0	0.0	0.0	2.1316536087000224
Calm1	11.564543730293268	10.316852356479641	9.734738862565282	11.483757275647356	11.110337027012628	10.802465899950722	11.141618662107884	9.090993358847395	11.220642879623645	11.83992553458369	11.802151900022682	9.319119099362497	10.061964266108346	10.093590321299443	10.463541631463693	11.993564857985998	10.972254967039156	9.769831539757087	10.014536358703065	9.950488589123859	9.10661329028427	11.409937723227705	11.193605740316737	12.039232075964412	10.810574490255107	10.071964207140521	8.956102013394087	10.802690979235196	0.0	10.766985714281564	8.119823663816035	10.591201248453975	10.51621827120197	10.185060396200651	9.589033277112145	10.651009716667033	8.115087134938213	10.245584351467931	9.896527204104707	8.810332380787349	7.943089352954483	11.199182046762848	9.753204265853928	10.902270527024298	10.10474831114113	10.59685239862596	11.074151738094368	11.895879166605937	10.172838028086227
Agpat3	0.0	0.0	0.0	0.0	0.0	0.0	0.0	0.0	0.0	0.0	0.0	0.0	0.0	0.0	0.0	8.158644827115577	0.0	0.0	0.0	2.3952210161190437	0.0	0.0	0.0	2.59585202091835	0.0	0.0	0.0	0.0	6.4736807867520545	0.0	8.0073516925998	0.0	0.0	0.0	7.310871571262366	0.0	4.839245905686457	0.0	8.035065606546686	7.852897497377506	0.0	0.0	8.212084355981611	0.0	0.0	0.0	0.0	0.0	0.0
Uhrf1	5.750461127921178	0.0	0.0	0.0	0.0	0.0	0.0	0.0	0.0	0.0	0.0	0.0	0.0	0.0	0.0	0.0	0.0	0.0	0.0	0.0	0.0	0.0	0.0	0.0	0.0	0.0	0.0	0.0	0.0	0.0	0.0	0.0	0.0	0.0	0.0	8.131703294570046	0.0	0.0	0.0	0.0	0.0	0.0	0.0	0.0	0.0	0.0	0.0	0.0	0.0
Dpp9	0.0	0.0	0.0	0.0	0.0	3.0874182883042995	2.091985959025512	0.0	7.90619926621931	0.0	0.0	6.432438226168772	0.0	0.0	0.0	0.0	0.0	0.0	0.0	0.0	0.0	0.0	0.0	0.0	0.0	5.300351715701499	6.985994053711553	0.0	0.0	8.259054858209586	0.0	1.915621741232194	0.0	0.0	0.0	0.0	0.0	0.0	0.0	0.0	0.0	0.0	0.0	0.0	0.0	0.0	0.0	0.0	0.0
Lsr	0.0	0.0	0.0	0.0	0.0	0.0	0.0	0.0	0.0	0.0	0.0	0.0	0.0	0.0	0.0	0.0	0.0	0.0	0.0	0.0	0.0	0.0	0.0	0.0	0.0	0.0	0.0	0.0	0.0	0.0	0.0	7.20902903321503	0.0	0.0	0.0	0.0	0.0	0.0	0.0	0.0	0.0	0.0	0.0	0.0	0.0	5.399555451069871	0.0	0.0	0.0
Gramd1a	0.0	0.0	0.0	0.0	0.0	3.9999526624491493	0.0	0.0	7.47943627433951	0.0	7.240854650426792	9.363788447461578	2.611115141718252	7.770703737124127	6.02080370288359	2.522545271248219	7.798124127952551	7.4163919746660545	8.653605099100327	7.852193345761274	9.757738021027258	6.1814954889353855	5.82151249089671	0.0	9.008046923415872	6.631529904823306	0.0	0.0	9.068853821397889	7.263756433994886	0.0	0.0	5.14165328714589	5.179787657182398	9.258310698284557	0.0	0.0	0.0	0.0	0.0	0.0	0.0	5.336475243641302	0.0	6.176690973759754	5.919515350627989	3.895393394745126	3.7597952095481944	0.0
Hpn	0.0	0.0	0.0	0.0	0.0	0.0	0.0	0.0	0.0	0.0	0.0	0.0	0.0	0.0	0.0	0.0	0.0	0.0	0.0	0.0	0.0	0.0	0.0	0.0	0.0	0.0	5.099728727759146	0.0	0.0	0.0	0.0	0.0	0.0	0.0	0.0	0.0	0.0	2.8844710675729353	0.0	5.665890288256205	0.0	0.0	3.4398017322347534	3.1894376403623323	0.0	0.0	0.0	3.2271251406302315	0.0
Ckb	0.0	0.0	0.0	0.0	0.0	0.0	0.0	0.0	0.0	0.0	0.0	0.0	7.406179494452087	0.0	0.0	0.0	7.681316390040366	0.0	0.0	0.0	0.0	0.0	0.0	0.0	0.0	0.0	0.0	0.0	0.0	0.0	0.0	0.0	0.0	0.0	0.0	0.0	0.0	0.0	0.0	0.0	0.0	0.0	0.0	0.0	0.0	0.0	5.010426577114163	0.0	0.0
Sp1	0.0	0.0	0.0	0.0	0.0	0.0	0.0	0.0	0.0	0.0	0.0	9.176160124738367	0.0	0.0	6.95759819755567	0.0	0.0	7.758553823015266	0.0	0.0	0.0	0.0	0.0	0.0	0.0	0.0	0.0	0.0	0.0	0.0	0.0	0.0	0.0	3.294508597910244	0.0	0.0	0.0	0.0	4.490351074511498	7.551790101151333	0.0	0.0	8.661439906294124	0.0	0.0	0.0	0.0	5.271948738329097	0.0
Itgb7	8.177708861105238	0.0	9.927172266265247	0.0	10.417465264127225	10.734235768295063	8.568138814116214	8.804294202637305	0.0	4.858551295493832	8.399063699115489	8.521928753201353	8.506973136782204	9.185514683424737	8.852392702938218	8.535990900002357	9.821129308234017	2.0928512683456177	9.004302678349072	10.200799585768623	0.0	8.216962815777356	8.350397606151319	0.0	0.0	8.966594707582905	9.554361049578945	0.0	7.727214649689091	7.869729260218651	7.648765264410152	9.643055171910003	0.0	6.958428841632728	11.016698645018016	8.714950160360736	9.159704704500015	10.437132108121592	9.928674220318957	2.8522362273381066	2.3657496545029835	0.0	8.57090579038665	7.201692228920455	6.7296936295669685	2.480013569578325	7.530776224906242	9.07809231485135	2.1316536087000224
Myg1	6.622648601870413	0.0	0.0	0.0	8.024744129289452	0.0	0.0	2.257037634536371	9.673524121510873	0.0	0.0	0.0	0.0	0.0	0.0	7.7130205661372875	0.0	0.0	0.0	0.0	2.1931967190455715	0.0	6.954295795652376	0.0	0.0	7.190715499916137	0.0	0.0	0.0	0.0	0.0	6.974694111181162	0.0	0.0	0.0	0.0	0.0	0.0	0.0	0.0	8.082272881786459	0.0	8.413083500677406	0.0	0.0	0.0	0.0	6.982537543405166	2.1316536087000224
Rarg	0.0	0.0	0.0	0.0	0.0	0.0	0.0	0.0	0.0	0.0	0.0	0.0	8.546941922602167	0.0	0.0	0.0	0.0	0.0	0.0	0.0	0.0	0.0	0.0	0.0	0.0	0.0	0.0	0.0	0.0	0.0	0.0	0.0	0.0	0.0	0.0	3.9043401807787608	0.0	0.0	0.0	0.0	0.0	0.0	0.0	0.0	0.0	0.0	0.0	0.0	0.0
Pfdn5	9.5562696928563	11.568003244099753	9.114161958447966	7.3312482685524225	9.508441794474697	8.082098734236986	10.117042333959397	9.278297700217609	8.973434901284893	2.50298678733202	9.174889467952044	10.009054884638267	9.238288640663226	6.069518387019136	10.20350781403355	8.38031582831266	9.79887268322303	8.90032912028145	10.029910453152635	8.679534219549918	10.00853358515571	9.333642627855783	9.099575186439962	9.303055677636152	3.0070572592430715	10.043078647122593	9.721704738628182	9.480788644810993	8.97119500794799	11.138863708932435	9.537413823935065	10.046336853859936	9.583204059053957	8.949702085418973	8.553529031907074	9.298767769961291	8.729947469730382	9.29155375504335	0.0	2.8522362273381066	10.382083051220958	9.97118764472653	8.961428952860675	8.19678362746855	9.268573688477993	7.756317970115354	10.20140027269047	10.359912277159259	8.222230463756999
Rrp15	0.0	0.0	0.0	0.0	0.0	3.0874182883042995	2.091985959025512	0.0	7.821674814146313	0.0	0.0	2.5901693297150077	7.75227906995457	8.929981743350622	0.0	2.522545271248219	0.0	7.573059329227474	0.0	7.145667644730292	9.049386207635912	7.531866856997456	0.0	2.59585202091835	0.0	7.058404333860507	5.099728727759146	9.35058299743162	1.9742045436870277	7.357797131234318	9.053919514889156	10.079988494772357	0.0	0.0	8.889763844279662	0.0	8.416665135833547	7.928401864307192	8.530138683662807	9.616309361219637	0.0	0.0	0.0	0.0	8.322585005968952	2.480013569578325	8.606095043552136	8.682419025132244	9.027513472556256
Srr	0.0	0.0	0.0	0.0	0.0	0.0	0.0	0.0	0.0	0.0	0.0	0.0	0.0	0.0	0.0	0.0	0.0	0.0	0.0	0.0	0.0	0.0	0.0	0.0	0.0	0.0	0.0	0.0	0.0	0.0	0.0	0.0	0.0	0.0	0.0	0.0	6.676588024027788	0.0	0.0	0.0	0.0	0.0	0.0	0.0	0.0	0.0	0.0	7.1617670102977895	0.0
Acp5	0.0	0.0	0.0	0.0	0.0	0.0	0.0	0.0	0.0	8.08628223868467	0.0	0.0	0.0	0.0	0.0	0.0	0.0	0.0	0.0	0.0	0.0	0.0	0.0	0.0	0.0	0.0	0.0	0.0	0.0	0.0	7.466293569955084	0.0	0.0	0.0	0.0	0.0	0.0	0.0	0.0	0.0	0.0	0.0	0.0	0.0	0.0	0.0	0.0	0.0	0.0
Fbxo9	5.855460870066732	0.0	0.0	0.0	0.0	0.0	6.927704275457775	0.0	0.0	0.0	0.0	0.0	0.0	0.0	7.009651013767515	0.0	2.15770746989251	0.0	7.816373814589037	0.0	0.0	0.0	0.0	0.0	0.0	0.0	0.0	0.0	0.0	0.0	0.0	0.0	0.0	0.0	9.43312814115818	0.0	0.0	0.0	0.0	0.0	0.0	0.0	8.989661799811039	0.0	0.0	0.0	0.0	7.743367086148863	0.0
Vps50	0.0	0.0	0.0	0.0	0.0	8.303730414526466	0.0	0.0	0.0	0.0	0.0	0.0	0.0	0.0	0.0	0.0	0.0	0.0	0.0	0.0	0.0	0.0	0.0	0.0	0.0	0.0	0.0	0.0	0.0	8.29515828325547	0.0	0.0	0.0	0.0	0.0	0.0	0.0	0.0	0.0	0.0	0.0	7.677255017894082	0.0	5.8544413463024405	4.769908725953378	0.0	5.15794675643743	0.0	9.027513472556256
Hars	5.379966787873492	0.0	0.0	0.0	6.8680983169464636	0.0	0.0	0.0	0.0	0.0	0.0	0.0	4.9845230722956195	8.619233216342733	0.0	0.0	8.045027813372457	7.4163919746660545	0.0	7.82534409542681	7.400361280536698	0.0	0.0	6.2608140635319875	0.0	0.0	3.9814590557261385	0.0	8.18478820996221	0.0	0.0	6.297143414772798	0.0	0.0	0.0	0.0	0.0	0.0	8.413822362004103	0.0	2.3657496545029835	9.181689471129697	6.4864262086441435	6.940616596929912	6.677729588984236	5.233896383830172	0.0	7.928109944054468	0.0
Zmat2	6.988572677664074	0.0	0.0	0.0	5.822522259381722	8.691693147842921	4.760580968932052	0.0	6.952510092021182	0.0	8.052305480732977	0.0	7.7176768433127165	0.0	0.0	0.0	9.088900135521891	0.0	0.0	6.565790467688617	6.606971824563235	8.986329008633334	2.3126703358650333	7.10042485505891	0.0	0.0	0.0	5.057377443243233	0.0	8.842446755962294	1.9928858358495305	6.574010135870077	8.2747860541385	0.0	0.0	0.0	7.021486018242297	9.583312379545665	8.319985338957869	4.694030618104063	2.3657496545029835	7.945241424067273	7.555935158557567	4.664918498214527	0.0	6.602284199002575	0.0	8.575773919590317	7.160397678166067
Ube2c	9.772813674322313	2.79242398833884	0.0	0.0	0.0	0.0	0.0	0.0	0.0	0.0	0.0	0.0	0.0	0.0	0.0	0.0	0.0	0.0	0.0	0.0	0.0	0.0	0.0	0.0	0.0	0.0	0.0	0.0	0.0	0.0	0.0	0.0	0.0	0.0	0.0	0.0	0.0	0.0	0.0	0.0	0.0	0.0	0.0	0.0	0.0	0.0	0.0	0.0	0.0
Smg5	0.0	0.0	0.0	8.096217602854258	0.0	0.0	0.0	0.0	0.0	0.0	0.0	0.0	0.0	0.0	0.0	0.0	0.0	0.0	0.0	0.0	0.0	0.0	0.0	0.0	0.0	0.0	0.0	0.0	1.9742045436870277	0.0	0.0	5.819036455774728	0.0	0.0	0.0	0.0	0.0	0.0	4.703544721779962	0.0	0.0	2.6375333847278157	3.4398017322347534	3.1894376403623323	0.0	0.0	0.0	0.0	0.0
Cct3	7.55422898750466	0.0	0.0	0.0	6.139342726589205	7.999949703800648	0.0	7.017064980184525	0.0	2.50298678733202	8.264553048778376	8.80713186931557	9.274449601901463	7.918919299150277	7.657650715757192	5.733501928758711	0.0	0.0	7.40935813781008	8.285504463448047	6.977980384007761	7.221803352075249	6.756709489864566	7.767884917344711	0.0	8.89080172537179	8.832787085517552	0.0	9.068853821397889	8.353392701673123	0.0	10.000211040850871	8.22051741954007	8.14453380623084	0.0	0.0	9.249749627464391	8.962836310093792	8.62474950542139	0.0	0.0	8.062618740165883	8.060621726772743	9.33704865673375	8.966849228979044	8.447108287679725	7.296095155757772	8.997755545088738	9.487890852870526
Glmp	4.10909241479802	0.0	8.584803838024289	0.0	0.0	7.999949703800648	7.207995754216421	6.028160722249172	7.067091012316935	8.474970963786083	0.0	7.919109418790036	7.75227906995457	0.0	7.624650001121039	0.0	0.0	0.0	7.478222934405417	6.910446692881223	8.07139942796844	7.64674427834921	7.667955309949928	0.0	9.175466789811459	0.0	0.0	8.391149197657992	7.512583685319709	1.8430769225522654	1.9928858358495305	0.0	0.0	8.429020654902743	0.0	8.393880137965047	0.0	0.0	0.0	0.0	0.0	0.0	8.060621726772743	0.0	0.0	0.0	6.455423424423195	0.0	0.0
Mef2d	0.0	0.0	0.0	0.0	0.0	0.0	0.0	0.0	0.0	0.0	0.0	0.0	4.730574093917623	0.0	0.0	0.0	0.0	2.9129959614412884	0.0	0.0	0.0	0.0	0.0	0.0	6.9966840040970615	4.481350144083489	0.0	0.0	0.0	0.0	0.0	4.697933538425854	0.0	0.0	0.0	0.0	3.3517148053719965	0.0	0.0	0.0	5.984431238032902	0.0	0.0	0.0	0.0	2.480013569578325	0.0	0.0	0.0
Snd1	0.0	0.0	0.0	0.0	0.0	0.0	0.0	0.0	0.0	0.0	0.0	0.0	0.0	0.0	7.869663442524679	0.0	0.0	0.0	0.0	8.027326534838071	8.411306764221832	0.0	7.0865354462800685	0.0	0.0	6.80672775753053	0.0	0.0	0.0	0.0	0.0	0.0	0.0	0.0	0.0	0.0	0.0	0.0	0.0	0.0	0.0	0.0	3.9797523550984466	4.664918498214527	4.556302776396417	5.548136691714828	0.0	6.47284537987399	6.170447688343512
Col18a1	0.0	0.0	0.0	0.0	0.0	0.0	0.0	0.0	0.0	0.0	0.0	0.0	0.0	0.0	0.0	0.0	0.0	0.0	0.0	0.0	0.0	0.0	0.0	0.0	0.0	0.0	0.0	0.0	0.0	0.0	0.0	0.0	0.0	0.0	0.0	0.0	0.0	0.0	0.0	0.0	0.0	0.0	0.0	0.0	0.0	0.0	0.0	0.0	0.0
Slc19a1	0.0	0.0	0.0	0.0	0.0	0.0	0.0	0.0	0.0	0.0	0.0	0.0	0.0	0.0	0.0	0.0	0.0	0.0	0.0	0.0	0.0	0.0	0.0	0.0	0.0	0.0	0.0	0.0	0.0	0.0	0.0	0.0	0.0	0.0	0.0	0.0	0.0	0.0	0.0	0.0	0.0	0.0	9.521453357187694	0.0	6.828322777515003	4.578645055499383	0.0	0.0	2.956872501408945
Kpnb1	0.0	0.0	0.0	0.0	7.429684480147136	0.0	8.325565652968091	0.0	7.611177251062514	0.0	0.0	0.0	7.645878484297719	0.0	0.0	0.0	0.0	7.548101259489699	0.0	0.0	0.0	0.0	0.0	0.0	9.210172800173158	0.0	0.0	7.6486260385741405	0.0	0.0	0.0	0.0	7.843456087318987	0.0	0.0	9.23328596816915	0.0	0.0	6.181671546256768	0.0	0.0	0.0	0.0	6.56085800083794	0.0	7.159365208464482	8.048420332005074	0.0	0.0
Npepps	0.0	0.0	0.0	0.0	0.0	3.9999526624491493	0.0	0.0	0.0	0.0	0.0	0.0	0.0	0.0	0.0	0.0	7.926851442698044	0.0	0.0	0.0	0.0	0.0	0.0	0.0	0.0	0.0	0.0	0.0	7.623886845922746	0.0	0.0	7.726082167954443	0.0	0.0	0.0	0.0	7.212742373105124	8.786335623778614	0.0	0.0	0.0	0.0	8.49415167322739	0.0	0.0	2.480013569578325	0.0	0.0	0.0
Mrpl10	6.131164861355895	0.0	0.0	6.172478504200538	0.0	0.0	0.0	0.0	0.0	0.0	0.0	7.794120301567603	6.615966418032956	0.0	2.4767439894722534	7.012799182051908	0.0	0.0	1.9147284712112196	6.356688957887361	0.0	7.683090166917225	5.198186093984998	4.966834532627872	0.0	0.0	0.0	5.8275143394182285	0.0	0.0	7.810727736952944	0.0	0.0	0.0	0.0	0.0	0.0	0.0	0.0	0.0	0.0	0.0	0.0	4.879163466991999	0.0	4.578645055499383	5.820785151933062	6.982537543405166	5.693010764674033
Cyp51	3.1903614017019724	0.0	0.0	0.0	0.0	0.0	0.0	0.0	0.0	0.0	9.435004564249292	0.0	0.0	2.5174456793025346	0.0	0.0	0.0	5.820698657150826	0.0	0.0	7.057531983658348	8.911712540372813	0.0	9.157692872300474	6.735907229095628	0.0	0.0	1.9768074922046752	8.508627954145512	7.932202520212966	0.0	0.0	8.473493682381529	0.0	8.39351602719259	0.0	3.3517148053719965	6.278211696525676	7.308293253648198	0.0	0.0	7.149869526946835	0.0	7.489415831875076	0.0	5.919515350627989	0.0	6.330164199193185	6.939685127842812
Tcf25	8.157315933979348	0.0	0.0	0.0	2.493814782172175	7.238354580281752	6.88850504751552	0.0	7.451580404217162	2.50298678733202	0.0	2.5901693297150077	8.059114015986436	9.161904369475968	0.0	7.012799182051908	0.0	5.643525767358481	0.0	0.0	8.284784262543178	8.661473106879303	7.925103888957509	0.0	9.325462638509082	8.419491210238757	4.285003574478802	5.670035390291367	0.0	0.0	0.0	0.0	7.523097497563947	4.219050347704956	10.110417213304794	10.747975813815785	0.0	0.0	0.0	0.0	7.273381143755107	6.790199092280251	0.0	6.892111928177398	0.0	5.046717608531639	0.0	6.253157511761531	6.899378882951001
Tubb6	0.0	0.0	0.0	0.0	0.0	0.0	0.0	0.0	0.0	0.0	0.0	0.0	2.611115141718252	7.204531161886292	0.0	0.0	0.0	0.0	0.0	0.0	0.0	0.0	0.0	0.0	0.0	0.0	0.0	8.686743925690058	0.0	0.0	0.0	0.0	0.0	0.0	0.0	6.1470528850848165	0.0	0.0	0.0	0.0	0.0	0.0	0.0	0.0	0.0	0.0	0.0	0.0	0.0
Def8	0.0	0.0	0.0	0.0	0.0	0.0	0.0	0.0	0.0	0.0	5.783781140480495	0.0	0.0	0.0	0.0	0.0	0.0	0.0	0.0	0.0	0.0	0.0	5.033164932681212	0.0	0.0	0.0	0.0	0.0	0.0	0.0	0.0	0.0	0.0	0.0	0.0	0.0	0.0	0.0	0.0	0.0	0.0	0.0	0.0	0.0	0.0	0.0	0.0	0.0	0.0
Itga3	0.0	0.0	0.0	0.0	0.0	0.0	0.0	0.0	0.0	0.0	0.0	0.0	0.0	0.0	0.0	0.0	0.0	0.0	0.0	0.0	0.0	0.0	0.0	0.0	0.0	0.0	0.0	0.0	0.0	0.0	0.0	0.0	0.0	0.0	0.0	0.0	0.0	0.0	0.0	0.0	0.0	0.0	0.0	0.0	0.0	4.271732571706934	0.0	0.0	0.0
Itfg2	0.0	0.0	0.0	0.0	0.0	0.0	0.0	0.0	0.0	0.0	7.121389575000291	0.0	0.0	0.0	0.0	0.0	0.0	0.0	0.0	0.0	0.0	7.317394993853706	0.0	0.0	10.234468108370178	0.0	0.0	0.0	0.0	0.0	0.0	0.0	0.0	0.0	0.0	7.512982025514308	0.0	8.847600013561513	0.0	0.0	0.0	0.0	0.0	0.0	0.0	0.0	0.0	0.0	0.0
Tulp3	0.0	0.0	0.0	0.0	0.0	5.523512560316543	0.0	0.0	0.0	0.0	0.0	0.0	0.0	0.0	0.0	0.0	0.0	0.0	0.0	0.0	0.0	0.0	0.0	0.0	0.0	0.0	0.0	0.0	0.0	0.0	0.0	0.0	0.0	0.0	5.337875892210667	0.0	0.0	2.8844710675729353	2.195168402201875	0.0	0.0	0.0	2.566978678261824	0.0	0.0	5.233896383830172	0.0	0.0	2.1316536087000224
Gtf2h4	0.0	0.0	0.0	0.0	0.0	0.0	0.0	0.0	0.0	0.0	0.0	0.0	0.0	0.0	0.0	0.0	0.0	0.0	0.0	0.0	0.0	0.0	0.0	0.0	0.0	0.0	0.0	0.0	0.0	0.0	0.0	0.0	0.0	0.0	0.0	0.0	0.0	2.8844710675729353	0.0	0.0	0.0	7.252262231648964	0.0	0.0	7.9804934190613785	0.0	0.0	0.0	0.0
Tubb5	10.519808721507465	0.0	2.8234833710171237	2.792292277041958	0.0	8.434577880131275	6.185739707954036	7.058566877337942	2.141643084824773	9.323269044768274	9.611641812941526	0.0	0.0	9.208744818056019	9.450507830636418	9.62356620046325	0.0	4.364251634903554	0.0	9.202024888620628	8.513585653570905	7.317394993853706	7.667955309949928	5.820180379576525	7.8660089658365	8.455012345143809	7.145260227242857	7.985922352999957	7.260345644752704	8.525362779973987	0.0	7.8698229939657205	8.519170528591378	0.0	9.975615576139152	0.0	7.963662084800697	0.0	7.402869361213176	2.8522362273381066	0.0	7.783666676857625	3.9797523550984466	8.806518752166173	8.253266592325913	6.961550784010018	8.443040529285323	9.658436670479583	8.476261989678436
Ell2	0.0	0.0	0.0	0.0	0.0	3.0874182883042995	0.0	8.280619256124469	0.0	0.0	7.723553740241477	0.0	7.170658311326077	0.0	0.0	7.163684692376471	0.0	0.0	0.0	0.0	0.0	0.0	0.0	0.0	0.0	0.0	0.0	0.0	0.0	0.0	0.0	7.0670864310552055	0.0	0.0	0.0	0.0	0.0	0.0	0.0	0.0	0.0	6.6471806673859986	0.0	0.0	5.840962591778341	0.0	0.0	2.3735092018044215	4.4123187485472215
Jup	0.0	0.0	3.7178013807121912	0.0	0.0	0.0	0.0	0.0	0.0	0.0	0.0	0.0	3.4879384309430375	0.0	0.0	0.0	4.842798837837617	0.0	0.0	5.44644710372085	0.0	0.0	5.033164932681212	6.05725475170303	0.0	0.0	0.0	0.0	0.0	0.0	0.0	0.0	0.0	0.0	0.0	0.0	0.0	0.0	0.0	0.0	0.0	0.0	0.0	0.0	0.0	0.0	0.0	0.0	0.0
Nom1	0.0	0.0	3.7178013807121912	0.0	0.0	0.0	0.0	0.0	2.141643084824773	2.50298678733202	0.0	0.0	0.0	0.0	3.3409603312401206	0.0	2.15770746989251	0.0	0.0	0.0	7.338005018543943	0.0	7.168407770744259	7.895645564669252	0.0	0.0	2.2323299745494745	6.991601946104672	0.0	0.0	1.9928858358495305	0.0	0.0	4.777956803198464	9.857901029386948	0.0	7.853093040360924	0.0	2.195168402201875	0.0	0.0	7.975493119218486	0.0	6.288437086309523	0.0	5.682834468329733	5.15794675643743	5.271948738329097	0.0
Ergic1	0.0	0.0	0.0	0.0	0.0	0.0	2.091985959025512	0.0	7.708540641862631	0.0	7.985450064934551	0.0	0.0	0.0	0.0	0.0	0.0	0.0	0.0	0.0	0.0	0.0	0.0	0.0	0.0	0.0	0.0	0.0	6.4736807867520545	0.0	3.6916788298746765	0.0	0.0	0.0	0.0	0.0	3.3517148053719965	0.0	0.0	0.0	0.0	0.0	0.0	0.0	2.2493408968516997	0.0	0.0	0.0	0.0
Acap1	3.72165638182928	6.669236295822668	7.931610916404895	0.0	6.748877606592382	8.554538492528252	0.0	8.053145371256798	0.0	7.276711259380836	0.0	0.0	0.0	7.204531161886292	2.4767439894722534	0.0	7.1239361564304104	2.0928512683456177	0.0	0.0	5.673117563744159	0.0	0.0	0.0	0.0	0.0	0.0	8.48871470904133	0.0	0.0	0.0	6.077805453214452	0.0	0.0	0.0	0.0	0.0	0.0	0.0	0.0	0.0	0.0	7.26393411967672	0.0	0.0	0.0	0.0	4.70553585050562	0.0
Csn3	0.0	0.0	0.0	0.0	0.0	0.0	0.0	0.0	0.0	0.0	0.0	0.0	0.0	0.0	0.0	0.0	0.0	0.0	0.0	0.0	0.0	0.0	0.0	0.0	0.0	0.0	0.0	0.0	0.0	0.0	0.0	0.0	0.0	0.0	0.0	0.0	0.0	0.0	0.0	0.0	0.0	0.0	0.0	0.0	0.0	0.0	0.0	0.0	0.0
Ifrd1	0.0	0.0	0.0	0.0	0.0	6.507744701638496	0.0	0.0	0.0	0.0	8.449542395557879	0.0	0.0	0.0	0.0	0.0	6.061322507090045	7.360146221099406	0.0	5.580939764385655	0.0	0.0	0.0	6.520709385985102	7.8660089658365	8.636132805860068	0.0	0.0	7.391970260061464	7.916835990963596	4.798201679425398	0.0	0.0	0.0	0.0	0.0	0.0	0.0	0.0	6.738230077142838	6.162320202924775	7.601687108914321	7.950022640042293	0.0	6.623823709408253	5.548136691714828	7.0156788726774675	5.554650467569944	6.899378882951001
Stk38l	0.0	0.0	0.0	0.0	0.0	0.0	0.0	0.0	0.0	0.0	0.0	0.0	0.0	0.0	0.0	0.0	0.0	0.0	0.0	0.0	0.0	0.0	0.0	0.0	0.0	0.0	0.0	0.0	0.0	0.0	0.0	0.0	0.0	0.0	0.0	0.0	0.0	0.0	0.0	0.0	0.0	0.0	0.0	0.0	0.0	0.0	0.0	0.0	0.0
Brpf1	0.0	0.0	0.0	0.0	4.287665465917495	0.0	7.620591740447826	0.0	0.0	0.0	0.0	0.0	0.0	0.0	0.0	0.0	0.0	0.0	0.0	8.343424892194523	0.0	0.0	0.0	0.0	0.0	0.0	2.2323299745494745	6.273170491454243	2.7778364591049702	0.0	0.0	1.915621741232194	0.0	0.0	5.337875892210667	0.0	8.252117541835622	0.0	0.0	0.0	6.972992667022828	0.0	0.0	0.0	0.0	0.0	0.0	0.0	0.0
Akr1b3	4.10909241479802	0.0	4.265743252275663	0.0	8.282568608733486	0.0	0.0	4.779292639693718	6.828037752766849	6.487083939904691	6.192257033263986	2.5901693297150077	5.200390692937493	0.0	6.6647779131238485	6.265571716995904	6.333194827148291	7.004166851927989	5.314188892422793	2.3952210161190437	5.332884970961651	0.0	5.919346438934602	0.0	0.0	5.448689072032933	5.911278367002971	6.47713207939861	0.0	0.0	0.0	4.977298273747558	4.57698139422156	4.219050347704956	0.0	0.0	7.963662084800697	0.0	7.4916251151887465	7.891207413123998	6.4633328482206664	4.760931064801908	6.226606290468994	6.735971460960338	5.268530125836901	5.548136691714828	6.617159665611835	5.4202131160512765	8.91070765518468
Gstt1	0.0	0.0	0.0	0.0	0.0	0.0	0.0	0.0	0.0	0.0	0.0	0.0	0.0	0.0	0.0	0.0	0.0	0.0	0.0	0.0	4.487940416505788	0.0	0.0	0.0	0.0	0.0	0.0	0.0	0.0	0.0	0.0	0.0	0.0	0.0	0.0	0.0	0.0	0.0	0.0	0.0	0.0	0.0	0.0	0.0	0.0	0.0	0.0	0.0	0.0
Ddt	6.7369991800542515	0.0	0.0	7.52940064171234	6.748877606592382	0.0	2.091985959025512	0.0	7.821674814146313	0.0	2.8094690914047247	0.0	6.4572311278906485	0.0	8.079044519436975	0.0	0.0	0.0	0.0	0.0	0.0	5.703997781426755	0.0	0.0	0.0	0.0	0.0	0.0	0.0	0.0	0.0	0.0	6.53091951301168	0.0	0.0	0.0	0.0	0.0	0.0	0.0	0.0	0.0	7.8302356364856145	0.0	0.0	7.013604734729545	4.660588597188574	5.554650467569944	0.0
Ddx18	6.941645602709343	0.0	0.0	0.0	6.924206762751208	9.55261867130759	7.960084518450102	5.1301403665527685	0.0	2.50298678733202	0.0	9.072323506268978	8.379959848988749	8.332465698605292	6.210668680818306	5.856771409933352	6.333194827148291	2.0928512683456177	9.019785630641705	7.929867214544912	8.660954946060444	7.609459009156146	0.0	7.9845493609635065	0.0	7.493687830793904	7.980292296757893	0.0	9.068853821397889	8.697103196993753	9.25730863332701	8.94997823106997	8.910551381156498	9.463399672274997	0.0	0.0	9.597165014626647	8.293854094193161	7.911822709616662	5.665890288256205	10.341086967501086	0.0	5.786135979040443	9.122555955909057	9.465311891269382	8.447108287679725	7.230933716267554	7.430134935066418	9.091523607765692
Ubl3	0.0	0.0	0.0	0.0	0.0	0.0	0.0	0.0	0.0	0.0	0.0	0.0	0.0	0.0	0.0	0.0	0.0	2.0928512683456177	0.0	0.0	6.4971240705164925	0.0	0.0	3.4713070315422843	0.0	7.272628923962383	0.0	0.0	0.0	0.0	6.677099627353855	0.0	0.0	0.0	0.0	0.0	0.0	0.0	0.0	0.0	0.0	0.0	0.0	5.636198810003609	0.0	0.0	3.895393394745126	6.831801483354968	4.62499942762558
Eef1e1	5.066674099012018	0.0	0.0	8.064625892519855	5.415957493403666	0.0	0.0	0.0	0.0	8.272051780827729	0.0	0.0	8.335009434551242	8.289532594943802	6.378427672348852	0.0	3.509209034467991	0.0	0.0	8.36222623332475	0.0	0.0	0.0	0.0	0.0	8.696737299381793	5.5042094532705566	7.516055114053172	0.0	0.0	0.0	7.338248741989952	7.110672051765383	0.0	6.638241119048161	3.9043401807787608	4.279265038484263	0.0	7.098225664466286	6.897271582702509	0.0	6.4019494597421	8.033756630855736	7.886025985983333	6.677729588984236	7.063845747189697	8.157646022377197	5.993900982846626	7.5207248824700486
Akt1	4.10909241479802	0.0	0.0	0.0	0.0	0.0	0.0	7.481106829032746	0.0	0.0	0.0	0.0	0.0	6.427306853254096	0.0	0.0	0.0	6.368900722244936	0.0	0.0	0.0	0.0	0.0	6.162621623375697	0.0	5.92464672469881	0.0	6.035549970564339	0.0	0.0	0.0	2.7105094392844653	0.0	3.294508597910244	0.0	0.0	0.0	0.0	0.0	0.0	0.0	0.0	3.9797523550984466	5.513302562199029	4.955928653343449	0.0	2.160350374780933	0.0	0.0
Il16	0.0	0.0	0.0	0.0	0.0	0.0	0.0	7.138152098505935	0.0	0.0	0.0	0.0	0.0	0.0	0.0	0.0	0.0	0.0	0.0	0.0	8.251340545870267	7.221803352075249	0.0	0.0	0.0	2.3970796667122736	0.0	0.0	0.0	0.0	0.0	0.0	0.0	0.0	4.3731129213798905	0.0	0.0	0.0	0.0	0.0	0.0	0.0	0.0	2.3395013031601057	0.0	0.0	3.5123156710866272	0.0	0.0
Tcirg1	3.1903614017019724	0.0	0.0	0.0	0.0	0.0	2.091985959025512	0.0	0.0	0.0	0.0	0.0	0.0	3.385617288848274	8.029478667397036	0.0	0.0	0.0	0.0	7.229974219461929	2.1931967190455715	0.0	3.1596349258244167	0.0	0.0	0.0	0.0	8.512108902774614	0.0	1.8430769225522654	1.9928858358495305	0.0	0.0	0.0	5.337875892210667	0.0	0.0	0.0	0.0	0.0	0.0	0.0	0.0	0.0	0.0	0.0	0.0	0.0	0.0
Naglu	0.0	7.331401243983997	0.0	0.0	0.0	0.0	0.0	0.0	0.0	0.0	0.0	0.0	0.0	0.0	0.0	0.0	0.0	0.0	0.0	0.0	0.0	0.0	0.0	0.0	0.0	0.0	0.0	0.0	0.0	0.0	0.0	0.0	0.0	0.0	0.0	5.830205242000615	0.0	0.0	0.0	0.0	0.0	0.0	0.0	0.0	0.0	0.0	0.0	0.0	0.0
Crnkl1	6.131164861355895	0.0	0.0	0.0	0.0	0.0	6.965866540707997	0.0	0.0	0.0	0.0	2.5901693297150077	0.0	0.0	8.029478667397036	0.0	7.681316390040366	0.0	0.0	0.0	0.0	0.0	0.0	0.0	0.0	6.432077005512939	0.0	0.0	0.0	0.0	0.0	0.0	8.766477016016376	8.897342725715642	0.0	0.0	0.0	6.278211696525676	0.0	9.147530879051661	6.712253242257975	0.0	0.0	0.0	8.0638294957283	8.308124533468337	6.715715246258921	5.895981375883962	0.0
Chordc1	0.0	0.0	0.0	0.0	0.0	0.0	0.0	0.0	0.0	0.0	8.49831443093541	0.0	6.615966418032956	0.0	0.0	0.0	0.0	0.0	0.0	0.0	0.0	0.0	6.464282567120228	2.59585202091835	7.7762100698305385	6.3589555285623725	0.0	0.0	2.7778364591049702	7.424511479577855	5.514275629885093	6.3471367224431114	5.862178387633064	0.0	0.0	6.626651489652015	5.813824057552574	8.827466239541788	0.0	4.297452954167851	0.0	7.201974081130784	7.26393411967672	5.952313717681206	6.623823709408253	8.658048592967322	0.0	8.835539079845676	5.9513897726593585
Rtcb	5.514317304416629	6.286568244681963	2.8234833710171237	0.0	7.308432111305138	0.0	0.0	6.3287984106881305	7.138715877846846	0.0	0.0	0.0	0.0	0.0	5.678927540428842	0.0	2.15770746989251	0.0	0.0	0.0	7.204573608164533	8.312865279964328	0.0	0.0	0.0	0.0	6.806938478481097	6.273170491454243	0.0	0.0	0.0	0.0	0.0	0.0	0.0	0.0	6.915424749189026	0.0	8.054620084303812	0.0	0.0	0.0	3.9797523550984466	7.032991772750785	7.471421776355815	3.8813789315139005	8.122148411494939	6.253157511761531	0.0
Pwp1	0.0	0.0	0.0	0.0	0.0	0.0	2.091985959025512	0.0	8.829347079199101	2.50298678733202	0.0	8.945812464442554	8.335009434551242	8.566259454199024	9.215852569858379	8.440679430373821	8.689942919981275	0.0	7.0658799354551025	0.0	5.948227204847816	5.703997781426755	0.0	8.09515867046029	0.0	9.225039164975248	8.195814497859393	9.16380339569343	8.703676557085409	8.714982190196073	9.885334398765533	6.655630795435902	6.699109950134341	0.0	0.0	6.817470408888531	7.299632998435367	7.007722661582595	0.0	9.828602175558222	0.0	0.0	2.566978678261824	5.749442957354702	6.385472919774065	0.0	8.499464610510843	6.47284537987399	7.872652962800796
Fbxo7	0.0	0.0	0.0	0.0	0.0	0.0	0.0	6.837977106686276	0.0	0.0	5.428673678265125	0.0	5.961555986683302	0.0	0.0	0.0	0.0	0.0	0.0	0.0	0.0	0.0	0.0	0.0	0.0	0.0	0.0	0.0	0.0	0.0	0.0	0.0	5.14165328714589	0.0	4.3731129213798905	0.0	0.0	0.0	0.0	0.0	0.0	0.0	0.0	0.0	0.0	0.0	0.0	4.453517799511296	0.0
Capns1	8.518762613615118	0.0	0.0	8.962586172382004	8.324869575656043	0.0	9.031040236231428	4.965355618223369	8.360249008210625	0.0	2.8094690914047247	9.273022366607275	0.0	9.10113068541597	0.0	0.0	2.9862479763912426	7.040411736879765	0.0	2.3952210161190437	0.0	5.838983127354257	0.0	7.864750364487797	0.0	8.929195888844443	8.042335158803303	0.0	7.60230258899394	0.0	0.0	1.915621741232194	0.0	0.0	0.0	9.689014066765719	3.3517148053719965	0.0	0.0	0.0	2.3657496545029835	9.257510916813569	8.259233123857179	7.279178831799224	0.0	0.0	2.160350374780933	7.20329928501769	0.0
Clpb	0.0	0.0	0.0	0.0	0.0	0.0	0.0	0.0	0.0	0.0	0.0	0.0	0.0	0.0	0.0	0.0	0.0	0.0	0.0	2.3952210161190437	7.9515715025827385	0.0	7.423113929662278	0.0	0.0	0.0	0.0	0.0	0.0	0.0	0.0	0.0	0.0	0.0	0.0	0.0	0.0	0.0	0.0	0.0	0.0	0.0	0.0	0.0	0.0	0.0	5.90674581735687	0.0	0.0
Sept7	8.384845220179024	2.79242398833884	0.0	0.0	8.555528413772967	6.72787043748189	8.368933709114996	7.249858487577873	0.0	0.0	0.0	6.664395717629269	7.851368592479774	0.0	5.042853720508479	9.082250782039845	5.410905117626842	5.072921831494424	7.432680222940893	5.44644710372085	5.948227204847816	5.388972097128587	6.999735882101254	0.0	0.0	4.481350144083489	7.218751145109768	7.730688717610854	2.7778364591049702	7.357797131234318	8.486388041364732	7.096614187506635	8.563445481865823	5.179787657182398	9.111721699025706	6.1470528850848165	9.50874622682128	5.513820896655325	0.0	9.778385230782366	9.057282703432717	4.760931064801908	7.353562926142732	7.584060514883937	4.955928653343449	8.058444079449316	7.5034455119104955	6.253157511761531	2.956872501408945
Zdhhc4	6.680956548324235	0.0	0.0	0.0	0.0	0.0	0.0	0.0	0.0	0.0	0.0	0.0	6.538780817002589	0.0	0.0	0.0	0.0	0.0	0.0	6.279664135089297	2.1931967190455715	0.0	8.314884200359796	7.627701118304283	0.0	0.0	0.0	0.0	7.287648821812564	0.0	7.670033191159192	0.0	0.0	0.0	0.0	0.0	0.0	7.077578039110069	0.0	0.0	6.529703671250804	0.0	6.404910229711448	6.841919584445412	0.0	2.480013569578325	2.160350374780933	6.721782997104081	0.0
Rac1	7.202722632249863	2.79242398833884	8.38943006005036	0.0	0.0	9.038868591846317	0.0	7.285251190503349	6.643374994558223	9.144397968911376	8.019265003556496	8.481961867548442	9.309726311888173	0.0	7.782586072339447	2.522545271248219	8.239352987939565	6.966987867473883	10.439814942400204	3.251136408518612	9.134397490432287	10.43731487569983	8.592074726034113	7.925892994301759	3.0070572592430715	9.554694564354987	7.959003912683306	8.3266406146906	10.525858491165463	9.115764688481578	8.655866007363338	8.883773008580599	9.959625931780435	0.0	0.0	0.0	5.241628475233892	8.433606040139809	9.164175302571163	0.0	0.0	8.518011000371962	9.72828706660208	8.418473454693252	7.089239739118572	7.488499411403223	9.51810112470722	7.87769540770431	7.808802397904651
Nup214	0.0	0.0	0.0	0.0	0.0	0.0	0.0	0.0	0.0	0.0	0.0	0.0	0.0	0.0	0.0	0.0	0.0	0.0	8.40510856805739	0.0	3.0261544640688265	0.0	0.0	0.0	0.0	0.0	0.0	0.0	0.0	0.0	0.0	0.0	0.0	0.0	0.0	0.0	0.0	0.0	0.0	0.0	0.0	0.0	0.0	6.1301422195638775	0.0	0.0	4.660588597188574	0.0	2.956872501408945
Ugp2	0.0	0.0	0.0	0.0	0.0	6.247877684399664	0.0	0.0	0.0	0.0	0.0	0.0	0.0	0.0	4.827737044446953	0.0	0.0	6.629022859677104	7.9024163983177225	0.0	0.0	0.0	0.0	0.0	0.0	0.0	6.364157336627091	0.0	0.0	0.0	0.0	6.487493396495006	0.0	0.0	0.0	0.0	0.0	0.0	0.0	8.000387182170403	0.0	8.034157507042234	2.566978678261824	0.0	7.275574090874525	7.112395865019424	6.273238914162301	7.656324976824045	0.0
Trmt1	0.0	0.0	0.0	0.0	0.0	0.0	0.0	0.0	0.0	0.0	0.0	7.093662957288273	0.0	6.713762353508555	0.0	5.598707415380064	0.0	0.0	0.0	8.09632996518269	0.0	0.0	0.0	0.0	0.0	0.0	0.0	0.0	7.666110096197117	0.0	5.514275629885093	5.819036455774728	0.0	0.0	9.348365722167161	0.0	7.669519075364278	8.139098161936758	0.0	0.0	2.3657496545029835	6.488408383791772	0.0	0.0	0.0	0.0	5.63178171669095	6.831801483354968	8.2057978685716
Nacc1	0.0	0.0	0.0	0.0	0.0	0.0	0.0	0.0	0.0	0.0	0.0	0.0	0.0	0.0	0.0	0.0	0.0	0.0	0.0	2.3952210161190437	0.0	0.0	0.0	0.0	0.0	0.0	4.285003574478802	0.0	0.0	0.0	0.0	0.0	5.546437453780636	0.0	0.0	0.0	0.0	0.0	0.0	0.0	0.0	0.0	0.0	0.0	0.0	0.0	0.0	0.0	0.0
Nfix	0.0	0.0	0.0	0.0	0.0	0.0	0.0	0.0	0.0	0.0	0.0	0.0	0.0	0.0	0.0	0.0	0.0	0.0	0.0	0.0	0.0	4.030205502561064	0.0	7.046381367063585	0.0	0.0	0.0	0.0	0.0	0.0	0.0	0.0	0.0	0.0	0.0	0.0	0.0	0.0	7.547900293716476	0.0	0.0	0.0	2.566978678261824	0.0	0.0	0.0	0.0	0.0	0.0
Slc1a5	0.0	6.750910720508339	5.444629418164675	0.0	4.287665465917495	0.0	0.0	0.0	0.0	6.696393236907855	7.841659257584034	0.0	0.0	0.0	0.0	0.0	0.0	0.0	0.0	0.0	0.0	0.0	0.0	0.0	0.0	0.0	0.0	0.0	7.60230258899394	0.0	0.0	0.0	0.0	0.0	9.111721699025706	0.0	0.0	8.351389305788397	6.980483389324849	2.8522362273381066	0.0	0.0	5.336475243641302	0.0	0.0	0.0	7.230933716267554	0.0	0.0
Uba1	0.0	0.0	0.0	0.0	0.0	6.507744701638496	9.912420695686645	0.0	2.141643084824773	8.37707608078312	2.8094690914047247	7.506057396837317	0.0	7.974189438801839	0.0	0.0	0.0	8.326692496508755	0.0	9.012707781881488	8.426369514377782	0.0	0.0	0.0	0.0	7.387388248276945	0.0	0.0	7.232515767905166	0.0	0.0	9.255047490692261	7.913546268165108	0.0	0.0	0.0	7.853093040360924	0.0	8.865195215013657	0.0	0.0	0.0	0.0	4.41321377479558	0.0	7.4512361016988224	4.660588597188574	2.3735092018044215	8.030275362859154
Siae	0.0	0.0	0.0	0.0	0.0	0.0	0.0	0.0	0.0	0.0	0.0	0.0	0.0	0.0	0.0	0.0	0.0	0.0	0.0	0.0	0.0	0.0	0.0	0.0	0.0	0.0	0.0	0.0	0.0	0.0	0.0	0.0	0.0	0.0	0.0	0.0	0.0	0.0	0.0	0.0	0.0	0.0	0.0	0.0	0.0	0.0	0.0	0.0	0.0
Spa17	0.0	0.0	0.0	0.0	0.0	0.0	0.0	0.0	0.0	0.0	8.819444389447616	0.0	0.0	0.0	0.0	0.0	0.0	0.0	0.0	0.0	0.0	8.605760508571914	0.0	0.0	0.0	0.0	0.0	0.0	0.0	0.0	0.0	0.0	0.0	0.0	0.0	0.0	0.0	0.0	0.0	0.0	0.0	0.0	0.0	7.521658886884828	0.0	0.0	0.0	0.0	0.0
Fam50a	8.367196501802693	2.79242398833884	10.096932610711379	0.0	8.099750549688833	0.0	8.120934368111941	7.418729913358132	0.0	2.50298678733202	8.474134503073662	2.5901693297150077	7.064513180652416	8.798353242386934	0.0	0.0	0.0	0.0	0.0	6.690051698347427	6.378217993559796	7.944954106624303	7.994088283108459	2.59585202091835	0.0	8.78312243064086	0.0	0.0	0.0	0.0	8.374239439760252	7.8698229939657205	7.523097497563947	0.0	0.0	0.0	7.299632998435367	6.3922583197621385	0.0	0.0	9.32361196411528	0.0	8.212084355981611	7.489415831875076	8.45196518415214	2.480013569578325	7.296095155757772	7.952671597127234	0.0
Emd	0.0	0.0	7.469903462148596	0.0	0.0	0.0	0.0	0.0	5.88300816947935	0.0	0.0	0.0	0.0	0.0	4.574827429190946	0.0	2.9862479763912426	0.0	0.0	0.0	0.0	7.852234963129611	0.0	0.0	5.651758004921986	0.0	0.0	6.991601946104672	0.0	0.0	0.0	0.0	0.0	0.0	0.0	0.0	0.0	0.0	0.0	0.0	0.0	0.0	0.0	0.0	5.932498062261615	3.8813789315139005	0.0	0.0	0.0
Taco1	0.0	0.0	0.0	0.0	0.0	0.0	0.0	0.0	0.0	0.0	0.0	0.0	0.0	0.0	0.0	0.0	0.0	0.0	0.0	0.0	0.0	0.0	0.0	0.0	0.0	0.0	0.0	0.0	0.0	7.263756433994886	0.0	0.0	0.0	0.0	0.0	0.0	0.0	0.0	0.0	0.0	0.0	0.0	7.733380641484093	0.0	0.0	0.0	0.0	0.0	0.0
Sipa1l2	0.0	0.0	0.0	0.0	0.0	0.0	0.0	0.0	0.0	0.0	0.0	0.0	0.0	0.0	0.0	0.0	0.0	0.0	0.0	0.0	4.237707826071582	0.0	0.0	0.0	0.0	0.0	0.0	0.0	0.0	0.0	0.0	0.0	0.0	0.0	0.0	0.0	0.0	0.0	0.0	0.0	0.0	0.0	0.0	0.0	0.0	0.0	0.0	0.0	0.0
Ap4e1	4.10909241479802	0.0	0.0	0.0	0.0	0.0	0.0	2.257037634536371	0.0	0.0	0.0	0.0	0.0	0.0	0.0	0.0	0.0	0.0	0.0	0.0	0.0	0.0	0.0	0.0	0.0	0.0	0.0	0.0	0.0	0.0	0.0	0.0	0.0	0.0	0.0	0.0	0.0	0.0	0.0	0.0	0.0	0.0	0.0	0.0	0.0	0.0	0.0	0.0	0.0
Blvra	7.702339645300331	8.780266426336537	0.0	7.859003800533271	0.0	0.0	0.0	0.0	2.141643084824773	8.796087899380375	7.59491049962446	0.0	6.75895483148352	7.706873655744078	7.657650715757192	0.0	0.0	0.0	0.0	0.0	6.55309318016721	0.0	7.168407770744259	0.0	9.210172800173158	0.0	7.675538892120206	0.0	0.0	0.0	0.0	0.0	6.699109950134341	0.0	0.0	8.56332849547587	7.794459311951725	0.0	0.0	0.0	0.0	0.0	7.066015262434066	6.940616596929912	0.0	0.0	7.16268937194535	6.777840723725361	6.360586819531096
Idh3g	8.655908508463678	0.0	2.8234833710171237	0.0	8.075179165748834	0.0	0.0	8.190155019064536	2.141643084824773	0.0	8.613484725078628	0.0	0.0	8.176253698335683	0.0	0.0	8.335260270508318	0.0	0.0	0.0	2.1931967190455715	8.241542686893244	2.3126703358650333	3.4713070315422843	8.772915734437191	8.075979599009209	5.997330406970674	0.0	0.0	8.259054858209586	0.0	7.501675118676599	3.6361951766958627	7.952616873371502	0.0	0.0	8.90643312407593	9.276780486673037	5.86470365139736	0.0	2.3657496545029835	9.073967077313506	0.0	6.56085800083794	7.6438327889084405	8.265825134336685	9.389642469933106	7.656324976824045	8.085209958584509
Ssr4	9.215224573721569	10.4694127293548	0.0	2.792292277041958	9.994613408391551	9.038868591846317	0.0	2.257037634536371	7.946674182416685	9.9455460923359	6.3062157862981225	9.112143140928202	10.441755338417455	9.208744818056019	7.624650001121039	9.976050330025311	0.0	0.0	8.582402172771099	0.0	8.747458650093751	0.0	7.750023306278193	10.272790256658904	9.04696633067381	7.685331963342542	9.702618697327113	1.9768074922046752	1.9742045436870277	7.263756433994886	0.0	8.732109226813442	0.0	8.273379759659047	0.0	0.0	8.87847769901337	8.23392870604444	2.195168402201875	2.8522362273381066	8.730398174064202	10.33427229312866	8.474307685641293	9.13302957393954	9.410647856170355	10.23515757706032	9.172574658959814	9.954391408001248	7.547054247342021
Bcap31	9.048066536104512	7.6192782446409595	9.60561458092338	3.684211868005216	8.87313039536761	7.721048934573968	9.151833729313392	8.09363646715283	0.0	9.9455460923359	7.240854650426792	7.948735113533795	9.226030727493935	8.311158846444794	7.624650001121039	6.783415199091277	0.0	8.505872150196572	0.0	0.0	7.132925323266239	6.950796964253961	6.646745097092375	7.864750364487797	0.0	0.0	5.819766204707308	0.0	0.0	6.432885093175767	0.0	8.519655153094673	7.610098896876398	7.539519299543197	8.114327137240913	0.0	7.212742373105124	0.0	0.0	0.0	0.0	7.562365047540193	6.897435500190704	8.59552332072144	9.48811981051111	9.951386519328608	7.583931760559732	10.255198797062041	9.178304583686183
Fam98a	0.0	0.0	0.0	0.0	0.0	0.0	0.0	0.0	0.0	0.0	9.919835761150622	0.0	0.0	0.0	0.0	0.0	0.0	0.0	0.0	0.0	0.0	0.0	0.0	0.0	0.0	3.253190132976988	3.9814590557261385	8.557789099188414	0.0	3.5047444091273205	0.0	0.0	0.0	0.0	0.0	0.0	6.915424749189026	0.0	0.0	0.0	0.0	0.0	0.0	0.0	7.409047277433212	0.0	7.296095155757772	0.0	0.0
Kmt2a	4.414202547981586	8.478469098767208	0.0	0.0	7.710595816089869	0.0	0.0	0.0	0.0	0.0	0.0	0.0	0.0	0.0	7.657650715757192	0.0	0.0	0.0	0.0	0.0	0.0	0.0	5.198186093984998	0.0	10.242873385685712	0.0	0.0	5.395986523821897	5.288303197262874	0.0	0.0	7.181735800126928	5.862178387633064	0.0	0.0	0.0	0.0	0.0	8.33605484236905	0.0	8.451017945028617	7.521941122514511	2.566978678261824	0.0	0.0	0.0	0.0	5.271948738329097	0.0
Ift46	5.514317304416629	0.0	0.0	0.0	0.0	8.041608849823723	0.0	0.0	0.0	0.0	0.0	7.545371246512552	0.0	0.0	0.0	0.0	0.0	0.0	0.0	0.0	0.0	0.0	0.0	0.0	0.0	0.0	0.0	0.0	0.0	7.787629882625123	0.0	0.0	0.0	0.0	0.0	0.0	0.0	0.0	0.0	0.0	0.0	0.0	0.0	0.0	0.0	0.0	0.0	7.3211707104876425	0.0
Cd3g	11.97897805716551	0.0	9.114161958447966	3.684211868005216	3.3597049317123577	0.0	11.8321609166049	10.294608938680396	0.0	0.0	0.0	0.0	9.545011959040492	0.0	0.0	0.0	0.0	0.0	9.859680026415958	0.0	0.0	0.0	0.0	0.0	0.0	0.0	0.0	0.0	0.0	0.0	0.0	0.0	0.0	0.0	0.0	0.0	0.0	0.0	5.86470365139736	0.0	0.0	0.0	0.0	0.0	0.0	0.0	0.0	0.0	0.0
Trappc6a	4.665915064250073	0.0	0.0	0.0	3.8970430019174156	0.0	0.0	0.0	6.991723604450892	2.50298678733202	0.0	4.706445932444139	0.0	0.0	0.0	0.0	0.0	6.186854551248698	0.0	0.0	2.1931967190455715	0.0	6.808700351493257	0.0	0.0	6.432077005512939	0.0	0.0	0.0	0.0	0.0	0.0	0.0	7.469517643914826	0.0	0.0	0.0	0.0	0.0	0.0	0.0	0.0	7.01198153178236	0.0	8.043442414380502	5.682834468329733	4.447672049944449	0.0	0.0
Supt6	0.0	0.0	0.0	0.0	0.0	0.0	7.644318301324454	2.257037634536371	6.784040386817226	3.36976732326229	0.0	8.263613418638917	0.0	0.0	0.0	8.400718949256026	6.759204123562989	2.0928512683456177	0.0	2.3952210161190437	0.0	0.0	0.0	0.0	0.0	0.0	0.0	0.0	0.0	0.0	0.0	0.0	5.862178387633064	0.0	4.3731129213798905	8.393880137965047	0.0	7.725765504007785	5.570845566020625	0.0	0.0	6.211739561967194	0.0	0.0	0.0	0.0	0.0	0.0	6.6305750871196025
Spag5	0.0	0.0	0.0	0.0	0.0	0.0	0.0	0.0	0.0	0.0	0.0	0.0	0.0	0.0	0.0	0.0	0.0	0.0	0.0	0.0	0.0	0.0	0.0	0.0	0.0	0.0	0.0	0.0	0.0	0.0	0.0	0.0	0.0	0.0	0.0	0.0	0.0	0.0	0.0	0.0	0.0	0.0	0.0	0.0	2.2493408968516997	5.80602305234208	0.0	0.0	0.0
Unc119	0.0	0.0	0.0	0.0	0.0	0.0	0.0	0.0	0.0	0.0	0.0	0.0	0.0	0.0	0.0	0.0	0.0	0.0	0.0	0.0	0.0	0.0	0.0	0.0	0.0	0.0	0.0	0.0	0.0	0.0	0.0	4.140499100855875	0.0	0.0	0.0	0.0	0.0	0.0	0.0	0.0	0.0	0.0	0.0	0.0	0.0	0.0	7.418202341178583	0.0	0.0
Rab34	0.0	0.0	2.8234833710171237	0.0	0.0	0.0	2.091985959025512	0.0	0.0	0.0	0.0	0.0	0.0	0.0	6.528695613396259	0.0	0.0	0.0	1.9147284712112196	0.0	0.0	0.0	0.0	0.0	0.0	0.0	0.0	0.0	0.0	0.0	0.0	0.0	0.0	0.0	0.0	0.0	0.0	0.0	0.0	0.0	0.0	0.0	0.0	0.0	0.0	0.0	0.0	0.0	0.0
Sdf2	6.7369991800542515	0.0	9.16087308077783	0.0	0.0	0.0	0.0	3.6253018843170977	0.0	0.0	8.264553048778376	2.5901693297150077	5.554214879307314	0.0	0.0	0.0	8.772210992583386	7.903345280766945	7.312106244809501	0.0	8.164173580125542	8.358527186596925	0.0	0.0	3.0070572592430715	8.97884859842815	0.0	7.149118286021934	0.0	0.0	5.691129503880455	1.915621741232194	7.692150762516735	0.0	0.0	0.0	0.0	0.0	7.954084321603663	0.0	0.0	0.0	0.0	0.0	7.5016260553051115	0.0	0.0	0.0	0.0
Ccne1	6.212483064617999	0.0	0.0	0.0	0.0	0.0	0.0	0.0	0.0	0.0	0.0	0.0	0.0	0.0	0.0	0.0	0.0	0.0	0.0	0.0	0.0	0.0	0.0	0.0	0.0	0.0	0.0	0.0	0.0	0.0	0.0	0.0	0.0	0.0	0.0	0.0	0.0	0.0	0.0	0.0	0.0	0.0	0.0	0.0	0.0	0.0	0.0	0.0	0.0
Bbc3	0.0	0.0	0.0	0.0	0.0	0.0	2.091985959025512	0.0	7.394201269664359	2.50298678733202	0.0	0.0	7.75227906995457	0.0	0.0	0.0	0.0	0.0	0.0	0.0	0.0	0.0	0.0	0.0	0.0	0.0	0.0	0.0	0.0	0.0	0.0	0.0	0.0	0.0	0.0	0.0	0.0	0.0	0.0	0.0	0.0	0.0	0.0	5.378954261728954	0.0	0.0	0.0	0.0	0.0
Psmc3	7.241986282324097	0.0	8.38943006005036	0.0	0.0	0.0	7.882403838567527	7.418729913358132	2.968143540030575	8.566643144076417	5.428673678265125	7.465642150146582	6.615966418032956	8.584134373267307	6.02080370288359	2.522545271248219	8.496068634203532	7.271439270969214	0.0	7.056127014674624	7.909310193304078	9.189488065760909	3.1596349258244167	6.439171194836268	0.0	8.83796646041605	8.001271112244059	6.569228981760718	8.772935387048014	1.8430769225522654	7.921283003162509	6.974694111181162	7.610098896876398	0.0	0.0	0.0	0.0	0.0	7.462642356970833	0.0	2.3657496545029835	7.252262231648964	8.235851340168217	6.735971460960338	8.830715945656703	5.233896383830172	8.029384167552996	9.31438860995622	8.085209958584509
Acp2	0.0	0.0	0.0	0.0	6.685356869938871	0.0	0.0	0.0	0.0	0.0	0.0	0.0	0.0	0.0	0.0	0.0	0.0	0.0	0.0	0.0	0.0	0.0	0.0	0.0	10.467488535198397	0.0	0.0	0.0	0.0	0.0	0.0	0.0	0.0	0.0	0.0	0.0	0.0	0.0	0.0	0.0	0.0	0.0	0.0	0.0	8.527306006340272	0.0	0.0	0.0	0.0
Rapsn	0.0	7.703747800278775	0.0	0.0	0.0	0.0	7.644318301324454	0.0	9.148473441607427	8.293677193364354	0.0	0.0	0.0	0.0	0.0	0.0	0.0	7.110279078964891	1.9147284712112196	0.0	5.568375688809001	0.0	0.0	8.12153495485556	0.0	0.0	2.2323299745494745	8.991421142586361	0.0	0.0	0.0	0.0	0.0	7.606280975650877	0.0	0.0	0.0	0.0	0.0	0.0	0.0	7.975493119218486	0.0	0.0	0.0	0.0	0.0	0.0	0.0
Slc39a13	0.0	0.0	0.0	0.0	0.0	0.0	0.0	0.0	0.0	0.0	7.453663260950246	0.0	0.0	0.0	0.0	0.0	0.0	0.0	0.0	0.0	0.0	0.0	0.0	0.0	0.0	0.0	0.0	0.0	0.0	0.0	0.0	0.0	0.0	0.0	0.0	0.0	0.0	0.0	0.0	0.0	5.410817329257748	0.0	0.0	0.0	2.2493408968516997	0.0	0.0	0.0	0.0
Celf2	8.157315933979348	5.91359033923578	7.780264240874722	8.096217602854258	0.0	9.284195337372154	9.394996720805564	6.395096557011183	6.738658927744703	2.50298678733202	8.613484725078628	8.33265601483213	0.0	5.592658728395264	5.678927540428842	8.96383440561315	7.227551015202331	0.0	0.0	0.0	7.774548497338351	7.270390754922036	8.122886189857699	8.222467046014492	0.0	0.0	0.0	0.0	0.0	0.0	0.0	7.903626884364797	0.0	0.0	0.0	5.830205242000615	0.0	0.0	7.098225664466286	0.0	0.0	0.0	8.16334250744924	0.0	6.099796018697115	0.0	6.336558037064811	0.0	7.893323583253795
Ddb2	0.0	0.0	0.0	0.0	0.0	0.0	0.0	0.0	0.0	0.0	0.0	0.0	0.0	0.0	0.0	0.0	0.0	0.0	7.004947486262095	2.3952210161190437	0.0	0.0	0.0	0.0	0.0	0.0	0.0	0.0	0.0	0.0	0.0	0.0	0.0	0.0	0.0	0.0	0.0	0.0	0.0	8.523758350046782	0.0	0.0	0.0	0.0	0.0	0.0	0.0	0.0	0.0
Sf3a1	0.0	0.0	9.264321017077151	0.0	6.8680983169464636	0.0	0.0	0.0	6.113801814425073	0.0	0.0	0.0	0.0	0.0	0.0	0.0	0.0	0.0	0.0	4.479158399458662	0.0	0.0	6.464282567120228	0.0	0.0	7.147946000701936	0.0	7.882012439125036	0.0	0.0	0.0	6.694772359570977	0.0	0.0	4.3731129213798905	0.0	0.0	0.0	7.241612443437628	0.0	0.0	0.0	8.533039104727706	0.0	8.598906861090047	7.112395865019424	0.0	0.0	7.1941104538958776
Stat6	0.0	0.0	7.967090694413313	0.0	0.0	7.614659608296498	0.0	0.0	0.0	0.0	4.956583050244365	8.263613418638917	8.031205700236642	3.385617288848274	5.915596670748829	6.510535332801876	7.798124127952551	8.052775439540712	6.190439838196534	8.939480312688906	6.179183331716915	6.8263258822507185	0.0	5.536336943849792	0.0	7.350140284539005	7.41912115041742	0.0	1.9742045436870277	0.0	0.0	6.077805453214452	7.843456087318987	9.119302857717086	0.0	0.0	0.0	8.23392870604444	0.0	6.6516115773097955	0.0	5.585083208131066	9.197597401857838	4.108115105019031	6.677729588984236	5.233896383830172	7.296095155757772	8.238901705999613	7.381348651573898
Vrk3	6.432093522574799	7.999441493857724	0.0	0.0	0.0	0.0	0.0	6.3287984106881305	0.0	0.0	0.0	0.0	0.0	0.0	0.0	0.0	0.0	0.0	0.0	0.0	0.0	0.0	0.0	0.0	0.0	0.0	5.6172394827421215	0.0	0.0	0.0	0.0	0.0	0.0	0.0	0.0	0.0	0.0	0.0	0.0	0.0	0.0	0.0	0.0	0.0	0.0	0.0	0.0	0.0	0.0
Smg9	6.680956548324235	0.0	0.0	8.92789128404365	0.0	8.975797574850626	0.0	0.0	0.0	0.0	0.0	0.0	0.0	0.0	0.0	0.0	0.0	0.0	0.0	0.0	0.0	0.0	0.0	0.0	0.0	0.0	0.0	0.0	0.0	0.0	0.0	0.0	0.0	0.0	0.0	0.0	0.0	0.0	0.0	0.0	0.0	0.0	0.0	0.0	0.0	5.233896383830172	0.0	0.0	5.490843884729787
Paxip1	0.0	0.0	0.0	0.0	0.0	0.0	0.0	0.0	0.0	0.0	0.0	0.0	0.0	0.0	3.3409603312401206	0.0	0.0	0.0	0.0	0.0	0.0	0.0	0.0	0.0	8.840935009070934	0.0	0.0	0.0	0.0	0.0	0.0	0.0	0.0	4.777956803198464	4.3731129213798905	6.626651489652015	6.222435479036698	0.0	0.0	0.0	0.0	0.0	0.0	0.0	0.0	0.0	0.0	3.7597952095481944	0.0
Rmnd5a	0.0	0.0	0.0	9.227993412725494	0.0	0.0	7.387419567217608	0.0	0.0	0.0	0.0	0.0	0.0	0.0	0.0	0.0	0.0	0.0	0.0	0.0	0.0	0.0	0.0	0.0	0.0	0.0	0.0	0.0	0.0	0.0	0.0	0.0	7.610098896876398	0.0	0.0	0.0	7.120281205841289	0.0	0.0	0.0	0.0	0.0	0.0	0.0	0.0	0.0	6.667278877206156	0.0	0.0
Mov10	0.0	0.0	0.0	0.0	0.0	0.0	0.0	0.0	0.0	0.0	0.0	0.0	0.0	0.0	0.0	0.0	2.15770746989251	0.0	0.0	0.0	6.757494103349162	0.0	0.0	0.0	0.0	0.0	0.0	0.0	0.0	0.0	0.0	0.0	0.0	0.0	0.0	0.0	0.0	0.0	0.0	0.0	0.0	0.0	0.0	0.0	0.0	0.0	4.660588597188574	0.0	0.0
Ppm1j	0.0	0.0	0.0	0.0	0.0	0.0	2.091985959025512	0.0	0.0	8.293677193364354	0.0	0.0	0.0	0.0	0.0	0.0	0.0	0.0	0.0	0.0	0.0	0.0	0.0	7.955519259720736	0.0	0.0	0.0	0.0	0.0	0.0	0.0	0.0	0.0	0.0	0.0	0.0	0.0	0.0	0.0	0.0	0.0	0.0	0.0	0.0	0.0	0.0	0.0	0.0	0.0
Rhoc	5.9533344171298115	0.0	0.0	0.0	0.0	7.721048934573968	7.415268228602341	5.6479235731295345	0.0	0.0	6.411828176052787	0.0	0.0	0.0	6.2969852160402855	0.0	0.0	5.901742051675822	0.0	4.731371240984881	7.4891161442074665	0.0	0.0	7.699495020924845	0.0	0.0	7.751795121241246	0.0	0.0	0.0	0.0	1.915621741232194	0.0	7.236488150400715	0.0	0.0	0.0	7.810264901149073	0.0	7.346521633042418	7.455134603870363	7.850483240793775	8.413083500677406	0.0	0.0	0.0	0.0	6.403267950443315	0.0
Def6	5.066674099012018	0.0	0.0	0.0	2.493814782172175	0.0	0.0	5.1301403665527685	0.0	0.0	0.0	8.191099868970303	0.0	0.0	0.0	0.0	2.15770746989251	6.186854551248698	0.0	0.0	8.52762251234709	0.0	6.646745097092375	0.0	0.0	0.0	0.0	0.0	0.0	0.0	0.0	0.0	6.53091951301168	0.0	0.0	0.0	0.0	0.0	0.0	0.0	0.0	0.0	0.0	6.679929214608744	0.0	0.0	0.0	0.0	5.784376154834781
Lmf1	0.0	0.0	0.0	0.0	0.0	0.0	0.0	7.058566877337942	0.0	0.0	0.0	0.0	0.0	0.0	0.0	0.0	0.0	6.92882535993501	0.0	0.0	0.0	0.0	0.0	0.0	0.0	0.0	0.0	0.0	0.0	0.0	0.0	0.0	0.0	0.0	0.0	0.0	0.0	0.0	0.0	0.0	0.0	0.0	0.0	0.0	0.0	0.0	0.0	7.430134935066418	0.0
Narfl	0.0	0.0	0.0	0.0	5.936037144001053	0.0	0.0	7.626181054101998	0.0	7.276711259380836	0.0	0.0	0.0	0.0	0.0	0.0	0.0	0.0	0.0	0.0	0.0	0.0	0.0	0.0	0.0	0.0	0.0	0.0	0.0	0.0	0.0	0.0	0.0	0.0	0.0	0.0	0.0	0.0	0.0	0.0	0.0	0.0	0.0	0.0	0.0	7.628614439603367	0.0	0.0	0.0
Dbf4	3.1903614017019724	0.0	2.8234833710171237	0.0	0.0	0.0	2.9120157257308468	2.257037634536371	2.141643084824773	0.0	0.0	0.0	0.0	5.278185398854259	2.4767439894722534	2.522545271248219	0.0	0.0	0.0	3.7846851613114643	0.0	0.0	0.0	0.0	3.0070572592430715	0.0	0.0	0.0	2.7778364591049702	0.0	0.0	0.0	0.0	6.159748205512082	0.0	0.0	0.0	0.0	0.0	0.0	0.0	6.3099769843018905	2.566978678261824	0.0	0.0	0.0	0.0	3.2271251406302315	2.1316536087000224
Cd320	0.0	0.0	0.0	0.0	0.0	0.0	0.0	0.0	0.0	0.0	0.0	0.0	0.0	0.0	0.0	0.0	0.0	0.0	0.0	0.0	0.0	0.0	0.0	0.0	9.325462638509082	0.0	0.0	0.0	0.0	0.0	0.0	0.0	0.0	0.0	0.0	0.0	0.0	0.0	7.402869361213176	0.0	0.0	0.0	0.0	7.24095568984537	0.0	0.0	7.8885966379173915	0.0	0.0
Ipo4	0.0	0.0	0.0	0.0	0.0	0.0	0.0	4.314728972343728	0.0	0.0	0.0	0.0	6.370794127242792	0.0	0.0	5.598707415380064	0.0	0.0	0.0	0.0	0.0	0.0	0.0	0.0	0.0	0.0	0.0	3.2940520068849812	0.0	0.0	0.0	0.0	0.0	0.0	0.0	0.0	0.0	0.0	7.135430364932498	0.0	0.0	0.0	0.0	0.0	0.0	6.66872329521086	6.715715246258921	4.453517799511296	0.0
Tm9sf1	0.0	0.0	0.0	0.0	0.0	0.0	0.0	0.0	0.0	0.0	0.0	0.0	0.0	0.0	0.0	0.0	0.0	0.0	0.0	0.0	0.0	0.0	0.0	0.0	0.0	0.0	0.0	0.0	0.0	0.0	0.0	0.0	0.0	0.0	0.0	0.0	0.0	0.0	0.0	0.0	0.0	0.0	0.0	0.0	0.0	0.0	2.160350374780933	7.464701165882672	0.0
Irf9	0.0	0.0	0.0	0.0	9.180112334960027	0.0	0.0	0.0	0.0	0.0	0.0	0.0	0.0	0.0	0.0	0.0	0.0	0.0	0.0	0.0	5.332884970961651	0.0	8.861887394752548	0.0	8.343428089305265	0.0	0.0	4.924200062952297	0.0	0.0	7.560412367900157	0.0	5.546437453780636	0.0	0.0	0.0	0.0	5.702513638932928	0.0	0.0	0.0	0.0	0.0	0.0	0.0	0.0	0.0	0.0	0.0
Gmpr2	0.0	0.0	0.0	2.792292277041958	6.3989619736004455	0.0	0.0	0.0	0.0	0.0	0.0	0.0	0.0	0.0	0.0	0.0	0.0	0.0	0.0	0.0	0.0	0.0	0.0	0.0	0.0	0.0	0.0	0.0	0.0	0.0	0.0	0.0	7.610098896876398	0.0	0.0	0.0	0.0	0.0	0.0	9.17884034223797	0.0	0.0	0.0	0.0	0.0	0.0	0.0	0.0	7.259260855238098
Mdp1	8.136630608637024	7.277297950782352	0.0	0.0	0.0	8.465516054207685	8.280853422898488	7.924371486863553	9.679540548025708	9.312716362644965	0.0	0.0	2.611115141718252	0.0	7.624650001121039	9.144066694442454	7.47220078471676	0.0	8.090122943529854	2.3952210161190437	2.1931967190455715	8.114228438549622	0.0	0.0	0.0	7.560438126854746	7.218751145109768	0.0	5.7474968955312775	7.6825155030635965	0.0	0.0	9.7263903097215	0.0	6.319929290727993	0.0	3.3517148053719965	0.0	0.0	0.0	8.249146151749295	0.0	0.0	0.0	9.418584962190769	0.0	0.0	0.0	0.0
Dhrs1	2.3403338330830463	0.0	0.0	0.0	6.748877606592382	0.0	0.0	0.0	0.0	0.0	0.0	0.0	0.0	0.0	0.0	0.0	0.0	7.714367882122112	1.9147284712112196	0.0	0.0	0.0	0.0	0.0	0.0	0.0	0.0	6.378752681585825	0.0	0.0	0.0	0.0	0.0	0.0	0.0	0.0	0.0	0.0	0.0	0.0	0.0	0.0	0.0	0.0	6.099796018697115	0.0	0.0	0.0	0.0
Tmem161a	0.0	0.0	0.0	0.0	0.0	0.0	0.0	0.0	0.0	0.0	0.0	0.0	0.0	0.0	0.0	0.0	0.0	0.0	0.0	0.0	0.0	0.0	0.0	0.0	0.0	0.0	0.0	0.0	0.0	0.0	0.0	0.0	0.0	0.0	0.0	0.0	0.0	6.4979461699931775	0.0	2.8522362273381066	0.0	0.0	0.0	0.0	0.0	0.0	0.0	0.0	6.725850717409831
Armc6	0.0	0.0	0.0	0.0	0.0	0.0	0.0	0.0	0.0	0.0	0.0	0.0	0.0	0.0	0.0	0.0	0.0	0.0	0.0	0.0	0.0	0.0	0.0	0.0	0.0	0.0	0.0	0.0	0.0	0.0	0.0	0.0	0.0	0.0	0.0	0.0	0.0	0.0	0.0	0.0	0.0	0.0	0.0	0.0	3.0890424140626274	0.0	0.0	0.0	0.0
Borcs8	0.0	0.0	0.0	0.0	0.0	0.0	0.0	0.0	0.0	0.0	6.510233791558653	0.0	0.0	0.0	8.079044519436975	0.0	0.0	0.0	0.0	7.421417513680417	0.0	7.407044503468849	0.0	0.0	0.0	0.0	0.0	7.118960881486169	0.0	8.669862270743396	1.9928858358495305	8.900611313170142	6.34050152919326	0.0	0.0	0.0	0.0	0.0	0.0	0.0	0.0	6.6471806673859986	0.0	0.0	8.270910932211097	5.548136691714828	8.291497961949915	0.0	0.0
Slc25a42	6.622648601870413	0.0	0.0	0.0	0.0	0.0	0.0	0.0	0.0	0.0	0.0	0.0	0.0	0.0	0.0	0.0	0.0	0.0	0.0	0.0	0.0	0.0	0.0	0.0	0.0	0.0	0.0	0.0	0.0	0.0	0.0	0.0	0.0	0.0	0.0	0.0	0.0	0.0	0.0	0.0	0.0	0.0	0.0	3.7206975982511437	0.0	0.0	0.0	0.0	0.0
Ranbp3	0.0	0.0	0.0	0.0	0.0	6.72787043748189	0.0	0.0	0.0	0.0	0.0	6.98347640237141	0.0	2.5174456793025346	0.0	0.0	0.0	0.0	0.0	0.0	7.095721091989798	0.0	0.0	0.0	0.0	0.0	0.0	0.0	6.3753041572433515	0.0	0.0	0.0	0.0	0.0	9.391369346166776	0.0	0.0	0.0	0.0	0.0	8.597460322916849	0.0	0.0	6.892111928177398	0.0	0.0	0.0	0.0	0.0
Ndufa11	10.309510230856363	8.85604699600927	0.0	9.63527850895559	6.978214515977086	0.0	0.0	2.257037634536371	10.592003515439805	4.858551295493832	9.276257848286193	8.671566509809159	8.191089735695709	8.843577009086953	8.173342619448864	10.72732820844992	0.0	10.105397082769121	9.426403680376358	8.09632996518269	9.827480736566722	7.852234963129611	10.159605371731072	8.246634086643466	9.956421720667471	8.50670617032651	2.2323299745494745	0.0	0.0	8.874617634574284	8.266661760281613	9.830462113138207	0.0	10.217454334302202	0.0	11.062684651128505	8.820887313892623	8.608976973778061	8.516101758101508	2.8522362273381066	10.391037224809597	9.002312966236683	7.396372175341136	6.361514511329796	9.717749915005626	7.725436122082408	9.42648773728034	9.840554731536324	9.690444203108264
Bmp8b	0.0	0.0	0.0	0.0	0.0	0.0	0.0	0.0	0.0	0.0	0.0	0.0	0.0	0.0	0.0	0.0	2.15770746989251	0.0	0.0	0.0	0.0	0.0	0.0	0.0	0.0	0.0	0.0	0.0	0.0	0.0	0.0	1.915621741232194	0.0	0.0	0.0	0.0	0.0	0.0	0.0	0.0	0.0	0.0	0.0	0.0	0.0	0.0	0.0	0.0	0.0
Nr2f6	0.0	0.0	0.0	0.0	0.0	0.0	0.0	0.0	0.0	0.0	0.0	0.0	0.0	0.0	0.0	0.0	0.0	0.0	0.0	0.0	0.0	0.0	6.397946220100805	0.0	0.0	0.0	0.0	0.0	0.0	0.0	0.0	0.0	0.0	0.0	0.0	0.0	0.0	0.0	0.0	0.0	0.0	0.0	0.0	0.0	0.0	0.0	0.0	0.0	0.0
Use1	5.750461127921178	0.0	0.0	9.093579223447328	8.463858169178659	7.374989242086781	8.280853422898488	0.0	8.983196529181273	10.018790273407998	0.0	8.215678253475492	0.0	2.5174456793025346	9.692646856665343	8.93614551680596	0.0	8.808734979924322	9.575289302109645	9.127054320246351	7.865773455016831	9.263365094690576	9.057218420694486	9.17038176593681	0.0	8.489679875710845	9.118521632714486	8.991421142586361	8.18478820996221	8.74139197775845	8.863971051426955	8.031438137558629	7.331572450251213	0.0	0.0	0.0	7.794459311951725	0.0	0.0	8.790199760987175	9.98673202047894	8.411398493939231	0.0	7.38812355127942	2.2493408968516997	8.244201079630326	5.7293763247855445	8.527539790792435	0.0
Braf	0.0	0.0	0.0	0.0	0.0	0.0	0.0	0.0	0.0	0.0	0.0	3.4651108652119857	0.0	0.0	0.0	0.0	0.0	2.0928512683456177	0.0	0.0	0.0	0.0	0.0	0.0	0.0	0.0	0.0	0.0	0.0	0.0	7.0780395044923345	0.0	5.546437453780636	0.0	0.0	0.0	0.0	0.0	0.0	0.0	0.0	8.005123476742897	3.4398017322347534	0.0	0.0	0.0	6.336558037064811	0.0	0.0
Ndufb2	7.757573341545099	4.627123115325958	6.322343390157742	7.895374315542781	0.0	6.097982326660989	0.0	8.227024167839048	0.0	9.519570788317473	8.59117446513848	0.0	0.0	8.798353242386934	0.0	9.260278500415868	0.0	0.0	6.73167583805142	8.417203369416512	0.0	7.491447590400871	0.0	8.405336331226742	0.0	7.387388248276945	8.63221261509397	0.0	7.021047452836025	0.0	6.7587783350327175	9.533968011944799	7.610098896876398	0.0	0.0	0.0	8.90643312407593	7.725765504007785	0.0	2.8522362273381066	6.822265013745441	7.521941122514511	8.84262521577406	7.316415363076625	6.176690973759754	7.248951232193605	7.660164054880656	8.023943049824117	0.0
Hltf	5.9533344171298115	0.0	8.835741290677154	0.0	0.0	0.0	8.411036057376773	0.0	0.0	0.0	0.0	0.0	0.0	0.0	0.0	0.0	0.0	0.0	0.0	0.0	0.0	0.0	0.0	0.0	0.0	0.0	3.5965496780911863	0.0	0.0	0.0	0.0	0.0	0.0	0.0	0.0	0.0	0.0	0.0	0.0	0.0	0.0	0.0	0.0	0.0	0.0	3.344552183048168	0.0	0.0	0.0
Prpf6	4.880165674980173	0.0	0.0	0.0	6.685356869938871	3.9999526624491493	6.88850504751552	0.0	0.0	0.0	7.915345341506659	0.0	0.0	0.0	6.90359677659688	9.094827674188075	0.0	5.643525767358481	0.0	8.285504463448047	8.251340545870267	6.076108503988513	6.328412041817834	0.0	0.0	0.0	0.0	8.833246458459806	0.0	0.0	0.0	0.0	3.6361951766958627	0.0	0.0	0.0	3.3517148053719965	0.0	0.0	0.0	0.0	0.0	0.0	5.636198810003609	0.0	0.0	0.0	3.2271251406302315	0.0
Rgs19	6.044987888340054	0.0	0.0	0.0	0.0	8.638385547258647	2.091985959025512	7.757990646959949	0.0	0.0	0.0	0.0	0.0	0.0	0.0	0.0	0.0	0.0	7.705854448599292	0.0	0.0	0.0	0.0	0.0	0.0	7.772382448672557	0.0	1.9768074922046752	0.0	8.767326989355826	8.533563985928723	5.95421495660434	0.0	0.0	0.0	0.0	6.915424749189026	2.8844710675729353	9.2429927198311	2.8522362273381066	9.507766320169937	9.01693132525598	8.961428952860675	7.4226838960484205	7.31011779530828	0.0	4.447672049944449	7.074933752201694	0.0
Snrpd1	10.612607073121657	10.092412012401235	8.223306911276119	3.684211868005216	7.832890219360103	10.485275731022226	0.0	0.0	8.02436888636893	0.0	9.276257848286193	0.0	9.21366777136131	2.5174456793025346	7.200895923971079	8.86450509533645	9.317452523728	7.621716364641645	8.369296279761606	8.554323178045543	8.884656976780509	9.151080698683748	8.849530401505762	4.966834532627872	8.905891227167482	10.337632649654758	9.069701530483368	9.12639488163151	9.771285416609143	8.906086750094723	8.348087673546026	9.767601505160245	9.517203028411945	9.841439605958461	8.828495533034841	9.893602514199754	8.933857131686773	8.037592954001816	9.118452729417076	9.17884034223797	9.112463327992465	9.495311913622556	10.301464109548911	8.330203628280232	9.187281903656528	10.04190036838961	8.513232443833399	9.58962890790261	9.144216004907829
Tiam1	0.0	0.0	8.629776109641897	0.0	0.0	0.0	0.0	0.0	7.90619926621931	0.0	0.0	0.0	0.0	0.0	0.0	0.0	5.726035190086201	0.0	0.0	0.0	8.251340545870267	8.402788103188765	7.283113300475121	3.4713070315422843	0.0	0.0	0.0	0.0	0.0	0.0	0.0	0.0	0.0	0.0	0.0	0.0	0.0	0.0	0.0	0.0	0.0	0.0	0.0	0.0	0.0	0.0	0.0	0.0	0.0
Tsc2	0.0	0.0	0.0	0.0	0.0	0.0	0.0	0.0	0.0	0.0	0.0	0.0	0.0	0.0	0.0	0.0	6.9327679262253685	0.0	6.73167583805142	2.3952210161190437	0.0	0.0	0.0	0.0	0.0	0.0	0.0	0.0	0.0	0.0	0.0	0.0	0.0	0.0	0.0	0.0	0.0	0.0	0.0	0.0	0.0	0.0	0.0	0.0	0.0	0.0	0.0	0.0	0.0
Puf60	5.750461127921178	0.0	0.0	0.0	0.0	0.0	0.0	4.965355618223369	6.040897252343718	0.0	6.602353668522467	7.857968004442315	6.949933862808325	6.2594757578795495	0.0	8.950056387479057	0.0	6.92882535993501	7.152709229227854	0.0	6.65891055654513	6.279705395341166	5.919346438934602	6.740855415793901	0.0	7.190715499916137	8.317897962062345	7.469012096633014	7.489254225141628	6.248773403948215	8.387139674612662	0.0	8.840311945363137	0.0	6.319929290727993	8.56332849547587	6.540494143103562	7.890087768802171	6.609468965647393	8.314155387478054	8.451017945028617	6.790199092280251	6.773004336124419	5.8544413463024405	5.932498062261615	5.682834468329733	6.06467696834848	6.602676826626334	6.857914111109555
Golga2	0.0	0.0	0.0	0.0	0.0	0.0	0.0	0.0	0.0	0.0	0.0	0.0	0.0	0.0	0.0	0.0	0.0	0.0	0.0	0.0	0.0	0.0	0.0	0.0	0.0	0.0	0.0	0.0	0.0	0.0	0.0	0.0	0.0	0.0	0.0	0.0	0.0	0.0	0.0	0.0	0.0	0.0	0.0	0.0	5.402627145754269	0.0	0.0	0.0	0.0
Uck1	3.72165638182928	0.0	0.0	0.0	0.0	0.0	0.0	0.0	0.0	0.0	0.0	8.723907562638272	0.0	0.0	0.0	0.0	0.0	0.0	0.0	0.0	0.0	0.0	0.0	0.0	0.0	0.0	0.0	0.0	0.0	0.0	0.0	0.0	0.0	0.0	0.0	0.0	0.0	0.0	0.0	0.0	0.0	0.0	0.0	0.0	0.0	0.0	0.0	0.0	0.0
Ikzf4	0.0	0.0	0.0	0.0	0.0	0.0	0.0	0.0	0.0	0.0	8.819444389447616	2.5901693297150077	0.0	0.0	7.200895923971079	0.0	0.0	0.0	0.0	0.0	2.1931967190455715	0.0	0.0	3.4713070315422843	0.0	0.0	8.399179417721381	0.0	0.0	7.753435700962343	0.0	6.4422082736496815	0.0	7.952616873371502	8.306321296618288	0.0	5.555909984515988	0.0	7.171699689438787	8.869097517626894	0.0	2.6375333847278157	0.0	2.3395013031601057	0.0	0.0	0.0	0.0	0.0
Mien1	8.565941437962845	0.0	9.68233415500133	0.0	2.493814782172175	9.099297409019325	8.938114672514839	2.257037634536371	8.080011682870142	10.633282624753736	9.233683310557105	3.4651108652119857	2.611115141718252	8.39456085409958	0.0	0.0	9.253424965144427	0.0	9.214007444621503	0.0	0.0	9.345029784869768	9.150830111033912	0.0	0.0	9.324414109626359	8.021949233534023	8.82392913284683	8.412685796421632	0.0	0.0	8.296100808996865	0.0	9.119302857717086	0.0	9.0168632388128	0.0	9.29155375504335	8.428885189064069	0.0	8.20920227521617	8.57839080118062	0.0	8.156282120743187	8.37247205405133	6.907548142001637	9.51810112470722	8.408295999775072	10.747483863488261
Axl	0.0	0.0	9.463787129884583	0.0	0.0	0.0	0.0	0.0	7.394201269664359	0.0	0.0	0.0	0.0	0.0	0.0	0.0	0.0	0.0	0.0	0.0	0.0	0.0	0.0	0.0	0.0	0.0	0.0	0.0	0.0	0.0	0.0	9.300163451148306	0.0	0.0	0.0	0.0	0.0	0.0	0.0	0.0	0.0	0.0	0.0	0.0	0.0	0.0	0.0	0.0	0.0
Tgfb1	5.231808035320695	0.0	0.0	0.0	0.0	0.0	0.0	0.0	0.0	2.50298678733202	0.0	0.0	0.0	0.0	0.0	0.0	0.0	0.0	0.0	6.748386386597895	0.0	0.0	0.0	2.59585202091835	0.0	0.0	0.0	1.9768074922046752	2.7778364591049702	0.0	0.0	3.595868201314845	0.0	0.0	0.0	0.0	0.0	3.783320588205323	0.0	0.0	0.0	0.0	0.0	0.0	0.0	0.0	3.5123156710866272	0.0	0.0
Ccdc97	0.0	0.0	0.0	0.0	0.0	0.0	0.0	0.0	0.0	0.0	0.0	0.0	0.0	0.0	0.0	0.0	0.0	0.0	0.0	0.0	0.0	0.0	0.0	6.990234351187038	0.0	7.011459370094626	6.078537362335068	0.0	0.0	0.0	0.0	0.0	0.0	0.0	0.0	0.0	0.0	0.0	0.0	0.0	0.0	0.0	0.0	0.0	0.0	0.0	0.0	0.0	0.0
Zfp40	0.0	0.0	0.0	0.0	0.0	0.0	0.0	0.0	0.0	0.0	0.0	0.0	0.0	0.0	0.0	0.0	0.0	0.0	0.0	0.0	0.0	0.0	0.0	0.0	0.0	0.0	0.0	0.0	0.0	0.0	0.0	0.0	0.0	0.0	0.0	0.0	0.0	0.0	0.0	0.0	0.0	0.0	0.0	0.0	0.0	0.0	0.0	0.0	0.0
Akap8l	0.0	9.427605495700035	0.0	0.0	0.0	0.0	0.0	0.0	0.0	0.0	0.0	0.0	0.0	0.0	6.6647779131238485	0.0	0.0	2.0928512683456177	0.0	6.565790467688617	0.0	0.0	4.8468003981551355	0.0	0.0	8.383073371649475	0.0	0.0	0.0	0.0	0.0	0.0	0.0	0.0	0.0	0.0	6.222435479036698	0.0	0.0	0.0	0.0	0.0	0.0	0.0	0.0	2.480013569578325	0.0	0.0	0.0
Pdcd2l	0.0	0.0	0.0	0.0	6.476064414309657	0.0	0.0	0.0	0.0	0.0	0.0	0.0	8.059114015986436	0.0	0.0	0.0	0.0	0.0	0.0	0.0	0.0	0.0	7.1280523080054055	0.0	0.0	0.0	0.0	7.207605347632304	0.0	0.0	0.0	1.915621741232194	0.0	0.0	0.0	0.0	0.0	0.0	0.0	0.0	0.0	8.272104579853288	0.0	5.378954261728954	0.0	0.0	0.0	0.0	0.0
Gtf2f1	7.078081795891748	0.0	0.0	0.0	0.0	3.0874182883042995	0.0	8.280619256124469	0.0	0.0	7.182358325852456	0.0	7.608593328816285	0.0	0.0	0.0	0.0	0.0	0.0	0.0	0.0	0.0	0.0	0.0	8.21260651618044	0.0	7.701408081069559	0.0	0.0	0.0	6.836079502391625	0.0	0.0	0.0	0.0	7.273409292625397	0.0	0.0	7.654264708947914	0.0	8.988153218888797	7.817461739654608	0.0	6.789917876792395	8.42069155615761	0.0	6.715715246258921	6.777840723725361	7.090512516994519
Clpp	6.941645602709343	0.0	0.0	0.0	5.699307061918895	7.721048934573968	0.0	0.0	2.141643084824773	8.250097272880794	8.76068375379019	0.0	8.465865417460257	4.622249415612684	0.0	8.109909308496078	0.0	0.0	6.295943314548824	0.0	0.0	7.491447590400871	0.0	0.0	9.432217212409585	7.880836839466594	8.86747716764835	0.0	8.0793707368497	6.8758841918757305	7.045860678387994	7.433888754509035	0.0	7.149623121079515	0.0	0.0	6.0325479400510265	8.072227638221351	6.806870067503856	9.13161760002674	8.433789621871593	8.247522986137911	8.235851340168217	7.934732278909827	7.2401829438918055	7.5248244328046985	7.778896809077222	7.7149325815182355	0.0
Alkbh7	6.362539347113312	0.0	9.463787129884583	0.0	0.0	0.0	0.0	0.0	0.0	0.0	0.0	0.0	7.973715284376897	0.0	0.0	0.0	0.0	8.052775439540712	0.0	2.3952210161190437	0.0	0.0	0.0	0.0	0.0	0.0	0.0	0.0	0.0	0.0	1.9928858358495305	7.433888754509035	0.0	8.465441880201304	0.0	0.0	0.0	0.0	0.0	0.0	0.0	0.0	9.173186359134698	7.958482356404056	0.0	2.480013569578325	7.609792687718135	6.831801483354968	6.899378882951001
Dennd1c	0.0	9.062082690080999	8.538384441304455	0.0	0.0	7.438741650169012	8.568138814116214	4.010811882880795	7.731888365296694	3.36976732326229	0.0	0.0	0.0	0.0	0.0	0.0	0.0	0.0	0.0	0.0	7.305786183915068	0.0	0.0	0.0	0.0	0.0	0.0	0.0	0.0	0.0	0.0	0.0	7.769786069932436	0.0	4.3731129213798905	0.0	0.0	0.0	0.0	0.0	0.0	0.0	0.0	0.0	0.0	0.0	0.0	0.0	0.0
Med6	7.162360435581841	0.0	0.0	2.792292277041958	0.0	0.0	0.0	0.0	0.0	0.0	0.0	0.0	0.0	0.0	8.4431351196374	0.0	0.0	0.0	0.0	0.0	0.0	0.0	0.0	0.0	0.0	0.0	0.0	0.0	0.0	6.475462592642985	0.0	0.0	0.0	0.0	0.0	7.512982025514308	0.0	0.0	0.0	0.0	0.0	0.0	0.0	5.636198810003609	0.0	0.0	5.820785151933062	0.0	0.0
Lcp2	7.702339645300331	7.6192782446409595	7.780264240874722	2.792292277041958	10.224272649292173	3.0874182883042995	2.091985959025512	8.49228785785506	0.0	0.0	7.057730138030878	8.723907562638272	9.238288640663226	10.37089321067763	8.2402296380993	5.733501928758711	10.450870169966722	6.629022859677104	7.312106244809501	7.309625000734793	3.0261544640688265	7.531866856997456	9.513955075663677	8.04091378785091	0.0	8.78312243064086	0.0	0.0	0.0	8.222024704433005	1.9928858358495305	9.343911223130624	7.430510882343189	8.14453380623084	0.0	9.298767769961291	8.416665135833547	8.351389305788397	0.0	0.0	0.0	0.0	7.168366017163057	8.43549736024249	7.6164907687443915	0.0	8.226123768434702	7.1617670102977895	0.0
Cse1l	3.1903614017019724	0.0	0.0	0.0	0.0	0.0	0.0	0.0	0.0	0.0	0.0	0.0	0.0	0.0	0.0	8.834822234412513	0.0	0.0	0.0	7.009182620738806	0.0	0.0	0.0	0.0	0.0	0.0	0.0	0.0	0.0	0.0	0.0	5.669869977931929	0.0	0.0	0.0	0.0	0.0	0.0	0.0	6.819941296560915	0.0	0.0	0.0	6.841919584445412	0.0	0.0	0.0	0.0	0.0
Naa20	6.498448069195387	0.0	2.8234833710171237	0.0	2.493814782172175	0.0	7.882403838567527	7.319796377252671	8.00533394334257	3.36976732326229	0.0	6.800605660675582	3.4879384309430375	0.0	0.0	0.0	0.0	5.820698657150826	7.455631281624251	7.652824280191956	5.332884970961651	5.703997781426755	6.09711145945691	2.59585202091835	0.0	0.0	5.911278367002971	5.057377443243233	0.0	5.572264891358039	0.0	6.531400207523487	0.0	0.0	6.898859634803649	6.817470408888531	0.0	0.0	0.0	6.461014987866113	6.4633328482206664	7.095812419339904	6.128446064982964	5.8544413463024405	0.0	7.248951232193605	5.010426577114163	0.0	0.0
Prkra	0.0	8.87438611431177	2.8234833710171237	0.0	0.0	0.0	0.0	0.0	0.0	0.0	0.0	0.0	0.0	0.0	0.0	0.0	0.0	0.0	0.0	0.0	0.0	0.0	0.0	0.0	0.0	0.0	0.0	0.0	0.0	0.0	0.0	0.0	0.0	0.0	0.0	0.0	0.0	0.0	0.0	0.0	0.0	0.0	0.0	0.0	0.0	0.0	0.0	0.0	0.0
Fkbp7	0.0	0.0	0.0	0.0	0.0	0.0	0.0	0.0	0.0	0.0	0.0	0.0	0.0	0.0	0.0	0.0	0.0	0.0	0.0	0.0	0.0	0.0	0.0	0.0	0.0	0.0	0.0	0.0	0.0	0.0	0.0	0.0	0.0	0.0	0.0	0.0	0.0	0.0	0.0	0.0	0.0	0.0	0.0	0.0	6.7296936295669685	0.0	0.0	0.0	0.0
Plekha3	0.0	0.0	0.0	0.0	0.0	0.0	0.0	0.0	0.0	0.0	0.0	0.0	7.91383849013077	0.0	0.0	0.0	0.0	0.0	0.0	4.173311959364322	0.0	0.0	0.0	0.0	0.0	0.0	0.0	0.0	0.0	0.0	0.0	0.0	4.57698139422156	0.0	0.0	0.0	0.0	0.0	2.195168402201875	0.0	0.0	0.0	4.371746084492005	0.0	6.018570710888825	0.0	0.0	0.0	0.0
Ykt6	7.457467209401143	0.0	0.0	0.0	0.0	8.58303240572721	0.0	0.0	0.0	0.0	0.0	7.4240620109423325	0.0	0.0	0.0	0.0	0.0	0.0	0.0	0.0	0.0	0.0	0.0	7.552146519547723	0.0	6.281929171474078	0.0	0.0	0.0	0.0	0.0	0.0	0.0	0.0	0.0	9.055264094779455	0.0	0.0	0.0	0.0	0.0	5.015069804521114	0.0	0.0	0.0	7.725436122082408	3.895393394745126	7.074933752201694	0.0
Baz1b	6.941645602709343	0.0	4.97239277720521	0.0	5.699307061918895	0.0	0.0	0.0	0.0	0.0	0.0	0.0	0.0	0.0	0.0	0.0	0.0	0.0	0.0	0.0	0.0	0.0	0.0	0.0	0.0	0.0	0.0	0.0	0.0	0.0	6.498405933718674	4.844367421717411	0.0	0.0	0.0	0.0	0.0	0.0	0.0	0.0	0.0	0.0	0.0	0.0	0.0	0.0	0.0	0.0	0.0
Pex6	0.0	0.0	0.0	0.0	0.0	0.0	0.0	0.0	0.0	8.37707608078312	0.0	0.0	0.0	5.278185398854259	0.0	0.0	0.0	0.0	0.0	0.0	0.0	6.616827686798606	0.0	0.0	0.0	0.0	0.0	0.0	0.0	1.8430769225522654	0.0	0.0	0.0	0.0	0.0	0.0	0.0	0.0	0.0	0.0	0.0	0.0	0.0	0.0	0.0	0.0	0.0	0.0	0.0
Mrpl2	5.637215406372367	0.0	0.0	9.045839711118287	2.493814782172175	0.0	0.0	0.0	0.0	0.0	0.0	4.9602411933918775	0.0	0.0	7.924925767994676	0.0	0.0	7.496851240566047	0.0	7.188436670978812	0.0	7.0092240945212945	0.0	0.0	0.0	0.0	7.254138808214637	0.0	4.215266417909538	0.0	0.0	0.0	0.0	0.0	0.0	0.0	0.0	0.0	8.33605484236905	0.0	0.0	0.0	0.0	2.3395013031601057	0.0	8.389175202219453	0.0	8.11380489411754	6.170447688343512
Mea1	4.10909241479802	0.0	7.655329843287278	0.0	0.0	3.0874182883042995	0.0	7.598309855032743	9.24899604681452	0.0	7.453663260950246	7.919109418790036	0.0	0.0	7.978149136238512	0.0	0.0	5.978473958018998	9.01206492470795	0.0	0.0	7.065376819278555	7.0865354462800685	8.605480957053464	0.0	2.3970796667122736	7.41912115041742	0.0	0.0	0.0	0.0	7.8526193100048385	0.0	7.952616873371502	7.310871571262366	8.615659702460462	0.0	0.0	7.402869361213176	5.0047683610602975	0.0	4.059009568360985	2.566978678261824	8.19678362746855	7.440571593549771	7.2917409658724655	5.7293763247855445	7.20329928501769	7.71901963529995
Grin2d	0.0	0.0	0.0	0.0	0.0	6.826498438731979	0.0	0.0	0.0	0.0	3.7027163876453266	0.0	0.0	2.5174456793025346	0.0	8.38031582831266	0.0	2.0928512683456177	1.9147284712112196	0.0	5.332884970961651	6.279705395341166	6.702774746448258	0.0	0.0	0.0	0.0	8.18826674965282	8.296527835990013	0.0	0.0	0.0	0.0	0.0	0.0	0.0	0.0	0.0	7.654264708947914	0.0	0.0	0.0	0.0	0.0	4.556302776396417	5.548136691714828	0.0	6.602676826626334	6.580468933733426
Kdelr1	3.72165638182928	0.0	0.0	5.409087786556184	0.0	0.0	0.0	4.779292639693718	6.2494102504088245	0.0	6.411828176052787	3.4651108652119857	6.180637343865373	0.0	2.4767439894722534	0.0	0.0	0.0	6.076607892196802	0.0	2.1931967190455715	0.0	6.09711145945691	10.290334521252285	3.0070572592430715	6.80672775753053	0.0	6.569228981760718	0.0	4.880939331039385	5.605410842680164	8.614561449568656	8.164127347567874	5.493733342688611	6.638241119048161	0.0	0.0	0.0	8.598344974361893	9.380822784683998	5.545234625218857	4.059009568360985	7.353562926142732	0.0	0.0	0.0	7.823782564159455	7.743367086148863	7.808802397904651
Ggct	0.0	0.0	0.0	0.0	0.0	0.0	0.0	0.0	0.0	0.0	0.0	0.0	0.0	0.0	0.0	0.0	0.0	0.0	0.0	0.0	0.0	0.0	0.0	0.0	0.0	7.560438126854746	0.0	0.0	0.0	0.0	0.0	0.0	0.0	0.0	0.0	0.0	0.0	0.0	0.0	0.0	0.0	0.0	0.0	0.0	0.0	0.0	0.0	6.831801483354968	0.0
Btbd6	0.0	0.0	0.0	0.0	6.618910036646859	0.0	0.0	0.0	0.0	0.0	0.0	0.0	0.0	0.0	0.0	0.0	0.0	0.0	0.0	0.0	0.0	0.0	0.0	0.0	0.0	0.0	0.0	0.0	0.0	0.0	0.0	0.0	0.0	0.0	0.0	0.0	0.0	0.0	0.0	0.0	0.0	0.0	0.0	0.0	0.0	0.0	0.0	0.0	0.0
Nudt14	7.959515635458359	0.0	0.0	0.0	0.0	8.121483205205394	0.0	7.73257456410009	0.0	2.50298678733202	0.0	0.0	0.0	0.0	0.0	2.522545271248219	0.0	0.0	7.780466587884739	0.0	0.0	0.0	7.456089733204998	0.0	0.0	0.0	0.0	0.0	0.0	0.0	0.0	0.0	0.0	0.0	0.0	0.0	0.0	0.0	0.0	0.0	0.0	0.0	0.0	0.0	0.0	0.0	0.0	0.0	0.0
Epdr1	4.880165674980173	0.0	0.0	2.792292277041958	0.0	0.0	0.0	0.0	0.0	0.0	0.0	0.0	0.0	0.0	0.0	0.0	0.0	0.0	0.0	0.0	0.0	0.0	0.0	0.0	0.0	0.0	0.0	0.0	0.0	0.0	0.0	0.0	0.0	0.0	0.0	0.0	0.0	0.0	0.0	0.0	0.0	0.0	0.0	0.0	0.0	0.0	0.0	0.0	0.0
Flii	0.0	10.06871784600251	0.0	0.0	0.0	0.0	0.0	4.314728972343728	0.0	0.0	7.723553740241477	0.0	0.0	0.0	7.447274300969386	0.0	0.0	0.0	6.295943314548824	0.0	0.0	0.0	0.0	0.0	9.066039264889614	0.0	0.0	0.0	0.0	0.0	0.0	0.0	7.110672051765383	0.0	9.43312814115818	0.0	0.0	0.0	0.0	0.0	0.0	0.0	0.0	0.0	0.0	4.8315815211840984	6.617159665611835	5.554650467569944	6.29994941520679
Top3a	0.0	0.0	0.0	0.0	0.0	10.016757842983449	0.0	2.257037634536371	0.0	0.0	0.0	0.0	0.0	0.0	0.0	0.0	0.0	0.0	0.0	0.0	0.0	0.0	0.0	0.0	0.0	0.0	0.0	0.0	0.0	0.0	0.0	0.0	0.0	0.0	0.0	0.0	0.0	0.0	7.995143094168089	0.0	0.0	0.0	2.566978678261824	0.0	0.0	0.0	0.0	0.0	7.913702218138431
Atg4d	0.0	0.0	0.0	0.0	0.0	0.0	0.0	0.0	0.0	0.0	0.0	0.0	0.0	0.0	0.0	0.0	0.0	0.0	0.0	0.0	0.0	0.0	4.632739728706937	0.0	0.0	5.300351715701499	0.0	0.0	0.0	0.0	0.0	0.0	4.57698139422156	0.0	0.0	0.0	0.0	0.0	0.0	0.0	0.0	0.0	0.0	0.0	5.932498062261615	0.0	0.0	0.0	5.121924996148506
Qtrt1	0.0	8.892495034248375	8.928653334176648	0.0	0.0	0.0	0.0	0.0	0.0	0.0	7.985450064934551	0.0	0.0	0.0	0.0	0.0	4.657317998049241	6.310734182656402	0.0	8.140564332480212	0.0	0.0	0.0	8.04091378785091	3.0070572592430715	0.0	0.0	8.696987430460206	0.0	0.0	0.0	0.0	0.0	0.0	0.0	0.0	0.0	7.725765504007785	5.675591161283474	8.256624889076711	0.0	0.0	0.0	7.72918824476216	0.0	0.0	0.0	0.0	0.0
Hdgfl2	0.0	0.0	0.0	0.0	0.0	0.0	0.0	6.9302981285414775	2.141643084824773	0.0	0.0	0.0	0.0	0.0	0.0	0.0	0.0	0.0	7.035735373384273	0.0	0.0	0.0	0.0	0.0	0.0	0.0	0.0	0.0	0.0	0.0	0.0	0.0	0.0	0.0	0.0	0.0	0.0	0.0	0.0	0.0	0.0	0.0	0.0	0.0	0.0	0.0	0.0	0.0	0.0
Adprh	5.379966787873492	0.0	0.0	0.0	0.0	0.0	9.741461101373769	6.577462633730826	9.409636998437238	2.50298678733202	0.0	0.0	0.0	0.0	0.0	0.0	0.0	0.0	0.0	0.0	0.0	0.0	0.0	0.0	0.0	0.0	8.082262657274715	0.0	0.0	0.0	0.0	0.0	0.0	0.0	0.0	0.0	0.0	3.783320588205323	0.0	0.0	0.0	0.0	0.0	0.0	6.964671716963149	0.0	0.0	0.0	0.0
Tmem39a	3.1903614017019724	0.0	0.0	0.0	0.0	0.0	0.0	0.0	0.0	0.0	0.0	0.0	0.0	4.622249415612684	0.0	0.0	0.0	0.0	0.0	0.0	4.487940416505788	0.0	0.0	0.0	0.0	5.300351715701499	0.0	3.2940520068849812	0.0	0.0	0.0	4.534939952585292	0.0	0.0	0.0	0.0	0.0	0.0	0.0	0.0	7.48889072353753	5.585083208131066	0.0	0.0	0.0	0.0	0.0	3.7597952095481944	7.438724775806432
Timmdc1	0.0	0.0	0.0	0.0	0.0	0.0	3.4316278204332793	0.0	0.0	0.0	0.0	0.0	0.0	0.0	0.0	0.0	0.0	0.0	0.0	0.0	0.0	0.0	0.0	0.0	0.0	0.0	0.0	0.0	0.0	0.0	0.0	0.0	0.0	0.0	0.0	0.0	0.0	0.0	3.028367994236508	0.0	0.0	0.0	0.0	0.0	0.0	4.578645055499383	0.0	0.0	0.0
Mcm2	7.730220805596637	0.0	0.0	2.792292277041958	0.0	0.0	0.0	0.0	0.0	0.0	0.0	0.0	0.0	0.0	0.0	0.0	0.0	0.0	0.0	0.0	0.0	0.0	0.0	0.0	0.0	0.0	0.0	0.0	0.0	6.707493829172218	0.0	0.0	0.0	0.0	0.0	0.0	0.0	0.0	0.0	0.0	0.0	0.0	0.0	0.0	0.0	7.013604734729545	0.0	7.394720142453581	0.0
Tpra1	0.0	0.0	0.0	0.0	0.0	0.0	0.0	0.0	0.0	0.0	0.0	0.0	0.0	7.058737384646952	6.02080370288359	0.0	0.0	0.0	6.190439838196534	0.0	0.0	0.0	0.0	0.0	0.0	0.0	0.0	0.0	0.0	0.0	0.0	0.0	5.862178387633064	0.0	0.0	0.0	0.0	0.0	6.31736712427813	0.0	0.0	0.0	0.0	0.0	5.743223599760595	0.0	0.0	0.0	0.0
Nab1	0.0	0.0	0.0	0.0	0.0	0.0	0.0	0.0	0.0	0.0	8.207029021155492	0.0	0.0	3.385617288848274	0.0	8.950056387479057	0.0	9.780585683742162	6.840306698216924	9.519280888864328	9.931442677135571	0.0	6.702774746448258	8.222467046014492	0.0	6.022598142344876	5.247518376930801	7.4449025586448805	6.3753041572433515	0.0	0.0	0.0	0.0	0.0	0.0	0.0	5.555909984515988	7.928401864307192	0.0	0.0	6.874277048724149	7.252262231648964	0.0	0.0	4.955928653343449	0.0	0.0	0.0	0.0
Adgre5	0.0	9.591766681367943	8.910543463130047	0.0	6.8680983169464636	0.0	6.720101325219269	0.0	7.58577391605481	8.455916201911972	7.915345341506659	0.0	0.0	0.0	4.827737044446953	0.0	0.0	7.4437133558988835	8.711958392480401	0.0	7.820881901825294	0.0	0.0	0.0	0.0	6.80672775753053	0.0	0.0	0.0	0.0	0.0	0.0	7.523097497563947	0.0	0.0	0.0	0.0	0.0	0.0	0.0	0.0	0.0	0.0	0.0	0.0	0.0	0.0	0.0	0.0
Il17ra	0.0	0.0	8.651747231429628	0.0	0.0	7.558370487700249	0.0	0.0	8.345188328191846	0.0	7.502298502969258	0.0	5.554214879307314	7.006670701134245	6.2969852160402855	0.0	0.0	0.0	0.0	7.456836140736257	7.057531983658348	0.0	7.0865354462800685	0.0	0.0	0.0	0.0	0.0	0.0	0.0	0.0	2.7105094392844653	6.121073228798431	0.0	0.0	5.830205242000615	0.0	0.0	0.0	0.0	0.0	0.0	0.0	0.0	0.0	0.0	0.0	0.0	0.0
Map2k7	0.0	8.740829207549877	0.0	0.0	0.0	8.465516054207685	0.0	0.0	0.0	2.50298678733202	0.0	0.0	0.0	0.0	0.0	0.0	4.657317998049241	0.0	0.0	0.0	0.0	0.0	0.0	0.0	0.0	0.0	0.0	0.0	0.0	0.0	0.0	0.0	0.0	8.353298047563085	0.0	0.0	8.336736017257785	0.0	0.0	0.0	0.0	0.0	0.0	5.636198810003609	0.0	0.0	0.0	0.0	0.0
Timm44	0.0	0.0	0.0	0.0	0.0	0.0	0.0	0.0	0.0	0.0	8.116199500160622	0.0	8.71424593891303	0.0	0.0	0.0	0.0	2.9129959614412884	0.0	0.0	0.0	0.0	0.0	8.339446587737752	0.0	0.0	0.0	0.0	8.598585672882876	6.557023743758393	0.0	0.0	0.0	7.6700893719659415	7.89280215073607	0.0	0.0	0.0	0.0	0.0	0.0	0.0	6.4864262086441435	3.7206975982511437	0.0	2.480013569578325	5.527102963314645	7.685926365898572	0.0
Ap2a2	0.0	0.0	2.8234833710171237	0.0	0.0	0.0	0.0	0.0	0.0	0.0	5.783781140480495	0.0	0.0	0.0	0.0	0.0	0.0	0.0	0.0	0.0	0.0	0.0	0.0	0.0	0.0	0.0	0.0	0.0	0.0	0.0	0.0	0.0	0.0	0.0	0.0	0.0	0.0	7.540292120232439	0.0	0.0	0.0	0.0	0.0	5.636198810003609	0.0	0.0	0.0	2.3735092018044215	0.0
Pnkp	8.094348358309164	0.0	0.0	7.999288164160417	2.493814782172175	0.0	0.0	0.0	7.684808848599511	5.575487111054049	0.0	0.0	0.0	0.0	0.0	0.0	0.0	0.0	8.749589270199454	0.0	0.0	0.0	6.646745097092375	0.0	0.0	0.0	0.0	0.0	0.0	0.0	4.634743756968491	1.915621741232194	0.0	0.0	4.3731129213798905	0.0	0.0	0.0	0.0	0.0	0.0	0.0	0.0	0.0	0.0	0.0	0.0	0.0	2.1316536087000224
Med25	5.750461127921178	8.326915361665563	6.7051182651486	0.0	0.0	0.0	0.0	0.0	0.0	0.0	0.0	6.513972093742461	0.0	0.0	0.0	0.0	0.0	0.0	0.0	0.0	0.0	0.0	0.0	5.820180379576525	0.0	5.134995826183396	0.0	0.0	0.0	4.04670613557503	0.0	0.0	4.57698139422156	0.0	0.0	0.0	0.0	0.0	0.0	0.0	0.0	0.0	0.0	0.0	0.0	0.0	0.0	0.0	5.9513897726593585
Clptm1	4.10909241479802	0.0	0.0	0.0	0.0	0.0	0.0	0.0	0.0	4.298241184776938	0.0	0.0	0.0	0.0	0.0	0.0	0.0	4.364251634903554	3.892599131447045	0.0	0.0	0.0	4.381289525654114	0.0	7.347862998439143	0.0	0.0	0.0	0.0	0.0	0.0	0.0	0.0	5.179787657182398	7.6309812781227775	6.817470408888531	0.0	0.0	0.0	0.0	0.0	0.0	0.0	0.0	3.6163538525664465	0.0	2.9892240647387425	0.0	4.162771877661529
Relb	0.0	0.0	0.0	0.0	0.0	0.0	0.0	0.0	0.0	0.0	8.236077720171124	10.323653672946653	10.237093765901506	3.385617288848274	0.0	0.0	8.828228121956188	2.0928512683456177	8.663496030445161	7.621953219064109	7.169194201879391	5.388972097128587	6.999735882101254	6.87092652869047	10.006645197248782	7.772382448672557	6.488228023902117	7.934902706096924	10.393888044436215	1.8430769225522654	9.021191978327225	4.534939952585292	0.0	3.294508597910244	0.0	11.599503021198435	9.904929056380071	8.203005980145873	7.098225664466286	8.76978221228743	6.874277048724149	7.677255017894082	2.566978678261824	0.0	0.0	4.578645055499383	7.091055857353114	9.122067213169688	0.0
Tomm40	3.72165638182928	0.0	0.0	0.0	0.0	0.0	0.0	0.0	0.0	0.0	0.0	0.0	6.689231383898751	7.946819030032104	0.0	0.0	0.0	0.0	0.0	8.862336328677042	0.0	0.0	0.0	0.0	0.0	0.0	6.853828490648316	0.0	0.0	0.0	0.0	0.0	0.0	5.493733342688611	0.0	0.0	4.839245905686457	6.154369689757435	7.275338059433853	0.0	0.0	8.47630656944992	5.336475243641302	9.262688619165882	7.128481723683762	6.602284199002575	7.990541313118374	0.0	9.211606261265862
Hbp1	0.0	0.0	0.0	0.0	5.2502502717117565	0.0	2.091985959025512	0.0	0.0	6.759918620084203	0.0	7.692716215839805	5.838128195749079	0.0	0.0	0.0	2.15770746989251	7.496851240566047	0.0	0.0	0.0	6.3716537532381405	5.198186093984998	2.59585202091835	0.0	0.0	0.0	0.0	0.0	0.0	0.0	0.0	0.0	0.0	0.0	3.9043401807787608	0.0	0.0	0.0	0.0	0.0	0.0	0.0	0.0	7.440571593549771	0.0	0.0	0.0	7.992454665065236
Prkar2b	6.893140645281741	0.0	0.0	0.0	0.0	6.507744701638496	0.0	0.0	0.0	0.0	0.0	0.0	0.0	0.0	0.0	0.0	0.0	0.0	0.0	0.0	4.886814227386314	0.0	0.0	0.0	0.0	0.0	0.0	0.0	0.0	0.0	0.0	0.0	0.0	0.0	0.0	0.0	0.0	0.0	0.0	0.0	0.0	0.0	0.0	0.0	0.0	0.0	0.0	0.0	0.0
Cdkn1b	4.665915064250073	0.0	0.0	0.0	7.0805186519571	3.0874182883042995	0.0	0.0	8.080011682870142	8.061284383981251	0.0	0.0	0.0	0.0	0.0	0.0	0.0	0.0	0.0	0.0	0.0	0.0	0.0	0.0	0.0	0.0	0.0	0.0	0.0	0.0	0.0	0.0	0.0	0.0	0.0	0.0	0.0	0.0	0.0	0.0	0.0	0.0	0.0	0.0	0.0	0.0	0.0	0.0	0.0
Ap1m1	0.0	0.0	0.0	0.0	7.467938403172949	0.0	0.0	0.0	0.0	0.0	0.0	5.813489567696627	0.0	6.713762353508555	7.108440100301507	0.0	0.0	0.0	0.0	0.0	0.0	6.616827686798606	6.255356036376565	3.4713070315422843	0.0	5.448689072032933	3.5965496780911863	0.0	7.232515767905166	0.0	0.0	0.0	0.0	7.39594542117712	4.3731129213798905	0.0	0.0	7.489942818265451	0.0	0.0	6.393760788277717	0.0	0.0	4.108115105019031	5.638378713377745	5.682834468329733	0.0	5.895981375883962	6.29994941520679
Rab8a	7.935765488758751	9.591766681367943	0.0	0.0	7.0805186519571	7.614659608296498	7.9410529417586915	8.053145371256798	7.364632587382816	8.566643144076417	8.657096143955787	0.0	0.0	9.050598430969274	9.635814600516731	9.203342416223247	2.15770746989251	0.0	0.0	6.690051698347427	0.0	6.8263258822507185	9.303586305662543	0.0	8.574095450825551	7.957141494630452	0.0	0.0	0.0	0.0	7.73201812411481	0.0	8.519170528591378	6.4776347897735524	0.0	0.0	0.0	0.0	0.0	5.832654433268889	7.455134603870363	0.0	9.256876869149597	6.431068093148008	7.914671965128029	0.0	6.8079665228348105	6.777840723725361	7.054258042397812
Hmgn2	10.824666307028142	0.0	4.265743252275663	7.744044332367024	2.493814782172175	0.0	0.0	5.534842087747407	4.987038323072672	0.0	6.847934853517834	6.050545628869158	6.689231383898751	6.167621239928879	8.26185349703804	8.295689307063428	7.15930777026534	7.863437578438535	10.199257217614356	0.0	0.0	8.14060598262046	7.488328618434016	8.845919103522048	3.0070572592430715	7.714936257830144	0.0	7.3954400240042055	8.962750338447185	10.355789815132388	8.088573474704821	0.0	8.10544320700477	6.3274293211627475	0.0	11.297048727924878	7.963662084800697	7.588943353103529	9.14605978691385	8.830187914783917	6.924479013482308	7.149869526946835	0.0	7.783384185034972	8.180448728818165	5.682834468329733	7.091055857353114	8.543797674671705	8.270434212973823
Fam32a	6.498448069195387	0.0	0.0	2.792292277041958	7.176046110677226	8.792739914712433	0.0	5.942078867662059	6.040897252343718	0.0	5.428673678265125	6.513972093742461	0.0	0.0	5.544237364874402	7.539872411515255	0.0	0.0	0.0	0.0	2.1931967190455715	0.0	0.0	0.0	0.0	6.3589555285623725	8.231762259414937	6.888115300043298	0.0	0.0	0.0	5.503482920816641	0.0	0.0	0.0	5.830205242000615	0.0	0.0	8.557809338209882	0.0	0.0	0.0	4.371746084492005	7.72918824476216	0.0	0.0	5.15794675643743	7.119003575156212	5.490843884729787
Stard3nl	6.842947992434699	0.0	0.0	0.0	0.0	0.0	0.0	0.0	7.206952372269873	0.0	0.0	0.0	0.0	0.0	0.0	0.0	0.0	0.0	0.0	5.8173034622059365	0.0	0.0	0.0	0.0	3.0070572592430715	8.472450239221626	0.0	6.814755625797855	0.0	0.0	0.0	0.0	0.0	0.0	0.0	8.56332849547587	0.0	0.0	0.0	0.0	4.696284567400408	7.437527876675404	0.0	0.0	6.176690973759754	5.919515350627989	0.0	6.602676826626334	0.0
Stk11	6.561884464327573	0.0	0.0	0.0	0.0	0.0	0.0	0.0	0.0	0.0	0.0	0.0	0.0	0.0	0.0	0.0	0.0	0.0	0.0	0.0	0.0	0.0	0.0	0.0	0.0	0.0	4.285003574478802	0.0	0.0	0.0	6.4500464800780755	0.0	0.0	0.0	0.0	0.0	0.0	0.0	0.0	0.0	0.0	0.0	8.304889660240816	5.513302562199029	0.0	0.0	7.296095155757772	0.0	0.0
Atp5d	8.846287647752366	9.86369804571839	9.29256450655053	10.628981302865798	0.0	8.816933241773388	10.802556722713684	8.716270518646699	10.116485659585496	3.907441889594227	9.248014876629279	0.0	10.488685594746165	8.566259454199024	9.124381180659778	9.467903942127474	8.794879510178115	7.573059329227474	0.0	3.251136408518612	8.349432051743372	8.547809734148373	7.695833256968661	0.0	10.045601930850646	6.3589555285623725	0.0	9.765067921043283	6.773169149364035	10.547584772728788	1.9928858358495305	9.852264683099841	8.803866774017685	3.294508597910244	0.0	0.0	0.0	10.552018114346069	0.0	8.523758350046782	8.34441982455463	10.430227218704214	9.346931751047006	9.122555955909057	8.757508066874708	10.066751642787093	9.936057810355585	9.492462336186994	9.914273764570853
Ppp5c	0.0	0.0	0.0	0.0	0.0	0.0	0.0	0.0	0.0	0.0	0.0	0.0	0.0	0.0	2.4767439894722534	0.0	0.0	0.0	0.0	0.0	0.0	0.0	0.0	0.0	0.0	0.0	0.0	0.0	0.0	0.0	0.0	0.0	0.0	0.0	0.0	0.0	0.0	0.0	0.0	0.0	0.0	0.0	0.0	5.636198810003609	4.769908725953378	3.8813789315139005	2.160350374780933	0.0	6.528559737469209
Cdk12	3.1903614017019724	0.0	0.0	0.0	3.8970430019174156	0.0	0.0	0.0	0.0	0.0	4.956583050244365	0.0	0.0	0.0	0.0	0.0	0.0	0.0	0.0	0.0	0.0	0.0	0.0	0.0	4.4671287383545835	0.0	0.0	0.0	0.0	0.0	0.0	8.016067386637937	0.0	0.0	8.764509436432755	0.0	6.676588024027788	0.0	0.0	0.0	0.0	4.059009568360985	0.0	0.0	0.0	0.0	0.0	0.0	3.4785297837436064
Lipe	0.0	0.0	0.0	0.0	0.0	0.0	0.0	0.0	0.0	0.0	0.0	0.0	0.0	0.0	0.0	0.0	0.0	0.0	0.0	0.0	0.0	0.0	0.0	0.0	0.0	0.0	0.0	0.0	0.0	0.0	0.0	0.0	0.0	0.0	0.0	0.0	0.0	0.0	0.0	0.0	0.0	0.0	0.0	0.0	0.0	7.693878740934223	0.0	0.0	0.0
Pafah1b2	4.665915064250073	0.0	2.8234833710171237	9.414979062955249	0.0	0.0	0.0	0.0	0.0	7.873006522317867	0.0	0.0	0.0	0.0	0.0	6.583744512082972	0.0	0.0	0.0	6.020338917367622	8.127776656487264	0.0	7.1280523080054055	8.068291162967999	0.0	0.0	5.5042094532705566	0.0	0.0	7.402614366871059	0.0	0.0	6.699109950134341	0.0	0.0	0.0	6.390212078068924	0.0	6.8522710279265295	8.523758350046782	0.0	0.0	7.118098097764905	0.0	6.828322777515003	0.0	7.296095155757772	0.0	0.0
Cnot11	3.72165638182928	0.0	0.0	0.0	0.0	0.0	0.0	0.0	0.0	0.0	0.0	0.0	0.0	0.0	0.0	0.0	0.0	6.629022859677104	0.0	0.0	0.0	2.6118428973192374	6.999735882101254	0.0	0.0	0.0	0.0	0.0	0.0	0.0	0.0	6.694772359570977	5.862178387633064	0.0	0.0	0.0	0.0	0.0	0.0	0.0	0.0	0.0	0.0	0.0	0.0	5.548136691714828	6.667278877206156	0.0	0.0
Slc2a3	0.0	0.0	0.0	0.0	0.0	3.0874182883042995	4.114094391146055	0.0	0.0	0.0	0.0	0.0	0.0	0.0	0.0	0.0	2.15770746989251	0.0	2.7094796502568337	0.0	0.0	2.6118428973192374	0.0	4.012244949044054	0.0	0.0	0.0	1.9768074922046752	0.0	0.0	0.0	2.7105094392844653	0.0	0.0	0.0	0.0	0.0	0.0	0.0	0.0	0.0	2.6375333847278157	0.0	0.0	0.0	5.548136691714828	0.0	0.0	0.0
Foxj2	0.0	0.0	0.0	0.0	0.0	0.0	0.0	0.0	0.0	0.0	0.0	0.0	0.0	0.0	0.0	0.0	0.0	0.0	0.0	0.0	0.0	0.0	0.0	0.0	0.0	0.0	0.0	0.0	0.0	0.0	0.0	0.0	0.0	0.0	0.0	0.0	0.0	0.0	0.0	0.0	0.0	0.0	0.0	0.0	0.0	0.0	0.0	0.0	0.0
Sri	9.185322272169065	8.379222313217822	7.007336695981541	2.792292277041958	9.580047216137071	8.434577880131275	9.216573384296067	8.943721045639535	9.058999181422159	7.843985764742879	9.981174246850685	7.465642150146582	2.611115141718252	10.049237463430295	9.73963949041016	7.807738850793323	8.602698396063458	9.161215242732842	9.532754087846929	0.0	8.07139942796844	8.624571440925655	2.3126703358650333	8.488754512872964	8.574095450825551	9.849795156566143	10.89068018487799	7.770033499307785	6.988138887065761	5.790319104157139	7.391442424775224	7.566418901600539	8.766477016016376	8.69749462198169	0.0	10.265226542892945	8.066356951994354	8.98117824031076	7.954084321603663	8.134187385582653	6.972992667022828	8.09052934038239	7.118098097764905	9.744715037320915	7.7228807621972715	4.8315815211840984	7.583931760559732	8.822271497684875	9.203352629989944
Dgcr2	0.0	0.0	0.0	0.0	0.0	0.0	0.0	0.0	0.0	0.0	0.0	0.0	6.825463414793857	0.0	0.0	0.0	0.0	0.0	0.0	0.0	0.0	0.0	0.0	0.0	0.0	0.0	0.0	0.0	0.0	0.0	0.0	7.687792166278342	0.0	0.0	0.0	0.0	5.555909984515988	0.0	0.0	0.0	0.0	0.0	4.679669147820746	0.0	0.0	0.0	0.0	0.0	0.0
Irf3	6.432093522574799	0.0	0.0	0.0	0.0	0.0	0.0	0.0	0.0	0.0	7.59491049962446	8.37691452110213	8.506973136782204	0.0	0.0	0.0	0.0	2.0928512683456177	6.768802425871112	0.0	0.0	0.0	0.0	0.0	0.0	0.0	8.158948083820398	0.0	0.0	7.664227006138185	0.0	0.0	5.862178387633064	0.0	0.0	0.0	0.0	0.0	0.0	0.0	8.229312449758293	0.0	0.0	0.0	0.0	6.122784666174992	0.0	0.0	7.572911697649711
Bcl2l12	4.665915064250073	0.0	0.0	0.0	0.0	0.0	0.0	7.213575635171612	0.0	0.0	0.0	0.0	5.838128195749079	0.0	0.0	0.0	0.0	0.0	0.0	0.0	0.0	7.883808091909773	0.0	2.59585202091835	0.0	0.0	0.0	0.0	0.0	0.0	0.0	0.0	0.0	0.0	0.0	0.0	0.0	0.0	0.0	0.0	0.0	0.0	0.0	0.0	0.0	0.0	0.0	0.0	0.0
Zfp959	0.0	0.0	0.0	0.0	0.0	0.0	0.0	0.0	0.0	0.0	0.0	6.050545628869158	0.0	0.0	0.0	0.0	7.775506935781905	0.0	0.0	0.0	0.0	0.0	0.0	0.0	0.0	0.0	8.723412364613615	0.0	0.0	0.0	0.0	0.0	6.699109950134341	0.0	0.0	0.0	7.602742282680711	0.0	0.0	0.0	0.0	0.0	0.0	5.513302562199029	0.0	0.0	0.0	0.0	0.0
Mpnd	4.10909241479802	0.0	6.208367765816082	0.0	0.0	0.0	7.960084518450102	7.058566877337942	0.0	0.0	6.847934853517834	8.166095488405983	0.0	0.0	0.0	0.0	0.0	0.0	7.762172181317904	0.0	0.0	0.0	7.04378835135411	7.202793119583251	0.0	0.0	8.062437030980261	0.0	0.0	0.0	0.0	0.0	0.0	0.0	0.0	0.0	0.0	7.383644835539858	0.0	0.0	5.545234625218857	0.0	0.0	0.0	0.0	0.0	0.0	0.0	0.0
Sh3gl1	6.212483064617999	0.0	0.0	0.0	0.0	6.247877684399664	0.0	0.0	0.0	0.0	0.0	0.0	4.029388637099884	0.0	6.847495165272842	0.0	0.0	0.0	0.0	0.0	0.0	2.6118428973192374	0.0	6.990234351187038	0.0	0.0	0.0	5.395986523821897	7.416913137954097	0.0	0.0	0.0	6.121073228798431	0.0	0.0	0.0	0.0	0.0	0.0	0.0	8.799281083407381	0.0	0.0	2.3395013031601057	0.0	0.0	0.0	6.721782997104081	6.6305750871196025
Ebi3	0.0	0.0	0.0	7.66197797274067	0.0	0.0	0.0	0.0	0.0	0.0	7.764006106883893	0.0	2.611115141718252	0.0	7.897559191489174	0.0	0.0	0.0	0.0	0.0	0.0	0.0	9.229229041083393	0.0	0.0	6.860698173450142	0.0	0.0	0.0	7.9920824034103894	0.0	0.0	7.843456087318987	8.786553438787235	0.0	0.0	0.0	0.0	8.166687794439081	0.0	0.0	8.558543661834719	0.0	0.0	0.0	0.0	0.0	9.541863497485323	0.0
Ccdc94	2.3403338330830463	0.0	0.0	0.0	0.0	0.0	0.0	0.0	2.141643084824773	0.0	0.0	3.4651108652119857	0.0	4.3148921360562	2.4767439894722534	0.0	0.0	0.0	0.0	0.0	0.0	0.0	0.0	4.4047559006026775	0.0	0.0	0.0	0.0	0.0	0.0	0.0	0.0	5.862178387633064	0.0	0.0	3.9043401807787608	0.0	0.0	0.0	0.0	0.0	0.0	0.0	0.0	0.0	0.0	0.0	4.453517799511296	2.1316536087000224
Ranbp2	4.10909241479802	0.0	7.313300862096412	0.0	0.0	0.0	0.0	0.0	0.0	0.0	7.4033310854884995	0.0	0.0	0.0	0.0	0.0	7.087675466987766	0.0	0.0	0.0	0.0	6.3716537532381405	0.0	5.943581824192331	0.0	6.692324041170441	8.63221261509397	0.0	0.0	0.0	0.0	5.099007493553095	0.0	0.0	0.0	0.0	0.0	0.0	0.0	0.0	0.0	0.0	0.0	0.0	0.0	0.0	0.0	7.464701165882672	0.0
Grk5	0.0	0.0	0.0	0.0	0.0	6.247877684399664	0.0	0.0	0.0	0.0	6.068518641922052	0.0	0.0	0.0	0.0	0.0	0.0	0.0	0.0	0.0	0.0	0.0	0.0	0.0	0.0	0.0	0.0	0.0	0.0	0.0	0.0	0.0	0.0	0.0	0.0	0.0	0.0	0.0	0.0	0.0	0.0	0.0	3.4398017322347534	0.0	0.0	0.0	0.0	0.0	0.0
Abcf3	0.0	0.0	0.0	0.0	0.0	0.0	0.0	0.0	0.0	0.0	0.0	7.692716215839805	0.0	0.0	0.0	0.0	7.500058904367668	0.0	0.0	0.0	0.0	0.0	0.0	0.0	0.0	0.0	0.0	0.0	0.0	0.0	0.0	0.0	0.0	0.0	9.111721699025706	0.0	0.0	0.0	0.0	7.964904115946417	0.0	7.437527876675404	0.0	0.0	0.0	0.0	0.0	7.074933752201694	0.0
Eif2b5	0.0	0.0	0.0	0.0	0.0	0.0	0.0	0.0	0.0	0.0	6.847934853517834	0.0	0.0	8.887426139944786	0.0	3.9295872638825213	0.0	8.297038765865102	0.0	0.0	0.0	0.0	0.0	0.0	0.0	0.0	0.0	0.0	0.0	0.0	0.0	0.0	5.862178387633064	3.294508597910244	0.0	0.0	0.0	0.0	5.950709379752266	0.0	0.0	0.0	0.0	5.636198810003609	5.120679643376356	2.480013569578325	0.0	0.0	0.0
Cyth2	0.0	0.0	0.0	7.52940064171234	0.0	7.614659608296498	0.0	0.0	0.0	0.0	0.0	0.0	6.4572311278906485	0.0	0.0	0.0	0.0	0.0	6.874772315516028	0.0	0.0	0.0	7.877210800883067	0.0	0.0	0.0	0.0	0.0	0.0	3.5047444091273205	0.0	0.0	0.0	0.0	0.0	0.0	0.0	0.0	0.0	0.0	0.0	0.0	0.0	0.0	7.203901726680832	0.0	0.0	0.0	4.4123187485472215
Mrpl4	0.0	0.0	7.007336695981541	0.0	3.3597049317123577	7.721048934573968	0.0	7.418729913358132	9.21626061864142	0.0	0.0	2.5901693297150077	9.78116019142021	0.0	0.0	4.3207588455428185	0.0	8.20423512080077	0.0	0.0	0.0	0.0	0.0	0.0	0.0	8.419491210238757	0.0	0.0	7.204138469977333	0.0	0.0	8.296100808996865	7.523097497563947	0.0	8.948535867882008	0.0	0.0	6.3922583197621385	0.0	0.0	0.0	8.95754756718645	0.0	3.1894376403623323	7.797821611487537	5.919515350627989	6.336558037064811	0.0	6.857914111109555
Keap1	0.0	0.0	0.0	7.383395696509193	0.0	0.0	0.0	0.0	0.0	0.0	4.646223851372631	0.0	0.0	0.0	3.877665058296336	0.0	0.0	0.0	0.0	0.0	0.0	0.0	0.0	0.0	0.0	6.281929171474078	0.0	0.0	0.0	6.810867069335092	0.0	0.0	0.0	0.0	0.0	0.0	0.0	0.0	0.0	0.0	0.0	0.0	0.0	0.0	0.0	0.0	0.0	0.0	0.0
Btbd2	0.0	0.0	0.0	0.0	0.0	0.0	0.0	0.0	0.0	0.0	0.0	0.0	3.4879384309430375	0.0	5.544237364874402	0.0	0.0	7.961210346521991	6.076607892196802	0.0	0.0	0.0	0.0	0.0	0.0	0.0	0.0	0.0	0.0	0.0	0.0	0.0	0.0	0.0	0.0	0.0	0.0	7.077578039110069	0.0	0.0	0.0	0.0	0.0	0.0	0.0	0.0	0.0	0.0	0.0
Csnk1g2	5.231808035320695	0.0	0.0	5.597482497156432	0.0	0.0	7.207995754216421	0.0	0.0	0.0	2.8094690914047247	0.0	0.0	6.427306853254096	0.0	0.0	2.15770746989251	0.0	4.533776844684325	0.0	0.0	0.0	5.3462540784901575	0.0	0.0	0.0	0.0	0.0	0.0	0.0	3.991101799842856	0.0	0.0	0.0	0.0	0.0	0.0	0.0	7.098225664466286	6.970666892949003	0.0	0.0	3.4398017322347534	7.701307179840391	0.0	2.480013569578325	0.0	7.430134935066418	0.0
Abhd17a	5.231808035320695	0.0	0.0	0.0	7.645327782061253	0.0	0.0	0.0	8.267432257174468	0.0	0.0	8.061504948625114	0.0	7.336934382639761	0.0	0.0	0.0	8.629991489367997	0.0	0.0	0.0	4.731411465737241	0.0	0.0	0.0	0.0	0.0	0.0	5.05399187119452	0.0	0.0	5.412492125940864	0.0	0.0	0.0	0.0	7.299632998435367	0.0	6.759993806650631	0.0	5.886522267705965	0.0	0.0	0.0	0.0	0.0	7.16268937194535	4.147958099197613	8.048820289334918
Mob3a	6.7909459529760685	0.0	0.0	0.0	7.832890219360103	0.0	0.0	0.0	8.594804839245159	0.0	0.0	0.0	0.0	0.0	4.827737044446953	0.0	7.656775513216332	0.0	0.0	3.251136408518612	0.0	0.0	2.3126703358650333	0.0	0.0	0.0	0.0	8.512108902774614	0.0	0.0	7.829752010538462	0.0	0.0	0.0	0.0	0.0	0.0	0.0	2.195168402201875	0.0	7.420569698169263	0.0	0.0	0.0	5.5253131174049965	0.0	0.0	0.0	0.0
Fkbp11	0.0	0.0	0.0	0.0	0.0	0.0	0.0	0.0	0.0	0.0	0.0	0.0	0.0	0.0	0.0	0.0	0.0	0.0	0.0	0.0	0.0	0.0	0.0	0.0	0.0	0.0	0.0	0.0	0.0	0.0	0.0	0.0	0.0	0.0	0.0	0.0	0.0	0.0	0.0	0.0	0.0	0.0	0.0	0.0	0.0	0.0	7.230933716267554	0.0	0.0
Ddx23	0.0	0.0	0.0	0.0	0.0	0.0	0.0	0.0	0.0	0.0	0.0	0.0	0.0	0.0	0.0	0.0	0.0	0.0	0.0	0.0	0.0	0.0	0.0	0.0	0.0	0.0	0.0	0.0	0.0	0.0	0.0	0.0	0.0	3.294508597910244	0.0	0.0	0.0	0.0	0.0	0.0	0.0	0.0	0.0	0.0	0.0	0.0	0.0	0.0	3.4785297837436064
Pld3	6.044987888340054	7.529553739808566	0.0	0.0	0.0	10.274327700574112	0.0	7.285251190503349	7.986044491213695	7.75324732711451	5.617125784901827	0.0	0.0	0.0	6.789123371418492	0.0	0.0	0.0	0.0	0.0	6.179183331716915	7.491447590400871	7.0865354462800685	2.59585202091835	0.0	7.9321523601618225	8.35096207157073	0.0	0.0	7.287847507651292	7.416826760227218	0.0	0.0	3.294508597910244	0.0	6.9859734648398195	0.0	0.0	6.38071069110248	0.0	0.0	0.0	0.0	0.0	6.018570710888825	0.0	0.0	5.790928617508049	0.0
Grik5	0.0	0.0	0.0	0.0	0.0	0.0	0.0	0.0	4.637407501372208	0.0	0.0	0.0	0.0	0.0	0.0	0.0	0.0	0.0	0.0	0.0	0.0	2.6118428973192374	0.0	0.0	0.0	0.0	0.0	0.0	0.0	0.0	0.0	0.0	0.0	7.149623121079515	4.3731129213798905	0.0	0.0	0.0	0.0	0.0	0.0	0.0	0.0	0.0	0.0	0.0	0.0	0.0	0.0
Rabac1	7.6153096707046	9.184719087943625	10.456537687134867	0.0	10.676245158896279	8.554538492528252	10.906775720439228	7.901745674455121	9.870463710259108	10.050892262944755	9.065856705333763	8.901050613431208	9.332773839515976	9.660157013918946	9.973851592685971	10.335276697080795	10.577207050859325	8.699640886097551	9.460842526654364	9.576755026352682	10.354009908368196	10.280098222552233	10.783652998708389	9.928923518101351	9.461321791335278	8.075979599009209	10.367977449701323	9.450836323416537	10.476290633074473	9.3397074669311	9.061986696884553	10.08367956938975	9.802251822018977	0.0	0.0	7.718379392433101	8.933857131686773	0.0	9.54901665292577	9.969546666316065	0.0	8.366445116242428	8.746626610283096	8.293325848177668	7.9804934190613785	7.112395865019424	6.3972145675034495	8.316652854494103	7.466579227116037
Etv3	6.941645602709343	0.0	8.538384441304455	0.0	8.123910442567372	0.0	9.057789537887842	0.0	0.0	0.0	0.0	0.0	0.0	6.838147401091636	0.0	2.522545271248219	0.0	7.597592966071757	0.0	0.0	0.0	0.0	6.756709489864566	0.0	0.0	0.0	0.0	0.0	0.0	0.0	0.0	0.0	0.0	0.0	0.0	0.0	0.0	0.0	0.0	0.0	0.0	0.0	0.0	0.0	0.0	0.0	6.1375994545705	0.0	0.0
Prkcsh	0.0	0.0	0.0	0.0	0.0	10.05794127668441	2.091985959025512	2.257037634536371	6.643374994558223	0.0	0.0	0.0	0.0	0.0	0.0	0.0	0.0	0.0	0.0	0.0	0.0	0.0	0.0	0.0	0.0	0.0	0.0	0.0	0.0	0.0	0.0	5.589073813536161	0.0	8.273379759659047	0.0	0.0	7.459133425243276	0.0	0.0	0.0	0.0	0.0	0.0	0.0	6.176690973759754	2.480013569578325	0.0	6.831801483354968	5.693010764674033
St8sia6	0.0	0.0	0.0	0.0	0.0	0.0	0.0	0.0	0.0	0.0	0.0	0.0	0.0	0.0	5.042853720508479	0.0	0.0	0.0	0.0	0.0	0.0	0.0	0.0	0.0	0.0	0.0	0.0	0.0	0.0	0.0	0.0	0.0	0.0	0.0	0.0	0.0	0.0	0.0	0.0	0.0	0.0	0.0	0.0	0.0	0.0	0.0	0.0	0.0	0.0
Nosip	6.842947992434699	0.0	0.0	0.0	0.0	0.0	0.0	0.0	0.0	0.0	0.0	0.0	3.4879384309430375	6.9526543549198205	0.0	0.0	0.0	0.0	0.0	0.0	0.0	0.0	0.0	6.5978846869470855	0.0	0.0	8.213900339940173	0.0	0.0	0.0	0.0	1.915621741232194	0.0	0.0	0.0	0.0	0.0	0.0	0.0	0.0	0.0	0.0	0.0	0.0	0.0	0.0	0.0	0.0	0.0
Pih1d1	6.498448069195387	9.029722553821534	0.0	0.0	0.0	0.0	9.73595055385642	0.0	8.475388474898107	2.50298678733202	0.0	7.692716215839805	0.0	0.0	7.059890969376289	8.554320229266617	0.0	0.0	8.16165660102866	2.3952210161190437	0.0	0.0	9.34818574804269	0.0	0.0	8.307358085217983	8.231762259414937	0.0	0.0	8.318734868759172	0.0	0.0	6.84972388901085	3.294508597910244	4.3731129213798905	8.762145118923884	0.0	0.0	0.0	0.0	0.0	0.0	0.0	7.489415831875076	0.0	0.0	6.715715246258921	7.02947520125665	5.693010764674033
Rps11	11.111085939170765	13.113620536276672	11.601405442268874	11.808567641798767	12.008228717842695	12.282169212367174	12.093622088784086	12.097414509243983	11.400779865024605	12.415539997403542	11.506787829946717	10.983522775556668	11.029902039929455	10.334395270110065	11.095597786804724	10.178679336472968	10.506864938060337	11.776671609142038	10.104415415293573	11.048831983133946	11.880617271401556	11.939454852713219	11.526126148157244	11.193582802388505	10.929899419565476	11.315496635307627	10.499127049635215	11.345672905837095	12.014338189221156	11.838675145516781	9.731984743896305	11.803764816256546	12.092991940768473	10.979345038558172	9.625512321973456	11.974905608688713	10.442425603870108	11.611638934118519	11.359915597441212	12.441580526680125	11.851002286466885	12.258525704133092	11.475752778379	11.824847372983449	12.008378681251141	11.986559565414336	11.898698674979256	10.672407892466659	12.09702547581389
Supt5	5.637215406372367	0.0	0.0	0.0	5.564577462275265	0.0	0.0	7.058566877337942	0.0	0.0	0.0	7.196027813835041	2.611115141718252	0.0	0.0	0.0	0.0	0.0	0.0	0.0	0.0	6.279705395341166	0.0	0.0	0.0	6.022598142344876	0.0	0.0	0.0	0.0	0.0	4.534939952585292	0.0	0.0	0.0	4.855342554492194	4.839245905686457	0.0	7.628399705809942	0.0	6.243662854857995	0.0	0.0	7.584060514883937	6.677729588984236	8.265825134336685	7.296095155757772	4.453517799511296	4.810317553613131
Paf1	4.665915064250073	0.0	0.0	0.0	7.61155201424577	8.197166371709239	0.0	0.0	0.0	0.0	0.0	0.0	0.0	0.0	0.0	0.0	0.0	6.580615794037305	0.0	0.0	0.0	0.0	7.580935774360049	0.0	5.651758004921986	0.0	0.0	0.0	0.0	0.0	0.0	0.0	5.862178387633064	7.606280975650877	0.0	0.0	0.0	0.0	0.0	0.0	0.0	0.0	0.0	0.0	7.5312109229849105	0.0	0.0	0.0	0.0
Timm50	4.10909241479802	0.0	0.0	2.792292277041958	0.0	0.0	0.0	9.606772437023936	0.0	0.0	0.0	0.0	8.002746842605946	0.0	0.0	9.237772980521664	0.0	0.0	0.0	0.0	0.0	7.065376819278555	8.484305726404989	0.0	9.066039264889614	0.0	7.387599598473504	8.440756557246015	0.0	8.104865287014523	0.0	2.7105094392844653	8.519170528591378	0.0	0.0	0.0	0.0	7.890087768802171	7.911822709616662	7.6885944726812	2.3657496545029835	9.576502480335993	0.0	0.0	0.0	7.594840670761781	8.717327948343007	9.009509768366668	7.992454665065236
Med29	0.0	0.0	0.0	0.0	9.14512654365097	3.0874182883042995	0.0	0.0	8.061701504381174	0.0	0.0	0.0	0.0	6.167621239928879	0.0	8.96383440561315	7.050479852689521	2.0928512683456177	0.0	3.251136408518612	3.0261544640688265	0.0	0.0	0.0	0.0	0.0	0.0	10.125103602078742	0.0	0.0	0.0	8.892216726608611	10.008487235901114	9.351090635179775	0.0	0.0	0.0	9.44479588750579	0.0	0.0	0.0	7.437527876675404	0.0	7.279178831799224	8.693529244736553	8.706293870255564	8.656593442463592	7.952671597127234	8.2057978685716
Bicd1	0.0	0.0	0.0	0.0	0.0	0.0	0.0	0.0	0.0	0.0	0.0	5.6785490755885055	0.0	6.713762353508555	0.0	0.0	0.0	0.0	0.0	0.0	0.0	0.0	0.0	0.0	0.0	0.0	0.0	0.0	0.0	0.0	0.0	0.0	0.0	0.0	0.0	0.0	0.0	0.0	0.0	0.0	0.0	0.0	0.0	0.0	0.0	0.0	0.0	0.0	0.0
Ncstn	0.0	0.0	0.0	0.0	0.0	0.0	0.0	0.0	8.360249008210625	0.0	0.0	0.0	0.0	0.0	0.0	0.0	0.0	0.0	0.0	0.0	0.0	0.0	5.919346438934602	6.5978846869470855	0.0	0.0	0.0	0.0	0.0	3.8010261410619735	0.0	0.0	3.6361951766958627	0.0	0.0	0.0	7.602742282680711	0.0	4.703544721779962	0.0	0.0	0.0	0.0	4.108115105019031	0.0	2.480013569578325	6.3972145675034495	5.677621218774981	3.4785297837436064
Pex19	3.1903614017019724	0.0	0.0	0.0	0.0	0.0	2.091985959025512	3.0976409690371245	0.0	7.9014550011542735	0.0	0.0	0.0	0.0	0.0	0.0	0.0	0.0	0.0	0.0	0.0	0.0	0.0	0.0	0.0	0.0	0.0	0.0	0.0	0.0	0.0	0.0	0.0	0.0	0.0	6.406690356405695	0.0	0.0	0.0	0.0	0.0	0.0	0.0	0.0	5.268530125836901	3.344552183048168	0.0	7.074933752201694	5.8702984072368
Impdh1	0.0	0.0	0.0	0.0	0.0	0.0	0.0	0.0	0.0	0.0	0.0	0.0	0.0	0.0	0.0	0.0	0.0	5.978473958018998	0.0	4.945983972738821	0.0	0.0	0.0	0.0	0.0	0.0	0.0	0.0	0.0	0.0	0.0	0.0	0.0	0.0	0.0	0.0	0.0	0.0	6.181671546256768	0.0	0.0	0.0	4.679669147820746	0.0	0.0	0.0	2.9892240647387425	4.147958099197613	0.0
Dusp3	0.0	0.0	0.0	0.0	0.0	0.0	0.0	0.0	0.0	0.0	0.0	5.363645929364033	0.0	0.0	0.0	0.0	0.0	7.209118477526637	0.0	2.3952210161190437	4.701118631088307	0.0	0.0	0.0	0.0	0.0	0.0	0.0	0.0	0.0	0.0	0.0	0.0	5.969983004882284	0.0	0.0	0.0	0.0	0.0	0.0	0.0	2.6375333847278157	0.0	0.0	0.0	0.0	0.0	0.0	0.0
Prodh	0.0	0.0	0.0	0.0	0.0	0.0	0.0	0.0	0.0	0.0	0.0	0.0	0.0	7.946819030032104	0.0	0.0	0.0	0.0	0.0	0.0	0.0	0.0	0.0	0.0	0.0	0.0	0.0	0.0	0.0	0.0	0.0	0.0	0.0	0.0	0.0	0.0	0.0	0.0	0.0	0.0	0.0	0.0	0.0	0.0	0.0	0.0	0.0	0.0	0.0
Dgcr14	0.0	0.0	0.0	0.0	0.0	0.0	0.0	0.0	0.0	0.0	0.0	0.0	0.0	0.0	6.455517206390909	0.0	0.0	0.0	7.543949793349238	0.0	0.0	0.0	5.480529964915856	0.0	0.0	0.0	0.0	9.06444737733161	7.441432095120269	0.0	0.0	0.0	0.0	7.469517643914826	4.3731129213798905	0.0	7.532724007165191	0.0	0.0	0.0	0.0	0.0	0.0	4.41321377479558	4.556302776396417	4.578645055499383	6.1375994545705	0.0	3.4785297837436064
Slc25a1	0.0	0.0	9.082159251064015	0.0	0.0	0.0	0.0	0.0	0.0	0.0	0.0	0.0	0.0	0.0	0.0	0.0	0.0	0.0	0.0	0.0	0.0	0.0	0.0	0.0	0.0	0.0	0.0	0.0	1.9742045436870277	0.0	0.0	7.6283815422597945	0.0	0.0	0.0	7.13683799195336	6.676588024027788	3.783320588205323	9.40410372978539	0.0	0.0	0.0	0.0	7.316415363076625	0.0	0.0	5.820785151933062	7.952671597127234	0.0
Dgcr6	4.665915064250073	0.0	0.0	0.0	0.0	0.0	0.0	0.0	0.0	0.0	0.0	0.0	0.0	0.0	0.0	0.0	0.0	0.0	0.0	0.0	0.0	0.0	0.0	0.0	0.0	0.0	0.0	0.0	0.0	0.0	0.0	0.0	0.0	0.0	0.0	0.0	0.0	0.0	0.0	0.0	0.0	0.0	0.0	0.0	0.0	0.0	0.0	0.0	0.0
Ddr1	0.0	0.0	0.0	0.0	0.0	0.0	0.0	0.0	0.0	0.0	0.0	0.0	0.0	0.0	0.0	0.0	0.0	0.0	0.0	0.0	0.0	0.0	0.0	0.0	0.0	0.0	0.0	0.0	0.0	0.0	0.0	0.0	0.0	0.0	0.0	0.0	0.0	0.0	0.0	0.0	0.0	0.0	0.0	0.0	0.0	0.0	0.0	0.0	5.9513897726593585
Ier3	0.0	0.0	0.0	0.0	7.803274695129715	0.0	0.0	0.0	0.0	0.0	0.0	0.0	0.0	0.0	0.0	0.0	0.0	0.0	0.0	6.279664135089297	0.0	0.0	0.0	0.0	0.0	0.0	0.0	0.0	9.320906933866656	0.0	1.9928858358495305	0.0	0.0	0.0	0.0	6.9859734648398195	0.0	9.034845050318154	0.0	0.0	0.0	7.039650702708603	0.0	0.0	0.0	7.955751404334782	6.455423424423195	0.0	0.0
Klc4	0.0	0.0	0.0	7.965475071439151	7.54153148011361	0.0	0.0	0.0	0.0	0.0	0.0	0.0	0.0	0.0	0.0	0.0	0.0	0.0	0.0	7.009182620738806	0.0	0.0	0.0	0.0	0.0	0.0	0.0	0.0	0.0	0.0	0.0	0.0	0.0	0.0	0.0	0.0	0.0	0.0	0.0	0.0	0.0	0.0	0.0	0.0	0.0	0.0	0.0	0.0	0.0
Ercc1	6.893140645281741	0.0	0.0	0.0	2.493814782172175	0.0	2.9120157257308468	0.0	0.0	0.0	0.0	0.0	0.0	0.0	7.752351823640544	0.0	0.0	2.0928512683456177	9.54350603735058	6.629258517686053	8.783000684022635	0.0	0.0	0.0	0.0	0.0	8.57738735146434	9.12639488163151	8.81106848305287	1.8430769225522654	8.7881895600378	4.977298273747558	0.0	0.0	0.0	9.16469014299502	8.115087134938213	9.509410776758735	0.0	0.0	0.0	8.389096887520253	0.0	0.0	0.0	0.0	0.0	0.0	7.953615732736216
Homer3	0.0	0.0	0.0	0.0	0.0	0.0	0.0	0.0	0.0	0.0	0.0	0.0	5.200390692937493	0.0	0.0	0.0	0.0	0.0	1.9147284712112196	0.0	0.0	0.0	0.0	0.0	0.0	0.0	0.0	0.0	0.0	0.0	0.0	0.0	0.0	0.0	0.0	0.0	0.0	0.0	0.0	0.0	0.0	0.0	0.0	0.0	0.0	0.0	0.0	0.0	0.0
Crtc1	0.0	0.0	0.0	9.500105083338765	0.0	0.0	0.0	0.0	0.0	0.0	0.0	0.0	0.0	0.0	0.0	0.0	0.0	0.0	0.0	0.0	0.0	0.0	0.0	0.0	0.0	0.0	0.0	0.0	0.0	0.0	0.0	0.0	0.0	0.0	0.0	0.0	0.0	0.0	0.0	0.0	0.0	0.0	0.0	0.0	0.0	0.0	0.0	0.0	4.162771877661529
Rnf215	0.0	0.0	0.0	0.0	0.0	0.0	0.0	0.0	0.0	0.0	0.0	0.0	0.0	0.0	0.0	0.0	0.0	6.849331484144467	0.0	0.0	0.0	0.0	0.0	0.0	0.0	0.0	0.0	0.0	0.0	0.0	0.0	0.0	0.0	0.0	0.0	0.0	0.0	0.0	0.0	0.0	0.0	0.0	0.0	0.0	0.0	0.0	0.0	0.0	0.0
Aven	0.0	0.0	0.0	0.0	0.0	0.0	0.0	0.0	0.0	0.0	0.0	0.0	0.0	0.0	0.0	0.0	0.0	0.0	0.0	0.0	0.0	0.0	0.0	0.0	0.0	0.0	7.776343722274992	0.0	0.0	1.8430769225522654	0.0	0.0	0.0	0.0	0.0	0.0	0.0	0.0	0.0	0.0	0.0	0.0	0.0	8.51772799476551	0.0	0.0	0.0	0.0	7.321595825330726
Crot	4.665915064250073	0.0	2.8234833710171237	0.0	2.493814782172175	7.867228462516636	0.0	2.257037634536371	6.487497960737774	0.0	0.0	0.0	0.0	0.0	6.528695613396259	0.0	0.0	0.0	0.0	0.0	0.0	0.0	0.0	0.0	0.0	0.0	0.0	0.0	0.0	0.0	0.0	0.0	0.0	0.0	0.0	0.0	0.0	0.0	0.0	0.0	0.0	0.0	0.0	0.0	0.0	0.0	0.0	4.147958099197613	0.0
Rps6ka1	7.034021302166971	0.0	0.0	2.792292277041958	6.139342726589205	10.359150030133408	8.491724849605765	0.0	0.0	0.0	0.0	0.0	7.064513180652416	0.0	0.0	0.0	0.0	6.675858302691705	0.0	0.0	0.0	6.950796964253961	0.0	6.80735635187216	0.0	0.0	0.0	0.0	7.999058787749014	7.380379772650365	0.0	8.296100808996865	0.0	0.0	0.0	0.0	0.0	0.0	0.0	0.0	0.0	0.0	0.0	7.24095568984537	5.120679643376356	0.0	0.0	0.0	0.0
Snrnp200	6.893140645281741	0.0	0.0	0.0	0.0	0.0	0.0	8.032465529313365	0.0	0.0	7.4033310854884995	0.0	0.0	0.0	0.0	0.0	0.0	0.0	0.0	0.0	0.0	0.0	6.954295795652376	0.0	0.0	0.0	7.355373916556461	6.569228981760718	0.0	0.0	7.109516224505181	0.0	0.0	0.0	8.553529031907074	0.0	0.0	2.8844710675729353	9.648883470511803	0.0	5.984431238032902	0.0	0.0	4.879163466991999	5.840962591778341	4.578645055499383	0.0	5.993900982846626	0.0
Ciao1	3.1903614017019724	6.048916446673119	0.0	0.0	0.0	6.826498438731979	0.0	0.0	0.0	0.0	0.0	6.050545628869158	0.0	0.0	5.042853720508479	0.0	0.0	0.0	5.745187318061393	7.979419684894609	2.1931967190455715	0.0	6.954295795652376	0.0	0.0	0.0	0.0	0.0	0.0	0.0	0.0	0.0	0.0	0.0	0.0	0.0	0.0	6.8569646843411345	6.38071069110248	0.0	0.0	0.0	5.65124450139837	0.0	0.0	0.0	0.0	0.0	0.0
Taf6l	7.457467209401143	7.931003727789387	0.0	0.0	8.075179165748834	7.820128692398592	0.0	0.0	0.0	8.493777332199915	7.549347512588652	0.0	0.0	2.5174456793025346	0.0	3.9295872638825213	0.0	0.0	0.0	0.0	0.0	0.0	7.319407589680306	8.747736702085584	3.0070572592430715	0.0	3.0700191617600945	0.0	0.0	6.810867069335092	6.180461658532371	0.0	7.225346064009188	0.0	0.0	0.0	7.459133425243276	5.869357098248081	8.270674136559546	0.0	8.125835350733688	8.247522986137911	7.8302356364856145	0.0	0.0	5.919515350627989	7.557598790757176	7.1617670102977895	7.623276468983834
Insig2	0.0	0.0	0.0	0.0	0.0	0.0	0.0	0.0	0.0	0.0	0.0	0.0	0.0	0.0	0.0	0.0	0.0	0.0	0.0	0.0	0.0	0.0	0.0	0.0	0.0	6.568060813175977	0.0	0.0	0.0	0.0	0.0	0.0	0.0	0.0	0.0	0.0	0.0	0.0	0.0	0.0	0.0	0.0	0.0	0.0	0.0	0.0	0.0	0.0	0.0
Kpna6	0.0	0.0	0.0	0.0	0.0	0.0	0.0	0.0	0.0	0.0	0.0	0.0	0.0	0.0	0.0	0.0	0.0	0.0	0.0	0.0	0.0	0.0	0.0	0.0	0.0	0.0	0.0	0.0	0.0	0.0	0.0	0.0	0.0	0.0	0.0	0.0	0.0	0.0	0.0	0.0	0.0	0.0	0.0	0.0	0.0	0.0	4.447672049944449	0.0	0.0
Man1a	0.0	0.0	0.0	0.0	0.0	7.238354580281752	8.250256377604346	8.44612483919061	0.0	2.50298678733202	0.0	0.0	0.0	0.0	5.915596670748829	0.0	8.045027813372457	0.0	7.686582499768381	7.229974219461929	0.0	7.819955372320607	6.255356036376565	0.0	8.279499634699642	0.0	0.0	7.118960881486169	6.565775263199637	0.0	0.0	0.0	0.0	8.786553438787235	0.0	0.0	4.839245905686457	0.0	5.675591161283474	0.0	0.0	0.0	0.0	0.0	0.0	0.0	6.5652364542107895	6.831801483354968	0.0
Itpkc	0.0	0.0	0.0	0.0	0.0	0.0	0.0	0.0	0.0	0.0	0.0	0.0	0.0	0.0	0.0	0.0	0.0	0.0	0.0	0.0	0.0	0.0	0.0	0.0	0.0	0.0	0.0	0.0	0.0	0.0	0.0	0.0	0.0	0.0	7.310871571262366	0.0	0.0	0.0	0.0	0.0	0.0	0.0	0.0	0.0	0.0	0.0	0.0	0.0	0.0
Coq8b	0.0	0.0	0.0	0.0	0.0	0.0	0.0	0.0	0.0	0.0	0.0	0.0	0.0	0.0	0.0	0.0	0.0	0.0	0.0	0.0	0.0	0.0	0.0	0.0	0.0	6.200557226907441	4.285003574478802	0.0	0.0	0.0	0.0	0.0	0.0	0.0	0.0	0.0	0.0	0.0	0.0	0.0	0.0	0.0	0.0	0.0	0.0	0.0	0.0	3.7597952095481944	0.0
Brd8	0.0	0.0	9.264321017077151	5.764092978268622	0.0	8.58303240572721	0.0	0.0	0.0	0.0	7.841659257584034	0.0	0.0	8.915935556779331	0.0	9.552400117383606	8.563629935915452	0.0	1.9147284712112196	0.0	0.0	4.030205502561064	0.0	8.528721917842633	0.0	0.0	0.0	0.0	0.0	0.0	0.0	0.0	0.0	0.0	0.0	0.0	0.0	0.0	0.0	0.0	0.0	0.0	0.0	7.0770520282826395	0.0	0.0	5.63178171669095	2.3735092018044215	6.580468933733426
Kif20a	5.637215406372367	0.0	0.0	0.0	0.0	0.0	0.0	0.0	0.0	0.0	0.0	0.0	0.0	0.0	0.0	0.0	0.0	0.0	0.0	0.0	0.0	0.0	0.0	0.0	0.0	0.0	0.0	0.0	0.0	0.0	0.0	0.0	0.0	0.0	0.0	0.0	0.0	0.0	0.0	0.0	0.0	0.0	0.0	0.0	0.0	0.0	0.0	0.0	0.0
Farsa	3.72165638182928	0.0	0.0	0.0	0.0	0.0	0.0	6.3287984106881305	0.0	0.0	0.0	0.0	0.0	0.0	0.0	0.0	0.0	7.470526933716104	1.9147284712112196	6.356688957887361	0.0	6.539641598367277	0.0	0.0	8.068728445390123	0.0	6.488228023902117	0.0	0.0	0.0	0.0	3.2200653989097376	0.0	6.737968551602212	0.0	0.0	4.279265038484263	6.0188902101196815	7.654264708947914	0.0	0.0	0.0	0.0	6.892111928177398	0.0	0.0	7.583931760559732	7.119003575156212	5.378037720193076
Gcdh	0.0	0.0	0.0	0.0	0.0	0.0	0.0	0.0	0.0	0.0	0.0	8.689225363057565	0.0	0.0	0.0	0.0	0.0	0.0	0.0	0.0	0.0	0.0	0.0	0.0	0.0	0.0	0.0	0.0	0.0	0.0	0.0	7.523580804949431	0.0	0.0	0.0	0.0	0.0	0.0	0.0	0.0	0.0	0.0	0.0	0.0	0.0	0.0	0.0	0.0	0.0
Mast2	0.0	0.0	0.0	0.0	0.0	0.0	0.0	0.0	5.797072411653946	2.50298678733202	0.0	0.0	0.0	0.0	0.0	0.0	0.0	0.0	0.0	0.0	0.0	0.0	0.0	0.0	0.0	0.0	0.0	3.2940520068849812	0.0	0.0	0.0	0.0	0.0	0.0	0.0	0.0	0.0	0.0	0.0	0.0	0.0	0.0	0.0	0.0	0.0	0.0	0.0	0.0	0.0
Dnase2a	0.0	0.0	0.0	0.0	8.691067130395249	0.0	6.88850504751552	2.257037634536371	8.796505645271193	0.0	6.068518641922052	7.244609407829939	8.444863805512753	0.0	0.0	0.0	9.13404761645136	0.0	0.0	0.0	0.0	8.624571440925655	2.3126703358650333	2.59585202091835	4.4671287383545835	4.175479426617308	9.229360670828104	8.428513713907009	1.9742045436870277	7.055010578892653	0.0	0.0	8.10544320700477	0.0	4.3731129213798905	0.0	8.015923087242617	0.0	0.0	0.0	0.0	0.0	0.0	0.0	0.0	0.0	0.0	0.0	0.0
Rad23a	5.637215406372367	0.0	0.0	0.0	0.0	0.0	0.0	0.0	0.0	9.007149361744613	0.0	0.0	0.0	0.0	0.0	0.0	0.0	0.0	0.0	0.0	0.0	0.0	0.0	0.0	8.404643549902708	0.0	0.0	7.3954400240042055	0.0	0.0	0.0	5.211243070790774	6.699109950134341	0.0	0.0	0.0	6.676588024027788	0.0	7.135430364932498	0.0	0.0	0.0	4.679669147820746	4.879163466991999	0.0	3.8813789315139005	6.667278877206156	5.271948738329097	4.810317553613131
Calr	6.842947992434699	0.0	7.313300862096412	0.0	3.3597049317123577	6.62200183864624	7.239492472408877	4.965355618223369	6.784040386817226	0.0	9.113597444199197	9.249409642427024	3.4879384309430375	5.278185398854259	7.287781830358446	8.359620014654611	6.6137889991093015	9.032168441986375	0.0	9.059539448808906	7.67716346744345	4.985365732591401	7.488328618434016	5.536336943849792	6.735907229095628	8.681823175465382	4.535650818788315	0.0	5.666613505835329	6.389012714445524	0.0	7.7448527010374715	0.0	5.493733342688611	10.745540685174971	0.0	7.120281205841289	8.743997893353898	8.398600606852115	0.0	4.910705245713445	8.343432008353961	8.112896146967215	8.654873633019147	9.378455422617721	6.459456466517136	9.064516566819252	10.536839946885626	8.85910201861556
Syce2	0.0	0.0	0.0	0.0	0.0	0.0	0.0	0.0	0.0	0.0	0.0	0.0	0.0	0.0	0.0	0.0	0.0	0.0	0.0	0.0	9.50453082851594	0.0	0.0	0.0	0.0	0.0	7.893186476261448	0.0	0.0	0.0	0.0	0.0	0.0	0.0	0.0	0.0	0.0	0.0	0.0	0.0	0.0	0.0	0.0	0.0	0.0	0.0	6.5652364542107895	0.0	0.0
Nfat5	5.231808035320695	0.0	8.651747231429628	0.0	9.072501993674127	0.0	0.0	0.0	0.0	0.0	0.0	9.417747779634423	0.0	7.336934382639761	0.0	0.0	0.0	8.787566155781654	1.9147284712112196	4.479158399458662	4.701118631088307	7.362915992633629	0.0	7.590418366023345	0.0	0.0	6.656366333431019	0.0	0.0	0.0	0.0	0.0	0.0	0.0	0.0	0.0	0.0	0.0	0.0	0.0	6.393760788277717	0.0	6.836561012209762	0.0	0.0	0.0	7.8885966379173915	7.531444075563568	7.321595825330726
Nob1	0.0	0.0	6.427970269182937	0.0	0.0	0.0	0.0	0.0	0.0	0.0	0.0	7.794120301567603	2.611115141718252	0.0	6.789123371418492	0.0	7.193832865593983	2.0928512683456177	6.0161364542575	2.3952210161190437	0.0	0.0	0.0	0.0	7.074091815067987	0.0	0.0	7.088159597756506	7.512583685319709	0.0	4.798201679425398	0.0	0.0	0.0	0.0	0.0	8.492397466160563	0.0	6.806870067503856	0.0	0.0	0.0	0.0	0.0	7.6438327889084405	4.8315815211840984	6.336558037064811	0.0	0.0
Nqo1	9.6757873786514	0.0	0.0	0.0	8.996026867808993	0.0	0.0	0.0	0.0	0.0	0.0	7.794120301567603	2.611115141718252	9.088662584589907	0.0	9.870290761767901	0.0	9.628169556200424	1.9147284712112196	9.202024888620628	7.820881901825294	7.64674427834921	0.0	0.0	0.0	0.0	10.250233866844901	10.286430233365344	0.0	9.268853206816333	0.0	1.915621741232194	0.0	0.0	5.910898831587948	0.0	0.0	7.588943353103529	7.846014306549111	0.0	7.967239191264654	0.0	0.0	9.300347672246135	8.103759211684602	6.02472701897743	0.0	10.694420804567716	8.607154216489942
Ppfia3	0.0	0.0	0.0	0.0	0.0	0.0	0.0	0.0	0.0	0.0	0.0	0.0	0.0	0.0	0.0	0.0	0.0	0.0	6.614194439597218	0.0	0.0	0.0	0.0	6.80735635187216	0.0	0.0	9.489026987420417	3.2940520068849812	8.437276093939202	1.8430769225522654	0.0	1.915621741232194	0.0	0.0	8.306321296618288	6.626651489652015	0.0	0.0	0.0	0.0	0.0	5.734077803691982	0.0	0.0	7.588620534555003	2.480013569578325	0.0	5.271948738329097	5.595465672106144
Gys1	0.0	0.0	0.0	0.0	0.0	0.0	0.0	0.0	0.0	0.0	0.0	0.0	5.961555986683302	0.0	0.0	0.0	0.0	0.0	0.0	0.0	0.0	0.0	0.0	0.0	0.0	0.0	0.0	0.0	0.0	0.0	0.0	0.0	0.0	0.0	0.0	0.0	0.0	0.0	0.0	0.0	0.0	0.0	0.0	0.0	0.0	0.0	0.0	0.0	0.0
Ruvbl2	0.0	0.0	0.0	0.0	0.0	0.0	0.0	0.0	0.0	0.0	0.0	0.0	2.611115141718252	2.5174456793025346	0.0	0.0	0.0	0.0	0.0	0.0	0.0	0.0	0.0	0.0	0.0	2.3970796667122736	0.0	0.0	0.0	4.880939331039385	0.0	1.915621741232194	0.0	0.0	0.0	0.0	0.0	0.0	0.0	0.0	0.0	0.0	0.0	0.0	0.0	0.0	2.160350374780933	0.0	0.0
Lin7b	0.0	0.0	0.0	0.0	0.0	0.0	0.0	0.0	0.0	0.0	0.0	0.0	0.0	7.570060483828767	0.0	0.0	0.0	0.0	0.0	0.0	0.0	0.0	0.0	0.0	0.0	0.0	0.0	0.0	0.0	0.0	0.0	0.0	0.0	0.0	0.0	0.0	0.0	0.0	0.0	0.0	0.0	0.0	0.0	0.0	0.0	0.0	0.0	0.0	0.0
Bax	5.066674099012018	0.0	0.0	0.0	4.287665465917495	0.0	5.205423792553642	4.010811882880795	4.424643930364908	0.0	0.0	0.0	7.608593328816285	5.592658728395264	7.329338187539029	0.0	3.509209034467991	7.240615360758189	0.0	5.8173034622059365	5.455429890830282	4.422997315489595	0.0	5.370292524266182	3.9144171136123878	7.493687830793904	5.6172394827421215	6.923442107428157	4.920824639724829	5.919295035084903	5.77203950958236	4.844367421717411	5.14165328714589	6.4776347897735524	5.337875892210667	3.9043401807787608	6.800943150701518	2.8844710675729353	2.195168402201875	0.0	0.0	5.869115154204163	7.891372021027451	6.043966157941129	4.769908725953378	7.333298046114029	5.820785151933062	5.677621218774981	6.0281646790617645
Il7r	0.0	9.15502339208243	7.967090694413313	0.0	6.476064414309657	0.0	2.9120157257308468	6.3287984106881305	6.5932642495531555	0.0	0.0	9.330416767136075	0.0	0.0	5.802109767550286	0.0	0.0	6.530527956975148	7.83399775975316	0.0	0.0	9.962901607743476	0.0	7.925892994301759	9.517826602185613	7.8544779712974995	0.0	0.0	0.0	0.0	8.758712800775053	0.0	0.0	10.506740615843214	0.0	7.619332944454956	0.0	0.0	0.0	8.396365704730863	0.0	0.0	0.0	0.0	0.0	0.0	0.0	9.541863497485323	8.048820289334918
Tfam	0.0	0.0	0.0	0.0	0.0	0.0	0.0	0.0	0.0	0.0	6.921309102367128	0.0	6.075251267723678	6.777294977775771	0.0	4.3207588455428185	0.0	0.0	0.0	0.0	0.0	0.0	0.0	0.0	0.0	6.114319894278056	9.451409681495504	0.0	5.288303197262874	6.810867069335092	0.0	0.0	0.0	0.0	0.0	0.0	0.0	0.0	0.0	6.819941296560915	0.0	0.0	5.909486537631595	8.51772799476551	4.556302776396417	0.0	0.0	0.0	2.1316536087000224
Zfp81	0.0	0.0	0.0	0.0	0.0	0.0	0.0	0.0	0.0	0.0	0.0	0.0	5.703144341216711	0.0	0.0	0.0	0.0	0.0	0.0	0.0	0.0	0.0	0.0	0.0	0.0	0.0	0.0	0.0	0.0	0.0	0.0	0.0	0.0	0.0	0.0	0.0	0.0	0.0	4.88925202289023	0.0	0.0	5.585083208131066	0.0	0.0	0.0	0.0	0.0	0.0	0.0
Mmd	0.0	0.0	0.0	0.0	0.0	0.0	0.0	0.0	0.0	0.0	0.0	8.870418713801431	0.0	2.5174456793025346	0.0	0.0	0.0	0.0	0.0	0.0	0.0	0.0	0.0	0.0	0.0	0.0	0.0	0.0	0.0	0.0	0.0	0.0	0.0	0.0	0.0	0.0	0.0	0.0	0.0	0.0	0.0	0.0	0.0	0.0	0.0	0.0	0.0	0.0	0.0
Hlf	2.3403338330830463	4.93732749979607	0.0	0.0	6.8097191241847	7.238354580281752	0.0	0.0	0.0	7.232607858371364	4.250264046813167	0.0	0.0	0.0	0.0	0.0	0.0	0.0	0.0	0.0	8.182033395825474	0.0	0.0	7.9845493609635065	0.0	0.0	0.0	5.057377443243233	0.0	0.0	0.0	0.0	0.0	0.0	8.889763844279662	4.855342554492194	0.0	0.0	8.919528411245704	0.0	0.0	0.0	0.0	3.7206975982511437	3.6163538525664465	0.0	0.0	0.0	0.0
Fam162a	6.941645602709343	0.0	0.0	0.0	7.61155201424577	0.0	0.0	7.56988959194864	0.0	0.0	7.351179266722289	2.5901693297150077	0.0	0.0	8.908307825384728	0.0	0.0	8.76608208778937	0.0	8.204472376731907	7.9305955891012365	7.362915992633629	7.04378835135411	7.864750364487797	0.0	7.685331963342542	8.383285354861336	0.0	6.95446210362811	9.35118543422253	0.0	8.787476306637666	6.53091951301168	7.606280975650877	0.0	0.0	8.015923087242617	9.168901630438308	9.208493217464806	9.082796689082315	8.168120904645544	0.0	8.1383398091516	8.845252454226042	8.598906861090047	8.369335408783853	8.048420332005074	9.055591781717578	7.872652962800796
Rpl8	9.978597672897765	12.093378977239617	10.366406115273444	11.801397990711319	10.747953385323186	10.708602372416616	10.472239249982591	11.287504136176548	10.851155564005149	8.436606397120151	10.887398574760011	10.538597660565722	12.162533753560162	9.442267934084985	11.538055477317906	11.015578066920833	10.489598892370806	11.70226853676324	10.118865572065017	11.14425438743974	9.757738021027258	9.594397200621097	10.922852471437546	10.635101167059137	0.0	9.724406401508139	11.504150688099458	10.944856586944164	10.630859951113726	8.758733684666572	11.28685310241813	11.568514915481552	11.130586307740032	10.340212160038273	10.368937199639541	10.32930591047235	10.302158893057225	11.084595309571586	11.83023055618657	6.2413493677874925	11.259731726883619	11.52482817723406	11.275317214145637	11.607358234742453	10.703961663482916	10.218620211980939	11.363536686744887	10.913564362905015	10.569481079227241
Ssbp2	0.0	7.895527600312665	0.0	0.0	7.61155201424577	0.0	0.0	7.481106829032746	0.0	7.843985764742879	6.770627947855817	0.0	0.0	8.152490077841177	6.455517206390909	0.0	8.28810344640903	0.0	0.0	0.0	7.4305570077009735	9.389700360576771	0.0	0.0	0.0	0.0	0.0	8.949194697441975	7.204138469977333	0.0	7.339293217206365	0.0	6.34050152919326	7.318418714172029	0.0	0.0	8.564351825296832	0.0	0.0	0.0	0.0	0.0	0.0	0.0	6.448852774344821	0.0	0.0	2.3735092018044215	6.29994941520679
Fancl	4.880165674980173	0.0	0.0	7.433723782236494	0.0	0.0	0.0	0.0	0.0	0.0	0.0	0.0	0.0	7.458201195192772	0.0	0.0	0.0	0.0	0.0	0.0	0.0	0.0	0.0	8.339446587737752	0.0	0.0	0.0	0.0	0.0	0.0	0.0	0.0	0.0	0.0	0.0	0.0	0.0	0.0	0.0	0.0	0.0	0.0	0.0	0.0	5.5253131174049965	0.0	0.0	0.0	7.1941104538958776
Gstm5	0.0	0.0	0.0	0.0	0.0	0.0	0.0	0.0	0.0	0.0	0.0	0.0	0.0	0.0	0.0	0.0	0.0	0.0	0.0	0.0	0.0	0.0	0.0	0.0	0.0	0.0	0.0	0.0	0.0	0.0	0.0	0.0	8.10544320700477	0.0	0.0	0.0	0.0	0.0	0.0	0.0	0.0	0.0	0.0	0.0	0.0	0.0	0.0	0.0	0.0
Stat3	0.0	7.744197545640156	0.0	0.0	0.0	0.0	0.0	0.0	0.0	0.0	7.841659257584034	0.0	2.611115141718252	0.0	0.0	7.064867564492843	0.0	0.0	0.0	0.0	2.1931967190455715	9.823323844784007	0.0	0.0	0.0	5.819557349212535	4.749129694657053	8.202716857757212	0.0	0.0	0.0	0.0	0.0	0.0	0.0	7.81106058831707	0.0	0.0	4.240097205254557	7.400641067216405	0.0	0.0	2.566978678261824	2.3395013031601057	2.2493408968516997	7.816166588906286	0.0	6.883816519052012	4.4123187485472215
Stat5a	0.0	0.0	0.0	0.0	0.0	0.0	0.0	0.0	0.0	0.0	0.0	0.0	7.406179494452087	0.0	7.869663442524679	0.0	0.0	0.0	0.0	8.723821709622698	4.701118631088307	9.526008181076222	0.0	0.0	8.491855945498052	6.80672775753053	5.997330406970674	0.0	0.0	5.790319104157139	0.0	0.0	10.754472955388403	3.294508597910244	9.258310698284557	7.398162861734197	7.909436563472215	7.383644835539858	0.0	0.0	5.410817329257748	0.0	8.64378189210138	4.108115105019031	9.030383403524311	8.008011271744515	6.894671768370771	7.531444075563568	10.040101424926661
Map3k11	0.0	0.0	0.0	0.0	0.0	0.0	0.0	0.0	0.0	0.0	0.0	0.0	0.0	0.0	0.0	0.0	0.0	0.0	0.0	0.0	0.0	0.0	0.0	8.508876614528782	0.0	0.0	3.9814590557261385	0.0	0.0	0.0	0.0	0.0	0.0	0.0	0.0	0.0	0.0	0.0	0.0	0.0	0.0	0.0	0.0	0.0	0.0	0.0	0.0	0.0	5.255657174450073
Akt2	3.1903614017019724	0.0	7.198579357192596	0.0	0.0	6.097982326660989	0.0	0.0	0.0	0.0	0.0	0.0	0.0	0.0	0.0	0.0	0.0	0.0	0.0	0.0	0.0	0.0	7.488328618434016	0.0	0.0	0.0	0.0	0.0	0.0	0.0	0.0	0.0	0.0	0.0	0.0	0.0	3.3517148053719965	8.293854094193161	6.759993806650631	0.0	0.0	0.0	6.897435500190704	0.0	0.0	0.0	0.0	3.7597952095481944	0.0
Dnaja3	0.0	0.0	0.0	0.0	0.0	8.610974433006046	0.0	0.0	0.0	0.0	0.0	0.0	5.554214879307314	0.0	0.0	0.0	0.0	0.0	0.0	0.0	0.0	0.0	0.0	0.0	0.0	0.0	0.0	0.0	0.0	0.0	0.0	5.589073813536161	0.0	6.159748205512082	0.0	3.9043401807787608	0.0	7.077578039110069	7.308293253648198	0.0	0.0	0.0	8.69612048755293	5.06566761745763	0.0	0.0	0.0	6.777840723725361	0.0
Hmox2	7.35374604077041	8.326915361665563	0.0	0.0	0.0	0.0	0.0	0.0	0.0	0.0	0.0	0.0	0.0	0.0	0.0	0.0	0.0	0.0	0.0	7.712652639939505	0.0	0.0	5.716558325424232	0.0	0.0	8.810805041705926	0.0	0.0	0.0	0.0	0.0	0.0	0.0	0.0	0.0	0.0	0.0	0.0	0.0	0.0	0.0	8.062618740165883	0.0	7.032991772750785	0.0	0.0	0.0	0.0	0.0
Cdip1	0.0	0.0	0.0	0.0	0.0	0.0	0.0	0.0	0.0	0.0	0.0	0.0	0.0	0.0	0.0	0.0	0.0	0.0	0.0	0.0	0.0	0.0	0.0	8.17288348164549	0.0	8.326662686354014	0.0	0.0	0.0	0.0	0.0	0.0	0.0	0.0	0.0	0.0	0.0	0.0	0.0	7.04050837562137	0.0	0.0	0.0	0.0	0.0	0.0	6.273238914162301	0.0	8.067129854800987
Cwc15	6.212483064617999	0.0	0.0	3.684211868005216	8.075179165748834	6.72787043748189	3.4316278204332793	7.757990646959949	7.777479961994207	0.0	6.192257033263986	0.0	6.949933862808325	5.964254671380505	7.409023554733882	8.007202588924647	7.26049908023273	5.734830261310843	7.124342842495524	0.0	6.378217993559796	0.0	7.168407770744259	7.699495020924845	0.0	7.981705147965221	8.284058269784714	6.851901696424952	7.175191782280241	8.341932351680413	6.59051766193137	5.888208381838174	5.862178387633064	5.751421499221846	0.0	8.057973416448018	6.915424749189026	7.588943353103529	2.195168402201875	0.0	7.193743578123686	8.3200458487845	8.57090579038665	0.0	8.21731703333818	6.122784666174992	8.631565180043172	7.358414074823211	6.857914111109555
Dnmt1	0.0	0.0	0.0	0.0	0.0	0.0	0.0	0.0	0.0	0.0	8.59117446513848	0.0	0.0	0.0	0.0	0.0	0.0	0.0	0.0	0.0	0.0	0.0	0.0	0.0	0.0	0.0	0.0	0.0	0.0	0.0	0.0	0.0	0.0	0.0	0.0	8.666158945052809	0.0	0.0	0.0	0.0	0.0	0.0	0.0	3.7206975982511437	0.0	0.0	0.0	0.0	0.0
Ppan	3.1903614017019724	7.783544038416119	0.0	2.792292277041958	2.493814782172175	7.438741650169012	0.0	0.0	0.0	0.0	0.0	0.0	0.0	7.250029154914304	0.0	7.980341338624409	0.0	7.645443019170431	0.0	0.0	7.651754242104634	0.0	0.0	8.660483605945323	10.10213295652309	0.0	7.567157888032814	0.0	0.0	0.0	2.799221578915712	7.968947430316116	0.0	0.0	9.795234370804254	9.737051049050285	8.729947469730382	0.0	8.971889420041705	8.979900264459172	2.3657496545029835	6.488408383791772	5.65124450139837	6.288437086309523	6.964671716963149	7.248951232193605	7.660164054880656	0.0	4.4123187485472215
Trmt10a	0.0	0.0	0.0	0.0	0.0	0.0	0.0	0.0	4.987038323072672	0.0	0.0	6.254091448838866	6.370794127242792	5.443973620531792	0.0	0.0	0.0	0.0	0.0	0.0	0.0	7.449863196190418	0.0	0.0	0.0	0.0	0.0	0.0	7.8048587753182845	7.718411346225972	0.0	0.0	6.121073228798431	0.0	0.0	0.0	8.729947469730382	0.0	0.0	0.0	0.0	0.0	0.0	0.0	0.0	0.0	5.291772051942706	0.0	0.0
Psap	4.414202547981586	0.0	9.176113306203664	2.792292277041958	0.0	3.9999526624491493	0.0	0.0	5.503487434752848	6.328510148397849	0.0	0.0	0.0	0.0	0.0	0.0	0.0	0.0	0.0	2.3952210161190437	6.248624288207297	0.0	0.0	0.0	0.0	0.0	0.0	0.0	6.520462756910237	0.0	0.0	0.0	0.0	8.500966237073698	7.767823001206751	8.393880137965047	0.0	0.0	0.0	0.0	6.076115770945198	0.0	0.0	0.0	0.0	0.0	0.0	0.0	5.121924996148506
Ikbkg	0.0	0.0	0.0	0.0	0.0	0.0	0.0	0.0	0.0	0.0	0.0	0.0	0.0	0.0	0.0	0.0	0.0	7.040411736879765	0.0	0.0	0.0	0.0	2.3126703358650333	0.0	0.0	0.0	0.0	0.0	0.0	1.8430769225522654	0.0	0.0	0.0	0.0	0.0	0.0	0.0	0.0	0.0	0.0	0.0	0.0	0.0	0.0	0.0	0.0	0.0	0.0	7.1941104538958776
Atn1	0.0	0.0	4.661907991793906	0.0	0.0	0.0	2.9120157257308468	0.0	0.0	0.0	0.0	0.0	3.4879384309430375	0.0	0.0	0.0	0.0	0.0	0.0	0.0	0.0	0.0	3.689752400908064	0.0	0.0	0.0	0.0	0.0	0.0	0.0	0.0	0.0	0.0	0.0	0.0	0.0	0.0	3.783320588205323	0.0	0.0	0.0	5.869115154204163	0.0	0.0	0.0	0.0	4.846085700211889	0.0	0.0
Phb2	6.212483064617999	0.0	0.0	9.535104214091934	0.0	7.721048934573968	0.0	0.0	0.0	0.0	0.0	0.0	0.0	0.0	7.897559191489174	7.807738850793323	0.0	0.0	7.885613518018238	8.073693561274304	8.441276622449475	0.0	0.0	8.830012396576672	0.0	7.880836839466594	7.449968686007433	5.584342402914027	7.686767180517267	7.311542891117257	7.71165095921374	0.0	0.0	0.0	0.0	7.81106058831707	6.222435479036698	0.0	8.831585167555472	0.0	0.0	7.817461739654608	5.65124450139837	9.785120584422705	6.8752189068473	7.373691507509744	9.313002799052342	9.342541642624411	9.374844253817168
Ptpn6	0.0	0.0	0.0	0.0	0.0	0.0	8.051649332425884	0.0	0.0	0.0	0.0	0.0	0.0	7.29413604573619	0.0	0.0	0.0	0.0	0.0	0.0	0.0	8.942023780030647	0.0	0.0	3.0070572592430715	0.0	0.0	0.0	0.0	0.0	0.0	0.0	4.57698139422156	0.0	0.0	0.0	0.0	0.0	0.0	0.0	0.0	0.0	0.0	0.0	0.0	0.0	0.0	0.0	4.162771877661529
Eno2	0.0	0.0	0.0	0.0	0.0	0.0	0.0	0.0	0.0	0.0	0.0	0.0	0.0	0.0	0.0	0.0	0.0	0.0	0.0	0.0	0.0	0.0	0.0	0.0	0.0	6.96293530027905	0.0	0.0	0.0	0.0	0.0	0.0	0.0	0.0	0.0	0.0	0.0	0.0	0.0	0.0	0.0	0.0	7.7663934185917505	0.0	0.0	0.0	0.0	0.0	0.0
Emg1	7.522690691565557	0.0	8.465828789806507	0.0	0.0	9.176122742949607	8.640708205760452	7.058566877337942	7.799746612034398	8.6528366563049	7.121389575000291	8.37691452110213	6.825463414793857	7.861447099883794	0.0	6.844269943169116	7.987149321652413	8.188170416535064	8.416851135137358	8.003571953070223	7.204573608164533	0.0	7.319407589680306	6.80735635187216	7.217461666238187	0.0	2.2323299745494745	7.917487175601367	8.829763599582465	0.0	8.612582624133958	7.2621136737970495	3.6361951766958627	0.0	0.0	0.0	7.212742373105124	8.99928990200662	8.930153747919553	5.0047683610602975	7.990991422525521	7.639965784742683	8.746626610283096	7.809737327682045	9.311831913216304	8.812962340720697	6.511374511385794	8.848685759208756	9.082551352936221
Lpcat3	7.784416926069438	0.0	8.651747231429628	0.0	9.571288499879369	0.0	0.0	0.0	0.0	0.0	6.411828176052787	0.0	0.0	0.0	7.059890969376289	0.0	0.0	6.478638418844527	0.0	6.565790467688617	0.0	6.076108503988513	0.0	0.0	0.0	0.0	7.449968686007433	0.0	0.0	0.0	0.0	0.0	0.0	9.07284532253999	0.0	0.0	0.0	0.0	7.547900293716476	2.8522362273381066	0.0	0.0	0.0	0.0	0.0	0.0	0.0	0.0	0.0
Atp6v1f	8.005874212540048	0.0	8.035535254134459	0.0	8.482664130398165	9.609128309352604	8.051649332425884	8.245111326182142	9.778158122293956	3.36976732326229	0.0	9.899540920827738	7.008360713825222	7.831828992178919	8.150339609005071	10.148834847727057	9.401093320066812	8.819204040347678	6.73167583805142	8.027326534838071	7.702132911450779	7.270390754922036	6.954295795652376	8.861652338967149	0.0	8.26795622059562	9.069701530483368	8.655569656010286	8.866442382141623	8.967037666960827	8.891393364520598	9.462056366913723	8.519170528591378	8.429020654902743	8.889763844279662	8.56332849547587	8.252117541835622	9.483911032526281	9.711816467034591	7.644418874790395	9.556335400128644	9.257510916813569	8.533039104727706	8.753201079342322	7.697009711576047	8.556430279469504	9.61066069251061	9.406171214697151	8.68034393646349
Clcn5	0.0	0.0	0.0	0.0	0.0	8.792739914712433	0.0	0.0	0.0	0.0	0.0	0.0	0.0	0.0	0.0	0.0	0.0	0.0	0.0	0.0	0.0	0.0	0.0	7.833179040496413	0.0	0.0	0.0	0.0	0.0	0.0	0.0	0.0	0.0	0.0	0.0	0.0	0.0	0.0	0.0	0.0	0.0	0.0	0.0	0.0	0.0	0.0	0.0	5.895981375883962	0.0
Clcn3	5.066674099012018	0.0	0.0	0.0	4.287665465917495	0.0	2.9120157257308468	7.831657950274454	0.0	8.89843488203655	0.0	0.0	0.0	0.0	0.0	4.3207588455428185	0.0	0.0	0.0	8.073693561274304	0.0	0.0	0.0	0.0	0.0	0.0	0.0	0.0	0.0	0.0	0.0	0.0	0.0	0.0	0.0	0.0	7.794459311951725	0.0	0.0	7.551790101151333	0.0	6.3099769843018905	0.0	5.636198810003609	0.0	0.0	0.0	0.0	0.0
Pde1c	0.0	5.597633249387147	0.0	0.0	0.0	0.0	0.0	0.0	0.0	0.0	0.0	0.0	0.0	0.0	3.877665058296336	0.0	0.0	0.0	0.0	0.0	0.0	0.0	0.0	0.0	0.0	0.0	0.0	0.0	5.580924718719831	0.0	0.0	0.0	0.0	0.0	0.0	0.0	0.0	6.596417291756187	0.0	0.0	0.0	0.0	3.4398017322347534	0.0	0.0	0.0	0.0	0.0	0.0
Utp20	0.0	0.0	0.0	0.0	0.0	0.0	0.0	0.0	0.0	0.0	0.0	0.0	2.611115141718252	0.0	8.103203145175534	0.0	0.0	0.0	0.0	0.0	8.052106579828989	0.0	0.0	0.0	0.0	0.0	0.0	0.0	0.0	0.0	0.0	0.0	0.0	0.0	0.0	0.0	0.0	4.33292643626451	0.0	0.0	0.0	0.0	0.0	0.0	0.0	7.112395865019424	7.16268937194535	6.934021279280454	0.0
Spic	0.0	0.0	0.0	0.0	0.0	0.0	0.0	0.0	0.0	0.0	0.0	0.0	0.0	0.0	0.0	0.0	0.0	0.0	0.0	0.0	0.0	0.0	2.3126703358650333	0.0	0.0	0.0	0.0	0.0	0.0	0.0	0.0	0.0	0.0	0.0	4.3731129213798905	0.0	0.0	0.0	0.0	0.0	0.0	0.0	0.0	0.0	0.0	0.0	0.0	0.0	2.956872501408945
Cul3	3.1903614017019724	0.0	0.0	0.0	0.0	7.999949703800648	0.0	0.0	4.424643930364908	0.0	0.0	0.0	0.0	0.0	0.0	0.0	0.0	0.0	0.0	0.0	0.0	0.0	2.3126703358650333	7.9845493609635065	0.0	7.800269922382118	0.0	0.0	0.0	0.0	0.0	6.017333244604614	6.53091951301168	0.0	0.0	0.0	0.0	0.0	0.0	0.0	0.0	0.0	0.0	0.0	0.0	0.0	0.0	7.119003575156212	3.4785297837436064
Il11	0.0	4.627123115325958	0.0	0.0	0.0	0.0	0.0	0.0	0.0	0.0	0.0	0.0	0.0	0.0	0.0	0.0	0.0	0.0	0.0	4.731371240984881	0.0	0.0	0.0	0.0	0.0	0.0	0.0	0.0	0.0	0.0	0.0	0.0	0.0	0.0	0.0	0.0	0.0	0.0	0.0	0.0	0.0	0.0	0.0	3.7206975982511437	0.0	0.0	0.0	0.0	0.0
Large1	0.0	0.0	0.0	0.0	0.0	0.0	0.0	4.565629896581528	0.0	0.0	0.0	0.0	0.0	0.0	0.0	0.0	0.0	0.0	0.0	3.7846851613114643	0.0	0.0	0.0	0.0	0.0	0.0	0.0	0.0	0.0	0.0	0.0	0.0	0.0	0.0	0.0	0.0	0.0	0.0	0.0	0.0	0.0	0.0	0.0	0.0	0.0	0.0	0.0	0.0	0.0
Ddx56	4.665915064250073	0.0	0.0	0.0	0.0	0.0	0.0	0.0	0.0	0.0	0.0	0.0	6.538780817002589	0.0	2.4767439894722534	6.510535332801876	2.15770746989251	0.0	0.0	2.3952210161190437	9.475859455187141	0.0	0.0	2.59585202091835	8.926909252219286	0.0	0.0	6.737464899135934	0.0	0.0	8.266661760281613	6.574010135870077	0.0	6.613665861719835	0.0	0.0	6.540494143103562	8.827466239541788	0.0	5.0047683610602975	0.0	7.149869526946835	5.909486537631595	9.112005745557191	0.0	3.8813789315139005	6.715715246258921	8.218791082925065	0.0
Tmed4	6.362539347113312	0.0	0.0	0.0	0.0	0.0	0.0	5.1301403665527685	7.364632587382816	0.0	0.0	0.0	0.0	0.0	0.0	0.0	0.0	0.0	0.0	0.0	0.0	0.0	0.0	0.0	0.0	0.0	7.622365902489953	0.0	0.0	6.248773403948215	0.0	4.534939952585292	7.980388458326983	0.0	8.828495533034841	0.0	0.0	0.0	0.0	0.0	0.0	0.0	0.0	0.0	0.0	0.0	0.0	0.0	0.0
Col26a1	0.0	0.0	0.0	0.0	0.0	0.0	0.0	0.0	0.0	0.0	0.0	0.0	0.0	0.0	0.0	0.0	0.0	0.0	0.0	0.0	0.0	0.0	0.0	0.0	0.0	0.0	0.0	0.0	0.0	0.0	0.0	0.0	0.0	0.0	0.0	0.0	0.0	0.0	0.0	0.0	0.0	0.0	0.0	0.0	0.0	0.0	0.0	0.0	0.0
Bid	0.0	0.0	0.0	0.0	0.0	0.0	0.0	0.0	0.0	0.0	0.0	0.0	0.0	0.0	6.455517206390909	0.0	0.0	0.0	0.0	0.0	0.0	0.0	0.0	7.925892994301759	0.0	0.0	5.38156536076233	7.845643369635433	6.652341986470918	1.8430769225522654	0.0	0.0	0.0	0.0	0.0	0.0	0.0	0.0	7.729188640122902	0.0	0.0	0.0	6.4864262086441435	0.0	0.0	0.0	0.0	0.0	2.1316536087000224
Ralb	0.0	0.0	0.0	0.0	0.0	0.0	0.0	0.0	0.0	0.0	0.0	0.0	0.0	0.0	0.0	0.0	0.0	0.0	0.0	0.0	0.0	0.0	0.0	0.0	0.0	0.0	0.0	0.0	0.0	0.0	0.0	0.0	0.0	0.0	0.0	0.0	0.0	0.0	0.0	0.0	0.0	0.0	0.0	0.0	0.0	0.0	0.0	0.0	0.0
Ppp1cc	6.7369991800542515	0.0	0.0	0.0	7.890357554347339	6.918813161140216	9.946219590329054	9.796560500430438	9.296747251456672	2.50298678733202	0.0	7.093662957288273	0.0	8.566259454199024	8.283158026783662	9.764056698608218	0.0	8.425928568432637	8.175547347423825	0.0	8.411306764221832	8.358527186596925	7.245882330501499	8.861652338967149	0.0	0.0	7.509752860587878	6.47713207939861	7.204138469977333	6.810867069335092	0.0	0.0	0.0	8.975185988294792	0.0	6.406690356405695	0.0	2.8844710675729353	8.713535830342076	7.598847768438952	8.325861790435642	0.0	0.0	6.621621685322193	4.955928653343449	3.344552183048168	7.970720539597322	8.667658224889925	5.121924996148506
Dnajb11	0.0	0.0	8.514602369478508	7.703594607421037	0.0	3.0874182883042995	0.0	6.028160722249172	10.307303983199011	2.50298678733202	0.0	0.0	0.0	0.0	0.0	7.256165075603716	0.0	0.0	0.0	0.0	0.0	0.0	7.423113929662278	0.0	5.651758004921986	0.0	2.2323299745494745	0.0	0.0	7.60792794319858	7.416826760227218	0.0	0.0	0.0	0.0	0.0	8.336736017257785	7.077578039110069	3.028367994236508	0.0	6.243662854857995	8.005123476742897	0.0	8.418473454693252	7.203901726680832	7.488499411403223	8.085755299261674	9.73830870930038	8.048820289334918
Tbccd1	0.0	0.0	0.0	0.0	0.0	0.0	0.0	0.0	0.0	0.0	0.0	0.0	0.0	0.0	0.0	0.0	0.0	0.0	0.0	0.0	0.0	0.0	0.0	0.0	0.0	0.0	0.0	0.0	0.0	0.0	0.0	0.0	0.0	0.0	0.0	0.0	0.0	0.0	0.0	0.0	0.0	0.0	0.0	0.0	0.0	0.0	0.0	0.0	0.0
Zfp324	0.0	0.0	0.0	0.0	0.0	0.0	0.0	0.0	0.0	0.0	0.0	0.0	0.0	0.0	0.0	0.0	0.0	0.0	0.0	0.0	0.0	0.0	0.0	0.0	0.0	0.0	0.0	0.0	0.0	0.0	0.0	0.0	0.0	0.0	0.0	0.0	0.0	0.0	0.0	0.0	0.0	0.0	0.0	0.0	0.0	3.344552183048168	0.0	0.0	0.0
Gab2	0.0	0.0	0.0	0.0	6.8680983169464636	0.0	0.0	0.0	0.0	0.0	0.0	0.0	0.0	0.0	0.0	0.0	0.0	0.0	0.0	0.0	0.0	0.0	0.0	0.0	0.0	0.0	0.0	0.0	0.0	0.0	0.0	0.0	0.0	0.0	0.0	0.0	0.0	0.0	0.0	0.0	0.0	0.0	0.0	0.0	0.0	0.0	0.0	0.0	0.0
Coro1c	0.0	0.0	0.0	0.0	0.0	0.0	0.0	0.0	0.0	0.0	0.0	0.0	0.0	6.8965366345148	2.4767439894722534	0.0	0.0	0.0	0.0	0.0	0.0	0.0	0.0	0.0	0.0	0.0	0.0	0.0	0.0	0.0	0.0	0.0	6.121073228798431	0.0	0.0	0.0	0.0	0.0	0.0	0.0	0.0	4.452244461909037	0.0	0.0	0.0	0.0	6.894671768370771	0.0	0.0
Tax1bp1	4.665915064250073	0.0	8.132473818732672	0.0	2.493814782172175	8.082098734236986	0.0	9.287053828414136	2.968143540030575	0.0	4.956583050244365	6.800605660675582	8.79944000357893	7.204531161886292	9.100577521550633	8.338622988270624	9.051736492292237	9.928132205722296	9.505518327711759	7.712652639939505	8.56893179354973	5.555066503752343	7.802251359846806	7.627701118304283	0.0	7.743945263194001	7.509752860587878	4.218569235628767	1.9742045436870277	9.181536525963716	10.266638717025444	5.589073813536161	5.14165328714589	0.0	8.764509436432755	4.855342554492194	4.279265038484263	2.8844710675729353	8.398600606852115	6.355358948058204	0.0	8.763150882553003	3.4398017322347534	5.23079820460021	3.6163538525664465	0.0	4.660588597188574	8.607056775879192	6.81522223704996
Ctse	0.0	0.0	0.0	0.0	0.0	0.0	0.0	0.0	0.0	0.0	0.0	0.0	0.0	0.0	6.6647779131238485	0.0	0.0	0.0	0.0	0.0	0.0	0.0	0.0	7.512831664892481	0.0	0.0	6.5464787587417534	0.0	7.416913137954097	0.0	0.0	0.0	0.0	0.0	0.0	0.0	0.0	0.0	0.0	0.0	0.0	0.0	0.0	0.0	0.0	0.0	0.0	0.0	0.0
Ndrg2	0.0	0.0	8.363037519400153	0.0	0.0	0.0	0.0	0.0	6.691803456046007	0.0	0.0	0.0	0.0	0.0	0.0	0.0	0.0	0.0	0.0	0.0	0.0	0.0	0.0	0.0	0.0	0.0	0.0	0.0	0.0	0.0	0.0	0.0	0.0	0.0	0.0	0.0	0.0	0.0	0.0	0.0	0.0	0.0	0.0	0.0	0.0	0.0	0.0	0.0	0.0
Mettl17	0.0	0.0	0.0	0.0	5.063009997459743	0.0	0.0	0.0	0.0	0.0	0.0	0.0	2.611115141718252	0.0	0.0	0.0	0.0	0.0	0.0	7.145667644730292	0.0	0.0	0.0	0.0	0.0	6.114319894278056	0.0	0.0	0.0	7.753435700962343	0.0	0.0	0.0	5.493733342688611	0.0	0.0	0.0	0.0	0.0	0.0	0.0	0.0	0.0	0.0	0.0	5.399555451069871	0.0	7.1617670102977895	0.0
Arhgef40	0.0	0.0	0.0	0.0	0.0	0.0	0.0	0.0	0.0	0.0	3.7027163876453266	0.0	0.0	0.0	0.0	0.0	0.0	0.0	0.0	0.0	0.0	0.0	0.0	0.0	0.0	0.0	0.0	0.0	0.0	0.0	0.0	0.0	0.0	0.0	0.0	0.0	0.0	0.0	0.0	2.8522362273381066	0.0	0.0	0.0	0.0	0.0	0.0	0.0	0.0	0.0
Pnpla6	0.0	0.0	0.0	0.0	0.0	0.0	0.0	0.0	0.0	0.0	0.0	0.0	0.0	0.0	0.0	0.0	0.0	0.0	0.0	0.0	0.0	0.0	0.0	0.0	0.0	0.0	0.0	0.0	0.0	0.0	0.0	0.0	0.0	0.0	0.0	0.0	0.0	0.0	0.0	0.0	0.0	0.0	0.0	0.0	0.0	0.0	0.0	0.0	0.0
Mcoln1	0.0	0.0	0.0	0.0	4.8477926274241225	0.0	0.0	0.0	0.0	0.0	0.0	0.0	0.0	0.0	0.0	0.0	0.0	0.0	0.0	0.0	0.0	0.0	0.0	0.0	0.0	0.0	0.0	0.0	0.0	4.748323787862778	0.0	0.0	0.0	0.0	0.0	0.0	0.0	7.681584348234727	0.0	0.0	0.0	0.0	0.0	0.0	0.0	0.0	0.0	0.0	0.0
Arhgef18	0.0	0.0	0.0	0.0	0.0	0.0	0.0	0.0	0.0	0.0	0.0	0.0	0.0	0.0	0.0	0.0	0.0	0.0	0.0	0.0	0.0	0.0	0.0	0.0	0.0	0.0	0.0	0.0	0.0	0.0	0.0	0.0	0.0	0.0	0.0	0.0	0.0	0.0	0.0	0.0	0.0	0.0	0.0	0.0	0.0	0.0	0.0	0.0	0.0
Pkn2	6.941645602709343	8.525644329032625	0.0	0.0	6.685356869938871	5.930687671895691	7.800301288157279	0.0	7.364632587382816	0.0	0.0	0.0	0.0	0.0	7.447274300969386	0.0	0.0	7.822394470850298	0.0	0.0	0.0	0.0	0.0	0.0	0.0	0.0	0.0	0.0	8.839021088229096	8.642097066835584	0.0	0.0	0.0	0.0	0.0	0.0	0.0	0.0	0.0	0.0	0.0	0.0	8.187919266520048	0.0	0.0	0.0	6.207012668289195	0.0	0.0
Etfb	7.784416926069438	0.0	0.0	9.613610924304128	10.007656821052171	8.816933241773388	7.978868301864931	9.120686710803513	8.080011682870142	2.50298678733202	2.8094690914047247	2.5901693297150077	7.88294163972215	9.351255288072256	8.749002492136103	8.642628453080219	0.0	9.06772513966247	8.582402172771099	8.09632996518269	8.582442820298759	8.88075076471117	0.0	8.270402958234476	0.0	0.0	8.773049692406087	10.010681944778037	0.0	9.573262255780387	0.0	8.105927391671868	8.22051741954007	8.666543270116103	0.0	5.423595606126732	9.68047637365467	8.3229084966746	7.954084321603663	8.663121237564244	0.0	0.0	9.761415274131865	7.119806454802703	9.177960108636535	8.52090216807324	7.990541313118374	8.218791082925065	0.0
Stxbp2	0.0	0.0	0.0	0.0	0.0	6.918813161140216	0.0	6.974333749731064	2.141643084824773	7.091580864669161	0.0	0.0	0.0	0.0	0.0	0.0	0.0	8.384231765648952	7.312106244809501	0.0	0.0	0.0	0.0	0.0	0.0	6.200557226907441	0.0	0.0	0.0	0.0	0.0	0.0	0.0	0.0	0.0	7.13683799195336	6.540494143103562	0.0	0.0	0.0	0.0	6.3099769843018905	7.26393411967672	0.0	6.385472919774065	0.0	0.0	0.0	7.851681867850097
Sgce	7.034021302166971	0.0	0.0	0.0	0.0	0.0	0.0	7.098908200947924	0.0	0.0	0.0	0.0	6.889040579513447	0.0	0.0	6.433411647671753	0.0	2.9129959614412884	0.0	0.0	0.0	0.0	0.0	0.0	0.0	7.103869737453454	6.943270169674743	0.0	0.0	1.8430769225522654	0.0	1.915621741232194	0.0	0.0	0.0	0.0	0.0	0.0	0.0	0.0	0.0	0.0	0.0	6.043966157941129	0.0	0.0	7.684705215999038	5.993900982846626	0.0
Chn2	5.9533344171298115	0.0	0.0	0.0	0.0	0.0	8.051649332425884	0.0	0.0	7.552616128656759	0.0	0.0	0.0	0.0	7.009651013767515	0.0	0.0	0.0	4.139352486658384	0.0	0.0	7.683090166917225	0.0	0.0	0.0	0.0	0.0	0.0	0.0	0.0	0.0	0.0	0.0	0.0	0.0	0.0	0.0	0.0	0.0	0.0	4.1388813130439495	0.0	0.0	0.0	0.0	0.0	0.0	0.0	0.0
Wwox	0.0	0.0	0.0	0.0	0.0	0.0	0.0	0.0	0.0	0.0	0.0	0.0	0.0	0.0	0.0	0.0	0.0	0.0	0.0	0.0	0.0	0.0	0.0	0.0	0.0	0.0	0.0	0.0	0.0	0.0	0.0	0.0	0.0	0.0	0.0	0.0	0.0	0.0	0.0	0.0	0.0	0.0	0.0	0.0	0.0	0.0	0.0	0.0	0.0
Slbp	8.367196501802693	0.0	8.538384441304455	0.0	8.365965493681768	7.614659608296498	0.0	7.73257456410009	0.0	6.328510148397849	0.0	0.0	8.89544639937575	7.29413604573619	0.0	0.0	2.15770746989251	0.0	8.060485892901228	9.000758415468129	7.132925323266239	7.786936979717205	5.919346438934602	8.013006818524842	8.21260651618044	8.287791663202036	7.538740874685996	0.0	6.095284226836673	5.919295035084903	7.228974445832599	0.0	7.110672051765383	7.149623121079515	0.0	7.13683799195336	0.0	6.278211696525676	6.1087166356128195	6.6516115773097955	7.761674958743314	7.149869526946835	0.0	3.1894376403623323	7.588620534555003	6.214599554203611	6.06467696834848	8.11380489411754	0.0
Arid3b	0.0	0.0	0.0	0.0	0.0	0.0	0.0	0.0	0.0	0.0	0.0	0.0	0.0	0.0	0.0	7.807738850793323	0.0	2.9129959614412884	0.0	0.0	0.0	0.0	0.0	0.0	0.0	0.0	0.0	0.0	0.0	0.0	0.0	0.0	0.0	0.0	0.0	0.0	0.0	0.0	0.0	0.0	0.0	0.0	0.0	0.0	0.0	0.0	0.0	0.0	0.0
Cnn2	7.317446304936601	2.79242398833884	9.84373722889775	9.881787006140437	9.857251292916374	0.0	0.0	0.0	0.0	0.0	9.69769154897866	8.481961867548442	9.083836446202719	10.381153819207272	9.421979917807187	7.7130205661372875	9.309602762267906	0.0	8.344917811889328	0.0	2.1931967190455715	7.609459009156146	8.606833579065018	0.0	9.611678637478413	0.0	9.211468807375544	1.9768074922046752	2.7778364591049702	0.0	8.623525819146288	0.0	7.331572450251213	5.969983004882284	4.3731129213798905	8.936852025322164	8.599026500670488	7.965724708811569	0.0	9.86755399692625	0.0	0.0	0.0	0.0	0.0	0.0	0.0	9.066885913138604	0.0
Polr2e	5.750461127921178	8.54866580251509	8.465828789806507	2.792292277041958	8.444803825326346	8.233569351072129	8.015717725355758	7.540898196190943	9.715121547106571	3.907441889594227	0.0	0.0	7.819089086898414	7.946819030032104	0.0	8.554320229266617	2.15770746989251	7.780149454992927	1.9147284712112196	7.491406024427186	3.0261544640688265	0.0	0.0	7.833179040496413	7.284135159372915	7.527448992892799	9.128090492502533	8.286503919609252	7.232515767905166	7.026658397886828	8.088573474704821	6.974694111181162	8.42632325494224	8.666543270116103	4.3731129213798905	0.0	8.066356951994354	2.8844710675729353	0.0	9.297695832201873	7.15221321645619	7.88276580257302	9.017352731603658	8.697837077572936	8.322585005968952	9.37712143912461	8.681194901618124	7.903122879742191	7.090512516994519
Myo9b	0.0	0.0	0.0	9.363981035212689	0.0	0.0	0.0	0.0	0.0	0.0	8.346754555868802	0.0	0.0	0.0	0.0	0.0	0.0	0.0	0.0	6.112058493520957	0.0	2.6118428973192374	6.702774746448258	0.0	0.0	0.0	0.0	0.0	0.0	0.0	7.045860678387994	0.0	0.0	0.0	0.0	0.0	0.0	0.0	0.0	0.0	0.0	8.197066440187214	0.0	0.0	0.0	0.0	0.0	0.0	0.0
Ly9	0.0	0.0	0.0	0.0	0.0	0.0	0.0	0.0	0.0	0.0	0.0	0.0	0.0	8.984837622964408	8.004042170937366	0.0	0.0	0.0	4.139352486658384	0.0	0.0	5.388972097128587	0.0	0.0	0.0	0.0	0.0	0.0	0.0	0.0	0.0	0.0	0.0	0.0	0.0	0.0	0.0	0.0	0.0	0.0	0.0	0.0	0.0	0.0	0.0	0.0	0.0	0.0	0.0
Cd244	0.0	0.0	0.0	0.0	0.0	0.0	0.0	0.0	0.0	0.0	0.0	0.0	0.0	0.0	0.0	0.0	0.0	0.0	0.0	0.0	0.0	0.0	0.0	0.0	0.0	0.0	0.0	0.0	0.0	0.0	0.0	0.0	0.0	0.0	0.0	0.0	0.0	0.0	0.0	0.0	0.0	0.0	0.0	0.0	0.0	0.0	0.0	0.0	0.0
Mtfp1	0.0	0.0	0.0	0.0	0.0	0.0	0.0	0.0	0.0	0.0	0.0	0.0	0.0	0.0	0.0	0.0	0.0	0.0	0.0	0.0	0.0	0.0	0.0	0.0	0.0	0.0	0.0	0.0	0.0	0.0	0.0	0.0	0.0	0.0	9.162257845421317	0.0	0.0	0.0	0.0	0.0	7.065384140492908	0.0	0.0	0.0	0.0	0.0	6.976460176004477	0.0	0.0
Rab11a	6.988572677664074	2.79242398833884	10.21230849140758	2.792292277041958	8.324869575656043	7.614659608296498	8.504744895290358	5.412137405774939	2.141643084824773	0.0	0.0	0.0	5.554214879307314	0.0	0.0	0.0	10.110345923434155	7.075768311620467	9.152127206167462	8.964304750016868	2.1931967190455715	0.0	9.170832856258153	9.640575046673709	0.0	6.750659609362362	9.029419957217439	0.0	0.0	0.0	0.0	1.915621741232194	6.98608983599765	7.846149576141012	4.3731129213798905	3.9043401807787608	0.0	0.0	0.0	2.8522362273381066	0.0	8.09052934038239	6.955845047623105	6.4974220994957745	7.7228807621972715	8.199955639523607	0.0	7.685926365898572	6.678999260122204
Eif2b2	0.0	0.0	0.0	0.0	6.04126822134155	0.0	0.0	0.0	0.0	0.0	0.0	2.5901693297150077	9.612486882073506	0.0	8.702318822215027	0.0	2.15770746989251	7.301618365525266	0.0	0.0	0.0	0.0	7.04378835135411	2.59585202091835	0.0	0.0	0.0	0.0	3.6686253896424885	0.0	0.0	0.0	0.0	9.000227543448737	6.319929290727993	0.0	7.669519075364278	0.0	9.583079508842998	0.0	8.988153218888797	8.710164059407713	5.336475243641302	0.0	8.512549315252105	8.6249647831657	7.867313849032012	7.1617670102977895	0.0
Dlst	0.0	0.0	0.0	0.0	0.0	0.0	7.142861192061411	0.0	0.0	0.0	7.764006106883893	7.039621368404882	0.0	5.964254671380505	6.118857323145588	0.0	0.0	0.0	0.0	0.0	0.0	0.0	0.0	0.0	0.0	0.0	8.658863236985482	0.0	0.0	0.0	8.088573474704821	0.0	5.862178387633064	0.0	0.0	0.0	8.015923087242617	0.0	0.0	0.0	0.0	0.0	6.636819368423456	0.0	0.0	0.0	0.0	4.147958099197613	0.0
Ulk2	0.0	0.0	0.0	0.0	0.0	0.0	0.0	0.0	0.0	0.0	0.0	0.0	0.0	0.0	0.0	0.0	0.0	0.0	7.432680222940893	0.0	0.0	0.0	0.0	0.0	0.0	0.0	0.0	0.0	6.4736807867520545	0.0	0.0	0.0	0.0	0.0	0.0	0.0	0.0	0.0	0.0	0.0	0.0	0.0	0.0	0.0	0.0	0.0	0.0	0.0	0.0
Dgkq	0.0	0.0	5.79981917009187	0.0	0.0	0.0	0.0	0.0	0.0	0.0	0.0	0.0	0.0	0.0	0.0	0.0	0.0	0.0	0.0	0.0	0.0	0.0	0.0	0.0	0.0	0.0	0.0	0.0	0.0	0.0	0.0	0.0	0.0	0.0	0.0	0.0	0.0	0.0	0.0	0.0	0.0	0.0	0.0	0.0	0.0	2.480013569578325	0.0	0.0	0.0
Grap	6.044987888340054	0.0	0.0	0.0	7.390388538995381	0.0	0.0	0.0	0.0	0.0	0.0	5.6785490755885055	8.357659701118772	7.336934382639761	0.0	0.0	0.0	0.0	8.147630808598203	2.3952210161190437	8.895522343165736	5.703997781426755	8.57716332719353	7.925892994301759	0.0	0.0	8.59129022660776	7.808333705317473	6.848441429572519	9.946804589767067	8.119823663816035	0.0	7.980388458326983	0.0	0.0	8.714950160360736	0.0	0.0	2.195168402201875	9.082796689082315	7.990991422525521	0.0	0.0	0.0	0.0	5.682834468329733	0.0	6.253157511761531	6.528559737469209
Chmp2b	0.0	0.0	0.0	0.0	5.822522259381722	0.0	0.0	0.0	0.0	0.0	0.0	8.598686834502875	9.014259086580703	0.0	0.0	0.0	0.0	0.0	9.072703722413854	0.0	7.4305570077009735	0.0	0.0	0.0	0.0	7.232253494518212	0.0	0.0	0.0	7.916835990963596	0.0	0.0	0.0	0.0	0.0	3.9043401807787608	0.0	8.072227638221351	7.060036061773681	8.595121929248926	0.0	0.0	0.0	0.0	0.0	0.0	0.0	6.253157511761531	0.0
Plod3	4.10909241479802	0.0	0.0	0.0	0.0	0.0	0.0	0.0	0.0	0.0	0.0	0.0	0.0	0.0	0.0	0.0	0.0	0.0	0.0	0.0	0.0	0.0	0.0	0.0	0.0	0.0	0.0	0.0	0.0	0.0	0.0	0.0	0.0	0.0	0.0	0.0	0.0	0.0	0.0	0.0	0.0	0.0	0.0	0.0	0.0	0.0	0.0	0.0	0.0
Ap1s1	0.0	0.0	0.0	0.0	8.40592312303417	0.0	0.0	0.0	0.0	0.0	8.545491443902113	0.0	0.0	0.0	0.0	0.0	0.0	0.0	7.432680222940893	0.0	0.0	0.0	0.0	0.0	9.59863924857962	0.0	8.177499047492159	0.0	0.0	0.0	0.0	6.4422082736496815	0.0	0.0	0.0	0.0	0.0	0.0	0.0	0.0	0.0	0.0	0.0	4.664918498214527	7.166684512040488	0.0	6.511374511385794	7.771251981652758	2.1316536087000224
Srpk1	7.162360435581841	0.0	0.0	0.0	6.3989619736004455	0.0	2.9120157257308468	6.9302981285414775	8.502792728476823	0.0	0.0	0.0	0.0	0.0	2.4767439894722534	8.359620014654611	0.0	0.0	0.0	6.8044537219073185	0.0	8.087359624022774	0.0	0.0	0.0	7.272628923962383	0.0	6.523915301216003	0.0	0.0	7.537452023650968	0.0	0.0	3.294508597910244	6.319929290727993	0.0	8.96076954943452	8.293854094193161	7.4916251151887465	0.0	0.0	8.411398493939231	0.0	8.049755860822827	5.932498062261615	0.0	5.987871395801115	4.920007624211048	5.784376154834781
Lbr	7.959515635458359	8.637245036802582	0.0	0.0	2.493814782172175	0.0	2.091985959025512	5.850532985101019	6.487497960737774	11.265228498158194	8.019265003556496	2.5901693297150077	0.0	0.0	9.170841700475087	9.597288583883712	0.0	5.901742051675822	6.73167583805142	3.7846851613114643	0.0	0.0	0.0	2.59585202091835	0.0	0.0	0.0	0.0	0.0	0.0	0.0	0.0	0.0	0.0	0.0	0.0	0.0	4.33292643626451	8.428885189064069	0.0	0.0	6.5699775862914604	0.0	0.0	5.638378713377745	0.0	2.9892240647387425	0.0	4.4123187485472215
Prcc	0.0	0.0	0.0	0.0	0.0	0.0	0.0	0.0	0.0	0.0	0.0	0.0	0.0	0.0	0.0	0.0	0.0	0.0	0.0	3.251136408518612	0.0	0.0	0.0	0.0	0.0	0.0	0.0	0.0	0.0	0.0	0.0	0.0	0.0	0.0	0.0	0.0	0.0	0.0	0.0	0.0	0.0	0.0	0.0	0.0	0.0	0.0	0.0	0.0	0.0
Rrnad1	0.0	0.0	0.0	0.0	0.0	7.087412719089302	0.0	0.0	2.141643084824773	0.0	0.0	0.0	0.0	0.0	0.0	0.0	0.0	0.0	0.0	0.0	0.0	7.171522410925134	0.0	0.0	0.0	7.058404333860507	0.0	0.0	0.0	0.0	0.0	0.0	0.0	0.0	0.0	0.0	0.0	0.0	0.0	0.0	0.0	0.0	0.0	0.0	0.0	0.0	0.0	0.0	0.0
Hdgf	6.498448069195387	0.0	0.0	0.0	0.0	0.0	2.091985959025512	0.0	0.0	0.0	0.0	0.0	0.0	0.0	6.95759819755567	0.0	0.0	0.0	7.780466587884739	0.0	2.1931967190455715	0.0	0.0	0.0	0.0	7.103869737453454	8.121114830474419	0.0	8.0793707368497	0.0	0.0	1.915621741232194	0.0	0.0	0.0	0.0	9.579909465038133	7.636007327254148	8.184547718256626	7.452803523893755	0.0	2.6375333847278157	4.93329076079723	7.958482356404056	8.584868154631124	7.412984742866665	8.553764742577561	8.04693867974987	0.0
Thop1	0.0	0.0	0.0	0.0	0.0	0.0	0.0	0.0	0.0	0.0	0.0	0.0	0.0	0.0	0.0	0.0	0.0	0.0	0.0	0.0	0.0	0.0	0.0	0.0	0.0	0.0	0.0	0.0	0.0	0.0	0.0	0.0	0.0	0.0	0.0	0.0	0.0	7.207893492101814	0.0	0.0	0.0	0.0	0.0	6.735971460960338	0.0	0.0	0.0	0.0	0.0
Apba3	2.3403338330830463	0.0	0.0	0.0	0.0	0.0	0.0	0.0	0.0	0.0	0.0	0.0	0.0	0.0	0.0	0.0	0.0	0.0	0.0	0.0	0.0	0.0	0.0	0.0	0.0	6.432077005512939	0.0	0.0	0.0	0.0	0.0	0.0	0.0	0.0	9.551607866013132	0.0	0.0	0.0	0.0	6.6516115773097955	7.521875043038522	0.0	0.0	0.0	0.0	0.0	0.0	0.0	0.0
Pias4	4.10909241479802	0.0	0.0	0.0	0.0	0.0	0.0	0.0	0.0	0.0	0.0	0.0	5.388122731553419	0.0	0.0	0.0	0.0	0.0	0.0	0.0	0.0	0.0	2.3126703358650333	5.943581824192331	0.0	6.80672775753053	3.0700191617600945	0.0	0.0	0.0	0.0	0.0	0.0	0.0	0.0	0.0	0.0	5.702513638932928	0.0	0.0	0.0	0.0	0.0	0.0	0.0	0.0	0.0	0.0	0.0
Map2k1	0.0	0.0	0.0	0.0	8.641720214824986	0.0	0.0	0.0	7.272106655152663	0.0	0.0	0.0	0.0	0.0	0.0	0.0	8.817197348970575	0.0	0.0	2.3952210161190437	3.934771946700889	0.0	0.0	0.0	0.0	5.134995826183396	6.656366333431019	6.888115300043298	1.9742045436870277	0.0	0.0	0.0	0.0	0.0	0.0	0.0	0.0	0.0	0.0	0.0	0.0	0.0	0.0	5.06566761745763	0.0	0.0	0.0	5.106683547711693	5.378037720193076
Sgta	5.066674099012018	0.0	0.0	0.0	0.0	0.0	4.114094391146055	0.0	0.0	0.0	0.0	0.0	5.838128195749079	0.0	0.0	6.653417435173566	8.239352987939565	0.0	0.0	0.0	0.0	4.030205502561064	0.0	0.0	0.0	0.0	0.0	0.0	0.0	0.0	5.312672822639457	0.0	7.430510882343189	0.0	0.0	0.0	0.0	0.0	6.609468965647393	0.0	0.0	0.0	0.0	5.8544413463024405	0.0	5.682834468329733	6.455423424423195	6.602676826626334	0.0
Tmem242	3.72165638182928	0.0	0.0	0.0	0.0	0.0	0.0	0.0	5.268250031099537	0.0	0.0	6.925057672114643	0.0	0.0	0.0	0.0	8.817197348970575	2.0928512683456177	0.0	0.0	0.0	0.0	0.0	0.0	0.0	0.0	5.6172394827421215	0.0	0.0	6.389012714445524	0.0	0.0	5.14165328714589	0.0	0.0	0.0	0.0	8.608976973778061	0.0	0.0	0.0	0.0	0.0	0.0	5.402627145754269	0.0	0.0	0.0	0.0
Dtx2	0.0	0.0	0.0	0.0	0.0	0.0	0.0	0.0	0.0	0.0	0.0	0.0	0.0	0.0	0.0	0.0	0.0	0.0	0.0	0.0	0.0	0.0	0.0	0.0	0.0	0.0	0.0	0.0	0.0	0.0	0.0	0.0	0.0	0.0	0.0	6.1470528850848165	0.0	0.0	0.0	0.0	0.0	0.0	0.0	0.0	0.0	0.0	0.0	0.0	0.0
Hnrnpa2b1	9.185322272169065	3.6843538250431833	9.765291658820443	8.85589339696431	9.32261820027508	8.74310101850943	8.29591199546859	9.681729343990408	9.342968462919067	8.566643144076417	8.999640888661027	9.922118870566875	7.819089086898414	9.781319503986065	10.123088096683466	7.7768519242331084	8.482168236835621	9.883935483234048	8.865522894357875	9.944262947399002	10.033341537376323	9.863469186254777	7.456089733204998	10.324795683359849	0.0	10.117010855207885	8.35096207157073	6.569228981760718	10.306492218243681	10.397904104890186	8.970665068837837	7.687792166278342	8.875859083037941	6.852405712174939	8.114327137240913	6.817470408888531	9.78957723784298	7.810264901149073	9.002417461575108	6.738230077142838	10.010168059271436	10.357430806576282	9.31381640896835	9.930303236431078	10.00811439106647	9.055735642352317	10.05848136919829	9.96650279855526	9.852278515213348
Ccdc130	5.855460870066732	0.0	7.931610916404895	2.792292277041958	0.0	0.0	0.0	0.0	0.0	0.0	0.0	0.0	0.0	0.0	0.0	0.0	0.0	0.0	0.0	0.0	0.0	0.0	0.0	0.0	0.0	6.200557226907441	0.0	5.8275143394182285	0.0	7.736029806909982	0.0	0.0	0.0	0.0	0.0	0.0	0.0	0.0	0.0	0.0	0.0	0.0	0.0	0.0	0.0	0.0	0.0	0.0	0.0
Mri1	0.0	0.0	0.0	0.0	0.0	0.0	9.359601189395363	7.540898196190943	2.141643084824773	0.0	0.0	2.5901693297150077	8.165642790994639	7.673867368228726	0.0	0.0	0.0	0.0	0.0	0.0	0.0	0.0	0.0	0.0	0.0	0.0	0.0	0.0	0.0	0.0	4.634743756968491	0.0	0.0	0.0	0.0	0.0	7.299632998435367	0.0	0.0	0.0	0.0	0.0	6.404910229711448	0.0	0.0	5.399555451069871	7.823782564159455	0.0	0.0
Prkacb	0.0	0.0	0.0	0.0	0.0	0.0	0.0	8.49228785785506	9.199610080861131	2.50298678733202	0.0	0.0	7.170658311326077	0.0	0.0	0.0	0.0	2.9129959614412884	0.0	0.0	6.4971240705164925	0.0	8.385057774595435	0.0	8.14246033423996	0.0	0.0	0.0	7.842168041610038	0.0	0.0	0.0	0.0	0.0	0.0	0.0	0.0	0.0	0.0	0.0	0.0	0.0	0.0	0.0	0.0	0.0	0.0	0.0	0.0
Sgsh	0.0	0.0	0.0	7.744044332367024	0.0	0.0	0.0	0.0	0.0	0.0	0.0	0.0	0.0	0.0	0.0	0.0	0.0	0.0	0.0	0.0	0.0	0.0	0.0	0.0	0.0	0.0	0.0	0.0	0.0	0.0	0.0	0.0	0.0	0.0	0.0	0.0	0.0	0.0	0.0	0.0	0.0	0.0	0.0	0.0	0.0	0.0	0.0	0.0	0.0
Cstb	8.094348358309164	8.658565402737436	0.0	9.013112524991834	0.0	8.665285548112632	8.77573632536694	0.0	7.55991524309245	9.269716386096455	7.915345341506659	8.239844914371261	8.31199787976103	0.0	8.604159579990855	9.920611391455072	7.47220078471676	9.17758120786937	0.0	0.0	7.625889465727063	0.0	9.902815670985557	7.925892994301759	8.491855945498052	0.0	2.2323299745494745	0.0	8.269393764620666	7.901304025026047	0.0	7.006153590630833	5.14165328714589	0.0	0.0	9.450541776114575	8.698314114811744	0.0	0.0	2.8522362273381066	0.0	8.763150882553003	9.923858270150939	6.288437086309523	6.567825209307162	7.816166588906286	7.660164054880656	8.591500136783942	8.727152446274527
Pex5	0.0	0.0	0.0	0.0	0.0	0.0	0.0	0.0	0.0	0.0	0.0	0.0	0.0	0.0	0.0	0.0	0.0	0.0	0.0	0.0	0.0	0.0	0.0	6.87092652869047	0.0	0.0	0.0	0.0	0.0	0.0	0.0	3.893732883708969	0.0	0.0	0.0	0.0	0.0	0.0	0.0	0.0	0.0	0.0	0.0	0.0	0.0	0.0	0.0	0.0	0.0
Jkamp	4.10909241479802	9.377054241854951	0.0	0.0	2.493814782172175	0.0	9.422700893867827	2.257037634536371	0.0	0.0	0.0	0.0	0.0	0.0	0.0	0.0	9.607259656424358	0.0	0.0	0.0	7.204573608164533	0.0	2.3126703358650333	4.012244949044054	0.0	0.0	7.567157888032814	0.0	0.0	0.0	7.627179113010431	0.0	0.0	4.777956803198464	0.0	0.0	0.0	0.0	0.0	0.0	8.517944740635812	0.0	0.0	6.841919584445412	0.0	0.0	0.0	0.0	0.0
Cd44	6.622648601870413	0.0	0.0	0.0	0.0	0.0	0.0	4.565629896581528	0.0	0.0	9.081946458953608	10.75945908180697	10.503995787579386	8.872957342046783	9.392876493502758	8.273733632364442	9.49406935280057	7.522703812529807	5.411305113287335	10.665584451596423	9.10661329028427	5.20123717179919	10.288780270661546	9.980270868602139	3.0070572592430715	9.618741493412445	0.0	6.098723754871731	8.412685796421632	7.508920413819311	8.16546527005311	8.270420410724496	0.0	9.351090635179775	10.624598810301537	9.639322356431538	7.669519075364278	7.207893492101814	8.713535830342076	8.810332380787349	9.58002022708512	9.420317268280382	9.511751466148363	5.513302562199029	6.448852774344821	8.32881806695321	7.358440230380213	5.4202131160512765	9.708052889718914
Eif2ak4	0.0	0.0	0.0	0.0	0.0	0.0	0.0	0.0	0.0	0.0	0.0	0.0	0.0	0.0	0.0	0.0	0.0	0.0	0.0	0.0	0.0	0.0	0.0	0.0	0.0	0.0	0.0	0.0	0.0	0.0	0.0	0.0	0.0	0.0	0.0	0.0	0.0	0.0	0.0	0.0	0.0	0.0	0.0	0.0	0.0	0.0	0.0	0.0	0.0
Wdr1	7.959515635458359	2.79242398833884	8.928653334176648	0.0	0.0	6.383654403753597	8.61692170615088	5.534842087747407	7.636141006855401	9.302085923165231	7.240854650426792	6.432438226168772	7.7176768433127165	9.287225349426116	2.4767439894722534	7.163684692376471	9.19497068954523	8.220122909483072	7.432680222940893	4.479158399458662	7.132925323266239	9.356327766727267	8.719764880065805	0.0	3.0070572592430715	6.5016704913002386	8.797242274384496	0.0	7.416913137954097	7.334855372863698	6.7587783350327175	8.382544675565216	7.610098896876398	0.0	0.0	7.898145492954628	0.0	8.264202518712489	0.0	6.559458496195318	0.0	2.6375333847278157	6.4864262086441435	8.383810876558066	7.670666245282814	5.80602305234208	7.755919142224139	7.074933752201694	7.851681867850097
Wisp1	0.0	0.0	0.0	0.0	0.0	0.0	0.0	0.0	0.0	0.0	0.0	0.0	0.0	0.0	0.0	0.0	0.0	0.0	0.0	0.0	0.0	0.0	0.0	0.0	0.0	0.0	0.0	0.0	0.0	0.0	0.0	0.0	0.0	0.0	0.0	0.0	0.0	0.0	0.0	0.0	0.0	0.0	0.0	0.0	0.0	0.0	0.0	0.0	0.0
Ndrg1	0.0	0.0	0.0	0.0	0.0	0.0	0.0	0.0	0.0	0.0	0.0	0.0	0.0	0.0	0.0	0.0	0.0	0.0	0.0	0.0	0.0	0.0	0.0	0.0	0.0	0.0	0.0	0.0	0.0	0.0	0.0	0.0	0.0	0.0	0.0	0.0	0.0	0.0	0.0	0.0	0.0	0.0	0.0	0.0	0.0	0.0	0.0	0.0	6.101059521637719
Man2b1	0.0	0.0	0.0	0.0	0.0	0.0	0.0	0.0	0.0	0.0	0.0	0.0	7.531001422930353	8.454093289880598	0.0	5.970332361727229	0.0	0.0	0.0	8.633844029871865	0.0	0.0	0.0	0.0	0.0	0.0	0.0	0.0	0.0	0.0	0.0	0.0	7.769786069932436	0.0	0.0	0.0	0.0	0.0	9.471121131491339	0.0	2.3657496545029835	8.3200458487845	0.0	0.0	0.0	0.0	0.0	0.0	0.0
Klf5	5.066674099012018	0.0	0.0	0.0	0.0	0.0	0.0	0.0	0.0	0.0	0.0	0.0	0.0	0.0	0.0	8.20578767210172	0.0	7.668785768838587	0.0	8.324375291264907	8.49941087867747	7.11942559633598	8.418904744986412	0.0	0.0	0.0	0.0	1.9768074922046752	9.29423175949399	0.0	0.0	0.0	0.0	0.0	0.0	9.935379354585617	0.0	0.0	0.0	0.0	0.0	0.0	9.83328424764	0.0	0.0	0.0	0.0	6.831801483354968	0.0
Wdr83	0.0	0.0	0.0	0.0	0.0	0.0	0.0	0.0	0.0	0.0	0.0	8.215678253475492	0.0	0.0	0.0	0.0	0.0	4.761669649821945	0.0	0.0	0.0	0.0	0.0	0.0	0.0	0.0	0.0	0.0	0.0	0.0	0.0	0.0	5.14165328714589	3.294508597910244	0.0	3.9043401807787608	0.0	0.0	0.0	0.0	0.0	6.790199092280251	0.0	0.0	0.0	0.0	0.0	0.0	0.0
Prdx2	0.0	0.0	8.193660135026988	0.0	0.0	3.0874182883042995	7.330055727475991	7.855400868559866	7.708540641862631	0.0	9.219207946696182	0.0	0.0	0.0	0.0	0.0	7.705446788448125	0.0	6.190439838196534	7.878552034292899	8.829067708224075	0.0	7.723182700328225	9.337217863241861	0.0	8.99099928377582	4.285003574478802	1.9768074922046752	0.0	6.5961379420606105	7.416826760227218	0.0	6.98608983599765	8.843011305155414	6.638241119048161	8.56332849547587	6.0325479400510265	0.0	7.34051244014264	8.256624889076711	6.529703671250804	8.558543661834719	6.897435500190704	0.0	0.0	6.122784666174992	8.192291145639976	7.5952353290894115	2.1316536087000224
Polr2a	7.280209603536112	11.09956705964531	0.0	0.0	2.493814782172175	0.0	10.17112792822808	0.0	0.0	0.0	2.8094690914047247	0.0	0.0	0.0	0.0	0.0	0.0	0.0	8.702395279722532	0.0	0.0	0.0	0.0	7.627701118304283	0.0	8.029612294625474	7.847578534719345	0.0	0.0	0.0	0.0	0.0	0.0	0.0	0.0	0.0	0.0	7.588943353103529	7.547900293716476	0.0	0.0	0.0	3.4398017322347534	6.1301422195638775	4.769908725953378	0.0	0.0	0.0	0.0
Senp3	0.0	0.0	0.0	0.0	0.0	0.0	0.0	0.0	0.0	0.0	0.0	2.5901693297150077	0.0	7.157551452084871	0.0	0.0	0.0	0.0	0.0	0.0	6.4971240705164925	0.0	0.0	0.0	6.637338031162447	0.0	0.0	0.0	0.0	0.0	0.0	0.0	0.0	0.0	0.0	0.0	0.0	5.513820896655325	3.028367994236508	0.0	0.0	0.0	0.0	0.0	0.0	6.532637116034232	5.820785151933062	0.0	4.810317553613131
Plekha8	0.0	0.0	0.0	0.0	0.0	0.0	0.0	0.0	0.0	0.0	0.0	0.0	7.786070783468778	0.0	0.0	0.0	0.0	0.0	0.0	0.0	0.0	0.0	0.0	0.0	0.0	0.0	0.0	0.0	0.0	0.0	0.0	0.0	0.0	0.0	0.0	0.0	0.0	0.0	0.0	0.0	0.0	0.0	0.0	0.0	0.0	0.0	0.0	0.0	0.0
Spc25	9.639490528163584	0.0	0.0	0.0	0.0	0.0	0.0	0.0	0.0	0.0	0.0	0.0	0.0	0.0	0.0	0.0	0.0	0.0	0.0	0.0	0.0	0.0	0.0	0.0	0.0	0.0	0.0	0.0	0.0	0.0	0.0	0.0	0.0	0.0	0.0	0.0	0.0	0.0	0.0	0.0	0.0	0.0	0.0	0.0	0.0	0.0	0.0	0.0	0.0
Ufd1	6.7909459529760685	6.669236295822668	0.0	0.0	0.0	0.0	0.0	8.608621575865044	0.0	8.11085431777241	0.0	9.529799431588968	0.0	0.0	0.0	6.653417435173566	6.333194827148291	0.0	0.0	4.173311959364322	0.0	8.679575915863088	6.8588825908316995	0.0	0.0	8.651524270405028	0.0	0.0	0.0	7.21433275931537	0.0	6.487493396495006	8.327087101074309	0.0	6.898859634803649	9.587857837746524	10.181506485873586	0.0	8.351947325059367	8.94390334454051	8.20920227521617	9.002312966236683	8.259233123857179	0.0	0.0	7.063845747189697	0.0	9.066885913138604	8.950702964195662
Zfp287	0.0	0.0	0.0	0.0	0.0	0.0	7.757428679281004	0.0	0.0	0.0	0.0	0.0	0.0	0.0	0.0	0.0	0.0	0.0	0.0	0.0	0.0	0.0	7.723182700328225	0.0	0.0	0.0	0.0	0.0	0.0	0.0	0.0	0.0	0.0	0.0	0.0	0.0	0.0	0.0	0.0	0.0	0.0	0.0	0.0	0.0	0.0	0.0	0.0	0.0	0.0
Letm1	0.0	2.79242398833884	8.538384441304455	0.0	0.0	0.0	0.0	0.0	0.0	0.0	0.0	0.0	0.0	0.0	0.0	0.0	0.0	0.0	0.0	0.0	0.0	0.0	0.0	7.800901336146582	0.0	0.0	0.0	0.0	6.4736807867520545	0.0	0.0	0.0	0.0	0.0	8.62733761184507	0.0	0.0	0.0	0.0	0.0	0.0	0.0	0.0	7.316415363076625	0.0	0.0	0.0	5.554650467569944	0.0
Ubqln1	4.665915064250073	0.0	0.0	0.0	0.0	0.0	0.0	0.0	0.0	0.0	7.297071283644701	0.0	0.0	6.777294977775771	7.1554085200672946	2.522545271248219	0.0	6.42481271026987	7.983614932536888	0.0	5.770767033582633	0.0	0.0	0.0	0.0	0.0	6.853828490648316	6.378752681585825	0.0	0.0	0.0	7.587370205066391	0.0	0.0	0.0	0.0	7.299632998435367	0.0	6.4996191656055675	0.0	0.0	8.296274343332652	4.679669147820746	5.8544413463024405	0.0	3.8813789315139005	4.846085700211889	4.453517799511296	6.41877806276563
Cadm3	0.0	0.0	0.0	0.0	0.0	0.0	0.0	0.0	0.0	0.0	0.0	0.0	0.0	0.0	0.0	0.0	0.0	0.0	0.0	0.0	0.0	0.0	0.0	0.0	0.0	0.0	0.0	0.0	0.0	5.721232609107875	0.0	0.0	0.0	0.0	0.0	0.0	0.0	0.0	0.0	0.0	0.0	0.0	0.0	0.0	0.0	0.0	0.0	0.0	0.0
Fcer1a	0.0	2.79242398833884	0.0	0.0	10.38784170293401	0.0	0.0	7.418729913358132	0.0	0.0	0.0	0.0	0.0	0.0	0.0	0.0	0.0	0.0	0.0	0.0	0.0	0.0	0.0	0.0	0.0	0.0	0.0	1.9768074922046752	0.0	9.865095767757794	7.466293569955084	0.0	0.0	0.0	0.0	0.0	0.0	0.0	0.0	2.8522362273381066	11.137361730458473	0.0	0.0	0.0	0.0	0.0	0.0	0.0	0.0
Txn2	7.490447509002742	0.0	0.0	8.720545255267679	7.645327782061253	7.308288855272763	8.154367787608749	0.0	8.516302089618366	2.50298678733202	0.0	0.0	0.0	0.0	0.0	0.0	0.0	6.966987867473883	0.0	2.3952210161190437	7.460133670713561	0.0	8.202776761208597	0.0	0.0	6.80672775753053	0.0	8.795610578775213	7.727214649689091	0.0	7.140320823689071	9.517688314169895	8.377558257934052	6.737968551602212	0.0	0.0	9.876944186810574	0.0	0.0	0.0	2.3657496545029835	0.0	9.95282858463134	9.272195941232356	7.914671965128029	7.560257259744287	8.957808619616728	8.667658224889925	8.155346296913638
Crbn	4.665915064250073	0.0	0.0	0.0	0.0	0.0	8.051649332425884	0.0	2.141643084824773	6.93525958885318	7.182358325852456	0.0	0.0	2.5174456793025346	0.0	0.0	0.0	0.0	0.0	8.780833095562741	6.378217993559796	0.0	0.0	0.0	0.0	0.0	0.0	0.0	0.0	0.0	0.0	0.0	6.84972388901085	0.0	0.0	4.855342554492194	0.0	0.0	0.0	0.0	0.0	0.0	0.0	0.0	0.0	0.0	0.0	0.0	0.0
Msh6	4.880165674980173	2.79242398833884	0.0	0.0	7.645327782061253	0.0	0.0	0.0	0.0	0.0	0.0	0.0	0.0	0.0	0.0	0.0	0.0	0.0	0.0	0.0	0.0	0.0	0.0	0.0	0.0	0.0	0.0	0.0	0.0	0.0	0.0	0.0	0.0	0.0	0.0	0.0	0.0	0.0	0.0	0.0	0.0	0.0	0.0	0.0	0.0	0.0	0.0	4.920007624211048	0.0
Fbxo11	0.0	0.0	0.0	0.0	0.0	0.0	0.0	0.0	0.0	0.0	0.0	0.0	0.0	0.0	3.3409603312401206	0.0	2.15770746989251	5.32879481795527	6.244155787777065	5.298115441176888	0.0	0.0	6.17840232844294	0.0	0.0	4.948204137508117	0.0	0.0	0.0	0.0	0.0	0.0	0.0	0.0	0.0	0.0	0.0	0.0	0.0	0.0	8.976302597725626	0.0	0.0	0.0	0.0	0.0	7.4755870259102775	6.982537543405166	0.0
Tbl2	5.9533344171298115	0.0	0.0	0.0	0.0	0.0	0.0	0.0	3.4903043473099173	0.0	0.0	0.0	0.0	0.0	0.0	0.0	0.0	0.0	0.0	0.0	0.0	0.0	8.933885911652578	0.0	0.0	0.0	0.0	0.0	0.0	0.0	0.0	0.0	0.0	0.0	0.0	5.423595606126732	0.0	8.264202518712489	6.4996191656055675	0.0	0.0	0.0	0.0	0.0	0.0	0.0	0.0	3.7597952095481944	0.0
Bud23	0.0	8.502249530394732	6.084609481109397	0.0	0.0	0.0	0.0	0.0	0.0	0.0	0.0	0.0	0.0	0.0	0.0	0.0	0.0	0.0	0.0	0.0	6.606971824563235	7.683090166917225	0.0	0.0	0.0	0.0	8.121114830474419	0.0	5.392578997462102	0.0	0.0	9.404192849604096	7.110672051765383	0.0	0.0	0.0	0.0	0.0	8.303734826821275	0.0	0.0	0.0	5.65124450139837	6.361514511329796	0.0	0.0	0.0	8.390427171330497	7.647814499052969
Mcm5	4.414202547981586	0.0	0.0	0.0	0.0	0.0	0.0	0.0	0.0	0.0	5.783781140480495	0.0	0.0	0.0	0.0	0.0	0.0	0.0	0.0	0.0	0.0	0.0	0.0	0.0	0.0	0.0	0.0	0.0	0.0	0.0	0.0	0.0	4.57698139422156	0.0	0.0	0.0	0.0	0.0	0.0	0.0	0.0	0.0	0.0	0.0	0.0	0.0	0.0	0.0	0.0
Hmox1	4.10909241479802	0.0	0.0	0.0	0.0	0.0	0.0	0.0	0.0	0.0	0.0	0.0	7.4905822899660235	0.0	3.877665058296336	0.0	0.0	7.470526933716104	0.0	0.0	0.0	2.6118428973192374	4.632739728706937	3.4713070315422843	0.0	2.3970796667122736	3.0700191617600945	4.77746692148394	0.0	0.0	0.0	0.0	0.0	0.0	6.898859634803649	0.0	0.0	2.8844710675729353	5.675591161283474	0.0	0.0	0.0	6.023116288766542	5.636198810003609	2.2493408968516997	0.0	6.617159665611835	4.920007624211048	2.1316536087000224
Mprip	5.637215406372367	0.0	0.0	0.0	0.0	0.0	0.0	0.0	0.0	0.0	0.0	0.0	0.0	0.0	8.029478667397036	0.0	0.0	0.0	0.0	0.0	0.0	0.0	9.34818574804269	0.0	0.0	0.0	5.38156536076233	0.0	0.0	0.0	0.0	0.0	0.0	0.0	0.0	0.0	0.0	0.0	0.0	0.0	0.0	0.0	0.0	0.0	2.2493408968516997	0.0	0.0	0.0	0.0
Cic	0.0	0.0	0.0	0.0	0.0	0.0	4.363176174025402	0.0	0.0	8.061284383981251	0.0	0.0	0.0	0.0	0.0	0.0	0.0	5.978473958018998	0.0	0.0	5.862223984362936	0.0	0.0	0.0	0.0	0.0	0.0	0.0	0.0	0.0	0.0	0.0	0.0	0.0	0.0	0.0	0.0	0.0	0.0	0.0	0.0	5.734077803691982	0.0	0.0	0.0	0.0	0.0	0.0	0.0
Pafah1b3	6.561884464327573	0.0	0.0	0.0	0.0	0.0	0.0	8.551626990674265	0.0	0.0	8.14711576554697	0.0	0.0	8.289532594943802	6.598340665224232	0.0	8.628168379440885	9.169421432161453	1.9147284712112196	0.0	0.0	8.312865279964328	0.0	0.0	0.0	8.307358085217983	8.821035852185494	0.0	0.0	0.0	0.0	0.0	0.0	0.0	0.0	0.0	0.0	0.0	0.0	0.0	0.0	0.0	0.0	0.0	0.0	0.0	0.0	6.721782997104081	0.0
Il27ra	7.35374604077041	9.15502339208243	0.0	0.0	0.0	8.303730414526466	0.0	0.0	4.637407501372208	0.0	0.0	0.0	0.0	0.0	0.0	0.0	0.0	0.0	0.0	0.0	0.0	0.0	0.0	0.0	0.0	0.0	0.0	0.0	0.0	0.0	0.0	0.0	0.0	0.0	0.0	0.0	0.0	0.0	0.0	0.0	0.0	5.869115154204163	0.0	0.0	7.04890043699249	0.0	0.0	0.0	2.1316536087000224
Prkaca	0.0	0.0	0.0	0.0	0.0	0.0	0.0	4.010811882880795	0.0	6.0522438812017345	0.0	0.0	0.0	0.0	0.0	0.0	0.0	0.0	0.0	0.0	0.0	3.48873103388484	0.0	0.0	0.0	0.0	0.0	0.0	0.0	0.0	0.0	5.503482920816641	0.0	0.0	0.0	0.0	0.0	0.0	0.0	0.0	3.218534464281345	0.0	0.0	0.0	0.0	5.682834468329733	0.0	4.70553585050562	0.0
Asf1b	8.005874212540048	2.79242398833884	0.0	2.792292277041958	0.0	0.0	0.0	0.0	0.0	0.0	0.0	0.0	0.0	0.0	0.0	0.0	0.0	0.0	0.0	0.0	0.0	0.0	0.0	0.0	0.0	0.0	0.0	0.0	0.0	0.0	0.0	0.0	0.0	0.0	0.0	0.0	0.0	0.0	0.0	0.0	0.0	0.0	0.0	0.0	0.0	0.0	0.0	0.0	0.0
Ddx39	7.317446304936601	0.0	0.0	8.837318156658082	0.0	7.999949703800648	0.0	7.138152098505935	7.206952372269873	0.0	0.0	8.440856158233894	0.0	0.0	8.150339609005071	7.7768519242331084	0.0	7.110279078964891	1.9147284712112196	9.082397270091034	8.52762251234709	8.81675953735712	0.0	8.270402958234476	9.008046923415872	0.0	9.7090088074807	7.917487175601367	0.0	1.8430769225522654	0.0	8.664708598382902	0.0	9.250321797302384	0.0	0.0	8.632887305085703	0.0	7.171699689438787	2.8522362273381066	3.218534464281345	7.88276580257302	8.713153077799129	8.43549736024249	8.14261348452497	8.058444079449316	9.328659899995102	6.47284537987399	7.054258042397812
Dnajb1	0.0	0.0	0.0	0.0	0.0	0.0	0.0	0.0	0.0	0.0	0.0	0.0	0.0	8.353462448733463	7.447274300969386	0.0	0.0	3.8138953983655077	0.0	5.922389981206029	6.606971824563235	0.0	0.0	0.0	0.0	0.0	0.0	0.0	0.0	0.0	0.0	7.799742017065845	0.0	0.0	0.0	8.852141531172116	3.3517148053719965	0.0	0.0	0.0	3.218534464281345	7.39339381305051	0.0	4.108115105019031	0.0	0.0	7.16268937194535	0.0	0.0
Msh4	0.0	0.0	0.0	0.0	0.0	0.0	0.0	0.0	0.0	0.0	0.0	0.0	0.0	0.0	0.0	0.0	0.0	0.0	0.0	0.0	0.0	0.0	0.0	0.0	7.074091815067987	0.0	0.0	0.0	0.0	0.0	0.0	1.915621741232194	0.0	0.0	0.0	0.0	0.0	0.0	0.0	0.0	0.0	0.0	0.0	0.0	0.0	0.0	0.0	0.0	0.0
Usp40	0.0	0.0	0.0	0.0	0.0	0.0	0.0	2.257037634536371	0.0	0.0	0.0	0.0	0.0	0.0	0.0	0.0	0.0	0.0	0.0	0.0	0.0	0.0	0.0	0.0	0.0	0.0	0.0	0.0	0.0	0.0	0.0	0.0	0.0	0.0	0.0	0.0	7.120281205841289	7.489942818265451	0.0	0.0	0.0	0.0	0.0	0.0	0.0	5.399555451069871	0.0	0.0	0.0
Kbtbd4	4.880165674980173	0.0	2.8234833710171237	0.0	0.0	0.0	0.0	0.0	0.0	0.0	0.0	0.0	0.0	0.0	0.0	0.0	0.0	0.0	6.654427292806045	0.0	0.0	0.0	0.0	0.0	0.0	0.0	0.0	6.378752681585825	0.0	0.0	6.545196805008444	0.0	3.6361951766958627	0.0	0.0	0.0	0.0	0.0	7.402869361213176	0.0	0.0	0.0	0.0	0.0	0.0	0.0	0.0	0.0	0.0
Celf1	3.72165638182928	0.0	0.0	0.0	7.742154942440349	0.0	0.0	8.965702959533505	0.0	0.0	0.0	9.519965013563445	7.75227906995457	0.0	0.0	0.0	0.0	0.0	0.0	0.0	0.0	5.388972097128587	0.0	0.0	0.0	0.0	0.0	0.0	0.0	0.0	0.0	6.875977526593721	0.0	10.656020703519427	8.114327137240913	0.0	3.3517148053719965	0.0	0.0	5.260294018022704	0.0	0.0	0.0	0.0	0.0	2.480013569578325	0.0	6.721782997104081	9.161360974286486
Ndufs3	6.212483064617999	8.353305882283047	0.0	9.66718167559374	7.505204146301918	8.691693147842921	7.713242900795796	7.249858487577873	8.267432257174468	0.0	7.764006106883893	0.0	7.406179494452087	0.0	0.0	0.0	0.0	5.820698657150826	0.0	7.741661427727184	5.862223984362936	0.0	8.059924078141522	6.87092652869047	0.0	2.3970796667122736	7.915460923162757	2.7808185520605195	8.576616622467498	0.0	0.0	8.346129639372759	0.0	9.271046515372475	0.0	0.0	8.115087134938213	0.0	7.520037077663431	0.0	8.643147613694186	0.0	7.733380641484093	6.4974220994957745	7.5312109229849105	7.488499411403223	7.609792687718135	5.677621218774981	0.0
Por	4.414202547981586	0.0	0.0	0.0	2.493814782172175	0.0	0.0	0.0	6.373359988885695	7.814369230645903	0.0	0.0	0.0	0.0	0.0	0.0	5.628445079477512	0.0	0.0	0.0	0.0	0.0	0.0	0.0	0.0	0.0	0.0	0.0	2.7778364591049702	0.0	0.0	0.0	7.430510882343189	5.969983004882284	0.0	0.0	0.0	0.0	0.0	0.0	0.0	0.0	0.0	0.0	0.0	7.982117956344201	7.0156788726774675	0.0	0.0
Igf1r	0.0	0.0	0.0	0.0	0.0	0.0	0.0	0.0	0.0	0.0	0.0	0.0	0.0	0.0	0.0	0.0	0.0	0.0	0.0	0.0	0.0	0.0	0.0	3.4713070315422843	0.0	0.0	0.0	0.0	0.0	1.8430769225522654	0.0	0.0	0.0	0.0	0.0	0.0	0.0	0.0	0.0	0.0	0.0	0.0	0.0	0.0	0.0	0.0	0.0	0.0	0.0
Insr	5.855460870066732	0.0	0.0	0.0	0.0	0.0	0.0	0.0	0.0	0.0	0.0	0.0	8.002746842605946	0.0	0.0	0.0	0.0	0.0	0.0	0.0	0.0	0.0	0.0	0.0	0.0	0.0	0.0	0.0	0.0	0.0	0.0	0.0	0.0	0.0	0.0	0.0	0.0	0.0	0.0	0.0	0.0	0.0	0.0	0.0	0.0	0.0	0.0	0.0	0.0
Trim28	5.637215406372367	0.0	0.0	0.0	2.493814782172175	8.816933241773388	7.8212691010791335	0.0	0.0	2.50298678733202	0.0	0.0	0.0	8.311158846444794	0.0	0.0	0.0	0.0	0.0	0.0	2.1931967190455715	0.0	0.0	0.0	0.0	0.0	2.2323299745494745	0.0	0.0	0.0	0.0	5.669869977931929	0.0	0.0	0.0	0.0	0.0	0.0	0.0	7.731457497069336	0.0	6.3099769843018905	0.0	4.41321377479558	6.567825209307162	0.0	0.0	6.831801483354968	9.389469079842295
Ube2m	0.0	0.0	0.0	7.101479930551091	4.8477926274241225	0.0	0.0	2.257037634536371	0.0	0.0	6.602353668522467	0.0	4.9845230722956195	0.0	0.0	0.0	0.0	0.0	1.9147284712112196	0.0	0.0	3.48873103388484	5.033164932681212	0.0	0.0	3.786813339787122	4.285003574478802	0.0	0.0	0.0	0.0	1.915621741232194	0.0	0.0	0.0	0.0	3.3517148053719965	3.783320588205323	0.0	0.0	3.218534464281345	2.6375333847278157	3.4398017322347534	4.108115105019031	2.2493408968516997	0.0	5.987871395801115	3.7597952095481944	5.121924996148506
Ctr9	0.0	0.0	0.0	3.684211868005216	0.0	8.233569351072129	0.0	0.0	0.0	0.0	0.0	0.0	0.0	0.0	4.574827429190946	0.0	5.628445079477512	0.0	0.0	0.0	0.0	7.270390754922036	0.0	0.0	0.0	0.0	0.0	0.0	0.0	0.0	0.0	0.0	7.692150762516735	8.602574308376433	0.0	0.0	0.0	0.0	0.0	0.0	0.0	0.0	0.0	2.3395013031601057	0.0	6.851445212791129	0.0	6.085594842457685	0.0
Eif4g2	7.35374604077041	5.764244077225117	7.73980974950904	8.740675636124461	0.0	0.0	0.0	5.278018030232392	8.345188328191846	3.36976732326229	2.8094690914047247	0.0	6.75895483148352	7.29413604573619	7.72147037488978	6.265571716995904	8.689942919981275	0.0	6.076607892196802	9.369356150094202	3.550842885214162	0.0	0.0	0.0	0.0	0.0	7.145260227242857	7.770033499307785	8.703676557085409	5.491585267600316	7.0129477084649	6.909639182622394	7.843456087318987	7.236488150400715	7.479786640099863	5.423595606126732	4.279265038484263	9.1200784568929	6.251114137528895	5.982123845908373	8.67282131215804	0.0	8.474307685641293	7.981847776809135	7.7228807621972715	6.122784666174992	6.976460176004477	7.358414074823211	7.71901963529995
Pcyt1a	0.0	8.54866580251509	0.0	0.0	0.0	0.0	8.051649332425884	0.0	0.0	0.0	7.549347512588652	0.0	0.0	5.964254671380505	0.0	8.86450509533645	5.903397248544487	2.0928512683456177	1.9147284712112196	0.0	7.820881901825294	7.64674427834921	0.0	8.222467046014492	8.676927856387307	8.666753262161365	8.618700384398444	8.634406170201046	7.175191782280241	2.6265531119777523	0.0	8.06169690597309	8.910551381156498	8.429020654902743	9.005007080570513	7.512982025514308	8.015923087242617	0.0	7.060036061773681	8.810332380787349	0.0	0.0	8.1383398091516	0.0	0.0	0.0	0.0	0.0	7.647814499052969
Zfp592	4.880165674980173	0.0	0.0	0.0	0.0	0.0	0.0	0.0	0.0	0.0	0.0	0.0	0.0	0.0	0.0	0.0	0.0	0.0	0.0	0.0	0.0	0.0	0.0	0.0	0.0	0.0	0.0	0.0	0.0	0.0	0.0	0.0	0.0	0.0	0.0	0.0	0.0	0.0	0.0	0.0	0.0	0.0	0.0	0.0	0.0	0.0	0.0	0.0	0.0
Psmd4	6.561884464327573	8.85604699600927	0.0	9.077840927004765	0.0	7.438741650169012	3.812845437153342	0.0	4.1749828541764655	0.0	7.915345341506659	10.070982889013843	0.0	0.0	7.924925767994676	0.0	0.0	0.0	8.85692828516106	6.690051698347427	7.400361280536698	0.0	6.464282567120228	7.734095177783572	3.0070572592430715	7.31190509614104	8.177499047492159	4.429848633709182	0.0	8.959558145358717	8.900419516032434	9.78584289209085	6.84972388901085	0.0	0.0	0.0	8.564351825296832	8.460002384157253	7.823393755317249	8.663121237564244	10.404365137318138	6.790199092280251	8.212084355981611	4.664918498214527	6.385472919774065	5.548136691714828	9.297173910617268	7.7149325815182355	8.2057978685716
Tmod4	0.0	0.0	0.0	0.0	0.0	0.0	0.0	0.0	0.0	0.0	0.0	0.0	0.0	0.0	0.0	0.0	0.0	0.0	0.0	0.0	0.0	0.0	0.0	0.0	0.0	0.0	0.0	0.0	0.0	0.0	0.0	0.0	0.0	0.0	0.0	0.0	0.0	0.0	0.0	0.0	0.0	0.0	0.0	0.0	0.0	0.0	0.0	0.0	0.0
Snx6	7.862074985215685	0.0	0.0	0.0	8.075179165748834	0.0	0.0	2.257037634536371	7.611177251062514	7.440764325180392	0.0	9.417747779634423	0.0	0.0	0.0	8.893589535113056	0.0	0.0	0.0	6.629258517686053	0.0	0.0	0.0	0.0	0.0	0.0	0.0	0.0	0.0	0.0	0.0	5.412492125940864	9.49451420303998	0.0	0.0	0.0	9.664194540387767	0.0	8.663471720375723	0.0	0.0	0.0	6.4864262086441435	5.06566761745763	4.955928653343449	4.578645055499383	0.0	7.119003575156212	0.0
Mthfd2	6.289461266760171	0.0	0.0	0.0	0.0	0.0	0.0	0.0	0.0	0.0	0.0	0.0	0.0	0.0	0.0	0.0	0.0	7.942178709575466	0.0	7.712652639939505	0.0	0.0	0.0	0.0	0.0	8.075979599009209	0.0	8.756966525077674	6.095284226836673	0.0	0.0	9.208474992510073	5.14165328714589	0.0	0.0	0.0	6.915424749189026	5.2966814694266295	7.433065397439448	0.0	8.825939000854621	8.3200458487845	9.173186359134698	8.580296240295056	6.385472919774065	8.870552036654422	8.580167149571837	5.554650467569944	6.29994941520679
Kit	7.241986282324097	9.807543563840571	11.34578298540913	0.0	3.3597049317123577	9.351993009620154	9.126787243894292	5.942078867662059	7.660680137981019	4.605428453124899	7.764006106883893	9.980654338070712	9.893930827810582	8.245282555987858	7.009651013767515	8.134482849154542	7.656775513216332	9.21770185070005	9.918683676024473	10.497188766262832	10.119275770779629	6.8263258822507185	10.329390218635528	9.658699799770835	11.854726125755958	6.692324041170441	8.59129022660776	1.9768074922046752	10.248618908793215	10.249397513318819	9.766950523504025	8.778394763815617	9.561537484645944	7.731194740826329	11.389757236608785	9.129129076487938	8.564351825296832	7.540292120232439	8.219617651628074	10.736068318625295	9.524138365446154	10.86937430891529	9.641977302263909	7.279178831799224	8.022763103632311	5.682834468329733	6.894671768370771	5.993900982846626	5.255657174450073
Tomm40l	0.0	0.0	0.0	0.0	0.0	0.0	0.0	0.0	0.0	0.0	0.0	0.0	0.0	0.0	0.0	0.0	0.0	0.0	0.0	0.0	0.0	0.0	0.0	0.0	0.0	0.0	0.0	0.0	0.0	0.0	0.0	5.412492125940864	0.0	0.0	0.0	0.0	0.0	0.0	0.0	0.0	0.0	0.0	0.0	0.0	0.0	0.0	6.8079665228348105	0.0	0.0
Pan2	0.0	0.0	0.0	0.0	0.0	0.0	0.0	0.0	0.0	0.0	0.0	0.0	0.0	0.0	0.0	0.0	0.0	0.0	0.0	0.0	0.0	0.0	7.667955309949928	0.0	0.0	0.0	0.0	0.0	0.0	5.919295035084903	0.0	0.0	0.0	0.0	0.0	0.0	0.0	0.0	0.0	0.0	0.0	0.0	0.0	0.0	0.0	0.0	0.0	0.0	0.0
Cs	0.0	0.0	7.198579357192596	2.792292277041958	0.0	0.0	7.521579596209863	5.412137405774939	0.0	0.0	0.0	0.0	9.593528189225808	0.0	8.79422277100909	0.0	0.0	0.0	6.244155787777065	0.0	0.0	0.0	8.25991914788952	6.931813401669343	7.7762100698305385	0.0	7.726821564896748	0.0	0.0	7.380379772650365	7.0129477084649	8.486579704813364	8.977529297955956	0.0	0.0	0.0	7.853093040360924	0.0	0.0	0.0	0.0	0.0	0.0	5.749442957354702	6.176690973759754	0.0	0.0	0.0	7.1941104538958776
Bcas2	8.534660932327075	0.0	4.265743252275663	0.0	6.618910036646859	0.0	0.0	0.0	2.141643084824773	10.84581901253254	5.211852996059553	7.4240620109423325	9.163128476978745	8.843577009086953	6.789123371418492	7.064867564492843	0.0	8.20423512080077	3.2189803327733597	2.3952210161190437	8.441276622449475	9.11162282192214	0.0	0.0	3.0070572592430715	7.957141494630452	9.877324500783892	9.369918856938563	2.7778364591049702	1.8430769225522654	9.214524232240462	9.70187668434408	7.980388458326983	0.0	0.0	8.393880137965047	6.390212078068924	9.60712829069532	7.729188640122902	9.115526834100049	8.68743238013635	0.0	7.517668205375448	0.0	7.31011779530828	8.783281825136422	9.137446959621629	8.460611753042624	7.7868750750121105
Ctcf	7.982881122845217	0.0	9.015942011039327	0.0	3.8970430019174156	0.0	0.0	5.1301403665527685	0.0	0.0	0.0	0.0	7.362051142903122	0.0	0.0	7.7130205661372875	8.58979277342669	0.0	5.953019005858251	2.3952210161190437	0.0	0.0	8.592074726034113	0.0	0.0	7.387388248276945	0.0	0.0	0.0	9.333934056482915	0.0	0.0	8.044270397922727	0.0	0.0	8.807844966862419	0.0	2.8844710675729353	0.0	0.0	9.532255238419744	7.201974081130784	0.0	7.584060514883937	8.21731703333818	0.0	0.0	9.143562016301457	7.7868750750121105
Pard6a	5.066674099012018	0.0	0.0	0.0	0.0	0.0	0.0	0.0	0.0	0.0	0.0	0.0	0.0	0.0	0.0	0.0	0.0	0.0	0.0	7.712652639939505	0.0	0.0	0.0	0.0	0.0	0.0	0.0	0.0	0.0	0.0	0.0	0.0	0.0	0.0	0.0	0.0	0.0	0.0	0.0	0.0	0.0	0.0	0.0	0.0	0.0	0.0	0.0	0.0	0.0
Tfap4	0.0	0.0	0.0	0.0	0.0	0.0	0.0	0.0	0.0	0.0	0.0	0.0	0.0	0.0	0.0	0.0	0.0	0.0	0.0	0.0	0.0	0.0	0.0	0.0	0.0	0.0	0.0	0.0	0.0	0.0	0.0	0.0	0.0	0.0	0.0	0.0	0.0	0.0	3.028367994236508	0.0	0.0	5.418910028037203	0.0	0.0	0.0	0.0	0.0	0.0	0.0
Rfx5	5.379966787873492	0.0	0.0	7.482355205655767	0.0	0.0	0.0	0.0	0.0	0.0	0.0	0.0	0.0	0.0	0.0	0.0	0.0	0.0	0.0	0.0	0.0	6.458091365165491	0.0	0.0	0.0	0.0	0.0	0.0	0.0	0.0	0.0	0.0	0.0	5.493733342688611	10.003602396330752	9.266398352489642	0.0	0.0	0.0	0.0	0.0	0.0	0.0	0.0	0.0	0.0	4.660588597188574	0.0	0.0
Psmb4	9.102413374725707	0.0	0.0	9.227993412725494	0.0	0.0	9.278532244080793	8.398435741419217	2.141643084824773	0.0	6.192257033263986	0.0	3.4879384309430375	7.706873655744078	10.553960264925598	0.0	8.025991819974628	9.209766484767584	0.0	10.998644655594351	2.1931967190455715	9.545880931927616	9.835488460588802	2.59585202091835	10.509894266866597	5.300351715701499	7.870562723559864	2.7808185520605195	10.919716443469216	9.78272460354131	9.19997608509735	8.406320548245636	8.606402038451037	0.0	0.0	9.639322356431538	8.90643312407593	8.98117824031076	9.217195744085831	3.748716284631701	9.034605611617456	0.0	10.063220788515038	9.491544381983305	2.2493408968516997	10.53140657701954	9.857285124905886	9.954391408001248	9.736931357376681
Sqor	0.0	0.0	0.0	0.0	7.0805186519571	0.0	0.0	0.0	0.0	8.884250955996059	0.0	0.0	0.0	0.0	0.0	0.0	0.0	0.0	0.0	0.0	0.0	0.0	0.0	0.0	0.0	0.0	0.0	0.0	0.0	0.0	0.0	0.0	0.0	0.0	0.0	0.0	0.0	0.0	0.0	0.0	0.0	0.0	0.0	0.0	0.0	0.0	0.0	0.0	0.0
Bloc1s6	5.231808035320695	0.0	0.0	0.0	0.0	6.383654403753597	0.0	0.0	0.0	0.0	0.0	0.0	0.0	0.0	0.0	0.0	6.45205687803945	0.0	0.0	0.0	2.1931967190455715	0.0	6.907377823269156	0.0	3.0070572592430715	0.0	0.0	0.0	0.0	0.0	0.0	0.0	0.0	0.0	0.0	0.0	0.0	0.0	0.0	0.0	8.566178009300367	0.0	0.0	0.0	0.0	7.248951232193605	7.053859589942774	0.0	0.0
Metap1	0.0	0.0	0.0	0.0	0.0	0.0	0.0	0.0	0.0	0.0	0.0	0.0	4.4221677530820935	0.0	0.0	0.0	2.9862479763912426	0.0	0.0	0.0	0.0	5.703997781426755	0.0	8.660483605945323	0.0	0.0	0.0	0.0	0.0	6.5168194625227045	0.0	0.0	0.0	0.0	8.697553202067542	6.1470528850848165	0.0	0.0	0.0	0.0	0.0	0.0	0.0	6.987543401687042	0.0	0.0	0.0	7.464701165882672	0.0
Gpr108	0.0	0.0	0.0	0.0	0.0	0.0	0.0	0.0	0.0	0.0	0.0	0.0	6.4572311278906485	0.0	0.0	0.0	0.0	0.0	0.0	0.0	0.0	7.270390754922036	0.0	7.9845493609635065	0.0	0.0	0.0	0.0	0.0	0.0	0.0	0.0	0.0	0.0	0.0	0.0	0.0	0.0	2.195168402201875	0.0	0.0	5.231074428034455	6.773004336124419	0.0	5.840962591778341	0.0	0.0	5.993900982846626	0.0
Tnfsf14	7.730220805596637	0.0	0.0	0.0	0.0	0.0	0.0	0.0	8.218684095205305	0.0	6.921309102367128	3.4651108652119857	8.678707901306357	0.0	3.877665058296336	0.0	0.0	0.0	0.0	0.0	0.0	0.0	7.695833256968661	0.0	8.701530163640612	0.0	0.0	2.7808185520605195	0.0	0.0	0.0	0.0	0.0	0.0	4.3731129213798905	6.1470528850848165	0.0	6.775234443785564	0.0	0.0	8.988153218888797	9.878174057272252	0.0	0.0	4.955928653343449	0.0	8.010093461116023	8.135422230900353	0.0
Rsl1d1	4.665915064250073	3.6843538250431833	8.981657656454749	0.0	8.573183653079377	0.0	0.0	0.0	0.0	8.940168675646177	0.0	0.0	7.448998037203571	8.798353242386934	8.79422277100909	0.0	0.0	7.843061973704074	6.654427292806045	7.101591883792775	7.774548497338351	0.0	0.0	8.567611875821019	0.0	2.3970796667122736	7.254138808214637	1.9768074922046752	7.053222069066396	0.0	7.752101754861562	5.211243070790774	6.84972388901085	0.0	9.69581467367017	0.0	8.87847769901337	9.246772217660236	7.462642356970833	7.290292638594897	7.234111795905641	0.0	0.0	7.958482356404056	7.343853694033649	7.5248244328046985	6.8079665228348105	9.009509768366668	6.899378882951001
Reep5	3.1903614017019724	4.231415875813798	3.7178013807121912	0.0	5.2502502717117565	6.72787043748189	4.363176174025402	4.010811882880795	0.0	0.0	0.0	3.4651108652119857	2.611115141718252	5.090841667457473	0.0	3.9295872638825213	4.444422886408906	2.9129959614412884	4.139352486658384	5.132766628352622	0.0	2.6118428973192374	0.0	4.012244949044054	0.0	0.0	0.0	2.7808185520605195	0.0	2.6265531119777523	1.9928858358495305	0.0	3.6361951766958627	0.0	0.0	0.0	0.0	2.8844710675729353	0.0	0.0	0.0	6.106320889966531	2.566978678261824	2.3395013031601057	2.2493408968516997	0.0	0.0	2.3735092018044215	0.0
Ergic3	4.665915064250073	0.0	0.0	0.0	7.308432111305138	6.507744701638496	0.0	7.6535240029168	8.669255486298809	2.50298678733202	0.0	7.919109418790036	7.008360713825222	0.0	4.267954525103443	0.0	0.0	0.0	0.0	0.0	0.0	6.458091365165491	6.907377823269156	0.0	0.0	6.281929171474078	0.0	0.0	0.0	0.0	0.0	0.0	7.331572450251213	0.0	0.0	0.0	0.0	8.585191813813633	0.0	0.0	0.0	0.0	0.0	2.3395013031601057	0.0	6.122784666174992	8.499464610510843	5.790928617508049	0.0
Uqcc1	3.72165638182928	0.0	0.0	0.0	0.0	0.0	0.0	0.0	0.0	0.0	0.0	6.513972093742461	0.0	2.5174456793025346	0.0	5.096837219010013	0.0	0.0	7.500466264303422	0.0	0.0	7.065376819278555	0.0	6.162621623375697	0.0	0.0	0.0	0.0	0.0	3.8010261410619735	5.605410842680164	0.0	0.0	0.0	0.0	0.0	0.0	0.0	0.0	0.0	0.0	0.0	0.0	0.0	0.0	6.907548142001637	0.0	0.0	6.857914111109555
Ncoa2	0.0	8.353305882283047	0.0	0.0	0.0	7.00557444870298	8.568138814116214	0.0	0.0	0.0	0.0	0.0	0.0	4.622249415612684	0.0	0.0	6.561867060425404	0.0	0.0	0.0	0.0	0.0	0.0	0.0	0.0	8.523533866765936	0.0	0.0	0.0	0.0	0.0	0.0	0.0	0.0	0.0	7.619332944454956	0.0	0.0	0.0	0.0	0.0	0.0	0.0	5.636198810003609	0.0	0.0	0.0	6.934021279280454	0.0
Nr2c2	0.0	0.0	0.0	0.0	0.0	0.0	0.0	0.0	0.0	0.0	0.0	0.0	0.0	0.0	0.0	0.0	0.0	0.0	6.076607892196802	0.0	0.0	0.0	0.0	0.0	0.0	4.948204137508117	0.0	3.9709506373298287	0.0	0.0	0.0	0.0	0.0	0.0	0.0	0.0	0.0	0.0	0.0	0.0	0.0	5.418910028037203	0.0	0.0	0.0	0.0	0.0	0.0	0.0
Nr2c1	0.0	0.0	0.0	0.0	0.0	0.0	0.0	0.0	0.0	0.0	0.0	0.0	0.0	0.0	0.0	0.0	0.0	0.0	0.0	0.0	0.0	0.0	0.0	0.0	0.0	0.0	0.0	0.0	0.0	0.0	0.0	0.0	0.0	0.0	0.0	0.0	0.0	0.0	0.0	0.0	0.0	0.0	0.0	0.0	0.0	0.0	0.0	0.0	0.0
Smpd4	0.0	0.0	0.0	0.0	0.0	0.0	0.0	0.0	0.0	0.0	0.0	0.0	0.0	0.0	0.0	0.0	0.0	0.0	0.0	0.0	0.0	0.0	0.0	0.0	0.0	0.0	0.0	0.0	0.0	0.0	0.0	0.0	0.0	0.0	6.638241119048161	0.0	0.0	0.0	0.0	0.0	0.0	0.0	0.0	0.0	0.0	0.0	0.0	0.0	0.0
Pex1	0.0	0.0	0.0	0.0	0.0	0.0	0.0	0.0	0.0	0.0	0.0	0.0	0.0	0.0	0.0	0.0	0.0	0.0	0.0	0.0	2.1931967190455715	4.030205502561064	0.0	0.0	3.0070572592430715	0.0	0.0	0.0	0.0	6.432885093175767	0.0	0.0	0.0	0.0	0.0	0.0	0.0	0.0	0.0	0.0	0.0	0.0	0.0	0.0	0.0	0.0	0.0	0.0	0.0
Kctd20	0.0	0.0	0.0	0.0	0.0	0.0	0.0	0.0	0.0	0.0	0.0	0.0	0.0	0.0	0.0	0.0	7.7525295181522695	0.0	0.0	0.0	0.0	0.0	0.0	0.0	0.0	0.0	8.317897962062345	0.0	8.227711100532309	0.0	0.0	0.0	6.98608983599765	0.0	0.0	0.0	7.120281205841289	0.0	0.0	0.0	0.0	0.0	0.0	5.952313717681206	0.0	0.0	0.0	0.0	0.0
Ctns	0.0	0.0	0.0	0.0	0.0	7.238354580281752	0.0	0.0	0.0	0.0	0.0	0.0	0.0	0.0	0.0	0.0	0.0	0.0	0.0	0.0	0.0	0.0	0.0	0.0	0.0	0.0	0.0	0.0	0.0	5.648670633311277	0.0	0.0	0.0	0.0	0.0	0.0	0.0	0.0	0.0	0.0	0.0	0.0	0.0	0.0	0.0	0.0	0.0	0.0	0.0
Tuft1	0.0	0.0	0.0	0.0	0.0	5.930687671895691	0.0	0.0	2.141643084824773	0.0	0.0	0.0	0.0	0.0	0.0	0.0	0.0	0.0	0.0	0.0	0.0	0.0	0.0	0.0	0.0	0.0	0.0	0.0	0.0	0.0	0.0	0.0	0.0	0.0	0.0	0.0	0.0	5.702513638932928	0.0	0.0	0.0	0.0	0.0	0.0	0.0	0.0	5.010426577114163	0.0	0.0
Rcn1	0.0	2.79242398833884	9.488414554800665	0.0	8.260943734616898	0.0	9.00378558581783	7.706702682065135	0.0	10.590241427361553	0.0	0.0	0.0	0.0	0.0	0.0	0.0	0.0	7.035735373384273	6.960659159736659	0.0	0.0	0.0	0.0	10.642868620370095	0.0	0.0	0.0	0.0	5.1143949728892855	0.0	6.531400207523487	0.0	0.0	0.0	0.0	0.0	0.0	0.0	6.738230077142838	8.249146151749295	0.0	9.410965760059966	0.0	0.0	0.0	5.820785151933062	5.993900982846626	0.0
Trap1	0.0	0.0	0.0	0.0	0.0	0.0	0.0	5.1301403665527685	6.91220087611199	0.0	0.0	8.740940933554201	0.0	0.0	0.0	0.0	6.804591553804384	0.0	0.0	6.429809052198436	0.0	0.0	0.0	0.0	0.0	7.527448992892799	0.0	0.0	9.809461577035524	6.0934195104999445	6.180461658532371	0.0	3.6361951766958627	3.294508597910244	0.0	0.0	6.676588024027788	0.0	0.0	0.0	0.0	0.0	0.0	6.621621685322193	4.305480217911664	3.344552183048168	6.273238914162301	4.920007624211048	6.360586819531096
Naa60	3.72165638182928	0.0	0.0	0.0	0.0	0.0	0.0	0.0	0.0	0.0	0.0	0.0	0.0	0.0	0.0	0.0	0.0	0.0	5.817842431647558	0.0	0.0	0.0	0.0	0.0	0.0	0.0	0.0	0.0	0.0	0.0	0.0	0.0	0.0	0.0	0.0	0.0	0.0	0.0	0.0	0.0	0.0	6.5699775862914604	0.0	0.0	2.2493408968516997	0.0	0.0	6.253157511761531	0.0
1700037C18Rik	0.0	0.0	0.0	0.0	0.0	3.0874182883042995	0.0	0.0	0.0	0.0	0.0	0.0	0.0	0.0	0.0	0.0	0.0	0.0	1.9147284712112196	0.0	4.701118631088307	0.0	0.0	0.0	0.0	0.0	0.0	0.0	4.215266417909538	5.406125150763977	0.0	0.0	0.0	0.0	0.0	0.0	0.0	0.0	0.0	0.0	0.0	2.6375333847278157	0.0	0.0	0.0	0.0	0.0	0.0	0.0
Ankrd13d	0.0	2.79242398833884	0.0	0.0	5.2502502717117565	0.0	0.0	0.0	0.0	0.0	0.0	0.0	0.0	0.0	0.0	0.0	0.0	0.0	0.0	0.0	0.0	0.0	0.0	0.0	0.0	0.0	0.0	0.0	0.0	0.0	0.0	0.0	0.0	0.0	0.0	0.0	0.0	0.0	0.0	0.0	0.0	0.0	0.0	0.0	0.0	0.0	0.0	0.0	0.0
Tpr	0.0	0.0	7.967090694413313	0.0	0.0	9.595207053286552	10.108538521043458	8.965702959533505	0.0	0.0	9.56661246475587	9.363788447461578	8.486565686044951	9.58225356004193	8.718048490812702	8.922099206606337	0.0	9.484284831274657	9.273342311137984	9.793115541417915	0.0	8.312865279964328	3.1596349258244167	0.0	0.0	0.0	2.2323299745494745	7.827109142682623	4.4265202467918785	9.62145512679897	6.909448582014213	8.270420410724496	8.910551381156498	3.294508597910244	4.3731129213798905	0.0	0.0	10.39670965466241	2.195168402201875	0.0	7.554122067799643	8.062618740165883	4.679669147820746	9.593657306160905	9.503127201614522	7.725436122082408	8.752578091888612	9.132854645916387	7.872652962800796
BC003331	6.680956548324235	0.0	0.0	0.0	0.0	0.0	0.0	0.0	7.47943627433951	0.0	0.0	0.0	0.0	0.0	0.0	0.0	0.0	0.0	0.0	0.0	0.0	0.0	0.0	0.0	0.0	0.0	0.0	0.0	8.01548282723578	0.0	0.0	0.0	0.0	0.0	0.0	0.0	0.0	0.0	5.950709379752266	2.8522362273381066	8.307061921786497	0.0	0.0	0.0	0.0	0.0	0.0	0.0	6.97889582858317
Dhx34	0.0	0.0	0.0	0.0	0.0	8.932164361891653	7.571934901975229	0.0	0.0	2.50298678733202	0.0	0.0	0.0	0.0	0.0	0.0	0.0	0.0	0.0	0.0	0.0	0.0	0.0	0.0	0.0	0.0	0.0	0.0	0.0	0.0	0.0	0.0	0.0	0.0	0.0	0.0	0.0	0.0	0.0	0.0	0.0	0.0	0.0	0.0	0.0	0.0	0.0	0.0	0.0
Napa	7.911617805382631	9.15502339208243	9.476153391796677	0.0	8.050182030492632	9.231170771285564	2.9120157257308468	7.319796377252671	2.141643084824773	0.0	7.950823485233412	8.740940933554201	8.191089735695709	0.0	0.0	0.0	6.759204123562989	0.0	0.0	2.3952210161190437	3.934771946700889	7.683090166917225	0.0	0.0	0.0	9.003048487564337	9.059736086680651	9.178499364836547	1.9742045436870277	9.558484777491394	0.0	6.909639182622394	8.648116450297202	8.465441880201304	0.0	8.332666063285338	8.76090206980974	8.99928990200662	10.622005781547024	6.819941296560915	8.581903952216162	0.0	0.0	9.122555955909057	8.180448728818165	6.7322369612787085	8.443040529285323	9.295310000322576	7.992454665065236
Sra1	7.35374604077041	2.79242398833884	0.0	8.096217602854258	8.050182030492632	7.721048934573968	0.0	0.0	7.885527864442386	0.0	0.0	8.35495497973183	0.0	7.336934382639761	7.409023554733882	6.7198800450894645	4.1945805465797195	0.0	0.0	0.0	5.332884970961651	0.0	8.102202633231402	0.0	0.0	8.383073371649475	7.107061498305968	0.0	0.0	7.837447959344656	7.627179113010431	7.98482569651788	7.610098896876398	7.149623121079515	0.0	9.129129076487938	8.2950470821794	2.8844710675729353	4.240097205254557	8.285676887978376	3.750886459494527	7.945241424067273	9.031001403405897	0.0	0.0	7.112395865019424	0.0	8.11380489411754	7.160397678166067
Atp5g1	9.451297812136943	10.138663933585484	11.456024246393412	8.658411852426145	10.020583363988273	0.0	8.424801490766862	9.535076155173035	9.296747251456672	8.548768798159763	10.07258488215767	8.114747818837198	9.631199663686933	7.29413604573619	8.498830935980477	10.253503582054131	10.634885516189325	9.657636645502404	9.885263347868506	8.70920975225078	8.555293037130092	10.37757766660009	8.241122045949817	0.0	0.0	9.965152101719353	10.549845891266658	10.94700396440383	9.004487898508975	10.056045281269997	10.377453989163882	11.696966720159098	5.862178387633064	9.909112075211592	0.0	0.0	7.459133425243276	9.885519305334883	11.425217544520306	10.386461184942052	8.517944740635812	10.424756064277021	10.378220427986324	10.985540983959002	11.197007682717977	10.679736697017123	11.099471381427145	9.021168998632303	10.02613054211355
Snf8	8.028506589061898	0.0	0.0	0.0	0.0	0.0	6.88850504751552	8.522262485661075	7.55991524309245	2.50298678733202	2.8094690914047247	7.919109418790036	8.956075495084221	7.336934382639761	7.72147037488978	8.109909308496078	9.107129016093571	0.0	7.004947486262095	8.901423890955357	6.65891055654513	0.0	6.999735882101254	0.0	0.0	7.906722744344659	8.195814497859393	8.18826674965282	1.9742045436870277	0.0	6.944779750802455	8.508714042577315	0.0	7.952616873371502	0.0	6.626651489652015	6.222435479036698	8.351389305788397	7.729188640122902	2.8522362273381066	3.218534464281345	8.692060316085476	6.404910229711448	6.621621685322193	6.385472919774065	5.80602305234208	7.5034455119104955	0.0	7.493906056839659
Tbcb	8.177708861105238	0.0	9.360844970112874	7.895374315542781	0.0	7.238354580281752	0.0	0.0	8.202061665568838	6.409974652621832	0.0	8.54150452103584	7.75227906995457	8.858341965198798	8.480503535889543	0.0	7.681316390040366	7.843061973704074	0.0	0.0	0.0	6.1814954889353855	8.278474486016963	9.54636978563899	0.0	7.272628923962383	0.0	8.949194697441975	0.0	9.08859275212421	1.9928858358495305	0.0	8.044270397922727	0.0	0.0	0.0	8.336736017257785	8.485924431115782	0.0	0.0	7.705357317638098	7.945241424067273	9.22160226212311	0.0	9.893192164983821	5.399555451069871	8.291497961949915	8.04693867974987	7.493906056839659
Inpp5k	0.0	0.0	0.0	0.0	0.0	0.0	0.0	0.0	0.0	0.0	7.121389575000291	8.166095488405983	0.0	0.0	0.0	0.0	7.885205627991834	6.42481271026987	1.9147284712112196	0.0	7.79790119628038	0.0	0.0	0.0	0.0	6.568060813175977	0.0	0.0	0.0	0.0	5.312672822639457	0.0	0.0	0.0	0.0	0.0	0.0	0.0	0.0	0.0	0.0	0.0	0.0	0.0	0.0	0.0	5.63178171669095	0.0	0.0
Clint1	5.066674099012018	5.192492834198518	5.949230203330067	0.0	0.0	7.499795672614557	8.909028351390164	7.450255463969027	0.0	0.0	8.474134503073662	0.0	0.0	7.605499209636417	7.689913410683827	0.0	7.987149321652413	0.0	0.0	7.558155744405883	2.1931967190455715	4.030205502561064	0.0	0.0	0.0	5.448689072032933	5.38156536076233	0.0	0.0	0.0	5.990655445918852	0.0	9.00988717434836	0.0	8.828495533034841	3.9043401807787608	7.733341280085938	6.4979461699931775	0.0	5.0047683610602975	0.0	9.744022520743956	5.148921958970265	0.0	4.556302776396417	8.058444079449316	7.263882293755665	8.822271497684875	0.0
Cdkal1	0.0	0.0	0.0	0.0	0.0	0.0	0.0	0.0	0.0	0.0	0.0	0.0	2.611115141718252	0.0	6.789123371418492	0.0	6.891295024516943	0.0	0.0	0.0	0.0	0.0	0.0	0.0	0.0	0.0	0.0	7.492725342628899	6.848441429572519	0.0	0.0	0.0	0.0	7.6700893719659415	0.0	7.398162861734197	0.0	0.0	0.0	5.832654433268889	0.0	0.0	0.0	6.56085800083794	0.0	8.244201079630326	0.0	0.0	0.0
Zbtb17	0.0	0.0	0.0	0.0	0.0	0.0	0.0	0.0	0.0	0.0	0.0	0.0	0.0	0.0	0.0	0.0	0.0	0.0	0.0	3.251136408518612	0.0	0.0	9.619610208100301	0.0	0.0	0.0	5.997330406970674	0.0	7.965638909120471	4.43975286908033	0.0	0.0	0.0	7.846149576141012	0.0	0.0	0.0	0.0	0.0	0.0	0.0	0.0	0.0	0.0	0.0	0.0	0.0	0.0	0.0
Mob1b	5.637215406372367	0.0	0.0	0.0	0.0	0.0	0.0	0.0	0.0	0.0	0.0	0.0	0.0	0.0	0.0	0.0	7.606404744946497	0.0	2.7094796502568337	9.222748454572585	2.1931967190455715	0.0	0.0	8.624049147733706	0.0	0.0	0.0	0.0	0.0	4.256573479561544	0.0	0.0	0.0	0.0	8.62733761184507	0.0	0.0	0.0	0.0	0.0	2.3657496545029835	0.0	0.0	0.0	0.0	0.0	0.0	0.0	5.378037720193076
Atp6v1b2	0.0	0.0	0.0	0.0	6.8097191241847	0.0	0.0	0.0	0.0	0.0	0.0	6.050545628869158	5.838128195749079	0.0	5.230017808215018	0.0	0.0	0.0	0.0	0.0	0.0	0.0	0.0	0.0	0.0	0.0	0.0	0.0	6.4736807867520545	0.0	0.0	0.0	6.34050152919326	0.0	0.0	0.0	6.0325479400510265	0.0	0.0	0.0	0.0	4.452244461909037	5.148921958970265	5.23079820460021	7.588620534555003	6.30091920972055	0.0	2.3735092018044215	6.939685127842812
Eps15l1	0.0	0.0	0.0	0.0	0.0	7.238354580281752	0.0	0.0	0.0	0.0	0.0	0.0	0.0	0.0	0.0	0.0	0.0	0.0	0.0	0.0	0.0	0.0	0.0	0.0	0.0	0.0	0.0	0.0	0.0	6.5168194625227045	0.0	0.0	0.0	7.469517643914826	0.0	0.0	0.0	2.8844710675729353	0.0	0.0	0.0	0.0	0.0	0.0	0.0	0.0	0.0	0.0	0.0
Tep1	0.0	0.0	0.0	0.0	0.0	0.0	0.0	0.0	0.0	0.0	0.0	0.0	0.0	0.0	0.0	0.0	0.0	2.0928512683456177	0.0	0.0	0.0	0.0	0.0	0.0	0.0	0.0	0.0	0.0	0.0	0.0	0.0	0.0	0.0	0.0	0.0	0.0	0.0	0.0	0.0	0.0	0.0	0.0	7.861127647874316	3.1894376403623323	0.0	0.0	0.0	0.0	7.623276468983834
Ttc5	6.432093522574799	0.0	0.0	0.0	0.0	0.0	0.0	7.598309855032743	0.0	0.0	0.0	0.0	0.0	0.0	0.0	0.0	0.0	0.0	0.0	0.0	0.0	0.0	0.0	0.0	8.491855945498052	0.0	0.0	0.0	0.0	0.0	0.0	0.0	0.0	0.0	0.0	0.0	0.0	0.0	6.711543136284702	8.523758350046782	0.0	0.0	0.0	0.0	0.0	0.0	0.0	0.0	0.0
Osgep	7.784416926069438	0.0	0.0	0.0	8.444803825326346	0.0	0.0	4.314728972343728	0.0	0.0	6.068518641922052	0.0	2.611115141718252	0.0	0.0	8.517425698065258	0.0	6.675858302691705	0.0	0.0	7.2728313578263935	7.0092240945212945	0.0	0.0	3.0070572592430715	0.0	0.0	0.0	0.0	0.0	0.0	0.0	5.862178387633064	0.0	0.0	0.0	0.0	9.534467627917305	7.098225664466286	0.0	0.0	0.0	7.62955235146785	0.0	0.0	0.0	7.530776224906242	7.1617670102977895	0.0
Aamp	4.665915064250073	0.0	7.07394107983855	0.0	0.0	5.266737358792451	4.114094391146055	0.0	3.8728851507252324	0.0	0.0	6.050545628869158	5.838128195749079	0.0	7.624650001121039	5.096837219010013	6.134242482738136	5.32879481795527	5.210060332108906	0.0	4.237707826071582	0.0	5.82151249089671	4.966834532627872	0.0	4.481350144083489	0.0	2.7808185520605195	5.896812107730842	1.8430769225522654	4.238935355514801	8.000531107624726	0.0	0.0	0.0	0.0	4.839245905686457	5.040969269994922	0.0	2.8522362273381066	6.65393272849324	0.0	0.0	5.749442957354702	6.509565033275496	0.0	5.15794675643743	6.47284537987399	5.595465672106144
Tmbim1	0.0	0.0	0.0	0.0	0.0	0.0	0.0	0.0	0.0	0.0	7.950823485233412	0.0	0.0	0.0	0.0	0.0	0.0	0.0	0.0	4.731371240984881	4.237707826071582	0.0	0.0	0.0	0.0	0.0	2.2323299745494745	0.0	7.623886845922746	0.0	7.228974445832599	1.915621741232194	0.0	0.0	0.0	7.81106058831707	0.0	0.0	5.950709379752266	6.559458496195318	0.0	0.0	5.65124450139837	6.2114596113327165	0.0	5.399555451069871	6.617159665611835	0.0	0.0
Arpc2	9.451297812136943	10.219789977463801	9.347444960898319	3.684211868005216	9.480646173460794	7.238354580281752	10.029660683940003	8.280619256124469	9.772539991321718	9.280587128553302	8.780537746377927	7.039621368404882	7.448998037203571	6.713762353508555	7.484537029317169	8.741923452673982	9.4303447348084	10.212524234204347	9.77553685069388	8.073693561274304	10.434440009271801	8.507840882993111	7.0865354462800685	6.520709385985102	8.905891227167482	9.983512360951911	9.603206689295414	9.504310673318342	7.260345644752704	9.368232959620007	8.987704750682374	9.306494940811469	7.980388458326983	8.727795871214544	10.135929409166085	9.39173399905841	9.664194540387767	8.655402253414133	9.569550721825928	9.394223262889945	6.972992667022828	8.57839080118062	8.64378189210138	7.4226838960484205	8.794576312517064	8.083014405467518	9.256824789085327	8.848685759208756	9.988199587268756
Kmt2b	0.0	0.0	0.0	0.0	0.0	0.0	0.0	0.0	0.0	0.0	0.0	0.0	0.0	0.0	0.0	0.0	0.0	0.0	0.0	0.0	0.0	0.0	0.0	0.0	0.0	0.0	0.0	0.0	0.0	0.0	0.0	0.0	0.0	0.0	0.0	0.0	0.0	0.0	0.0	0.0	0.0	0.0	0.0	0.0	0.0	5.548136691714828	0.0	0.0	0.0
Tmem147	7.034021302166971	0.0	8.673388763269083	8.799434413579702	9.383924861344147	0.0	2.091985959025512	7.319796377252671	9.416857961386684	0.0	0.0	0.0	0.0	8.434520834897633	0.0	0.0	0.0	0.0	0.0	0.0	0.0	0.0	9.238736000589467	0.0	0.0	0.0	0.0	0.0	0.0	6.8758841918757305	7.109516224505181	7.707064193372622	9.132515453523228	8.843011305155414	0.0	0.0	0.0	9.334987010652172	8.398600606852115	0.0	7.918528368932816	7.039650702708603	0.0	7.119806454802703	9.168577690070714	8.389175202219453	9.419193579340638	9.397251297012817	8.668400600017307
Rps9	11.070765504304305	11.636759399920267	12.304486531383576	11.145439910394835	11.81586541985848	13.174953192789781	11.788908532897858	12.920718245390434	12.340074004145828	11.36308224582832	11.81904925452734	11.602433686629595	11.435924723368267	11.985709896713582	12.168649834365945	11.258512950826832	12.384354485070787	12.865022412691163	12.953099004046994	11.700661023472748	11.905017930173237	11.463160534173817	11.728624276818755	11.535144244584325	12.426704407755253	10.923808902119609	11.956246464666675	11.728058038673767	11.076653989502265	11.992268843061552	11.340897020794461	11.907370557513024	11.814841369567619	10.471359915182694	9.66109168357659	10.32930591047235	11.931273608168436	11.028377609058715	11.810238013214068	12.180532777573108	10.651658938954636	11.663681341760755	12.104779054313692	11.524260343369463	12.270916368634326	11.808311940017187	11.47501997925526	11.042157532583605	12.094796162426144
Tfpt	0.0	0.0	4.265743252275663	0.0	0.0	0.0	0.0	4.565629896581528	0.0	0.0	2.8094690914047247	0.0	0.0	0.0	0.0	0.0	0.0	3.4326534631898045	0.0	0.0	3.550842885214162	4.731411465737241	0.0	0.0	0.0	0.0	0.0	0.0	0.0	0.0	0.0	0.0	0.0	6.4776347897735524	0.0	0.0	0.0	0.0	2.195168402201875	0.0	0.0	0.0	0.0	0.0	3.0890424140626274	0.0	2.160350374780933	0.0	0.0
Susd2	0.0	0.0	0.0	0.0	0.0	0.0	0.0	0.0	0.0	0.0	0.0	0.0	0.0	0.0	0.0	0.0	0.0	0.0	0.0	0.0	0.0	0.0	0.0	0.0	0.0	0.0	0.0	0.0	0.0	0.0	0.0	0.0	0.0	0.0	0.0	0.0	0.0	0.0	0.0	0.0	0.0	0.0	0.0	0.0	7.04890043699249	0.0	0.0	0.0	0.0
Ggt5	0.0	0.0	0.0	0.0	0.0	0.0	0.0	0.0	0.0	0.0	0.0	0.0	0.0	0.0	0.0	0.0	0.0	0.0	0.0	0.0	0.0	0.0	0.0	0.0	0.0	0.0	0.0	0.0	0.0	0.0	0.0	0.0	0.0	0.0	0.0	0.0	0.0	0.0	0.0	0.0	0.0	0.0	0.0	0.0	0.0	0.0	0.0	0.0	0.0
Crip1	12.397190848639829	12.15280734263899	12.36392348300869	12.312491544987548	11.166662883379303	11.943380079761498	8.280853422898488	11.69528854863321	12.149502007677073	9.269716386096455	12.091585062250289	12.418550005146601	3.4879384309430375	10.184275271601667	10.912904176056973	11.111535022878765	10.432916539921012	7.80142658478892	9.166109563767613	11.051730506176822	10.27300201412934	9.75667311015147	10.744147367984958	11.245473120076065	0.0	10.895001052955903	7.675538892120206	11.59608080628718	12.924603262506348	9.439862817132845	9.093811756478765	11.634169950319363	11.188276570915917	11.940693422462163	0.0	11.248158898188978	10.037247341803361	11.113982824634572	9.217195744085831	8.474142846305153	9.023131980442537	11.679847675696484	10.471262082408435	8.418473454693252	2.2493408968516997	0.0	8.513232443833399	8.543797674671705	8.656357564850978
Pgrmc1	7.423715299954261	0.0	8.629776109641897	0.0	7.308432111305138	8.041608849823723	0.0	0.0	0.0	8.601740882175225	0.0	0.0	0.0	0.0	0.0	0.0	0.0	8.266762706626197	0.0	0.0	0.0	0.0	7.639528030385485	0.0	0.0	7.743945263194001	0.0	7.845643369635433	0.0	0.0	7.8485286797509985	0.0	0.0	6.159748205512082	0.0	0.0	0.0	0.0	0.0	0.0	0.0	0.0	0.0	0.0	7.2401829438918055	0.0	7.388630711408225	0.0	0.0
Gcat	0.0	0.0	0.0	0.0	6.924206762751208	0.0	0.0	0.0	0.0	0.0	0.0	0.0	0.0	7.918919299150277	0.0	0.0	0.0	0.0	0.0	0.0	0.0	0.0	0.0	0.0	0.0	0.0	0.0	0.0	0.0	0.0	7.956329013433705	0.0	0.0	0.0	0.0	0.0	0.0	0.0	0.0	0.0	0.0	0.0	0.0	0.0	0.0	0.0	0.0	0.0	0.0
Elovl1	9.484417837378594	4.231415875813798	9.333919322224354	9.154869730857158	3.3597049317123577	0.0	0.0	7.924371486863553	0.0	0.0	0.0	0.0	0.0	0.0	8.670335442406687	0.0	0.0	0.0	0.0	0.0	0.0	0.0	8.122886189857699	0.0	0.0	0.0	7.3224119267257075	0.0	0.0	0.0	0.0	0.0	0.0	0.0	0.0	0.0	0.0	7.76863376086272	0.0	2.8522362273381066	0.0	7.521941122514511	0.0	7.489415831875076	7.471421776355815	7.412984742866665	0.0	5.895981375883962	2.1316536087000224
Med8	0.0	0.0	0.0	0.0	0.0	0.0	0.0	7.3535336897716865	0.0	0.0	0.0	9.606150754216044	0.0	7.946819030032104	0.0	0.0	0.0	0.0	0.0	0.0	0.0	7.449863196190418	0.0	0.0	9.904386594121393	6.022598142344876	0.0	0.0	0.0	6.0376808821238885	7.109516224505181	0.0	0.0	0.0	0.0	0.0	5.555909984515988	0.0	0.0	0.0	7.521875043038522	5.585083208131066	0.0	6.789917876792395	0.0	0.0	5.90674581735687	0.0	0.0
Hyi	0.0	0.0	9.278511875689	0.0	0.0	0.0	0.0	8.298050785649785	0.0	0.0	0.0	0.0	6.949933862808325	0.0	0.0	0.0	0.0	0.0	0.0	9.012707781881488	0.0	0.0	0.0	0.0	9.503906517815683	0.0	0.0	0.0	0.0	8.330380234541092	0.0	0.0	0.0	0.0	0.0	0.0	0.0	0.0	8.663471720375723	0.0	0.0	0.0	0.0	0.0	0.0	6.7322369612787085	0.0	0.0	4.4123187485472215
Cdc20	6.680956548324235	0.0	0.0	0.0	7.6783308612226655	0.0	0.0	0.0	0.0	0.0	0.0	0.0	0.0	0.0	0.0	0.0	0.0	0.0	0.0	0.0	0.0	0.0	0.0	0.0	0.0	0.0	0.0	0.0	0.0	0.0	0.0	0.0	0.0	0.0	0.0	0.0	0.0	0.0	0.0	0.0	0.0	0.0	0.0	0.0	0.0	0.0	0.0	0.0	0.0
Pfdn2	0.0	8.979779290590297	0.0	0.0	6.3989619736004455	0.0	2.091985959025512	0.0	0.0	6.759918620084203	0.0	0.0	7.570318949925248	7.418900705368158	6.455517206390909	7.807738850793323	0.0	8.087833944025009	7.9024163983177225	9.360032449792962	0.0	8.114228438549622	0.0	6.162621623375697	0.0	0.0	7.675538892120206	9.207449686713352	8.437276093939202	8.981881375094169	0.0	4.977298273747558	7.331572450251213	7.149623121079515	8.553529031907074	0.0	8.252117541835622	9.017177005250682	9.754291113032284	5.832654433268889	7.48889072353753	7.783666676857625	6.897435500190704	8.725784639139244	9.110964515894453	8.952842948822823	0.0	8.335453115128995	8.848555621147254
Rnf114	0.0	0.0	7.780264240874722	2.792292277041958	9.180112334960027	0.0	0.0	0.0	0.0	0.0	0.0	7.244609407829939	7.11856171874826	6.8965366345148	6.378427672348852	0.0	7.443794121348495	0.0	5.745187318061393	0.0	0.0	0.0	4.381289525654114	6.87092652869047	0.0	0.0	7.82422223878805	0.0	0.0	0.0	0.0	6.297143414772798	0.0	7.057190937547941	0.0	4.855342554492194	0.0	0.0	0.0	0.0	0.0	0.0	0.0	6.621621685322193	0.0	2.480013569578325	0.0	7.7149325815182355	0.0
C330007P06Rik	0.0	7.277297950782352	0.0	0.0	0.0	0.0	0.0	0.0	0.0	0.0	0.0	0.0	0.0	6.713762353508555	0.0	0.0	0.0	0.0	0.0	0.0	0.0	0.0	0.0	0.0	0.0	0.0	0.0	0.0	4.920824639724829	6.557023743758393	0.0	0.0	0.0	0.0	0.0	10.420385142429884	0.0	7.007722661582595	0.0	0.0	0.0	0.0	0.0	0.0	0.0	0.0	0.0	0.0	0.0
Srm	0.0	0.0	0.0	7.101479930551091	0.0	0.0	0.0	0.0	6.487497960737774	0.0	7.6819343092327745	7.5836421406267585	8.956075495084221	4.8754875407676375	7.752351823640544	0.0	7.656775513216332	8.699640886097551	0.0	9.071013628418306	2.1931967190455715	0.0	0.0	0.0	0.0	6.114319894278056	4.749129694657053	8.464934902425107	4.920824639724829	0.0	9.566058360552832	9.456373340021837	6.121073228798431	0.0	0.0	0.0	7.459133425243276	9.559096708522997	2.195168402201875	8.962014072217185	6.162320202924775	8.411398493939231	7.066015262434066	8.967332949393676	8.0638294957283	7.901527104984504	8.606095043552136	7.2436693102749725	8.631965641527184
Epha2	0.0	0.0	0.0	0.0	0.0	0.0	0.0	0.0	0.0	0.0	0.0	0.0	0.0	0.0	0.0	0.0	0.0	0.0	0.0	0.0	0.0	0.0	0.0	0.0	0.0	0.0	0.0	0.0	0.0	0.0	0.0	0.0	0.0	0.0	0.0	0.0	0.0	0.0	0.0	0.0	0.0	0.0	0.0	0.0	0.0	0.0	0.0	0.0	0.0
Rbm14	0.0	0.0	0.0	0.0	0.0	0.0	0.0	0.0	7.777479961994207	0.0	0.0	0.0	8.98546058747718	0.0	0.0	0.0	0.0	0.0	0.0	0.0	0.0	0.0	0.0	0.0	0.0	0.0	0.0	0.0	0.0	0.0	0.0	0.0	0.0	0.0	0.0	0.0	0.0	7.76863376086272	0.0	0.0	0.0	0.0	6.7065181743966695	5.06566761745763	0.0	8.48447699625923	4.197800168023218	0.0	0.0
Zdhhc24	0.0	0.0	0.0	0.0	0.0	0.0	0.0	0.0	0.0	0.0	0.0	0.0	0.0	0.0	0.0	0.0	0.0	0.0	0.0	0.0	0.0	0.0	0.0	0.0	0.0	0.0	0.0	0.0	0.0	0.0	4.9450101557638	0.0	0.0	0.0	0.0	0.0	6.390212078068924	0.0	0.0	0.0	0.0	0.0	0.0	0.0	0.0	5.548136691714828	0.0	0.0	0.0
Ndor1	0.0	0.0	0.0	0.0	0.0	0.0	0.0	0.0	0.0	0.0	0.0	0.0	0.0	0.0	0.0	0.0	0.0	0.0	0.0	0.0	0.0	6.616827686798606	8.515927007255115	0.0	0.0	0.0	6.364157336627091	0.0	0.0	0.0	0.0	0.0	0.0	0.0	0.0	0.0	0.0	0.0	0.0	0.0	0.0	0.0	0.0	0.0	0.0	0.0	6.1375994545705	0.0	0.0
Nsmf	0.0	0.0	0.0	5.597482497156432	0.0	0.0	0.0	0.0	0.0	0.0	0.0	0.0	0.0	0.0	0.0	0.0	6.203653421744824	0.0	0.0	0.0	0.0	0.0	0.0	0.0	0.0	2.3970796667122736	0.0	0.0	0.0	0.0	0.0	0.0	0.0	0.0	8.114327137240913	0.0	0.0	0.0	0.0	0.0	0.0	0.0	0.0	0.0	0.0	0.0	0.0	0.0	0.0
Pdk1	0.0	0.0	0.0	0.0	6.04126822134155	0.0	0.0	8.649936898265867	0.0	2.50298678733202	0.0	0.0	0.0	0.0	0.0	0.0	0.0	0.0	0.0	0.0	0.0	0.0	0.0	0.0	0.0	0.0	0.0	0.0	0.0	0.0	0.0	0.0	0.0	0.0	0.0	0.0	0.0	0.0	0.0	0.0	0.0	0.0	0.0	5.23079820460021	0.0	0.0	0.0	0.0	0.0
Ptbp1	0.0	0.0	3.7178013807121912	0.0	0.0	0.0	5.642418022871181	0.0	0.0	2.50298678733202	0.0	0.0	0.0	0.0	0.0	0.0	0.0	0.0	0.0	0.0	0.0	0.0	0.0	0.0	3.9144171136123878	0.0	0.0	0.0	5.8240853574521765	4.256573479561544	0.0	0.0	0.0	7.39594542117712	6.638241119048161	0.0	0.0	0.0	5.773243864483594	0.0	0.0	0.0	0.0	3.7206975982511437	3.0890424140626274	5.919515350627989	2.9892240647387425	0.0	4.162771877661529
Mvd	0.0	0.0	0.0	0.0	0.0	0.0	0.0	0.0	0.0	0.0	0.0	0.0	0.0	0.0	0.0	8.273733632364442	0.0	0.0	1.9147284712112196	0.0	0.0	0.0	0.0	0.0	0.0	0.0	0.0	0.0	0.0	0.0	8.150411270029295	0.0	7.430510882343189	0.0	0.0	0.0	7.794459311951725	0.0	0.0	0.0	0.0	0.0	0.0	7.643874587493684	0.0	2.480013569578325	0.0	0.0	8.36226338106222
Cyba	9.273231712379339	9.70880435255162	8.673388763269083	6.82805547523753	8.814958626659568	7.820128692398592	7.902219638392179	8.998060312406649	10.125328628536616	9.020180254576886	9.655308141866442	9.696236369619156	9.676946500334292	9.651705923999984	9.215852569858379	9.825716191101371	10.0456586489481	9.484284831274657	8.795288210421553	8.24555726311984	8.56893179354973	10.130199925104757	9.683660807125811	8.508876614528782	8.968048414018108	8.666753262161365	8.284058269784714	10.177253908904227	7.686767180517267	9.991498268723362	9.577358804282879	9.32532437743794	10.297739172819496	9.463399672274997	8.114327137240913	9.850579752576603	10.280959335292565	7.928401864307192	9.699447573435794	8.640809031200483	10.706487410136639	10.093467361634353	9.761415274131865	9.9541257385754	10.405599663201897	8.465913629193603	10.020424395918747	10.93221055270014	10.151546120133547
Tmem110	0.0	0.0	0.0	0.0	0.0	0.0	0.0	0.0	0.0	0.0	0.0	0.0	0.0	0.0	0.0	0.0	0.0	0.0	0.0	4.731371240984881	0.0	0.0	0.0	0.0	0.0	0.0	0.0	0.0	0.0	0.0	0.0	0.0	0.0	0.0	0.0	0.0	0.0	0.0	0.0	0.0	0.0	0.0	0.0	0.0	0.0	0.0	0.0	0.0	0.0
Sfmbt1	0.0	7.662131143988036	3.7178013807121912	0.0	0.0	0.0	0.0	0.0	0.0	0.0	0.0	0.0	3.4879384309430375	0.0	5.230017808215018	0.0	0.0	0.0	0.0	0.0	0.0	0.0	6.17840232844294	0.0	0.0	7.6551074352924635	0.0	0.0	0.0	0.0	0.0	0.0	0.0	0.0	0.0	0.0	0.0	0.0	0.0	0.0	0.0	0.0	0.0	0.0	0.0	0.0	0.0	0.0	0.0
Cdt1	5.066674099012018	0.0	0.0	0.0	0.0	0.0	0.0	0.0	0.0	0.0	0.0	0.0	0.0	0.0	0.0	0.0	0.0	0.0	0.0	0.0	0.0	0.0	0.0	0.0	0.0	4.733579474937486	4.749129694657053	0.0	0.0	0.0	2.799221578915712	0.0	0.0	0.0	0.0	0.0	0.0	7.890087768802171	3.028367994236508	0.0	4.4443371141547745	0.0	0.0	0.0	0.0	0.0	0.0	0.0	0.0
Runx1t1	0.0	0.0	5.444629418164675	0.0	0.0	0.0	7.415268228602341	2.257037634536371	2.141643084824773	9.57360583796143	0.0	0.0	0.0	0.0	0.0	0.0	0.0	0.0	6.94132762529082	0.0	0.0	0.0	5.033164932681212	0.0	0.0	0.0	0.0	0.0	0.0	0.0	0.0	0.0	0.0	0.0	0.0	0.0	0.0	0.0	8.7971734020646	0.0	0.0	0.0	8.187919266520048	0.0	7.007400679312638	0.0	0.0	0.0	0.0
Snai3	0.0	0.0	0.0	0.0	0.0	0.0	0.0	0.0	6.784040386817226	2.50298678733202	0.0	0.0	0.0	0.0	0.0	0.0	0.0	0.0	0.0	0.0	0.0	0.0	0.0	0.0	0.0	0.0	0.0	0.0	0.0	0.0	0.0	0.0	0.0	0.0	0.0	0.0	0.0	0.0	0.0	0.0	0.0	0.0	0.0	0.0	0.0	0.0	0.0	0.0	0.0
Aprt	7.887059050292571	0.0	9.114161958447966	7.619125096307022	3.8970430019174156	8.269076349383516	0.0	2.257037634536371	0.0	8.993999696021653	6.411828176052787	0.0	7.786070783468778	8.984837622964408	2.4767439894722534	7.502601707181657	0.0	7.4437133558988835	0.0	0.0	2.1931967190455715	0.0	0.0	0.0	0.0	6.568060813175977	0.0	5.8275143394182285	7.5355418862197	0.0	7.627179113010431	9.812779673826075	3.6361951766958627	8.05176424861238	0.0	10.70030726990823	8.066356951994354	8.106050305817885	8.398600606852115	8.369479441730478	2.3657496545029835	10.231477708152335	7.593213267198963	10.208028821569572	8.854315691237089	6.66872329521086	10.171324075583453	8.218791082925065	7.893323583253795
Gtf2h1	6.498448069195387	0.0	0.0	0.0	0.0	0.0	2.9120157257308468	0.0	2.141643084824773	7.843985764742879	0.0	0.0	0.0	0.0	0.0	0.0	7.15930777026534	0.0	0.0	0.0	0.0	0.0	5.033164932681212	6.162621623375697	0.0	0.0	0.0	0.0	7.084694760906321	0.0	0.0	7.096614187506635	6.699109950134341	0.0	0.0	0.0	8.564351825296832	0.0	0.0	0.0	0.0	7.88276580257302	0.0	0.0	3.0890424140626274	0.0	5.291772051942706	5.790928617508049	0.0
Hfe	0.0	0.0	0.0	0.0	0.0	0.0	0.0	0.0	0.0	0.0	0.0	0.0	0.0	0.0	0.0	0.0	0.0	0.0	0.0	0.0	0.0	0.0	0.0	0.0	0.0	0.0	0.0	0.0	0.0	0.0	0.0	0.0	0.0	0.0	0.0	0.0	0.0	0.0	0.0	0.0	0.0	0.0	0.0	0.0	0.0	0.0	0.0	5.895981375883962	0.0
Abhd1	0.0	0.0	0.0	0.0	0.0	0.0	0.0	5.6479235731295345	0.0	0.0	0.0	0.0	0.0	0.0	0.0	0.0	0.0	0.0	0.0	0.0	0.0	0.0	0.0	0.0	0.0	0.0	0.0	0.0	0.0	0.0	0.0	0.0	8.164127347567874	0.0	0.0	0.0	0.0	0.0	0.0	0.0	0.0	0.0	0.0	0.0	0.0	0.0	0.0	0.0	0.0
Slc5a6	0.0	0.0	0.0	0.0	0.0	3.0874182883042995	0.0	8.133022084352659	0.0	0.0	0.0	0.0	0.0	0.0	0.0	0.0	0.0	0.0	0.0	0.0	0.0	0.0	0.0	0.0	0.0	0.0	0.0	0.0	0.0	0.0	0.0	0.0	0.0	0.0	0.0	0.0	0.0	0.0	0.0	0.0	0.0	0.0	0.0	0.0	0.0	0.0	0.0	0.0	0.0
Nphs1	0.0	0.0	0.0	0.0	0.0	0.0	0.0	0.0	0.0	0.0	0.0	0.0	0.0	0.0	0.0	0.0	0.0	0.0	0.0	0.0	0.0	0.0	0.0	0.0	0.0	0.0	0.0	0.0	0.0	0.0	0.0	0.0	0.0	0.0	0.0	0.0	0.0	0.0	0.0	0.0	0.0	0.0	0.0	0.0	0.0	0.0	0.0	0.0	0.0
Qrich1	0.0	0.0	0.0	0.0	5.2502502717117565	0.0	7.620591740447826	3.6253018843170977	0.0	2.50298678733202	0.0	0.0	0.0	0.0	5.915596670748829	0.0	0.0	0.0	4.139352486658384	0.0	0.0	0.0	5.603365622225823	0.0	0.0	0.0	0.0	5.395986523821897	0.0	5.572264891358039	0.0	0.0	5.14165328714589	7.057190937547941	0.0	0.0	0.0	5.513820896655325	0.0	0.0	0.0	0.0	0.0	0.0	0.0	0.0	3.895393394745126	4.920007624211048	4.162771877661529
P4htm	0.0	0.0	0.0	0.0	0.0	0.0	0.0	0.0	0.0	0.0	0.0	0.0	0.0	0.0	0.0	0.0	0.0	0.0	0.0	0.0	0.0	0.0	0.0	0.0	0.0	0.0	0.0	0.0	0.0	0.0	0.0	0.0	0.0	0.0	0.0	0.0	0.0	0.0	0.0	0.0	0.0	0.0	0.0	6.2114596113327165	0.0	0.0	0.0	0.0	0.0
Usp19	0.0	0.0	0.0	0.0	0.0	0.0	7.862312068542575	0.0	8.475388474898107	0.0	7.453663260950246	5.529672405361912	2.611115141718252	0.0	0.0	0.0	0.0	0.0	5.817842431647558	0.0	0.0	0.0	7.580935774360049	0.0	0.0	0.0	0.0	0.0	0.0	0.0	0.0	0.0	0.0	6.958428841632728	7.479786640099863	0.0	0.0	0.0	0.0	0.0	0.0	0.0	0.0	0.0	0.0	0.0	0.0	0.0	5.693010764674033
Pola1	5.637215406372367	0.0	0.0	0.0	0.0	0.0	0.0	0.0	0.0	0.0	0.0	0.0	0.0	0.0	0.0	0.0	0.0	0.0	0.0	0.0	0.0	0.0	0.0	0.0	0.0	0.0	0.0	0.0	0.0	0.0	0.0	0.0	0.0	0.0	0.0	0.0	0.0	0.0	0.0	2.8522362273381066	0.0	0.0	7.664998558788648	0.0	0.0	0.0	0.0	0.0	0.0
Cdc42	9.876255633650018	9.908879506331715	3.7178013807121912	2.792292277041958	8.901359695303572	8.610974433006046	2.091985959025512	8.987354962038676	6.5932642495531555	10.082295459087566	7.723553740241477	9.739253941547508	8.71424593891303	7.496459428826625	9.05175853940707	8.359620014654611	9.75330210195828	9.041140109397505	8.77718196880938	10.501435303458045	10.408125066120029	8.89631471004277	10.672297426385526	7.430834092718328	0.0	9.324414109626359	8.901352663879251	9.228787449238803	9.09226946385714	8.732642322606639	8.854713214305237	7.886823944571343	10.349229256674187	10.895071760251398	5.337875892210667	6.1470528850848165	10.655089780894572	10.52101210878104	7.372027777396189	6.2413493677874925	7.455134603870363	8.296274343332652	7.664998558788648	8.330203628280232	10.064846343235919	8.752977844343468	9.128529745967894	8.218791082925065	9.654568646602408
Pknox1	0.0	0.0	0.0	0.0	4.594743719083601	0.0	0.0	0.0	0.0	0.0	0.0	6.591143521532981	0.0	0.0	0.0	2.522545271248219	0.0	8.569266202753612	0.0	0.0	0.0	7.11942559633598	0.0	2.59585202091835	0.0	0.0	0.0	0.0	0.0	1.8430769225522654	0.0	9.392336346467879	5.14165328714589	8.273379759659047	0.0	0.0	7.381586331651349	0.0	0.0	0.0	0.0	0.0	0.0	0.0	0.0	0.0	7.127317167486096	0.0	0.0
Gmnn	7.757573341545099	0.0	0.0	2.792292277041958	0.0	0.0	0.0	0.0	0.0	0.0	0.0	0.0	0.0	0.0	0.0	0.0	0.0	0.0	0.0	0.0	0.0	0.0	0.0	0.0	0.0	0.0	0.0	0.0	0.0	0.0	0.0	0.0	0.0	0.0	0.0	0.0	0.0	0.0	0.0	0.0	0.0	0.0	0.0	0.0	0.0	0.0	0.0	0.0	0.0
Acot13	8.871544221162189	0.0	10.718360302978645	0.0	9.353597156099857	11.33366395221503	0.0	8.537019447240471	9.21626061864142	3.36976732326229	0.0	0.0	0.0	0.0	9.724144734465986	7.300273185562885	8.28810344640903	0.0	0.0	0.0	8.97961936942169	8.358527186596925	0.0	0.0	0.0	0.0	0.0	0.0	0.0	0.0	0.0	0.0	0.0	0.0	4.3731129213798905	9.587857837746524	7.021486018242297	0.0	0.0	0.0	0.0	0.0	0.0	8.330203628280232	0.0	0.0	0.0	2.3735092018044215	0.0
Cdk4	7.202722632249863	0.0	0.0	0.0	0.0	0.0	5.73372112955876	5.6479235731295345	6.2494102504088245	5.710237627929509	5.428673678265125	0.0	0.0	6.9526543549198205	4.574827429190946	0.0	2.9862479763912426	5.2065235340170934	5.817842431647558	5.703956785015934	2.1931967190455715	0.0	6.756709489864566	0.0	7.347862998439143	7.011459370094626	5.5042094532705566	6.523915301216003	7.084694760906321	6.389012714445524	7.560412367900157	5.888208381838174	6.98608983599765	6.613665861719835	5.910898831587948	0.0	6.540494143103562	8.585191813813633	5.675591161283474	0.0	6.65393272849324	5.992587666673895	5.786135979040443	5.636198810003609	7.166684512040488	7.204853478709433	6.851970415296815	7.5952353290894115	7.054258042397812
B4galnt1	6.842947992434699	3.6843538250431833	8.001718830878536	7.859003800533271	0.0	7.558370487700249	2.091985959025512	7.319796377252671	6.113801814425073	0.0	6.068518641922052	0.0	0.0	0.0	6.789123371418492	6.958781007275286	0.0	0.0	6.486291384788644	5.703956785015934	5.455429890830282	0.0	0.0	0.0	9.066039264889614	0.0	2.2323299745494745	5.900244115062118	0.0	0.0	0.0	4.844367421717411	0.0	9.351090635179775	9.304040766100906	5.830205242000615	6.915424749189026	8.678066422774082	8.90882423881615	0.0	7.733790925589436	6.106320889966531	8.69612048755293	0.0	7.007400679312638	5.233896383830172	5.987871395801115	4.453517799511296	2.1316536087000224
Mettl1	0.0	0.0	0.0	0.0	5.699307061918895	0.0	0.0	0.0	0.0	0.0	0.0	0.0	6.180637343865373	4.622249415612684	0.0	0.0	0.0	0.0	0.0	5.298115441176888	0.0	0.0	0.0	0.0	10.919450440208905	0.0	5.997330406970674	0.0	0.0	0.0	7.73201812411481	0.0	0.0	3.294508597910244	0.0	0.0	6.222435479036698	8.608976973778061	5.457895441778829	0.0	0.0	5.869115154204163	0.0	4.108115105019031	5.268530125836901	4.8315815211840984	6.336558037064811	0.0	4.810317553613131
Tspan31	7.522690691565557	0.0	0.0	0.0	0.0	0.0	0.0	7.386500052114626	8.40451008368924	9.214098969709049	0.0	0.0	10.041125316188387	0.0	8.962136438799014	0.0	0.0	0.0	0.0	7.421417513680417	0.0	7.883808091909773	7.423113929662278	0.0	0.0	8.247844256570145	0.0	0.0	0.0	0.0	8.687497107654213	0.0	7.610098896876398	0.0	6.319929290727993	8.332666063285338	0.0	2.8844710675729353	7.402869361213176	0.0	0.0	0.0	0.0	0.0	0.0	0.0	0.0	7.903122879742191	6.899378882951001
Kif5b	5.231808035320695	7.0379797959730945	0.0	0.0	9.009057565144364	9.62291651538617	9.443135388702604	0.0	8.133587871585796	3.36976732326229	0.0	8.481961867548442	0.0	0.0	0.0	0.0	2.15770746989251	7.843061973704074	0.0	0.0	0.0	0.0	0.0	0.0	9.624601228425481	0.0	0.0	0.0	6.988138887065761	0.0	8.088573474704821	0.0	9.298884880179124	0.0	9.391369346166776	8.268739120182977	0.0	0.0	8.148603998363319	2.8522362273381066	7.48889072353753	0.0	7.7663934185917505	0.0	7.166684512040488	2.480013569578325	0.0	4.70553585050562	6.580468933733426
Saal1	0.0	0.0	0.0	0.0	0.0	0.0	0.0	0.0	0.0	0.0	0.0	0.0	0.0	0.0	0.0	0.0	2.15770746989251	0.0	3.594753209872515	2.3952210161190437	0.0	0.0	0.0	0.0	0.0	0.0	3.5965496780911863	0.0	0.0	0.0	3.6916788298746765	0.0	0.0	0.0	0.0	0.0	0.0	0.0	0.0	0.0	0.0	0.0	0.0	0.0	0.0	0.0	0.0	6.330164199193185	0.0
Cnp	0.0	0.0	0.0	0.0	0.0	8.402961679303019	0.0	0.0	0.0	2.50298678733202	0.0	0.0	0.0	0.0	0.0	0.0	0.0	0.0	0.0	0.0	0.0	6.1814954889353855	0.0	0.0	0.0	0.0	0.0	0.0	0.0	0.0	0.0	0.0	0.0	0.0	7.479786640099863	0.0	0.0	0.0	0.0	0.0	0.0	0.0	0.0	0.0	0.0	0.0	0.0	0.0	0.0
Sod2	7.034021302166971	6.750910720508339	0.0	0.0	7.030273215636391	0.0	0.0	7.450255463969027	7.103347890585243	0.0	0.0	0.0	7.362051142903122	0.0	7.812199692541571	0.0	8.272035638236067	0.0	0.0	0.0	0.0	0.0	6.999735882101254	7.298376487090435	9.027637863575237	8.005857566962243	0.0	7.178658180754952	1.9742045436870277	7.380379772650365	8.634386631843896	8.105927391671868	0.0	0.0	0.0	0.0	8.599026500670488	0.0	8.701181732119462	0.0	0.0	0.0	8.678884404129864	7.783384185034972	8.14261348452497	6.459456466517136	8.085755299261674	6.085594842457685	6.6305750871196025
Tmco6	0.0	0.0	0.0	0.0	0.0	0.0	0.0	0.0	0.0	0.0	0.0	0.0	7.682224264812012	0.0	0.0	0.0	0.0	0.0	0.0	0.0	0.0	0.0	0.0	0.0	0.0	0.0	0.0	0.0	0.0	0.0	0.0	0.0	7.843456087318987	0.0	0.0	0.0	0.0	0.0	0.0	0.0	0.0	0.0	0.0	0.0	0.0	0.0	0.0	0.0	0.0
Stambp	4.665915064250073	7.162595537083031	0.0	0.0	0.0	0.0	0.0	0.0	0.0	0.0	0.0	0.0	0.0	0.0	0.0	0.0	0.0	0.0	6.654427292806045	0.0	0.0	0.0	5.480529964915856	0.0	0.0	0.0	0.0	0.0	0.0	6.810867069335092	0.0	1.915621741232194	7.980388458326983	0.0	0.0	0.0	0.0	0.0	0.0	0.0	0.0	6.488408383791772	0.0	0.0	0.0	0.0	0.0	0.0	0.0
Ezh1	3.1903614017019724	0.0	2.8234833710171237	0.0	7.221538007291051	0.0	0.0	2.257037634536371	0.0	0.0	0.0	2.5901693297150077	0.0	7.496459428826625	8.126963876833944	0.0	0.0	0.0	6.94132762529082	7.904437765922361	0.0	0.0	0.0	0.0	0.0	0.0	4.935053285764091	0.0	0.0	0.0	8.056631360427412	0.0	0.0	0.0	0.0	0.0	0.0	0.0	0.0	0.0	5.886522267705965	0.0	0.0	6.679929214608744	0.0	0.0	0.0	0.0	0.0
Ctnnb1	2.3403338330830463	0.0	0.0	0.0	0.0	0.0	8.033795389590951	0.0	8.68129878667169	0.0	10.495319140054853	11.148988463800068	5.388122731553419	10.329105078550452	7.924925767994676	7.980341338624409	5.628445079477512	8.070411182453173	10.526370059501954	9.84750309745842	10.32215047994724	8.466733094559025	10.034189151415312	9.24425714764711	3.0070572592430715	9.343493322665626	6.7083228632411025	7.7893106962812055	8.81106848305287	10.097526104816684	6.545196805008444	1.915621741232194	7.225346064009188	6.737968551602212	9.551607866013132	9.39173399905841	7.669519075364278	0.0	8.865195215013657	0.0	7.815876507157115	7.480351797400654	6.318511101157726	6.288437086309523	0.0	0.0	6.3972145675034495	0.0	6.474712875898654
Eif1b	8.072733266383757	0.0	0.0	0.0	8.784968830669802	8.303730414526466	8.383104784399416	0.0	0.0	8.11085431777241	0.0	0.0	0.0	0.0	0.0	0.0	0.0	7.736630008299197	0.0	0.0	0.0	7.11942559633598	0.0	0.0	0.0	0.0	8.430451685464226	9.637916544796123	1.9742045436870277	5.721232609107875	0.0	0.0	8.473493682381529	0.0	0.0	8.332666063285338	0.0	6.154369689757435	8.054620084303812	0.0	0.0	0.0	0.0	2.3395013031601057	0.0	7.816166588906286	4.197800168023218	7.2436693102749725	0.0
Psmd2	4.880165674980173	7.6192782446409595	5.227747570721835	0.0	0.0	0.0	2.091985959025512	7.017064980184525	0.0	0.0	6.510233791558653	0.0	7.406179494452087	0.0	0.0	9.030817264017436	0.0	6.629022859677104	0.0	0.0	0.0	0.0	8.059924078141522	0.0	0.0	5.448689072032933	5.997330406970674	6.217332913164552	0.0	6.93809714433867	0.0	2.7105094392844653	6.53091951301168	0.0	0.0	5.830205242000615	7.602742282680711	7.327406835732663	0.0	7.452803523893755	6.393760788277717	0.0	0.0	0.0	0.0	0.0	7.16268937194535	8.808880768316376	6.0281646790617645
Vars	7.887059050292571	7.529553739808566	8.673388763269083	0.0	0.0	0.0	8.698513240228014	0.0	0.0	0.0	0.0	5.529672405361912	6.689231383898751	9.591120165086057	3.3409603312401206	0.0	0.0	4.364251634903554	7.035735373384273	0.0	9.009933478649872	0.0	4.381289525654114	2.59585202091835	9.75959735864971	6.281929171474078	8.001271112244059	4.429848633709182	1.9742045436870277	7.869729260218651	7.605265069149491	7.15391625454515	0.0	0.0	8.475739824947432	0.0	0.0	6.8569646843411345	8.303734826821275	6.897271582702509	7.8422323015994735	0.0	0.0	0.0	4.305480217911664	0.0	6.06467696834848	2.3735092018044215	0.0
Abhd16a	0.0	2.79242398833884	8.99890167347051	0.0	0.0	0.0	0.0	0.0	0.0	0.0	8.019265003556496	4.398266552817922	0.0	0.0	0.0	0.0	0.0	0.0	6.295943314548824	0.0	2.1931967190455715	0.0	0.0	0.0	0.0	0.0	0.0	1.9768074922046752	1.9742045436870277	0.0	8.533563985928723	0.0	0.0	0.0	8.114327137240913	0.0	6.222435479036698	0.0	0.0	0.0	0.0	7.437527876675404	0.0	0.0	0.0	0.0	4.197800168023218	6.171807519147386	0.0
Neu1	0.0	0.0	0.0	0.0	0.0	0.0	0.0	0.0	7.173237518108098	0.0	0.0	0.0	7.973715284376897	0.0	0.0	0.0	0.0	0.0	0.0	0.0	0.0	0.0	0.0	0.0	0.0	0.0	0.0	0.0	0.0	0.0	0.0	0.0	0.0	0.0	0.0	0.0	6.0325479400510265	8.293854094193161	0.0	0.0	0.0	0.0	0.0	0.0	6.8752189068473	0.0	5.90674581735687	4.70553585050562	0.0
Clic1	7.202722632249863	6.048916446673119	5.633127708556448	0.0	7.129072900842502	6.62200183864624	5.977361526738528	6.395096557011183	7.611177251062514	8.061284383981251	5.617125784901827	6.155905279502133	6.825463414793857	5.278185398854259	5.802109767550286	0.0	5.288453688141458	6.250123602378201	6.572807335311727	5.8173034622059365	6.438895706583295	7.819955372320607	6.09711145945691	5.943581824192331	3.0070572592430715	6.568060813175977	4.535650818788315	4.924200062952297	4.7741038200431065	5.315282144890772	5.605410842680164	0.0	5.862178387633064	0.0	0.0	7.398162861734197	4.279265038484263	5.702513638932928	5.053757814949871	5.832654433268889	8.168120904645544	0.0	4.93329076079723	5.952313717681206	6.099796018697115	3.8813789315139005	4.197800168023218	5.895981375883962	2.956872501408945
Lsm2	9.154787053279632	0.0	8.49042168252017	0.0	7.861910007290192	0.0	0.0	0.0	0.0	0.0	8.207029021155492	9.200992162364946	0.0	9.37198229289573	0.0	0.0	0.0	9.076479054987207	0.0	8.343424892194523	2.1931967190455715	0.0	2.3126703358650333	0.0	0.0	0.0	7.3224119267257075	0.0	0.0	0.0	7.829752010538462	0.0	7.980388458326983	0.0	0.0	0.0	0.0	0.0	8.148603998363319	8.618146324409702	0.0	0.0	8.811330109753477	6.288437086309523	7.5312109229849105	7.013604734729545	6.617159665611835	0.0	0.0
Pole	8.237213103766319	3.6843538250431833	0.0	0.0	2.493814782172175	0.0	0.0	0.0	0.0	0.0	0.0	0.0	0.0	0.0	0.0	0.0	0.0	0.0	0.0	0.0	0.0	0.0	0.0	0.0	0.0	0.0	0.0	0.0	0.0	0.0	0.0	0.0	0.0	0.0	0.0	0.0	0.0	5.702513638932928	0.0	0.0	0.0	0.0	0.0	0.0	0.0	0.0	0.0	0.0	0.0
Atp1a2	0.0	0.0	0.0	0.0	0.0	0.0	0.0	0.0	0.0	0.0	0.0	0.0	0.0	0.0	0.0	0.0	0.0	0.0	0.0	0.0	0.0	0.0	0.0	0.0	0.0	0.0	0.0	0.0	0.0	0.0	0.0	0.0	0.0	0.0	0.0	0.0	0.0	0.0	0.0	0.0	0.0	0.0	0.0	0.0	0.0	0.0	0.0	0.0	0.0
Stx1a	0.0	0.0	0.0	0.0	0.0	0.0	0.0	0.0	0.0	0.0	0.0	0.0	0.0	0.0	0.0	0.0	0.0	0.0	0.0	0.0	0.0	0.0	0.0	0.0	0.0	0.0	0.0	0.0	0.0	0.0	0.0	0.0	0.0	0.0	0.0	0.0	0.0	0.0	0.0	0.0	0.0	0.0	0.0	0.0	0.0	0.0	0.0	0.0	0.0
Zfp775	5.066674099012018	0.0	0.0	0.0	0.0	0.0	0.0	0.0	0.0	0.0	0.0	0.0	0.0	0.0	0.0	0.0	0.0	0.0	0.0	0.0	0.0	0.0	0.0	0.0	0.0	0.0	0.0	0.0	0.0	0.0	0.0	0.0	0.0	0.0	0.0	0.0	0.0	0.0	0.0	0.0	0.0	0.0	0.0	0.0	0.0	0.0	0.0	0.0	0.0
Mrpl49	4.665915064250073	0.0	0.0	0.0	0.0	8.465516054207685	7.779024233674142	4.010811882880795	0.0	0.0	0.0	0.0	7.608593328816285	0.0	0.0	0.0	0.0	0.0	0.0	6.020338917367622	0.0	0.0	0.0	0.0	8.519793252718587	0.0	6.899242350247212	0.0	0.0	0.0	0.0	0.0	0.0	0.0	0.0	0.0	0.0	0.0	0.0	8.134187385582653	0.0	0.0	0.0	8.780106209356644	0.0	5.399555451069871	7.755919142224139	8.000574939249983	0.0
Dennd2c	0.0	0.0	0.0	0.0	0.0	0.0	0.0	0.0	0.0	0.0	0.0	0.0	0.0	0.0	0.0	0.0	0.0	0.0	0.0	0.0	0.0	0.0	0.0	0.0	0.0	0.0	0.0	0.0	0.0	0.0	0.0	0.0	0.0	0.0	0.0	0.0	0.0	0.0	0.0	0.0	0.0	0.0	0.0	0.0	0.0	0.0	0.0	0.0	0.0
Mark3	0.0	0.0	0.0	0.0	0.0	0.0	5.440403805466767	0.0	0.0	0.0	0.0	0.0	6.538780817002589	0.0	0.0	0.0	0.0	0.0	0.0	0.0	0.0	0.0	0.0	0.0	0.0	0.0	0.0	8.500459224306255	0.0	0.0	5.200217396834752	0.0	0.0	0.0	0.0	0.0	0.0	4.729955272356401	8.253855275415837	0.0	0.0	0.0	2.566978678261824	0.0	0.0	6.7322369612787085	7.388630711408225	0.0	2.1316536087000224
Gatad1	4.665915064250073	0.0	0.0	0.0	0.0	0.0	0.0	0.0	0.0	0.0	0.0	0.0	0.0	0.0	0.0	0.0	0.0	0.0	0.0	5.922389981206029	0.0	0.0	7.750023306278193	0.0	0.0	0.0	0.0	0.0	0.0	0.0	0.0	0.0	0.0	0.0	0.0	0.0	0.0	7.588943353103529	0.0	0.0	0.0	0.0	0.0	3.1894376403623323	0.0	0.0	0.0	0.0	0.0
M6pr	6.988572677664074	0.0	9.524584943724353	0.0	0.0	7.558370487700249	2.091985959025512	8.349116205045325	8.461488637609829	0.0	8.740552718719016	7.977764666838015	3.4879384309430375	7.533729262711682	6.528695613396259	9.699643819629392	2.15770746989251	6.478638418844527	0.0	0.0	7.095721091989798	5.388972097128587	7.580935774360049	9.17038176593681	8.772915734437191	7.103869737453454	9.118521632714486	0.0	0.0	6.907325991190994	7.627179113010431	7.587370205066391	5.862178387633064	0.0	9.005007080570513	9.055264094779455	8.820887313892623	6.278211696525676	0.0	5.982123845908373	0.0	0.0	8.16334250744924	6.1301422195638775	2.2493408968516997	6.7322369612787085	8.242747129496138	7.3211707104876425	8.067129854800987
Lrrc8a	0.0	0.0	5.79981917009187	0.0	0.0	0.0	0.0	0.0	0.0	0.0	0.0	0.0	0.0	0.0	0.0	0.0	0.0	0.0	0.0	0.0	0.0	0.0	0.0	0.0	0.0	0.0	0.0	0.0	0.0	0.0	0.0	0.0	0.0	0.0	0.0	0.0	0.0	0.0	0.0	0.0	0.0	2.6375333847278157	0.0	0.0	0.0	0.0	0.0	0.0	0.0
Ppp2r1a	5.066674099012018	0.0	6.427970269182937	6.582506818038335	2.493814782172175	6.097982326660989	7.239492472408877	5.278018030232392	0.0	0.0	6.602353668522467	6.432438226168772	5.200390692937493	0.0	3.3409603312401206	4.88145397406262	0.0	0.0	4.843194187844688	0.0	0.0	5.20123717179919	6.646745097092375	7.767884917344711	3.9144171136123878	4.948204137508117	6.488228023902117	0.0	6.773169149364035	6.475462592642985	1.9928858358495305	3.2200653989097376	6.84972388901085	0.0	0.0	7.398162861734197	0.0	7.76863376086272	0.0	0.0	5.410817329257748	0.0	7.01198153178236	6.987543401687042	6.677729588984236	5.046717608531639	5.987871395801115	6.403267950443315	4.97451797666009
Fance	0.0	0.0	0.0	0.0	0.0	0.0	0.0	0.0	0.0	0.0	0.0	0.0	0.0	0.0	0.0	0.0	0.0	0.0	0.0	0.0	0.0	0.0	0.0	0.0	0.0	0.0	0.0	0.0	0.0	0.0	0.0	0.0	0.0	0.0	0.0	0.0	0.0	0.0	0.0	0.0	0.0	0.0	0.0	0.0	0.0	0.0	0.0	0.0	0.0
Tinf2	5.231808035320695	0.0	0.0	0.0	0.0	0.0	0.0	0.0	0.0	0.0	6.602353668522467	0.0	0.0	0.0	0.0	7.7130205661372875	0.0	0.0	1.9147284712112196	0.0	0.0	0.0	0.0	0.0	0.0	7.981705147965221	0.0	0.0	0.0	0.0	0.0	0.0	0.0	0.0	0.0	0.0	7.021486018242297	0.0	0.0	0.0	8.517944740635812	0.0	0.0	0.0	0.0	0.0	0.0	0.0	0.0
Hapln4	0.0	0.0	0.0	0.0	0.0	0.0	0.0	0.0	0.0	0.0	0.0	0.0	0.0	0.0	0.0	0.0	0.0	0.0	0.0	0.0	0.0	0.0	0.0	0.0	0.0	0.0	0.0	0.0	0.0	0.0	0.0	0.0	0.0	0.0	0.0	0.0	0.0	0.0	0.0	0.0	0.0	0.0	0.0	0.0	0.0	6.602284199002575	0.0	0.0	0.0
Dus3l	5.9533344171298115	3.6843538250431833	6.864126712697313	2.792292277041958	0.0	0.0	0.0	0.0	0.0	0.0	0.0	0.0	0.0	0.0	0.0	0.0	0.0	5.820698657150826	0.0	0.0	0.0	0.0	0.0	0.0	0.0	0.0	0.0	0.0	0.0	0.0	0.0	0.0	0.0	0.0	0.0	0.0	0.0	0.0	0.0	0.0	0.0	0.0	4.371746084492005	0.0	0.0	0.0	4.197800168023218	0.0	0.0
Gtpbp3	0.0	0.0	0.0	0.0	0.0	0.0	0.0	0.0	0.0	0.0	0.0	0.0	0.0	0.0	0.0	0.0	0.0	0.0	0.0	0.0	0.0	0.0	0.0	0.0	0.0	0.0	0.0	0.0	0.0	0.0	0.0	0.0	0.0	0.0	0.0	0.0	0.0	0.0	0.0	0.0	0.0	7.149869526946835	0.0	0.0	0.0	0.0	0.0	0.0	0.0
Tgfbr1	8.565941437962845	0.0	0.0	0.0	0.0	0.0	0.0	0.0	7.138715877846846	0.0	0.0	0.0	0.0	0.0	0.0	0.0	0.0	0.0	0.0	0.0	0.0	0.0	0.0	0.0	9.277176274969092	0.0	0.0	8.259112036082152	7.766558988751049	0.0	0.0	1.915621741232194	0.0	0.0	0.0	0.0	0.0	0.0	0.0	9.93328719745686	0.0	0.0	8.57090579038665	0.0	0.0	0.0	0.0	0.0	0.0
Arpp19	10.671314098312731	10.629135136922937	10.610309322814775	3.684211868005216	3.8970430019174156	8.932164361891653	10.20741833214375	8.690101914602398	9.922124476940992	9.482389269798578	8.87590508840216	8.560818219486702	10.27922878521609	11.224117074669698	10.795494809545445	10.537686415074752	9.50097919413759	9.95686197124808	10.974651949791328	11.96945949830265	10.32215047994724	9.575186032070683	10.654649647565885	11.42826643460002	10.686657860474613	10.91427005849019	9.854448641234635	10.881150177832227	9.130470285619161	10.608633318597322	11.517009098419575	9.005515876764965	10.160350260757735	11.294818940262505	0.0	11.305038350964793	10.226556149470534	10.151542285722957	11.26867536713157	11.076650130819308	10.294126316519636	9.752782533919849	10.394150060003339	9.433412290404272	10.013365022036574	10.806871483241313	9.956357196967389	8.278300997099166	8.085209958584509
Bcl2l1	0.0	0.0	0.0	0.0	0.0	0.0	0.0	0.0	0.0	0.0	6.770627947855817	7.506057396837317	8.765963630496476	8.176253698335683	7.329338187539029	5.096837219010013	4.842798837837617	0.0	7.522371849460433	7.621953219064109	0.0	5.388972097128587	8.799016021343645	6.439171194836268	9.461321791335278	5.134995826183396	0.0	4.429848633709182	8.110284141626495	8.604225510438672	7.8485286797509985	0.0	7.430510882343189	7.539519299543197	4.3731129213798905	8.895118430521107	3.3517148053719965	3.783320588205323	2.195168402201875	8.369479441730478	7.789030259635189	0.0	0.0	6.1301422195638775	0.0	5.046717608531639	0.0	0.0	7.259260855238098
Khsrp	4.665915064250073	0.0	0.0	0.0	2.493814782172175	8.74310101850943	0.0	0.0	0.0	0.0	0.0	0.0	0.0	0.0	0.0	0.0	0.0	0.0	0.0	0.0	0.0	0.0	0.0	0.0	0.0	0.0	0.0	0.0	0.0	0.0	0.0	0.0	0.0	0.0	0.0	0.0	0.0	0.0	0.0	0.0	0.0	0.0	0.0	2.3395013031601057	0.0	0.0	0.0	0.0	0.0
Ccdc124	7.911617805382631	2.79242398833884	7.655329843287278	2.792292277041958	0.0	0.0	9.456599338290774	7.540898196190943	9.13101701697766	9.291376571908515	0.0	9.669796362860206	6.538780817002589	0.0	6.455517206390909	8.834822234412513	9.277769505981114	6.675858302691705	0.0	8.225161066257067	2.1931967190455715	6.076108503988513	7.456089733204998	8.696020551891943	9.139905255636931	7.592689753224301	7.067823797015336	8.612927600704147	0.0	9.630903484830716	10.104257392882566	1.915621741232194	6.34050152919326	0.0	0.0	8.201847656632644	8.987189115526032	9.509410776758735	8.219617651628074	3.748716284631701	10.121956533546616	0.0	5.502427499709741	7.316415363076625	7.5016260553051115	7.333298046114029	8.25918112878381	7.02947520125665	6.41877806276563
Cct4	7.317446304936601	9.199340822014406	0.0	0.0	0.0	8.610974433006046	0.0	8.608621575865044	2.141643084824773	9.79446421128105	6.847934853517834	0.0	7.11856171874826	0.0	6.118857323145588	0.0	8.100673602023408	5.978473958018998	9.414738921882886	8.399109443300311	5.332884970961651	7.571184510439236	8.222076796890184	8.17288348164549	0.0	9.521572312215556	8.890148979936859	7.149118286021934	2.7778364591049702	9.286895667185343	10.08854740391314	7.799742017065845	8.42632325494224	8.535636836601197	10.588096364879743	6.817470408888531	8.455028177268655	7.810264901149073	10.135634114265448	9.757798588463997	8.288013832480061	6.720461382067022	7.664998558788648	9.601220749801936	9.410647856170355	7.204853478709433	9.026620568986246	9.216367786226282	8.97029236890752
0610009B22Rik	4.665915064250073	2.79242398833884	0.0	0.0	0.0	0.0	0.0	0.0	0.0	0.0	8.052305480732977	0.0	0.0	0.0	0.0	0.0	0.0	0.0	0.0	0.0	0.0	0.0	0.0	0.0	0.0	0.0	6.899242350247212	0.0	0.0	0.0	8.195110061497912	5.95421495660434	0.0	0.0	0.0	0.0	0.0	0.0	0.0	0.0	0.0	0.0	0.0	0.0	0.0	6.02472701897743	0.0	0.0	0.0
Zfp655	0.0	0.0	0.0	0.0	0.0	0.0	0.0	0.0	0.0	0.0	0.0	0.0	8.26484347574656	0.0	0.0	0.0	7.01229982356652	4.9256733442947125	0.0	0.0	0.0	0.0	6.010965185136051	7.430834092718328	0.0	0.0	0.0	0.0	0.0	0.0	0.0	0.0	5.546437453780636	0.0	0.0	0.0	6.0325479400510265	0.0	0.0	0.0	0.0	0.0	0.0	0.0	0.0	0.0	5.90674581735687	0.0	0.0
Rhoa	8.050789395485022	7.277297950782352	2.8234833710171237	4.626975413469533	5.822522259381722	8.33757156463726	7.239492472408877	7.017064980184525	7.731888365296694	7.552616128656759	8.207029021155492	7.337124110321238	8.26484347574656	7.336934382639761	9.014028676519922	8.554320229266617	0.0	7.621716364641645	9.54350603735058	0.0	7.774548497338351	6.539641598367277	7.695833256968661	6.740855415793901	0.0	8.36451381363251	5.722053787996399	8.286503919609252	8.587642964769179	7.055010578892653	5.514275629885093	2.7105094392844653	6.699109950134341	8.949702085418973	0.0	7.980271626354121	7.381586331651349	9.61889041881565	0.0	6.819941296560915	8.940155232465317	9.128833460621985	8.84262521577406	5.749442957354702	7.471421776355815	4.271732571706934	8.209306630814943	8.258735844274732	7.7868750750121105
Zmiz1	0.0	0.0	0.0	0.0	0.0	0.0	0.0	0.0	0.0	0.0	0.0	0.0	0.0	0.0	0.0	0.0	0.0	5.54605008739842	0.0	2.3952210161190437	0.0	0.0	7.2076650484519575	0.0	0.0	0.0	5.247518376930801	0.0	0.0	0.0	0.0	0.0	3.6361951766958627	0.0	0.0	0.0	9.452971164335523	0.0	0.0	0.0	4.4443371141547745	3.5166880300544596	0.0	3.1894376403623323	0.0	0.0	0.0	0.0	0.0
Ankrd26	0.0	0.0	8.607465203461901	0.0	0.0	0.0	0.0	0.0	0.0	0.0	0.0	0.0	0.0	0.0	0.0	0.0	0.0	0.0	0.0	0.0	0.0	0.0	0.0	0.0	0.0	0.0	0.0	0.0	0.0	0.0	0.0	0.0	0.0	0.0	0.0	0.0	0.0	2.8844710675729353	8.398600606852115	0.0	0.0	0.0	0.0	0.0	0.0	0.0	0.0	0.0	0.0
Aldh16a1	0.0	0.0	0.0	0.0	0.0	0.0	0.0	0.0	0.0	0.0	6.411828176052787	7.093662957288273	0.0	0.0	0.0	0.0	0.0	0.0	0.0	0.0	0.0	0.0	0.0	0.0	0.0	0.0	0.0	0.0	0.0	0.0	0.0	0.0	0.0	0.0	0.0	0.0	0.0	0.0	0.0	0.0	0.0	0.0	0.0	0.0	0.0	0.0	0.0	5.4202131160512765	0.0
Hnrnpa0	0.0	0.0	0.0	0.0	7.803274695129715	0.0	0.0	6.739341914524723	0.0	0.0	0.0	7.82639732852151	6.278846461079875	0.0	6.455517206390909	0.0	0.0	3.8138953983655077	0.0	0.0	0.0	7.531866856997456	0.0	0.0	4.865766349194973	7.743945263194001	0.0	0.0	6.425330841032189	0.0	0.0	6.135844545188408	5.546437453780636	8.666543270116103	0.0	0.0	0.0	2.8844710675729353	8.487611417586843	0.0	0.0	5.734077803691982	8.086995686967683	7.352714937241479	0.0	7.628614439603367	0.0	3.7597952095481944	0.0
Hnrnph1	6.7909459529760685	7.162595537083031	0.0	0.0	3.3597049317123577	3.0874182883042995	9.293614937860628	4.010811882880795	6.487497960737774	2.50298678733202	9.344537101084482	8.790866656514888	6.180637343865373	7.496459428826625	6.847495165272842	5.856771409933352	9.116157804934124	9.437484734021954	0.0	5.580939764385655	9.323276971812192	5.838983127354257	7.550722436377471	5.685228038852104	3.9144171136123878	0.0	7.145260227242857	9.594741573315384	7.021047452836025	9.135812982540523	8.44996530769672	9.255047490692261	5.14165328714589	4.219050347704956	0.0	0.0	6.915424749189026	8.847600013561513	4.490351074511498	0.0	5.78148175271805	8.636344767610327	0.0	7.032991772750785	0.0	6.851445212791129	0.0	7.851811724227044	2.1316536087000224
Ift43	0.0	0.0	0.0	0.0	0.0	0.0	0.0	0.0	0.0	0.0	0.0	0.0	0.0	0.0	0.0	0.0	0.0	0.0	0.0	0.0	0.0	0.0	0.0	0.0	0.0	0.0	7.959003912683306	0.0	0.0	0.0	0.0	0.0	0.0	0.0	0.0	0.0	0.0	0.0	0.0	0.0	0.0	0.0	0.0	0.0	0.0	0.0	0.0	0.0	0.0
Id3	5.9533344171298115	0.0	0.0	0.0	0.0	0.0	0.0	0.0	0.0	0.0	0.0	0.0	0.0	0.0	0.0	0.0	0.0	0.0	0.0	0.0	0.0	0.0	0.0	0.0	0.0	0.0	0.0	0.0	0.0	0.0	0.0	0.0	0.0	0.0	0.0	0.0	0.0	0.0	0.0	0.0	0.0	0.0	0.0	0.0	0.0	0.0	0.0	0.0	0.0
Arid1a	2.3403338330830463	0.0	0.0	7.220933480654708	0.0	0.0	8.580490050287732	0.0	0.0	2.50298678733202	0.0	0.0	0.0	5.592658728395264	0.0	0.0	6.9327679262253685	5.32879481795527	0.0	0.0	4.701118631088307	6.458091365165491	0.0	0.0	0.0	0.0	0.0	4.924200062952297	6.773169149364035	6.389012714445524	0.0	6.655630795435902	0.0	0.0	7.119523940127319	7.512982025514308	0.0	0.0	0.0	0.0	0.0	5.734077803691982	5.148921958970265	4.879163466991999	0.0	5.80602305234208	0.0	0.0	0.0
Ctsd	8.294359990831278	9.807543563840571	8.651747231429628	0.0	8.800041653281916	10.274327700574112	9.941439386203992	9.497846043992613	2.968143540030575	2.50298678733202	7.841659257584034	8.37691452110213	3.4879384309430375	7.946819030032104	7.951782875284971	8.572419604312024	0.0	8.676796001922856	0.0	0.0	8.635256069161187	0.0	9.200326392400546	0.0	0.0	0.0	5.5042094532705566	0.0	3.6686253896424885	3.131463017714486	7.73201812411481	0.0	3.6361951766958627	0.0	9.391369346166776	8.666158945052809	0.0	0.0	0.0	0.0	5.886522267705965	2.6375333847278157	8.413083500677406	6.043966157941129	8.626580975930555	7.845184901185711	5.527102963314645	8.781720572514914	8.848555621147254
Rplp1	10.945543376917092	12.772305362804213	12.17392944060938	12.304061301322875	12.139936507666844	10.642452566926288	12.189468578352017	12.787447032496543	11.20612857715282	12.145142567094807	11.123350966201112	11.087060593757585	12.00465767041434	11.835239778728857	10.731064369967413	11.291666431136642	11.612267437392704	12.271923315633877	11.659144110953584	11.420250233168275	12.257462191399185	11.759682573138525	12.056191655082143	11.659612251183995	11.658214338972563	10.574070279585833	12.297842974820204	10.422286046119195	12.033617142335064	10.829868567402597	11.683125009820344	12.044366491403506	11.123210077261545	11.128755600980442	10.728871715152936	10.965215311479565	10.561490682172346	10.789097622935659	11.155512490039497	11.871194974259778	11.066472215598539	10.955369490888843	11.816420359390756	11.605479104383697	11.09916300440679	11.337705704108014	11.161984952968224	10.298958618297615	11.057844676432971
Abhd8	0.0	0.0	6.427970269182937	0.0	2.493814782172175	0.0	0.0	0.0	0.0	9.020180254576886	5.211852996059553	2.5901693297150077	7.819089086898414	0.0	0.0	0.0	0.0	0.0	0.0	0.0	0.0	0.0	0.0	0.0	0.0	0.0	0.0	0.0	0.0	0.0	0.0	0.0	0.0	0.0	0.0	0.0	0.0	0.0	0.0	0.0	0.0	0.0	0.0	0.0	0.0	0.0	0.0	0.0	0.0
Ift22	0.0	0.0	0.0	0.0	7.176046110677226	0.0	0.0	0.0	0.0	0.0	0.0	0.0	6.949933862808325	0.0	0.0	0.0	0.0	0.0	0.0	0.0	0.0	0.0	0.0	0.0	0.0	0.0	0.0	0.0	0.0	0.0	8.57924600536368	0.0	0.0	0.0	0.0	0.0	0.0	0.0	0.0	0.0	0.0	0.0	0.0	0.0	0.0	0.0	0.0	7.626103477202041	0.0
Fzd3	0.0	0.0	0.0	0.0	0.0	0.0	0.0	0.0	0.0	0.0	0.0	0.0	0.0	0.0	0.0	0.0	0.0	0.0	0.0	0.0	0.0	0.0	0.0	0.0	0.0	0.0	0.0	0.0	0.0	0.0	0.0	0.0	0.0	0.0	0.0	0.0	0.0	0.0	0.0	0.0	0.0	0.0	0.0	0.0	0.0	0.0	0.0	0.0	0.0
1700008O03Rik	0.0	0.0	0.0	0.0	0.0	0.0	0.0	0.0	0.0	0.0	0.0	0.0	0.0	0.0	0.0	0.0	0.0	0.0	0.0	2.3952210161190437	0.0	0.0	0.0	0.0	0.0	0.0	0.0	0.0	0.0	0.0	0.0	0.0	0.0	0.0	0.0	0.0	0.0	0.0	2.195168402201875	0.0	0.0	0.0	0.0	0.0	2.2493408968516997	0.0	0.0	0.0	0.0
Mid1ip1	0.0	0.0	0.0	0.0	0.0	0.0	0.0	0.0	0.0	0.0	0.0	0.0	0.0	0.0	0.0	8.4602521254039	6.393849620669239	2.0928512683456177	0.0	0.0	0.0	0.0	0.0	0.0	0.0	0.0	0.0	0.0	0.0	0.0	0.0	0.0	0.0	0.0	0.0	0.0	0.0	0.0	0.0	0.0	0.0	5.231074428034455	0.0	0.0	0.0	0.0	0.0	0.0	4.97451797666009
Ap2s1	8.25651467944694	6.1726303014154595	7.931610916404895	8.187042683164307	8.216696579129746	7.721048934573968	7.841936532873982	7.706702682065135	0.0	0.0	8.474134503073662	9.031373543316592	0.0	7.418900705368158	8.620990289107912	8.834822234412513	0.0	0.0	0.0	0.0	7.369520019137997	0.0	7.971458023931908	7.734095177783572	0.0	7.147946000701936	6.806938478481097	0.0	9.429076360377163	3.8010261410619735	7.228974445832599	6.574010135870077	4.57698139422156	8.391656099943216	0.0	0.0	7.459133425243276	7.76863376086272	0.0	7.644418874790395	0.0	6.981213837238391	6.404910229711448	6.1301422195638775	7.670666245282814	8.154310204536737	6.936145482048906	7.498458549373707	6.97889582858317
Fgfrl1	0.0	4.627123115325958	0.0	0.0	0.0	0.0	0.0	0.0	0.0	0.0	0.0	0.0	0.0	0.0	0.0	0.0	0.0	0.0	0.0	0.0	0.0	0.0	0.0	0.0	0.0	0.0	0.0	0.0	0.0	0.0	0.0	0.0	0.0	0.0	0.0	0.0	0.0	0.0	0.0	0.0	0.0	0.0	0.0	0.0	0.0	5.046717608531639	0.0	0.0	0.0
Fhl2	8.581330979237082	0.0	9.594313848802907	2.792292277041958	7.803274695129715	9.138221396337805	0.0	8.011484942764538	0.0	0.0	10.232484613868236	10.504093470367854	3.4879384309430375	9.82707195919333	0.0	8.059469728399533	8.95441007918874	2.0928512683456177	0.0	7.712652639939505	8.969371447053192	6.759816937079081	9.374298270898132	8.46834778206749	0.0	8.954235842996427	6.853828490648316	0.0	1.9742045436870277	1.8430769225522654	9.292017920056008	8.42971093458647	8.42632325494224	8.634913307420941	0.0	8.332666063285338	7.459133425243276	0.0	7.433065397439448	8.618146324409702	8.229312449758293	7.783666676857625	0.0	0.0	0.0	7.560257259744287	8.338655135980114	0.0	0.0
Emc10	4.665915064250073	0.0	8.964205031956716	0.0	7.861910007290192	4.554540506927978	2.091985959025512	8.398435741419217	7.3036125948048145	0.0	0.0	0.0	0.0	0.0	0.0	10.466884940619671	2.15770746989251	2.0928512683456177	1.9147284712112196	2.3952210161190437	0.0	0.0	6.328412041817834	0.0	0.0	0.0	7.027489021060091	0.0	0.0	3.8010261410619735	8.307949101947955	0.0	6.121073228798431	0.0	0.0	8.807844966862419	0.0	5.869357098248081	0.0	0.0	0.0	6.981213837238391	0.0	7.584060514883937	0.0	7.725436122082408	7.197215029965228	7.825455159373748	0.0
Fbxw9	0.0	0.0	0.0	0.0	0.0	0.0	0.0	6.577462633730826	0.0	0.0	0.0	0.0	0.0	0.0	0.0	0.0	0.0	0.0	0.0	0.0	0.0	0.0	0.0	0.0	0.0	0.0	0.0	0.0	0.0	0.0	0.0	0.0	0.0	0.0	0.0	0.0	0.0	0.0	0.0	0.0	0.0	0.0	5.909486537631595	0.0	0.0	0.0	0.0	0.0	0.0
Fnbp4	3.1903614017019724	0.0	0.0	0.0	0.0	0.0	2.9120157257308468	6.9302981285414775	0.0	0.0	0.0	0.0	8.216095603707531	0.0	0.0	0.0	0.0	0.0	4.533776844684325	0.0	0.0	0.0	0.0	0.0	0.0	0.0	0.0	6.159246901684383	8.30990586500932	0.0	0.0	0.0	6.121073228798431	4.219050347704956	10.135929409166085	6.626651489652015	0.0	7.636007327254148	0.0	6.559458496195318	0.0	6.790199092280251	0.0	3.7206975982511437	0.0	0.0	0.0	0.0	4.162771877661529
Cers4	6.893140645281741	9.523685643813376	0.0	0.0	2.493814782172175	8.402961679303019	0.0	0.0	0.0	0.0	0.0	0.0	0.0	9.701685460319295	0.0	0.0	0.0	0.0	0.0	0.0	8.56893179354973	0.0	0.0	8.316797208041237	0.0	0.0	0.0	0.0	9.447350796318284	1.8430769225522654	0.0	1.915621741232194	0.0	8.05176424861238	0.0	0.0	0.0	0.0	0.0	0.0	0.0	0.0	0.0	0.0	0.0	0.0	7.358440230380213	0.0	0.0
Scrn3	0.0	0.0	0.0	0.0	0.0	0.0	0.0	0.0	0.0	0.0	0.0	0.0	0.0	7.706873655744078	0.0	0.0	0.0	0.0	0.0	0.0	0.0	0.0	0.0	0.0	0.0	0.0	0.0	0.0	0.0	0.0	0.0	0.0	0.0	0.0	0.0	0.0	0.0	0.0	0.0	0.0	0.0	0.0	0.0	0.0	0.0	0.0	0.0	7.626103477202041	0.0
Phax	5.9533344171298115	2.79242398833884	0.0	0.0	0.0	0.0	0.0	0.0	0.0	0.0	0.0	0.0	7.973715284376897	0.0	0.0	0.0	8.272035638236067	7.597592966071757	1.9147284712112196	0.0	0.0	6.950796964253961	0.0	0.0	9.341205511822988	0.0	0.0	0.0	8.362210913322143	8.104865287014523	0.0	7.096614187506635	6.121073228798431	0.0	0.0	0.0	7.794459311951725	0.0	0.0	0.0	7.521875043038522	7.975493119218486	7.01198153178236	8.25548062465851	8.911679416463818	3.8813789315139005	0.0	6.539221089522515	6.899378882951001
Tle1	0.0	0.0	0.0	0.0	0.0	5.741417436777223	0.0	0.0	0.0	0.0	4.956583050244365	0.0	6.538780817002589	0.0	6.2969852160402855	0.0	0.0	5.643525767358481	0.0	3.7846851613114643	0.0	0.0	0.0	0.0	0.0	6.022598142344876	0.0	0.0	5.05399187119452	0.0	7.391442424775224	4.534939952585292	6.121073228798431	9.096261084717371	0.0	8.936852025322164	0.0	0.0	8.270674136559546	8.226975816994967	5.886522267705965	4.059009568360985	5.65124450139837	0.0	5.268530125836901	0.0	0.0	0.0	0.0
Snrpb2	6.988572677664074	0.0	0.0	0.0	0.0	0.0	0.0	8.190155019064536	8.00533394334257	0.0	0.0	0.0	8.335009434551242	0.0	0.0	8.359620014654611	7.5805441334826416	7.780149454992927	0.0	7.979419684894609	0.0	0.0	8.957108491845972	0.0	0.0	2.3970796667122736	0.0	9.583742877986166	9.655542774421646	8.271189998125031	0.0	2.7105094392844653	0.0	7.318418714172029	0.0	4.855342554492194	7.532724007165191	8.608976973778061	7.911822709616662	0.0	0.0	8.538419672569173	0.0	7.861041997489814	0.0	9.563271557540967	8.885549452382953	6.663458710438727	9.027513472556256
Ubc	9.048066536104512	10.82099114003417	10.21230849140758	0.0	7.861910007290192	10.759421656888573	8.909028351390164	8.779687787686086	9.816884125593285	8.158777490211792	8.857329291060456	9.994924496014688	9.962032342543395	9.928502039253102	9.301868557514698	9.732209714365275	9.992716631542292	8.629991489367997	10.168330901596445	9.46812662431767	9.134397490432287	9.93303039565124	9.989838027870551	9.622219689927851	8.404643549902708	9.610889403129297	9.255789179916404	7.561612481442397	9.771285416609143	8.91384793237104	9.571719646753909	0.0	10.297739172819496	3.294508597910244	9.391369346166776	7.898145492954628	9.227759780038003	8.867456670223769	10.65440691587714	8.76978221228743	8.517944740635812	6.856720652926354	7.62955235146785	8.176674996846309	8.598906861090047	4.578645055499383	7.263882293755665	10.002238615429631	9.42539539295984
Prpf31	6.941645602709343	0.0	0.0	0.0	0.0	0.0	0.0	0.0	0.0	0.0	0.0	0.0	0.0	0.0	6.378427672348852	7.384638947854259	0.0	0.0	0.0	5.132766628352622	7.79790119628038	0.0	0.0	0.0	0.0	7.880836839466594	5.997330406970674	0.0	0.0	0.0	0.0	6.655630795435902	0.0	0.0	6.319929290727993	0.0	0.0	3.783320588205323	8.530138683662807	2.8522362273381066	0.0	5.231074428034455	0.0	7.38812355127942	6.8752189068473	6.7322369612787085	7.327604441811006	0.0	0.0
Sertad1	5.9533344171298115	0.0	0.0	0.0	0.0	6.826498438731979	0.0	0.0	0.0	0.0	0.0	0.0	6.825463414793857	8.414679192259152	0.0	0.0	0.0	0.0	7.455631281624251	7.82534409542681	0.0	7.819955372320607	0.0	7.734095177783572	0.0	0.0	0.0	0.0	0.0	0.0	0.0	0.0	0.0	0.0	0.0	0.0	0.0	8.002106302160335	0.0	8.76978221228743	0.0	0.0	0.0	7.161330232134803	0.0	0.0	7.127317167486096	0.0	7.493906056839659
Carhsp1	7.35374604077041	0.0	0.0	0.0	0.0	9.213053811278002	0.0	8.636296166371135	0.0	3.36976732326229	0.0	0.0	0.0	2.5174456793025346	8.838068622859925	0.0	0.0	0.0	0.0	0.0	8.301219816151036	9.659690524499997	0.0	0.0	0.0	0.0	0.0	0.0	0.0	0.0	0.0	0.0	8.473493682381529	0.0	0.0	0.0	0.0	0.0	0.0	0.0	0.0	0.0	0.0	0.0	0.0	0.0	0.0	0.0	0.0
Elk3	0.0	0.0	0.0	0.0	6.317505111368331	0.0	2.9120157257308468	0.0	2.141643084824773	0.0	0.0	0.0	0.0	0.0	7.841217652274774	0.0	0.0	0.0	0.0	6.429809052198436	6.378217993559796	4.731411465737241	0.0	0.0	0.0	0.0	0.0	0.0	0.0	0.0	0.0	0.0	7.110672051765383	0.0	0.0	9.266398352489642	0.0	0.0	0.0	0.0	0.0	0.0	0.0	2.3395013031601057	0.0	0.0	6.511374511385794	0.0	0.0
Herpud2	0.0	2.79242398833884	0.0	0.0	0.0	0.0	0.0	0.0	0.0	0.0	0.0	0.0	0.0	0.0	0.0	0.0	0.0	0.0	1.9147284712112196	0.0	0.0	0.0	0.0	0.0	0.0	0.0	0.0	7.516055114053172	0.0	0.0	0.0	0.0	5.546437453780636	0.0	0.0	8.936852025322164	0.0	0.0	0.0	0.0	0.0	0.0	0.0	0.0	0.0	0.0	0.0	0.0	0.0
Rdh13	0.0	0.0	0.0	0.0	0.0	0.0	0.0	0.0	0.0	0.0	0.0	0.0	0.0	0.0	0.0	0.0	0.0	0.0	0.0	0.0	0.0	0.0	0.0	0.0	0.0	0.0	0.0	0.0	0.0	0.0	0.0	7.76338214889626	0.0	0.0	0.0	0.0	8.377254041320917	0.0	0.0	0.0	0.0	0.0	0.0	0.0	0.0	0.0	0.0	0.0	0.0
Nutf2	5.231808035320695	0.0	0.0	0.0	4.594743719083601	3.9999526624491493	3.812845437153342	0.0	0.0	0.0	2.8094690914047247	0.0	4.029388637099884	0.0	3.877665058296336	0.0	2.9862479763912426	5.2065235340170934	0.0	0.0	0.0	0.0	0.0	0.0	5.4341403894955285	0.0	5.099728727759146	5.493236211670734	3.967682963516798	0.0	0.0	4.140499100855875	0.0	4.777956803198464	0.0	0.0	0.0	3.783320588205323	6.31736712427813	0.0	3.218534464281345	0.0	4.371746084492005	6.431068093148008	3.0890424140626274	5.046717608531639	5.527102963314645	3.7597952095481944	4.4123187485472215
Arpc5	8.807553884332934	9.646145216675906	9.703525007003277	0.0	8.691067130395249	3.0874182883042995	8.869311289541841	9.549703288564826	7.90619926621931	3.36976732326229	9.113597444199197	8.263613418638917	7.682224264812012	9.231606823087716	9.343026830834143	0.0	9.906873353433566	10.466725131472261	7.095407508179777	8.976558602039612	10.408125066120029	8.732560070763862	9.219659017551287	7.767884917344711	0.0	9.642044557846209	8.64559946412717	10.027014181159041	8.19923819866184	8.035415719139761	9.278234249529241	6.191638765142422	7.843456087318987	0.0	0.0	10.248751894588795	8.791206432226494	0.0	8.725785035433823	8.685093620233076	9.165610909509322	8.745703949138008	9.719884773295751	9.33704865673375	8.37247205405133	8.265825134336685	8.338655135980114	9.032734758977211	9.073522949442427
Elavl2	0.0	0.0	0.0	0.0	0.0	0.0	0.0	0.0	0.0	0.0	0.0	0.0	0.0	0.0	0.0	0.0	0.0	0.0	0.0	0.0	0.0	0.0	0.0	0.0	0.0	0.0	0.0	0.0	0.0	0.0	0.0	0.0	0.0	0.0	0.0	0.0	0.0	0.0	0.0	0.0	0.0	0.0	0.0	0.0	0.0	0.0	0.0	0.0	8.048820289334918
Pou2f2	0.0	0.0	0.0	0.0	0.0	0.0	0.0	0.0	0.0	0.0	0.0	0.0	0.0	0.0	6.2969852160402855	0.0	0.0	0.0	0.0	0.0	0.0	0.0	0.0	0.0	6.417358970059378	5.583186412861897	0.0	0.0	6.3753041572433515	6.147084538284532	0.0	6.4422082736496815	0.0	0.0	0.0	0.0	0.0	0.0	8.9923130543492	0.0	0.0	0.0	0.0	0.0	6.509565033275496	0.0	6.336558037064811	0.0	0.0
Ubqln4	0.0	0.0	0.0	0.0	0.0	0.0	0.0	0.0	0.0	0.0	0.0	0.0	6.825463414793857	6.838147401091636	0.0	0.0	0.0	0.0	0.0	3.251136408518612	0.0	0.0	0.0	0.0	0.0	0.0	0.0	1.9768074922046752	7.260345644752704	0.0	0.0	0.0	0.0	0.0	0.0	0.0	0.0	6.775234443785564	0.0	2.8522362273381066	0.0	6.106320889966531	0.0	0.0	0.0	0.0	0.0	0.0	0.0
Rps18	10.189113963914883	11.860237719958528	12.383750918510675	11.855475818746434	12.550815689576396	11.102253346737472	11.332620059507242	12.607775951022084	11.618405853435076	11.480875778303478	11.782595148883258	10.816814108106803	11.611103962092667	10.85968239797213	10.522954231257579	10.6527345924213	11.403185163525693	11.380448676050538	11.551407392214081	11.832911294980086	11.182124269325648	11.030771761239116	10.615047496268566	11.218234416155983	12.160028731190495	11.16006312528148	11.69167230657264	11.42330352009188	12.195530239019106	11.446353402517227	12.077640121199579	11.230148579649985	11.744472064249111	10.340212160038273	10.492582896381892	11.7119428811988	11.931273608168436	10.835201136251772	12.083236828490678	12.392346012827122	10.629130493397353	10.73436238447771	11.708019508663183	11.61298098473946	11.424905310587445	11.503877009737478	11.838454266521667	11.053556908806002	12.029767840624777
Rpl10	9.391442699840185	9.13994313822325	10.298394635846744	9.389705379399839	9.82076529877059	9.63657419053593	10.643891599477676	10.811007364408798	10.382995162879292	9.931820036367503	9.38400548673256	8.774415973662482	9.150212092320588	10.531514169376717	9.383043406347086	9.579500444574863	9.60084164482886	9.004913750381027	9.094801897843283	10.109163873880073	10.912097684158557	10.621827378064253	9.784471177785809	9.891094694493582	7.991024422035656	9.417382861539995	9.603206689295414	9.890866305302428	7.823634011097141	9.9123515790805	9.185279738622325	10.330426586859707	8.473493682381529	9.97375195191087	8.764509436432755	8.895118430521107	10.423203301597342	10.606203060049388	10.750461118000683	9.86755399692625	8.288013832480061	9.862071616750942	9.97418082777849	9.53167841137996	10.07492577436566	10.283661822682616	9.996118690116987	10.42279667405622	9.803968701262278
Rps15a	9.564036741026351	13.12131919471934	12.237055659863712	11.400797738250622	11.310439102656172	12.224554198646121	9.031040236231428	11.746976684914374	11.660078687214579	11.622184515670567	11.131103942196125	9.26126431293509	12.181701908466247	11.818348653994736	10.214638959882086	11.730936972567553	11.182417439672413	11.394518607363626	11.150224124612608	10.509891062081664	10.898659163343709	11.455301208738051	9.303586305662543	10.666790305501106	12.339257943767684	9.504721586274163	11.292821690549157	10.637010856240094	11.631737281092967	11.908317456021592	10.387118477529485	11.427498460465563	10.773445141944768	11.128755600980442	10.60646303064554	8.332666063285338	10.037247341803361	11.822143310590562	11.621547986497383	10.698754343156626	10.684805420453891	10.943940377569023	10.42549117543584	11.97503292729639	11.47333763294683	11.946950634303995	12.398926477487793	11.007408801010673	11.193204250271439
Ncaph2	6.289461266760171	0.0	0.0	0.0	0.0	7.238354580281752	2.091985959025512	0.0	6.643374994558223	0.0	0.0	0.0	0.0	0.0	6.90359677659688	0.0	0.0	0.0	0.0	0.0	0.0	0.0	0.0	8.747736702085584	3.0070572592430715	8.206759151959405	7.538740874685996	0.0	0.0	0.0	7.257355018477003	6.909639182622394	0.0	0.0	0.0	0.0	0.0	0.0	0.0	0.0	7.521875043038522	0.0	0.0	8.383810876558066	0.0	2.480013569578325	5.7293763247855445	0.0	6.97889582858317
Hipk1	0.0	0.0	0.0	0.0	0.0	8.233569351072129	3.4316278204332793	0.0	6.828037752766849	2.50298678733202	0.0	0.0	0.0	0.0	0.0	8.109909308496078	0.0	0.0	1.9147284712112196	0.0	7.545390785964239	0.0	0.0	0.0	0.0	0.0	6.758473117338878	1.9768074922046752	1.9742045436870277	0.0	0.0	0.0	0.0	0.0	0.0	0.0	0.0	6.3922583197621385	8.761920734358466	0.0	0.0	0.0	0.0	0.0	0.0	6.02472701897743	0.0	0.0	0.0
Man1a2	0.0	0.0	0.0	0.0	0.0	0.0	0.0	0.0	0.0	0.0	0.0	0.0	0.0	0.0	0.0	0.0	0.0	0.0	0.0	0.0	0.0	0.0	0.0	0.0	0.0	0.0	0.0	0.0	0.0	0.0	8.486388041364732	0.0	0.0	0.0	0.0	0.0	8.665971569739925	0.0	0.0	0.0	0.0	0.0	8.1383398091516	0.0	0.0	0.0	0.0	0.0	0.0
Acyp1	5.637215406372367	0.0	0.0	7.9308504273161615	0.0	0.0	0.0	0.0	0.0	0.0	7.950823485233412	0.0	2.611115141718252	9.02465268798125	0.0	7.7130205661372875	0.0	0.0	0.0	0.0	8.012729197131376	5.9624121651053015	7.283113300475121	0.0	0.0	0.0	0.0	0.0	6.773169149364035	0.0	0.0	0.0	0.0	0.0	0.0	10.435021284497255	0.0	0.0	0.0	0.0	0.0	0.0	0.0	6.288437086309523	0.0	0.0	5.63178171669095	4.70553585050562	0.0
Hdac5	0.0	0.0	0.0	0.0	0.0	0.0	0.0	0.0	0.0	0.0	0.0	0.0	0.0	0.0	0.0	0.0	0.0	0.0	0.0	0.0	0.0	0.0	0.0	0.0	0.0	0.0	0.0	0.0	0.0	0.0	0.0	0.0	0.0	0.0	0.0	0.0	0.0	0.0	0.0	0.0	0.0	0.0	0.0	0.0	0.0	0.0	0.0	0.0	0.0
Rala	6.044987888340054	0.0	0.0	2.792292277041958	0.0	0.0	9.352416668492898	8.44612483919061	0.0	0.0	0.0	0.0	0.0	0.0	0.0	0.0	8.303994271003152	0.0	0.0	0.0	0.0	0.0	0.0	8.19788826872655	0.0	0.0	0.0	0.0	0.0	0.0	7.466293569955084	6.909639182622394	0.0	9.633097583175077	0.0	3.9043401807787608	0.0	0.0	0.0	0.0	0.0	8.95754756718645	6.023116288766542	7.201692228920455	8.16165513363579	7.248951232193605	0.0	8.460611753042624	0.0
Vdac3	8.78114129872752	2.79242398833884	0.0	0.0	6.685356869938871	9.63657419053593	2.091985959025512	6.395096557011183	6.784040386817226	0.0	7.878972690786785	7.337124110321238	8.89544639937575	7.570060483828767	5.042853720508479	7.163684692376471	0.0	0.0	7.951681805180898	0.0	7.820881901825294	8.003613588456727	0.0	6.162621623375697	0.0	6.568060813175977	0.0	6.159246901684383	0.0	6.843741860857298	8.462208674790421	6.297143414772798	8.42632325494224	6.958428841632728	0.0	0.0	0.0	0.0	0.0	0.0	7.311609864767935	6.856720652926354	0.0	6.621621685322193	0.0	6.793071992218119	6.617159665611835	7.851811724227044	4.62499942762558
Vps72	5.379966787873492	7.277297950782352	3.7178013807121912	0.0	0.0	0.0	0.0	0.0	0.0	0.0	0.0	0.0	0.0	0.0	5.678927540428842	0.0	0.0	0.0	1.9147284712112196	0.0	6.106230225441236	0.0	5.919346438934602	6.05725475170303	0.0	5.448689072032933	0.0	0.0	0.0	5.572264891358039	0.0	0.0	4.57698139422156	7.149623121079515	0.0	0.0	0.0	0.0	7.911822709616662	0.0	0.0	0.0	3.9797523550984466	5.06566761745763	6.828322777515003	3.8813789315139005	4.660588597188574	0.0	3.860841568187229
Gabpa	0.0	0.0	0.0	0.0	0.0	5.266737358792451	0.0	0.0	0.0	0.0	0.0	0.0	0.0	0.0	0.0	0.0	0.0	4.761669649821945	0.0	0.0	0.0	0.0	0.0	0.0	0.0	0.0	7.480170427428164	1.9768074922046752	0.0	0.0	0.0	1.915621741232194	0.0	0.0	0.0	0.0	0.0	0.0	0.0	0.0	0.0	0.0	0.0	6.56085800083794	5.5253131174049965	0.0	0.0	5.4202131160512765	0.0
Bmp7	0.0	0.0	0.0	0.0	7.030273215636391	6.62200183864624	0.0	0.0	8.632510365079499	0.0	0.0	5.813489567696627	7.75227906995457	0.0	7.624650001121039	0.0	0.0	6.675858302691705	4.843194187844688	0.0	8.49941087867747	7.065376819278555	0.0	5.536336943849792	0.0	6.114319894278056	0.0	9.311116017478838	0.0	0.0	0.0	0.0	0.0	0.0	0.0	6.406690356405695	7.733341280085938	6.4979461699931775	0.0	0.0	7.348851690773775	0.0	0.0	6.2114596113327165	0.0	2.480013569578325	6.851970415296815	0.0	0.0
Dynll1	9.391442699840185	0.0	4.265743252275663	8.353152421737907	5.822522259381722	8.121483205205394	8.120934368111941	2.257037634536371	8.043155949020475	10.518587646521876	10.936893011383562	9.704943110369388	9.262496373691015	9.907359307855494	9.920466470453912	9.899259958142	9.747503220672172	10.525444850870773	0.0	7.904437765922361	6.849769881065852	7.609459009156146	7.5198628028738606	2.59585202091835	0.0	9.51317155123477	9.759135632176784	8.035199192213204	10.825056112814329	9.011118326479966	8.962069157861547	10.247299162642243	9.992383307731686	8.465441880201304	4.3731129213798905	9.129129076487938	9.614216613848765	9.709686858900435	8.887174645620384	9.433693679063591	0.0	7.783666676857625	11.092144344706474	6.940616596929912	9.140058677383962	10.557942218863621	7.8885966379173915	10.082332924411196	9.18670234567874
Pdcl	0.0	0.0	0.0	0.0	0.0	0.0	0.0	0.0	5.797072411653946	0.0	0.0	0.0	0.0	6.2594757578795495	0.0	0.0	0.0	0.0	0.0	0.0	4.886814227386314	5.555066503752343	0.0	0.0	0.0	0.0	0.0	0.0	0.0	0.0	0.0	0.0	0.0	5.493733342688611	4.3731129213798905	0.0	0.0	0.0	0.0	0.0	7.15221321645619	0.0	0.0	0.0	5.5253131174049965	0.0	6.1375994545705	0.0	0.0
Tmem184b	0.0	0.0	0.0	0.0	0.0	0.0	0.0	0.0	0.0	0.0	0.0	0.0	0.0	0.0	0.0	0.0	6.804591553804384	2.0928512683456177	0.0	0.0	0.0	0.0	0.0	0.0	0.0	0.0	0.0	0.0	0.0	6.248773403948215	0.0	0.0	0.0	0.0	0.0	0.0	0.0	0.0	0.0	0.0	0.0	0.0	0.0	0.0	0.0	0.0	0.0	0.0	0.0
Nf2	0.0	0.0	0.0	0.0	0.0	0.0	0.0	0.0	0.0	0.0	0.0	0.0	0.0	0.0	0.0	0.0	0.0	0.0	0.0	7.229974219461929	0.0	0.0	0.0	0.0	0.0	0.0	0.0	0.0	0.0	0.0	0.0	0.0	0.0	0.0	0.0	0.0	0.0	0.0	0.0	0.0	0.0	0.0	0.0	0.0	0.0	0.0	0.0	0.0	0.0
Cabp7	0.0	0.0	0.0	0.0	0.0	0.0	0.0	0.0	0.0	0.0	0.0	0.0	0.0	0.0	0.0	0.0	0.0	0.0	0.0	0.0	0.0	0.0	0.0	0.0	0.0	0.0	0.0	0.0	0.0	0.0	0.0	0.0	0.0	0.0	0.0	0.0	0.0	0.0	0.0	0.0	0.0	0.0	0.0	0.0	0.0	0.0	0.0	0.0	0.0
Zmat5	6.941645602709343	0.0	8.816418634885844	0.0	0.0	0.0	8.120934368111941	0.0	0.0	0.0	0.0	0.0	0.0	7.496459428826625	7.689913410683827	0.0	0.0	0.0	0.0	0.0	8.333539654662141	0.0	4.381289525654114	0.0	0.0	0.0	0.0	8.391149197657992	8.03172199358586	0.0	9.228927139148517	1.915621741232194	0.0	3.294508597910244	0.0	6.817470408888531	8.377254041320917	0.0	3.028367994236508	8.196704613895001	0.0	0.0	0.0	0.0	7.560201274742148	6.122784666174992	7.778896809077222	5.895981375883962	0.0
Ewsr1	7.959515635458359	6.048916446673119	8.252356705880755	4.937178592724169	5.2502502717117565	9.650103783075261	6.579497243126104	0.0	8.963606773614806	3.36976732326229	8.424523812012708	7.196027813835041	7.406179494452087	4.8754875407676375	5.915596670748829	2.522545271248219	7.705446788448125	8.556808285299176	5.953019005858251	9.424067329605695	8.426369514377782	0.0	0.0	4.4047559006026775	0.0	7.560438126854746	7.509752860587878	4.6141024040299214	7.314444865666776	6.297050475700916	8.280555907459808	7.479431684520617	6.34050152919326	4.219050347704956	10.531550324687194	5.423595606126732	6.800943150701518	8.23392870604444	0.0	0.0	7.109451809472732	7.149869526946835	6.836561012209762	7.0770520282826395	0.0	7.204853478709433	6.894671768370771	6.539221089522515	6.474712875898654
Ap1b1	0.0	0.0	7.857921306993077	0.0	0.0	0.0	0.0	0.0	0.0	6.879147517828378	0.0	0.0	0.0	0.0	0.0	0.0	2.15770746989251	6.530527956975148	7.919025828595264	0.0	0.0	0.0	0.0	0.0	0.0	0.0	0.0	0.0	0.0	0.0	0.0	0.0	0.0	0.0	0.0	0.0	0.0	0.0	0.0	0.0	0.0	0.0	0.0	0.0	0.0	0.0	0.0	0.0	8.12070429383774
Gnat2	0.0	0.0	0.0	0.0	0.0	0.0	0.0	0.0	0.0	0.0	0.0	0.0	0.0	0.0	0.0	0.0	0.0	0.0	0.0	0.0	0.0	0.0	0.0	0.0	0.0	0.0	0.0	0.0	0.0	0.0	0.0	0.0	0.0	0.0	0.0	0.0	0.0	0.0	0.0	0.0	0.0	0.0	0.0	0.0	0.0	8.008011271744515	0.0	0.0	0.0
Bcl2l13	0.0	0.0	0.0	0.0	0.0	0.0	0.0	0.0	0.0	0.0	0.0	8.006221597865204	2.611115141718252	0.0	0.0	0.0	0.0	0.0	0.0	3.7846851613114643	0.0	0.0	0.0	0.0	0.0	0.0	0.0	0.0	0.0	0.0	0.0	0.0	0.0	3.294508597910244	0.0	0.0	0.0	0.0	0.0	0.0	0.0	0.0	0.0	0.0	0.0	0.0	0.0	0.0	0.0
Lnpk	7.078081795891748	0.0	0.0	0.0	0.0	0.0	0.0	0.0	0.0	0.0	0.0	0.0	0.0	0.0	0.0	0.0	0.0	0.0	0.0	0.0	6.804369619347705	0.0	0.0	0.0	0.0	0.0	0.0	0.0	0.0	0.0	0.0	0.0	0.0	0.0	0.0	0.0	0.0	0.0	0.0	0.0	0.0	0.0	0.0	0.0	7.471421776355815	6.214599554203611	0.0	4.453517799511296	0.0
Prr29	0.0	0.0	0.0	0.0	0.0	0.0	0.0	0.0	0.0	0.0	0.0	0.0	0.0	0.0	0.0	0.0	0.0	0.0	0.0	0.0	0.0	0.0	0.0	0.0	0.0	0.0	0.0	0.0	0.0	0.0	0.0	0.0	0.0	0.0	0.0	0.0	0.0	0.0	0.0	0.0	0.0	0.0	0.0	2.3395013031601057	7.2401829438918055	4.578645055499383	0.0	7.498458549373707	0.0
Pttg1ip	8.094348358309164	0.0	0.0	7.220933480654708	0.0	0.0	0.0	6.458481402379942	0.0	8.227803498192648	0.0	0.0	0.0	0.0	0.0	0.0	0.0	7.209118477526637	0.0	0.0	0.0	6.889903377630811	0.0	0.0	0.0	0.0	0.0	0.0	0.0	6.5961379420606105	7.466293569955084	0.0	0.0	0.0	8.475739824947432	8.201847656632644	0.0	0.0	0.0	0.0	0.0	0.0	0.0	5.378954261728954	8.680385825070287	4.271732571706934	0.0	8.335453115128995	0.0
Ube2g2	0.0	0.0	0.0	0.0	0.0	0.0	0.0	0.0	0.0	0.0	0.0	8.960429688473171	0.0	0.0	7.447274300969386	8.400718949256026	0.0	0.0	0.0	8.602559677744729	0.0	0.0	0.0	0.0	0.0	6.80672775753053	7.027489021060091	0.0	0.0	7.508920413819311	7.416826760227218	0.0	0.0	5.179787657182398	0.0	0.0	5.241628475233892	3.783320588205323	0.0	2.8522362273381066	0.0	0.0	0.0	0.0	0.0	5.682834468329733	0.0	0.0	0.0
Nav1	0.0	0.0	8.629776109641897	2.792292277041958	0.0	0.0	0.0	0.0	0.0	0.0	0.0	9.085719207103683	0.0	0.0	2.4767439894722534	0.0	0.0	0.0	0.0	0.0	0.0	6.889903377630811	2.3126703358650333	0.0	0.0	2.3970796667122736	0.0	0.0	0.0	0.0	0.0	0.0	0.0	0.0	0.0	0.0	0.0	0.0	0.0	0.0	0.0	0.0	0.0	0.0	0.0	0.0	0.0	0.0	0.0
Tnpo1	0.0	0.0	0.0	0.0	0.0	0.0	7.495727135433092	0.0	5.134485119526912	0.0	0.0	7.093662957288273	0.0	0.0	0.0	0.0	0.0	0.0	0.0	3.7846851613114643	2.1931967190455715	0.0	0.0	0.0	0.0	0.0	0.0	0.0	0.0	0.0	0.0	0.0	0.0	6.737968551602212	0.0	0.0	0.0	0.0	0.0	0.0	0.0	0.0	0.0	0.0	0.0	0.0	0.0	5.4202131160512765	2.956872501408945
Rnmt	0.0	0.0	0.0	0.0	0.0	7.238354580281752	0.0	8.537019447240471	2.141643084824773	3.36976732326229	5.617125784901827	8.481961867548442	0.0	7.29413604573619	0.0	0.0	0.0	0.0	0.0	0.0	0.0	0.0	2.3126703358650333	0.0	0.0	6.750659609362362	8.563349193200676	0.0	0.0	6.777225654627718	0.0	1.915621741232194	0.0	0.0	7.119523940127319	0.0	6.390212078068924	8.98117824031076	0.0	0.0	0.0	0.0	0.0	0.0	7.343853694033649	7.5248244328046985	5.820785151933062	0.0	7.125878217001016
Srp14	6.131164861355895	0.0	7.655329843287278	0.0	8.194053477730757	7.164856785109683	9.584748674911276	0.0	9.487146778262485	7.552616128656759	5.9331631714264255	8.50208370594944	7.7176768433127165	8.782958045023248	7.689913410683827	2.522545271248219	6.804591553804384	6.051330036800984	7.2346080024464445	7.385107416156256	8.723267997854402	8.971711258824055	8.102202633231402	0.0	3.0070572592430715	9.014997890894822	8.520396034156311	7.669583452290519	0.0	0.0	8.44996530769672	8.000531107624726	6.53091951301168	7.539519299543197	8.475739824947432	4.855342554492194	7.299632998435367	0.0	7.060036061773681	8.94390334454051	9.90782374238339	7.480351797400654	9.650844375537519	9.744715037320915	8.512549315252105	8.244201079630326	8.029384167552996	7.3211707104876425	8.48989870880784
Cdk9	5.855460870066732	0.0	0.0	0.0	6.978214515977086	0.0	8.411036057376773	0.0	0.0	0.0	0.0	0.0	0.0	8.267577222302489	5.042853720508479	0.0	0.0	7.004166851927989	0.0	0.0	0.0	0.0	4.8468003981551355	0.0	0.0	0.0	0.0	9.382666941792852	0.0	0.0	7.0780395044923345	0.0	6.84972388901085	0.0	0.0	0.0	8.698314114811744	7.890087768802171	7.098225664466286	9.115526834100049	8.188807811234064	9.352779616804728	4.371746084492005	7.756540688918486	0.0	0.0	7.970720539597322	0.0	7.647814499052969
Tor2a	6.131164861355895	0.0	0.0	0.0	0.0	0.0	0.0	0.0	0.0	0.0	0.0	0.0	0.0	0.0	0.0	0.0	0.0	0.0	0.0	0.0	8.595828487624118	6.1814954889353855	0.0	0.0	0.0	0.0	0.0	0.0	0.0	0.0	0.0	0.0	0.0	0.0	0.0	0.0	0.0	0.0	0.0	0.0	0.0	0.0	0.0	5.8544413463024405	0.0	0.0	0.0	6.085594842457685	0.0
Fpgs	0.0	0.0	0.0	0.0	0.0	3.0874182883042995	5.642418022871181	0.0	0.0	0.0	0.0	0.0	0.0	0.0	0.0	0.0	0.0	0.0	0.0	0.0	0.0	0.0	0.0	0.0	0.0	7.957141494630452	0.0	0.0	0.0	0.0	0.0	0.0	6.98608983599765	0.0	0.0	0.0	8.416665135833547	0.0	0.0	0.0	0.0	6.856720652926354	0.0	0.0	0.0	0.0	0.0	0.0	4.810317553613131
Mkl2	0.0	0.0	8.440809393592389	0.0	2.493814782172175	7.087412719089302	2.091985959025512	0.0	0.0	0.0	0.0	0.0	0.0	0.0	0.0	0.0	0.0	0.0	0.0	0.0	0.0	0.0	0.0	0.0	0.0	0.0	0.0	0.0	0.0	0.0	0.0	0.0	0.0	0.0	0.0	0.0	0.0	0.0	0.0	0.0	0.0	0.0	0.0	0.0	0.0	0.0	0.0	0.0	0.0
Cbx5	8.402280645589617	0.0	0.0	0.0	0.0	0.0	0.0	0.0	0.0	0.0	0.0	0.0	0.0	0.0	0.0	0.0	0.0	0.0	0.0	0.0	0.0	0.0	0.0	0.0	0.0	0.0	0.0	0.0	0.0	0.0	0.0	4.534939952585292	0.0	0.0	0.0	6.1470528850848165	0.0	5.040969269994922	0.0	0.0	0.0	0.0	0.0	0.0	0.0	5.233896383830172	0.0	0.0	0.0
Apobec3	6.212483064617999	5.4092380953279084	2.8234833710171237	2.792292277041958	8.194053477730757	6.247877684399664	5.205423792553642	7.386500052114626	6.040897252343718	6.93525958885318	8.207029021155492	7.145753093550683	7.645878484297719	0.0	0.0	5.096837219010013	8.509836378050565	5.441508149887731	6.840306698216924	2.3952210161190437	0.0	7.171522410925134	7.354811175004506	0.0	0.0	0.0	5.722053787996399	0.0	8.531648690344715	6.432885093175767	7.44177216809065	1.915621741232194	5.14165328714589	5.969983004882284	9.211083509281961	6.1470528850848165	7.120281205841289	0.0	0.0	5.4772990191792745	5.886522267705965	0.0	7.664998558788648	0.0	0.0	0.0	0.0	5.554650467569944	0.0
Tex15	0.0	0.0	0.0	0.0	0.0	0.0	0.0	0.0	0.0	0.0	0.0	0.0	0.0	0.0	0.0	0.0	0.0	0.0	0.0	0.0	0.0	0.0	0.0	0.0	0.0	0.0	0.0	0.0	0.0	0.0	0.0	0.0	0.0	0.0	0.0	0.0	0.0	0.0	0.0	0.0	0.0	0.0	0.0	0.0	0.0	0.0	0.0	0.0	0.0
Ppp2cb	0.0	0.0	0.0	4.231270139872639	0.0	0.0	0.0	0.0	2.141643084824773	0.0	3.7027163876453266	0.0	0.0	0.0	5.042853720508479	0.0	7.885205627991834	4.761669649821945	6.973488215365422	0.0	0.0	3.48873103388484	0.0	6.5978846869470855	0.0	0.0	0.0	0.0	0.0	0.0	1.9928858358495305	1.915621741232194	0.0	0.0	0.0	0.0	0.0	0.0	2.195168402201875	0.0	4.696284567400408	0.0	0.0	2.3395013031601057	3.0890424140626274	2.480013569578325	7.327604441811006	0.0	2.1316536087000224
Dmap1	6.212483064617999	0.0	0.0	0.0	0.0	0.0	0.0	0.0	0.0	0.0	0.0	0.0	6.889040579513447	2.5174456793025346	0.0	0.0	0.0	0.0	0.0	0.0	0.0	0.0	0.0	0.0	0.0	0.0	4.285003574478802	0.0	0.0	0.0	0.0	0.0	5.862178387633064	0.0	0.0	0.0	0.0	0.0	0.0	0.0	0.0	6.211739561967194	0.0	7.119806454802703	2.2493408968516997	6.793071992218119	0.0	5.4202131160512765	0.0
Mcu	6.7909459529760685	0.0	2.8234833710171237	0.0	0.0	0.0	0.0	4.779292639693718	0.0	0.0	0.0	0.0	0.0	0.0	0.0	0.0	0.0	0.0	0.0	0.0	0.0	0.0	0.0	0.0	6.00793699424961	0.0	0.0	0.0	0.0	0.0	0.0	0.0	0.0	0.0	0.0	0.0	0.0	0.0	0.0	0.0	0.0	0.0	0.0	0.0	0.0	0.0	0.0	0.0	0.0
Bcr	0.0	0.0	0.0	0.0	0.0	0.0	0.0	8.171360985149988	0.0	2.50298678733202	0.0	0.0	0.0	0.0	3.877665058296336	0.0	0.0	0.0	0.0	0.0	0.0	0.0	0.0	0.0	0.0	0.0	0.0	0.0	0.0	0.0	0.0	0.0	0.0	0.0	0.0	0.0	0.0	0.0	0.0	0.0	0.0	0.0	0.0	0.0	0.0	0.0	0.0	0.0	0.0
Fxyd5	11.203491703788883	11.365736312203754	11.251811747669281	11.68934448647725	10.860073672039862	10.283037900106342	9.724865909378568	10.723404983762615	11.324121472249743	11.847256185624321	10.336737606502798	9.596824909858716	9.515099252209978	10.917223555798651	10.864256005302549	7.980341338624409	9.957985749859073	10.200561725015627	10.02224388510528	7.741661427727184	9.855573683780632	10.143303775054635	10.693193695478076	10.050592181511897	8.884562466682594	10.203092185421069	10.595396994243035	10.523602747671209	9.347097829693755	9.865095767757794	10.741219144756977	9.66785623325842	11.137925016688047	9.649019161330912	10.960692187436498	10.344890707878408	11.104505874708753	10.75752254967696	7.098225664466286	2.8522362273381066	8.999907288941577	9.63453084518794	7.2169412606455055	8.919733087955272	9.177960108636535	8.502804536978648	10.358374807048076	8.900106253773195	7.992454665065236
Tfcp2	0.0	0.0	0.0	0.0	0.0	0.0	0.0	0.0	0.0	0.0	0.0	0.0	0.0	0.0	0.0	0.0	0.0	0.0	0.0	0.0	0.0	0.0	0.0	0.0	0.0	0.0	0.0	0.0	0.0	0.0	0.0	0.0	0.0	0.0	0.0	0.0	0.0	0.0	0.0	0.0	9.045988713476332	0.0	0.0	0.0	0.0	0.0	0.0	5.895981375883962	0.0
Pou6f1	0.0	0.0	0.0	0.0	0.0	0.0	0.0	0.0	0.0	0.0	0.0	0.0	0.0	0.0	0.0	0.0	0.0	0.0	0.0	0.0	0.0	0.0	0.0	0.0	0.0	0.0	0.0	0.0	0.0	0.0	8.0073516925998	1.915621741232194	0.0	0.0	0.0	0.0	0.0	0.0	0.0	0.0	0.0	0.0	0.0	0.0	0.0	0.0	0.0	0.0	0.0
Ubp1	0.0	0.0	0.0	0.0	0.0	0.0	0.0	0.0	0.0	0.0	5.211852996059553	8.80713186931557	0.0	0.0	0.0	0.0	0.0	0.0	0.0	0.0	0.0	0.0	6.702774746448258	0.0	0.0	0.0	0.0	0.0	0.0	0.0	0.0	0.0	0.0	0.0	4.3731129213798905	0.0	0.0	0.0	0.0	7.400641067216405	3.750886459494527	0.0	0.0	0.0	0.0	7.412984742866665	0.0	0.0	7.090512516994519
Ick	0.0	0.0	0.0	0.0	0.0	0.0	0.0	0.0	0.0	8.512341699907545	0.0	0.0	0.0	0.0	0.0	0.0	0.0	0.0	0.0	0.0	0.0	0.0	0.0	0.0	0.0	0.0	0.0	0.0	0.0	0.0	0.0	0.0	0.0	0.0	0.0	0.0	0.0	0.0	0.0	0.0	0.0	0.0	0.0	0.0	0.0	0.0	0.0	0.0	0.0
Sdhb	8.177708861105238	7.162595537083031	6.78681204550521	0.0	6.8680983169464636	7.238354580281752	0.0	5.942078867662059	6.828037752766849	8.158777490211792	0.0	7.727315594311699	7.11856171874826	6.9526543549198205	7.752351823640544	7.115122020692498	8.272035638236067	6.889625876357185	7.004947486262095	0.0	0.0	7.317394993853706	8.33275017532223	6.931813401669343	0.0	8.206759151959405	8.672006176146102	7.118960881486169	7.391970260061464	8.29515828325547	6.056737973331692	6.615397601118578	7.225346064009188	0.0	0.0	8.509027387897993	4.279265038484263	6.8569646843411345	8.982137378006868	7.23178292966116	2.3657496545029835	6.720461382067022	6.023116288766542	9.090671008850146	8.436413109187686	8.083014405467518	6.667278877206156	7.20329928501769	6.939685127842812
Snap47	0.0	0.0	7.857921306993077	0.0	0.0	7.164856785109683	0.0	0.0	0.0	0.0	0.0	0.0	6.949933862808325	0.0	0.0	0.0	8.045027813372457	0.0	0.0	7.101591883792775	2.1931967190455715	0.0	0.0	0.0	0.0	0.0	5.099728727759146	0.0	8.047780402472606	0.0	7.257355018477003	0.0	0.0	3.294508597910244	0.0	0.0	7.120281205841289	0.0	0.0	0.0	0.0	0.0	7.309444445397633	0.0	0.0	0.0	5.15794675643743	5.895981375883962	0.0
Kdsr	0.0	0.0	0.0	0.0	0.0	0.0	0.0	7.213575635171612	0.0	0.0	0.0	0.0	0.0	0.0	0.0	0.0	0.0	0.0	0.0	0.0	0.0	0.0	0.0	0.0	0.0	3.253190132976988	0.0	0.0	0.0	0.0	0.0	0.0	0.0	0.0	0.0	0.0	7.602742282680711	0.0	0.0	0.0	0.0	0.0	6.563581611089274	0.0	0.0	0.0	0.0	0.0	0.0
Vps4b	6.212483064617999	0.0	0.0	0.0	0.0	0.0	7.8212691010791335	4.965355618223369	0.0	0.0	0.0	2.5901693297150077	7.75227906995457	0.0	7.484537029317169	5.733501928758711	0.0	5.734830261310843	0.0	0.0	6.4971240705164925	6.458091365165491	0.0	0.0	0.0	6.281929171474078	3.9814590557261385	0.0	4.7741038200431065	0.0	0.0	0.0	6.121073228798431	0.0	0.0	0.0	7.602742282680711	0.0	0.0	9.032265634465901	0.0	0.0	5.909486537631595	5.378954261728954	7.797821611487537	0.0	5.987871395801115	0.0	8.085209958584509
Rps25	10.989464778158702	11.115073027299976	11.736041539425086	12.29387955026345	12.024362518891154	11.087412371012652	11.671135049605642	11.404781904516001	11.63862086025346	11.51809582426973	11.576585856725554	9.958980901678245	11.715627651225763	11.750714009673	11.778307086242087	11.139120227091153	11.900529446994236	11.518545553333526	11.379043506711046	12.719708215974947	12.114820042064524	11.4683763986848	11.019780640978095	10.569555018904158	11.30382836316952	11.315496635307627	11.844599448560475	11.895297104511778	11.20392172588935	11.184492178762532	11.610729481714976	12.382986783634392	11.814841369567619	11.117355951157723	9.589033277112145	10.965215311479565	11.893360963877164	11.542302440293662	11.547571503151866	12.076316096662064	11.23507981708813	11.616467862485498	11.216806104732024	11.696560269621267	12.335224620569422	12.826416812295497	11.135524401290008	11.603815708453551	11.88375504035399
Taz	3.1903614017019724	0.0	0.0	0.0	7.030273215636391	7.614659608296498	0.0	7.450255463969027	0.0	0.0	0.0	8.263613418638917	0.0	0.0	0.0	0.0	0.0	0.0	0.0	0.0	0.0	3.48873103388484	7.5198628028738606	2.59585202091835	3.9144171136123878	0.0	0.0	7.469012096633014	7.7470209370520475	0.0	0.0	5.211243070790774	0.0	0.0	0.0	0.0	6.0325479400510265	0.0	0.0	0.0	0.0	0.0	0.0	0.0	0.0	6.961550784010018	0.0	0.0	6.170447688343512
Aldh3a2	0.0	0.0	7.69818806939858	0.0	0.0	0.0	0.0	0.0	0.0	0.0	0.0	0.0	0.0	0.0	0.0	0.0	0.0	0.0	0.0	0.0	0.0	0.0	0.0	0.0	0.0	0.0	0.0	0.0	0.0	0.0	0.0	0.0	0.0	0.0	0.0	0.0	0.0	0.0	0.0	0.0	0.0	0.0	0.0	0.0	0.0	0.0	0.0	0.0	0.0
Zmynd10	0.0	0.0	0.0	0.0	0.0	0.0	0.0	0.0	0.0	0.0	0.0	0.0	0.0	0.0	0.0	0.0	0.0	0.0	0.0	0.0	0.0	0.0	0.0	0.0	0.0	0.0	0.0	0.0	0.0	0.0	0.0	0.0	0.0	0.0	0.0	0.0	0.0	0.0	0.0	0.0	0.0	0.0	0.0	0.0	0.0	0.0	0.0	0.0	0.0
Tmem115	0.0	0.0	0.0	0.0	0.0	0.0	0.0	6.458481402379942	0.0	0.0	0.0	0.0	0.0	0.0	0.0	0.0	0.0	0.0	0.0	0.0	0.0	0.0	0.0	0.0	0.0	0.0	0.0	0.0	0.0	0.0	0.0	5.412492125940864	0.0	0.0	0.0	0.0	0.0	0.0	6.980483389324849	0.0	0.0	0.0	0.0	0.0	0.0	2.480013569578325	0.0	4.920007624211048	4.4123187485472215
Hyal2	0.0	0.0	0.0	0.0	0.0	0.0	0.0	0.0	0.0	0.0	0.0	0.0	0.0	0.0	0.0	0.0	0.0	0.0	0.0	0.0	0.0	0.0	0.0	0.0	0.0	0.0	0.0	0.0	0.0	0.0	0.0	0.0	0.0	0.0	0.0	0.0	0.0	0.0	0.0	0.0	0.0	0.0	0.0	0.0	0.0	0.0	0.0	0.0	0.0
Ifrd2	0.0	0.0	0.0	0.0	0.0	0.0	0.0	0.0	0.0	0.0	0.0	0.0	0.0	0.0	0.0	0.0	0.0	0.0	0.0	0.0	0.0	0.0	0.0	0.0	0.0	0.0	0.0	0.0	0.0	0.0	1.9928858358495305	0.0	0.0	0.0	0.0	0.0	0.0	0.0	0.0	0.0	0.0	0.0	3.9797523550984466	0.0	0.0	0.0	0.0	0.0	0.0
Tusc2	7.241986282324097	0.0	0.0	0.0	6.618910036646859	0.0	7.330055727475991	0.0	0.0	0.0	0.0	0.0	5.961555986683302	0.0	7.624650001121039	0.0	8.653196494014377	0.0	0.0	7.421417513680417	0.0	6.1814954889353855	8.435535033239201	0.0	0.0	2.3970796667122736	7.145260227242857	7.118960881486169	0.0	0.0	0.0	7.707064193372622	6.53091951301168	0.0	0.0	0.0	8.162224987302064	0.0	5.950709379752266	8.640809031200483	8.915543817104162	7.677255017894082	0.0	7.6728766582751	0.0	7.2917409658724655	6.511374511385794	2.3735092018044215	8.254544582022742
Nprl2	6.044987888340054	0.0	0.0	0.0	7.467938403172949	0.0	0.0	0.0	0.0	0.0	0.0	0.0	0.0	0.0	0.0	0.0	0.0	0.0	0.0	0.0	0.0	0.0	0.0	0.0	0.0	0.0	0.0	0.0	1.9742045436870277	0.0	8.195110061497912	0.0	7.430510882343189	0.0	0.0	0.0	0.0	0.0	0.0	0.0	0.0	0.0	0.0	0.0	0.0	0.0	0.0	0.0	0.0
Rassf1	0.0	0.0	0.0	8.12713232524764	0.0	0.0	0.0	0.0	0.0	8.993999696021653	0.0	0.0	0.0	0.0	0.0	0.0	5.817440071975998	2.0928512683456177	0.0	0.0	6.936496769134378	0.0	0.0	0.0	0.0	0.0	0.0	0.0	0.0	0.0	4.634743756968491	0.0	0.0	0.0	0.0	0.0	0.0	0.0	0.0	0.0	0.0	0.0	0.0	0.0	3.0890424140626274	2.480013569578325	0.0	0.0	0.0
Slc3a2	6.044987888340054	0.0	0.0	0.0	7.54153148011361	3.0874182883042995	7.521579596209863	8.4616772145916	6.5932642495531555	8.912480714692746	8.236077720171124	0.0	0.0	9.48094539220154	8.534801714484303	7.807738850793323	7.906178802173591	0.0	8.932496490416742	9.74378414444366	7.972246804457874	0.0	0.0	7.925892994301759	0.0	10.234093040872354	9.389104222555114	8.452896380312424	8.554307852221164	8.271189998125031	10.434493010694315	10.183372358958719	4.57698139422156	6.4776347897735524	7.89280215073607	8.393880137965047	8.933857131686773	7.890087768802171	7.34051244014264	9.16327054398317	9.206762804870841	10.32255212298903	7.353562926142732	3.7206975982511437	6.920638504467839	8.265825134336685	8.752578091888612	8.023943049824117	8.347358706789782
Nxf1	8.217649789823133	0.0	5.444629418164675	9.943878997025852	6.748877606592382	9.318492395342655	7.300495167596832	0.0	2.968143540030575	8.158777490211792	0.0	0.0	0.0	0.0	6.2969852160402855	6.0756030239710315	8.380924361153	0.0	0.0	0.0	7.2728313578263935	0.0	0.0	0.0	8.374360476879831	9.08468758842081	9.220442475102615	8.717258794081626	1.9742045436870277	8.834290681885673	1.9928858358495305	7.235815499014117	0.0	10.36933624730187	0.0	8.201847656632644	0.0	9.052299337843323	5.201410836523581	8.849773886625012	9.824348581969474	0.0	9.633055393095898	9.433412290404272	0.0	0.0	7.732569581141461	7.074933752201694	0.0
Stx5a	6.7909459529760685	0.0	0.0	0.0	2.493814782172175	4.954147445792394	0.0	8.49228785785506	7.5335846105277975	3.36976732326229	0.0	9.722200523033376	7.944087501511953	0.0	0.0	0.0	8.509836378050565	0.0	0.0	7.385107416156256	9.775492316611254	8.114228438549622	2.3126703358650333	2.59585202091835	7.950544448373994	7.981705147965221	7.182473589216162	0.0	0.0	8.387237444842324	0.0	0.0	8.606402038451037	0.0	0.0	0.0	3.3517148053719965	0.0	6.555589337181238	0.0	0.0	0.0	0.0	0.0	0.0	0.0	5.820785151933062	0.0	0.0
Raver1	0.0	0.0	0.0	0.0	0.0	0.0	0.0	0.0	5.964111563866642	0.0	0.0	0.0	0.0	0.0	0.0	0.0	0.0	0.0	0.0	0.0	0.0	0.0	0.0	0.0	0.0	0.0	0.0	0.0	0.0	0.0	0.0	0.0	0.0	0.0	0.0	0.0	0.0	0.0	0.0	0.0	0.0	0.0	0.0	0.0	0.0	0.0	0.0	0.0	0.0
2610507B11Rik	0.0	9.807543563840571	0.0	0.0	0.0	7.771439207153095	0.0	0.0	0.0	0.0	6.602353668522467	0.0	0.0	6.427306853254096	0.0	0.0	0.0	2.0928512683456177	0.0	0.0	6.936496769134378	0.0	2.3126703358650333	0.0	0.0	0.0	6.228404098045684	8.696987430460206	0.0	0.0	0.0	0.0	5.14165328714589	0.0	5.337875892210667	0.0	0.0	0.0	8.737931113610536	2.8522362273381066	7.065384140492908	6.488408383791772	2.566978678261824	0.0	0.0	0.0	0.0	0.0	5.9513897726593585
AI597479	0.0	0.0	0.0	0.0	0.0	0.0	0.0	0.0	0.0	0.0	0.0	0.0	8.113361442384283	2.5174456793025346	0.0	0.0	0.0	0.0	0.0	0.0	0.0	0.0	0.0	0.0	0.0	0.0	0.0	0.0	7.084694760906321	0.0	0.0	0.0	0.0	0.0	0.0	7.619332944454956	0.0	0.0	0.0	0.0	0.0	0.0	0.0	0.0	0.0	0.0	0.0	0.0	0.0
Ifi35	5.855460870066732	0.0	0.0	0.0	8.723051620653044	0.0	0.0	8.414507899727909	0.0	0.0	5.783781140480495	0.0	0.0	8.601790530668275	3.3409603312401206	10.466884940619671	0.0	8.31194181917513	1.9147284712112196	2.3952210161190437	8.609091100402717	0.0	0.0	0.0	0.0	8.052982215773211	8.062437030980261	8.686743925690058	0.0	1.8430769225522654	9.654076479109426	0.0	8.327087101074309	0.0	0.0	0.0	0.0	0.0	7.933108258984673	6.559458496195318	0.0	8.617284284721128	9.389935310308744	7.032991772750785	0.0	0.0	7.4471799816228	9.295310000322576	0.0
Rdm1	8.177708861105238	0.0	0.0	0.0	0.0	0.0	7.779024233674142	2.257037634536371	0.0	0.0	0.0	0.0	0.0	0.0	0.0	0.0	0.0	0.0	0.0	0.0	0.0	0.0	0.0	0.0	0.0	7.6551074352924635	0.0	0.0	0.0	0.0	0.0	0.0	0.0	0.0	0.0	0.0	0.0	0.0	0.0	0.0	0.0	0.0	0.0	0.0	0.0	0.0	0.0	0.0	0.0
Nedd8	9.718171516724306	8.379222313217822	2.8234833710171237	9.227993412725494	10.321491193706596	0.0	9.902616624648344	8.804294202637305	2.968143540030575	0.0	8.424523812012708	9.615416701589222	8.623703508865173	8.267577222302489	9.879089903552211	6.173711910129425	8.83917519378212	8.91015636653008	9.145084878821232	0.0	8.090437677972242	7.317394993853706	7.580935774360049	0.0	0.0	8.864625950073881	9.238224076156841	8.602067200153762	8.66255418782298	0.0	8.374239439760252	9.915762534432993	5.546437453780636	9.000227543448737	0.0	8.807844966862419	0.0	6.0188902101196815	8.11174183519624	10.030887254002645	7.990991422525521	9.073967077313506	8.57090579038665	9.563000663687852	9.749561371667868	10.875289464082528	9.691596464966546	9.702550426570454	9.787499129324766
Gosr1	6.842947992434699	0.0	0.0	0.0	8.624888890711155	0.0	0.0	6.1862965299494315	7.364632587382816	0.0	0.0	0.0	0.0	0.0	0.0	0.0	0.0	0.0	0.0	0.0	8.38070109508122	0.0	0.0	0.0	0.0	0.0	0.0	0.0	0.0	0.0	0.0	0.0	0.0	0.0	0.0	8.452602253343922	0.0	0.0	0.0	0.0	0.0	0.0	0.0	7.886025985983333	0.0	0.0	0.0	0.0	6.899378882951001
Mrpl52	9.79937776225863	0.0	8.99890167347051	10.36936501456064	8.98287740116297	8.954145918747148	7.800301288157279	9.287053828414136	8.60748315839113	0.0	10.195989486100304	0.0	7.851368592479774	2.5174456793025346	3.877665058296336	0.0	10.72026096833138	0.0	9.811565461459914	2.3952210161190437	8.92763592254176	9.49567616680683	0.0	0.0	0.0	8.916511027146472	0.0	1.9768074922046752	0.0	8.171124624053519	0.0	10.22407543950912	10.614185638547703	8.569493754256216	7.89280215073607	9.055264094779455	0.0	7.636007327254148	7.372027777396189	0.0	0.0	8.692060316085476	0.0	7.4226838960484205	9.149627791871545	9.977832236539454	8.369258110113122	6.663458710438727	8.80558173360381
Kansl3	0.0	0.0	0.0	0.0	7.9456231953605405	0.0	2.091985959025512	2.257037634536371	8.933714174331602	0.0	0.0	0.0	0.0	0.0	0.0	0.0	0.0	0.0	0.0	0.0	0.0	0.0	7.776373663381822	0.0	7.147556955904896	0.0	0.0	0.0	0.0	4.602272489877708	0.0	0.0	3.6361951766958627	0.0	7.89280215073607	0.0	0.0	0.0	2.195168402201875	0.0	7.616531131136441	0.0	0.0	0.0	0.0	0.0	0.0	0.0	0.0
Faf1	0.0	0.0	8.816418634885844	0.0	0.0	0.0	0.0	0.0	0.0	0.0	0.0	0.0	0.0	0.0	8.80898661186133	0.0	0.0	0.0	0.0	8.752609001143396	0.0	0.0	7.0865354462800685	0.0	0.0	4.733579474937486	0.0	0.0	0.0	0.0	0.0	0.0	6.53091951301168	0.0	0.0	0.0	0.0	0.0	8.035065606546686	0.0	0.0	0.0	0.0	0.0	0.0	0.0	3.895393394745126	0.0	0.0
Mettl16	0.0	0.0	4.97239277720521	0.0	0.0	0.0	0.0	0.0	6.487497960737774	0.0	0.0	0.0	0.0	0.0	0.0	0.0	0.0	0.0	0.0	0.0	0.0	0.0	0.0	4.71299727769651	0.0	0.0	0.0	0.0	0.0	6.5961379420606105	0.0	5.95421495660434	0.0	0.0	0.0	0.0	0.0	0.0	5.457895441778829	0.0	0.0	0.0	0.0	0.0	4.769908725953378	3.8813789315139005	5.527102963314645	0.0	0.0
Pigyl	7.702339645300331	2.79242398833884	0.0	9.698394585226033	8.96960698021137	0.0	2.091985959025512	8.50735301757151	0.0	9.202713485277695	0.0	0.0	0.0	0.0	0.0	0.0	0.0	0.0	0.0	0.0	0.0	0.0	0.0	7.800901336146582	0.0	0.0	0.0	0.0	0.0	0.0	0.0	0.0	0.0	0.0	0.0	9.199395707921411	0.0	0.0	9.259937950399733	0.0	0.0	0.0	0.0	4.108115105019031	7.936947792235672	0.0	0.0	7.656324976824045	8.619613266617039
Rbm25	5.9533344171298115	0.0	0.0	0.0	0.0	0.0	7.442589485654782	8.816441797499568	8.963606773614806	0.0	7.723553740241477	0.0	0.0	7.890469368389251	0.0	9.156118276782195	0.0	8.710929090182201	0.0	9.159662741800398	0.0	0.0	7.639528030385485	0.0	0.0	8.14285075566326	6.5464787587417534	0.0	0.0	9.256698312097049	9.951965878283248	6.4422082736496815	4.57698139422156	0.0	9.348365722167161	5.830205242000615	9.918720523910162	7.489942818265451	8.971889420041705	4.694030618104063	8.268710880042967	8.296274343332652	8.060621726772743	10.05119966338416	8.732255977338024	8.52090216807324	7.197215029965228	7.771251981652758	0.0
Psen2	0.0	0.0	0.0	0.0	9.214269758772396	8.303730414526466	7.841936532873982	0.0	0.0	0.0	0.0	7.337124110321238	0.0	0.0	5.915596670748829	0.0	0.0	0.0	0.0	6.429809052198436	7.545390785964239	0.0	0.0	0.0	0.0	6.96293530027905	2.2323299745494745	0.0	0.0	0.0	7.045860678387994	0.0	0.0	8.949702085418973	8.553529031907074	6.1470528850848165	0.0	8.827466239541788	7.060036061773681	0.0	0.0	0.0	6.897435500190704	0.0	0.0	0.0	5.63178171669095	5.790928617508049	0.0
Fads1	3.72165638182928	0.0	0.0	0.0	0.0	0.0	0.0	6.789502291532027	0.0	0.0	0.0	9.510063096887999	0.0	0.0	0.0	0.0	0.0	0.0	0.0	0.0	0.0	7.11942559633598	0.0	0.0	0.0	0.0	0.0	0.0	0.0	0.0	0.0	0.0	0.0	0.0	0.0	0.0	0.0	0.0	0.0	0.0	0.0	0.0	0.0	0.0	0.0	0.0	0.0	6.403267950443315	0.0
Tnfrsf22	0.0	0.0	0.0	0.0	0.0	0.0	0.0	0.0	0.0	0.0	0.0	0.0	0.0	0.0	0.0	0.0	0.0	0.0	0.0	0.0	0.0	0.0	0.0	0.0	0.0	0.0	0.0	0.0	0.0	0.0	0.0	0.0	0.0	0.0	0.0	0.0	0.0	0.0	0.0	0.0	0.0	0.0	0.0	0.0	0.0	0.0	0.0	0.0	0.0
Cars	0.0	0.0	0.0	0.0	0.0	3.0874182883042995	0.0	0.0	7.986044491213695	0.0	0.0	0.0	0.0	0.0	0.0	0.0	5.984519719668724	6.530527956975148	0.0	9.510880146129718	0.0	0.0	0.0	0.0	7.680448555883515	7.147946000701936	0.0	0.0	8.576616622467498	1.8430769225522654	8.150411270029295	0.0	3.6361951766958627	0.0	9.551607866013132	8.852141531172116	7.212742373105124	0.0	2.195168402201875	0.0	9.956891237423832	0.0	0.0	6.789917876792395	0.0	0.0	6.936145482048906	0.0	7.410321926660431
Apip	8.550385961452458	9.500258802032116	0.0	8.478315599106141	0.0	0.0	0.0	0.0	0.0	0.0	0.0	0.0	0.0	0.0	7.689913410683827	0.0	10.615914430103341	2.0928512683456177	7.6670496210092	8.58665937184967	7.239106127369699	0.0	0.0	0.0	0.0	7.957141494630452	0.0	8.173670442951408	0.0	8.131735286338962	8.180363807837285	8.722671217903502	8.563445481865823	0.0	0.0	0.0	0.0	0.0	0.0	0.0	8.940155232465317	0.0	0.0	0.0	0.0	0.0	6.617159665611835	0.0	0.0
Pdhx	5.750461127921178	5.764244077225117	0.0	0.0	0.0	0.0	0.0	0.0	0.0	0.0	0.0	0.0	0.0	0.0	0.0	0.0	0.0	0.0	0.0	0.0	0.0	0.0	0.0	0.0	0.0	0.0	0.0	0.0	0.0	0.0	0.0	0.0	0.0	0.0	0.0	0.0	0.0	0.0	0.0	0.0	2.3657496545029835	0.0	0.0	0.0	0.0	0.0	0.0	0.0	0.0
Vac14	6.289461266760171	0.0	0.0	0.0	0.0	0.0	8.08670773467189	6.687374519314638	0.0	0.0	0.0	0.0	0.0	0.0	0.0	0.0	0.0	6.186854551248698	0.0	0.0	0.0	0.0	0.0	0.0	0.0	0.0	0.0	0.0	0.0	7.5886625523295335	0.0	0.0	0.0	0.0	0.0	0.0	0.0	0.0	6.441389652272816	0.0	0.0	0.0	0.0	0.0	0.0	0.0	0.0	0.0	0.0
Mcoln2	0.0	0.0	0.0	0.0	0.0	0.0	0.0	0.0	0.0	0.0	0.0	0.0	0.0	0.0	0.0	0.0	0.0	0.0	0.0	0.0	0.0	0.0	0.0	0.0	0.0	0.0	0.0	0.0	0.0	0.0	0.0	0.0	0.0	0.0	4.3731129213798905	0.0	0.0	0.0	0.0	0.0	0.0	0.0	0.0	0.0	0.0	0.0	0.0	0.0	0.0
Tbrg1	6.7369991800542515	0.0	0.0	0.0	9.290959409300461	0.0	0.0	9.019235607147994	0.0	0.0	8.346754555868802	8.440856158233894	0.0	7.770703737124127	7.520861498271802	7.837978350076676	0.0	6.966987867473883	7.816373814589037	0.0	7.132925323266239	7.819955372320607	7.695833256968661	0.0	0.0	9.061829699595062	8.158948083820398	9.567085998277268	1.9742045436870277	0.0	0.0	7.362759679585355	9.539540551239412	0.0	0.0	7.512982025514308	7.733341280085938	7.725765504007785	5.773243864483594	0.0	7.019927881421418	6.790199092280251	7.950022640042293	7.72918824476216	8.103759211684602	0.0	7.263882293755665	8.822271497684875	6.2366511343873325
Adssl1	6.893140645281741	0.0	0.0	0.0	0.0	0.0	0.0	0.0	0.0	0.0	0.0	0.0	9.494807235155161	0.0	0.0	0.0	0.0	0.0	0.0	0.0	0.0	0.0	6.954295795652376	0.0	0.0	0.0	0.0	7.669583452290519	0.0	0.0	0.0	1.915621741232194	0.0	0.0	0.0	0.0	0.0	0.0	0.0	0.0	0.0	0.0	8.533039104727706	0.0	0.0	0.0	0.0	0.0	0.0
Brf1	0.0	0.0	0.0	0.0	0.0	0.0	0.0	0.0	0.0	0.0	0.0	0.0	0.0	0.0	0.0	0.0	0.0	0.0	0.0	0.0	0.0	5.20123717179919	0.0	5.370292524266182	0.0	0.0	0.0	0.0	0.0	0.0	0.0	7.15391625454515	0.0	0.0	0.0	0.0	8.564351825296832	8.264202518712489	0.0	0.0	0.0	0.0	0.0	4.664918498214527	4.556302776396417	4.271732571706934	0.0	0.0	0.0
Odc1	0.0	0.0	0.0	0.0	0.0	0.0	7.270316224558271	0.0	0.0	0.0	9.989727814253209	7.794120301567603	0.0	0.0	6.02080370288359	10.196294111834094	8.984303541934835	7.843061973704074	9.881030841755717	5.132766628352622	0.0	11.092877918899317	9.822902275109762	9.051951872278057	9.545270206213072	7.8276285345766565	6.364157336627091	7.6057751688799256	9.167685633829278	10.378403653980378	9.021191978327225	8.684289364041192	8.688658539595568	5.493733342688611	0.0	7.273409292625397	10.353833694656755	7.327406835732663	10.4664591985026	10.772441484609912	2.3657496545029835	8.987544966592953	9.624077965576834	9.355054868633273	8.235403785331448	7.560257259744287	10.583875803933667	8.354011531213633	8.692189211364605
Thg1l	0.0	0.0	0.0	0.0	0.0	0.0	0.0	0.0	0.0	0.0	0.0	0.0	0.0	0.0	7.624650001121039	0.0	0.0	0.0	0.0	0.0	0.0	0.0	0.0	0.0	0.0	0.0	0.0	0.0	0.0	7.188971139390641	0.0	0.0	0.0	0.0	0.0	0.0	0.0	0.0	0.0	0.0	0.0	0.0	0.0	0.0	0.0	0.0	0.0	0.0	0.0
Adam19	0.0	0.0	0.0	0.0	9.14512654365097	0.0	0.0	0.0	0.0	0.0	0.0	9.112143140928202	2.611115141718252	7.496459428826625	0.0	7.952970460418088	6.26987759702118	2.9129959614412884	0.0	8.324375291264907	2.1931967190455715	0.0	8.57716332719353	7.552146519547723	9.687532921322726	3.786813339787122	0.0	0.0	7.860466985852658	7.026658397886828	0.0	0.0	6.121073228798431	0.0	9.348365722167161	0.0	0.0	10.102117855248531	8.015242438804675	9.93328719745686	7.234111795905641	0.0	0.0	0.0	5.932498062261615	5.548136691714828	0.0	0.0	6.2366511343873325
Pabpc4	5.231808035320695	6.669236295822668	6.084609481109397	4.626975413469533	0.0	8.082098734236986	0.0	0.0	4.424643930364908	7.361068406150859	6.921309102367128	7.977764666838015	0.0	0.0	0.0	0.0	4.1945805465797195	0.0	0.0	6.629258517686053	0.0	0.0	0.0	0.0	7.7762100698305385	0.0	5.099728727759146	7.3954400240042055	0.0	0.0	1.9928858358495305	4.977298273747558	3.6361951766958627	3.294508597910244	9.66109168357659	6.406690356405695	6.222435479036698	0.0	8.876226786936416	0.0	7.019927881421418	7.39339381305051	6.7065181743966695	5.378954261728954	6.7296936295669685	6.30091920972055	6.455423424423195	4.920007624211048	6.899378882951001
Zfp296	0.0	0.0	0.0	0.0	0.0	0.0	0.0	0.0	0.0	0.0	0.0	0.0	0.0	0.0	0.0	0.0	0.0	0.0	0.0	0.0	0.0	0.0	0.0	0.0	0.0	0.0	0.0	0.0	0.0	0.0	7.885364412969941	0.0	0.0	0.0	7.119523940127319	0.0	0.0	8.786335623778614	0.0	0.0	0.0	0.0	2.566978678261824	0.0	0.0	0.0	0.0	0.0	0.0
Sugp1	5.637215406372367	0.0	0.0	0.0	0.0	4.954147445792394	0.0	0.0	0.0	0.0	0.0	0.0	4.4221677530820935	0.0	0.0	0.0	0.0	0.0	0.0	0.0	5.770767033582633	0.0	0.0	0.0	0.0	0.0	0.0	0.0	0.0	0.0	5.9214001018726785	0.0	0.0	0.0	0.0	0.0	0.0	6.596417291756187	0.0	0.0	0.0	2.6375333847278157	0.0	0.0	6.176690973759754	0.0	5.90674581735687	0.0	0.0
Dhdh	0.0	0.0	0.0	0.0	0.0	0.0	0.0	0.0	0.0	0.0	0.0	8.166095488405983	0.0	0.0	0.0	0.0	0.0	0.0	0.0	0.0	0.0	0.0	0.0	0.0	0.0	0.0	0.0	0.0	0.0	0.0	0.0	0.0	0.0	0.0	0.0	0.0	0.0	0.0	0.0	0.0	0.0	0.0	0.0	0.0	0.0	0.0	0.0	0.0	7.5207248824700486
Zfp790	0.0	0.0	0.0	0.0	0.0	0.0	0.0	0.0	0.0	0.0	0.0	0.0	0.0	0.0	0.0	0.0	0.0	0.0	0.0	0.0	0.0	0.0	0.0	0.0	0.0	0.0	0.0	0.0	0.0	0.0	0.0	0.0	0.0	0.0	0.0	0.0	0.0	0.0	0.0	0.0	0.0	0.0	0.0	0.0	0.0	0.0	0.0	0.0	0.0
Fuz	0.0	0.0	5.227747570721835	0.0	0.0	0.0	0.0	0.0	0.0	0.0	0.0	0.0	0.0	0.0	0.0	0.0	0.0	0.0	2.7094796502568337	0.0	0.0	0.0	0.0	0.0	0.0	0.0	0.0	0.0	0.0	0.0	0.0	0.0	0.0	0.0	0.0	0.0	0.0	0.0	0.0	0.0	0.0	0.0	0.0	0.0	0.0	0.0	0.0	0.0	0.0
Pgam1	6.212483064617999	0.0	0.0	0.0	0.0	0.0	0.0	7.098908200947924	0.0	2.50298678733202	0.0	0.0	6.4572311278906485	0.0	6.95759819755567	5.733501928758711	0.0	0.0	6.693568534092856	5.132766628352622	0.0	6.539641598367277	0.0	2.59585202091835	0.0	7.560438126854746	6.853828490648316	0.0	7.314444865666776	0.0	7.514120350237719	7.287941041458245	0.0	9.291477728373344	0.0	0.0	7.733341280085938	0.0	9.38877853960292	7.290292638594897	7.967239191264654	6.5699775862914604	0.0	8.683657616744332	7.5016260553051115	6.793071992218119	7.4471799816228	4.920007624211048	8.77248985055437
Evi5	6.498448069195387	2.79242398833884	0.0	0.0	8.238989781602147	0.0	0.0	0.0	0.0	0.0	0.0	0.0	0.0	0.0	0.0	0.0	0.0	0.0	0.0	0.0	0.0	0.0	0.0	0.0	0.0	0.0	0.0	0.0	0.0	0.0	0.0	0.0	0.0	0.0	0.0	0.0	0.0	0.0	0.0	0.0	4.4443371141547745	0.0	0.0	0.0	0.0	0.0	0.0	0.0	0.0
Evi5l	0.0	0.0	0.0	0.0	0.0	0.0	0.0	0.0	0.0	0.0	0.0	0.0	0.0	0.0	0.0	0.0	0.0	0.0	0.0	0.0	0.0	0.0	0.0	0.0	0.0	0.0	0.0	0.0	0.0	0.0	0.0	0.0	0.0	0.0	0.0	0.0	0.0	0.0	0.0	0.0	0.0	0.0	0.0	0.0	0.0	0.0	0.0	0.0	0.0
Snapc2	0.0	0.0	8.16339132511777	2.792292277041958	0.0	0.0	0.0	0.0	0.0	0.0	0.0	0.0	0.0	0.0	0.0	0.0	0.0	0.0	0.0	0.0	0.0	0.0	0.0	0.0	0.0	0.0	0.0	0.0	0.0	0.0	0.0	0.0	0.0	0.0	0.0	0.0	0.0	0.0	0.0	0.0	0.0	0.0	0.0	5.952313717681206	2.2493408968516997	0.0	2.160350374780933	0.0	0.0
Git1	0.0	0.0	0.0	0.0	0.0	0.0	8.051649332425884	5.850532985101019	2.141643084824773	0.0	0.0	0.0	0.0	0.0	0.0	0.0	0.0	0.0	0.0	0.0	0.0	0.0	0.0	0.0	0.0	0.0	0.0	0.0	0.0	0.0	0.0	4.140499100855875	0.0	0.0	0.0	0.0	0.0	0.0	0.0	0.0	0.0	0.0	0.0	0.0	0.0	0.0	0.0	0.0	0.0
Gltp	7.935765488758751	0.0	0.0	0.0	0.0	7.558370487700249	0.0	0.0	8.235117184167082	3.36976732326229	0.0	0.0	7.170658311326077	0.0	5.544237364874402	0.0	0.0	0.0	0.0	0.0	3.934771946700889	0.0	0.0	0.0	0.0	0.0	0.0	0.0	0.0	0.0	0.0	0.0	0.0	0.0	0.0	0.0	0.0	0.0	0.0	0.0	0.0	0.0	3.9797523550984466	0.0	0.0	0.0	4.846085700211889	6.663458710438727	0.0
Bnip2	6.212483064617999	0.0	0.0	0.0	6.139342726589205	0.0	8.65245598611429	5.278018030232392	6.784040386817226	0.0	0.0	7.6209239891378004	0.0	0.0	2.4767439894722534	7.980341338624409	0.0	5.32879481795527	7.40935813781008	0.0	4.701118631088307	0.0	0.0	0.0	0.0	6.568060813175977	0.0	0.0	0.0	8.525362779973987	6.634458063941392	5.888208381838174	0.0	0.0	7.6309812781227775	7.718379392433101	0.0	0.0	4.88925202289023	8.474142846305153	6.593154942272829	3.5166880300544596	0.0	0.0	0.0	0.0	5.15794675643743	6.085594842457685	6.0281646790617645
Ccnt1	0.0	0.0	8.75684759932738	0.0	2.493814782172175	0.0	0.0	0.0	0.0	3.907441889594227	0.0	2.5901693297150077	0.0	0.0	7.484537029317169	2.522545271248219	2.9862479763912426	7.17691857832869	0.0	7.741661427727184	8.07139942796844	2.6118428973192374	0.0	4.71299727769651	0.0	5.300351715701499	3.9814590557261385	0.0	0.0	2.6265531119777523	0.0	0.0	0.0	0.0	8.764509436432755	0.0	6.390212078068924	0.0	0.0	0.0	0.0	0.0	0.0	4.664918498214527	0.0	0.0	0.0	0.0	0.0
Brms1l	0.0	0.0	0.0	0.0	0.0	6.507744701638496	0.0	0.0	0.0	0.0	0.0	0.0	0.0	0.0	0.0	0.0	0.0	0.0	0.0	0.0	0.0	0.0	0.0	0.0	0.0	0.0	0.0	0.0	6.155805278711838	0.0	0.0	0.0	0.0	0.0	0.0	5.830205242000615	0.0	0.0	0.0	0.0	0.0	0.0	0.0	0.0	0.0	0.0	0.0	0.0	0.0
Med15	0.0	0.0	0.0	0.0	0.0	8.465516054207685	0.0	0.0	0.0	0.0	0.0	0.0	4.730574093917623	5.727441849314215	0.0	0.0	0.0	0.0	0.0	3.251136408518612	0.0	0.0	0.0	0.0	0.0	4.733579474937486	0.0	0.0	0.0	0.0	0.0	0.0	0.0	0.0	0.0	0.0	3.3517148053719965	0.0	2.195168402201875	0.0	0.0	0.0	0.0	0.0	3.6163538525664465	0.0	0.0	0.0	0.0
Dhdds	5.9533344171298115	0.0	0.0	0.0	0.0	0.0	0.0	0.0	0.0	0.0	0.0	0.0	5.961555986683302	0.0	0.0	0.0	0.0	0.0	0.0	0.0	0.0	0.0	0.0	0.0	0.0	0.0	0.0	0.0	0.0	0.0	0.0	0.0	0.0	0.0	0.0	0.0	0.0	0.0	6.8522710279265295	0.0	0.0	0.0	0.0	6.288437086309523	0.0	5.046717608531639	0.0	3.7597952095481944	0.0
Crybg2	0.0	0.0	0.0	0.0	0.0	0.0	0.0	0.0	0.0	0.0	0.0	0.0	0.0	0.0	0.0	0.0	0.0	7.4437133558988835	7.6670496210092	0.0	0.0	5.9624121651053015	0.0	0.0	0.0	0.0	0.0	0.0	0.0	0.0	0.0	0.0	0.0	0.0	0.0	0.0	0.0	0.0	0.0	0.0	0.0	0.0	0.0	0.0	0.0	0.0	0.0	0.0	0.0
Ubxn11	6.842947992434699	0.0	0.0	0.0	0.0	0.0	0.0	0.0	0.0	0.0	7.63907846785245	0.0	7.645878484297719	2.5174456793025346	5.802109767550286	0.0	0.0	0.0	7.478222934405417	0.0	3.550842885214162	0.0	0.0	5.943581824192331	3.0070572592430715	3.253190132976988	0.0	0.0	0.0	0.0	6.400009617342734	1.915621741232194	7.843456087318987	0.0	0.0	7.398162861734197	4.839245905686457	8.264202518712489	0.0	0.0	3.218534464281345	5.231074428034455	2.566978678261824	0.0	6.7296936295669685	0.0	0.0	3.7597952095481944	0.0
Tjap1	0.0	0.0	0.0	0.0	0.0	0.0	0.0	0.0	0.0	0.0	0.0	0.0	0.0	0.0	0.0	0.0	0.0	0.0	7.0658799354551025	0.0	0.0	0.0	0.0	0.0	0.0	0.0	0.0	0.0	0.0	0.0	0.0	0.0	0.0	0.0	0.0	0.0	0.0	0.0	6.4996191656055675	5.982123845908373	0.0	0.0	2.566978678261824	5.06566761745763	0.0	3.8813789315139005	0.0	0.0	0.0
Rpl15	7.423715299954261	6.048916446673119	8.928653334176648	7.895374315542781	9.82076529877059	7.438741650169012	7.5964684386883485	9.606772437023936	8.78539023946111	9.083625610125157	9.18981407645824	8.034128060831367	7.973715284376897	7.890469368389251	7.287781830358446	8.479562832768528	8.482168236835621	8.266762706626197	7.565209752754795	8.162183097845288	6.804369619347705	6.8263258822507185	9.099575186439962	8.967227698649248	7.577875918085566	6.912722181484725	8.101819527382817	8.231189991436795	8.919769234026752	8.732642322606639	8.612582624133958	9.890697756637271	8.648116450297202	8.87043276325071	0.0	6.626651489652015	8.2950470821794	8.678066422774082	8.219617651628074	9.268887279769887	7.868115242063099	9.329545715365397	8.086995686967683	9.300347672246135	9.44213759616737	9.30584685387474	9.367075001415698	8.335453115128995	9.244156549115907
Tmem167	8.050789395485022	2.79242398833884	0.0	10.585121798491441	3.8970430019174156	8.197166371709239	0.0	0.0	0.0	9.938699388305873	0.0	10.514036303218036	6.4572311278906485	9.49990210382293	0.0	0.0	8.550368418283396	0.0	8.175547347423825	0.0	9.152627405591616	7.883808091909773	7.488328618434016	0.0	3.0070572592430715	7.800269922382118	7.595025961715122	9.926126629640718	7.666110096197117	8.104865287014523	4.9450101557638	7.668259207122138	0.0	10.397884013657514	9.47371215259337	0.0	9.562445027152682	0.0	8.09295143146763	7.23178292966116	7.019927881421418	7.149869526946835	8.32718728721176	9.381649695058915	9.755840347706362	9.924446965143517	9.04569299348525	0.0	8.347358706789782
Mplkip	6.941645602709343	9.093732872953622	0.0	0.0	0.0	7.721048934573968	0.0	7.757990646959949	0.0	7.041332521265902	0.0	0.0	0.0	7.974189438801839	6.2969852160402855	0.0	8.8500398251319	0.0	0.0	0.0	0.0	5.555066503752343	8.016369037086719	7.152516755738097	8.600498834639591	7.6551074352924635	6.364157336627091	0.0	5.966047951751685	7.380379772650365	8.845395585344809	7.20902903321503	0.0	3.294508597910244	0.0	8.131703294570046	0.0	0.0	2.195168402201875	0.0	7.065384140492908	0.0	8.033756630855736	6.621621685322193	0.0	7.013604734729545	7.388630711408225	6.831801483354968	0.0
Kif11	7.784416926069438	0.0	0.0	0.0	0.0	0.0	0.0	0.0	0.0	0.0	0.0	0.0	0.0	0.0	0.0	0.0	0.0	0.0	0.0	0.0	0.0	0.0	0.0	0.0	0.0	0.0	0.0	0.0	0.0	0.0	0.0	0.0	0.0	0.0	0.0	0.0	0.0	0.0	0.0	0.0	0.0	0.0	0.0	0.0	0.0	0.0	0.0	0.0	0.0
Rpa3	4.10909241479802	0.0	0.0	7.999288164160417	0.0	0.0	0.0	0.0	7.103347890585243	0.0	0.0	0.0	6.278846461079875	0.0	0.0	0.0	0.0	0.0	5.210060332108906	0.0	0.0	0.0	6.09711145945691	0.0	0.0	6.5016704913002386	0.0	0.0	0.0	0.0	0.0	7.6484581530751825	0.0	0.0	0.0	6.9859734648398195	7.381586331651349	0.0	0.0	0.0	0.0	4.059009568360985	0.0	3.1894376403623323	6.448852774344821	0.0	5.010426577114163	0.0	7.1941104538958776
Mlkl	0.0	0.0	8.964205031956716	0.0	0.0	0.0	0.0	0.0	0.0	0.0	0.0	0.0	0.0	0.0	0.0	0.0	0.0	0.0	0.0	0.0	7.572725798197263	0.0	0.0	0.0	0.0	4.175479426617308	7.027489021060091	0.0	0.0	0.0	2.799221578915712	0.0	0.0	3.294508597910244	0.0	0.0	0.0	0.0	0.0	0.0	8.168120904645544	0.0	0.0	0.0	0.0	0.0	7.327604441811006	6.883816519052012	0.0
Tnpo3	6.7369991800542515	0.0	0.0	0.0	0.0	0.0	8.29591199546859	0.0	2.141643084824773	7.47901993317409	7.182358325852456	2.5901693297150077	7.31653031362154	6.577632630962743	0.0	8.359620014654611	0.0	2.0928512683456177	0.0	7.652824280191956	0.0	2.6118428973192374	6.808700351493257	0.0	8.926909252219286	0.0	0.0	0.0	7.232515767905166	0.0	0.0	6.4422082736496815	0.0	0.0	7.767823001206751	0.0	0.0	0.0	6.759993806650631	0.0	0.0	7.347866905459023	0.0	6.621621685322193	7.203901726680832	0.0	0.0	0.0	0.0
Ttll5	0.0	0.0	0.0	0.0	0.0	0.0	0.0	0.0	0.0	0.0	0.0	0.0	0.0	0.0	0.0	0.0	0.0	0.0	0.0	0.0	0.0	0.0	0.0	0.0	0.0	0.0	0.0	0.0	0.0	0.0	0.0	0.0	0.0	0.0	0.0	0.0	0.0	0.0	0.0	0.0	0.0	0.0	0.0	0.0	0.0	0.0	0.0	4.920007624211048	0.0
Zfp715	0.0	0.0	0.0	0.0	0.0	3.0874182883042995	0.0	6.9302981285414775	2.968143540030575	0.0	0.0	0.0	4.4221677530820935	0.0	6.2969852160402855	5.2842029763010965	0.0	2.0928512683456177	0.0	0.0	0.0	0.0	0.0	0.0	0.0	0.0	3.0700191617600945	1.9768074922046752	0.0	0.0	0.0	0.0	0.0	0.0	0.0	8.895118430521107	0.0	0.0	0.0	0.0	8.288013832480061	0.0	0.0	0.0	0.0	0.0	7.263882293755665	0.0	0.0
Acp4	0.0	0.0	0.0	0.0	0.0	0.0	0.0	0.0	0.0	0.0	0.0	0.0	0.0	0.0	0.0	0.0	0.0	0.0	0.0	0.0	0.0	0.0	0.0	0.0	0.0	0.0	0.0	0.0	0.0	0.0	0.0	3.2200653989097376	0.0	0.0	0.0	0.0	0.0	0.0	0.0	0.0	0.0	0.0	0.0	0.0	0.0	0.0	3.5123156710866272	2.3735092018044215	0.0
Rps5	9.451297812136943	11.4166787523423	11.112208097198316	10.99853193629807	10.020583363988273	12.002588756821838	9.691091628164328	10.670849698805755	10.451400397240317	10.012283258973975	10.525046086009398	10.514036303218036	10.553887220865018	10.43631870804778	10.440022921616794	9.855585065409102	11.301974097760661	10.977324539080412	11.371520526958701	10.492929692580423	8.012729197131376	10.15628967461732	10.071908533468244	11.315691373344588	5.4341403894955285	9.129344767487222	10.495435122057037	10.010681944778037	11.119069893687131	10.80504335321635	11.44017457437356	11.490026507250771	9.891791690483247	8.634913307420941	11.291017184240124	9.330426831197826	10.270241582189463	10.355121887191396	9.896527204104707	10.21583258739679	10.897678841584998	10.981690496481436	10.278762179076216	9.57841041343312	10.889580899096478	11.445856790552297	10.747157313566774	10.336772320101561	11.599202757210284
Podnl1	0.0	0.0	0.0	0.0	0.0	0.0	0.0	0.0	0.0	0.0	0.0	0.0	0.0	0.0	0.0	0.0	2.15770746989251	0.0	0.0	0.0	0.0	0.0	0.0	6.5978846869470855	0.0	0.0	0.0	0.0	0.0	0.0	0.0	0.0	0.0	0.0	0.0	0.0	0.0	0.0	0.0	0.0	0.0	0.0	0.0	0.0	0.0	0.0	0.0	0.0	0.0
Adgrl1	0.0	0.0	0.0	7.859003800533271	0.0	0.0	0.0	0.0	0.0	0.0	0.0	0.0	0.0	0.0	0.0	0.0	0.0	0.0	0.0	0.0	0.0	0.0	0.0	0.0	0.0	0.0	0.0	0.0	0.0	0.0	0.0	0.0	0.0	0.0	0.0	0.0	0.0	0.0	0.0	0.0	0.0	0.0	0.0	0.0	0.0	0.0	0.0	0.0	0.0
Gfod2	0.0	0.0	0.0	0.0	7.998849638966645	0.0	0.0	0.0	0.0	0.0	0.0	0.0	0.0	0.0	0.0	0.0	0.0	0.0	0.0	0.0	0.0	0.0	0.0	0.0	0.0	0.0	0.0	0.0	0.0	0.0	0.0	0.0	0.0	0.0	0.0	0.0	0.0	0.0	0.0	0.0	0.0	0.0	0.0	0.0	0.0	0.0	0.0	0.0	0.0
Atp6v0d1	3.1903614017019724	5.91359033923578	0.0	0.0	0.0	8.082098734236986	3.812845437153342	0.0	4.987038323072672	2.50298678733202	0.0	4.9602411933918775	3.4879384309430375	5.090841667457473	0.0	6.173711910129425	2.15770746989251	2.0928512683456177	4.533776844684325	7.741661427727184	0.0	7.065376819278555	7.925103888957509	2.59585202091835	0.0	4.733579474937486	0.0	5.584342402914027	8.587642964769179	5.856247884700498	5.691129503880455	0.0	3.6361951766958627	7.318418714172029	4.3731129213798905	0.0	5.555909984515988	0.0	7.800412870763856	2.8522362273381066	7.990991422525521	0.0	8.827062518227999	0.0	0.0	7.756317970115354	3.895393394745126	4.453517799511296	0.0
Ptprs	0.0	0.0	0.0	0.0	0.0	0.0	0.0	0.0	0.0	0.0	0.0	0.0	0.0	0.0	0.0	0.0	0.0	0.0	0.0	0.0	0.0	0.0	5.3462540784901575	0.0	0.0	0.0	0.0	0.0	0.0	0.0	0.0	0.0	0.0	0.0	0.0	0.0	0.0	0.0	0.0	0.0	0.0	0.0	0.0	0.0	7.6164907687443915	6.214599554203611	0.0	0.0	0.0
Slc41a1	0.0	0.0	0.0	0.0	0.0	0.0	0.0	0.0	0.0	0.0	0.0	0.0	0.0	0.0	0.0	0.0	0.0	0.0	0.0	0.0	0.0	0.0	0.0	0.0	0.0	0.0	0.0	0.0	0.0	0.0	0.0	0.0	0.0	0.0	0.0	0.0	0.0	0.0	0.0	0.0	0.0	0.0	0.0	0.0	0.0	0.0	0.0	0.0	0.0
Nelfb	5.750461127921178	0.0	0.0	0.0	6.04126822134155	3.0874182883042995	9.436355999242751	5.534842087747407	2.141643084824773	0.0	0.0	0.0	7.406179494452087	7.974189438801839	0.0	0.0	0.0	0.0	0.0	0.0	6.248624288207297	0.0	0.0	0.0	0.0	0.0	0.0	7.985922352999957	0.0	0.0	0.0	0.0	0.0	0.0	0.0	5.423595606126732	0.0	0.0	7.753322862153728	0.0	0.0	6.106320889966531	0.0	0.0	7.6438327889084405	4.271732571706934	0.0	6.539221089522515	7.227053387703186
Tmem175	0.0	0.0	7.007336695981541	10.916848636451508	0.0	0.0	0.0	7.511312241249897	2.141643084824773	0.0	0.0	0.0	0.0	0.0	0.0	0.0	0.0	0.0	0.0	0.0	0.0	0.0	0.0	0.0	0.0	0.0	0.0	0.0	0.0	0.0	0.0	0.0	0.0	0.0	0.0	0.0	0.0	0.0	0.0	0.0	0.0	0.0	2.566978678261824	0.0	0.0	0.0	0.0	0.0	0.0
Tango2	0.0	0.0	0.0	0.0	0.0	0.0	0.0	0.0	2.141643084824773	0.0	0.0	0.0	0.0	0.0	0.0	0.0	0.0	0.0	0.0	0.0	0.0	0.0	4.076565175342895	0.0	0.0	0.0	0.0	0.0	0.0	0.0	0.0	0.0	0.0	3.294508597910244	0.0	7.398162861734197	0.0	0.0	0.0	0.0	0.0	0.0	0.0	0.0	0.0	0.0	0.0	0.0	0.0
Ndufs2	6.680956548324235	0.0	9.387277286082353	9.227993412725494	3.3597049317123577	0.0	0.0	0.0	0.0	0.0	0.0	0.0	0.0	8.176253698335683	0.0	0.0	6.891295024516943	7.903345280766945	0.0	4.173311959364322	7.545390785964239	8.466733094559025	0.0	6.520709385985102	0.0	0.0	0.0	0.0	0.0	0.0	0.0	0.0	0.0	0.0	0.0	0.0	0.0	0.0	0.0	0.0	0.0	0.0	0.0	7.38812355127942	6.176690973759754	6.02472701897743	6.511374511385794	0.0	0.0
Atraid	7.810770153923856	0.0	0.0	8.187042683164307	0.0	0.0	0.0	0.0	0.0	0.0	0.0	6.050545628869158	0.0	8.872957342046783	7.447274300969386	0.0	0.0	0.0	0.0	0.0	0.0	7.753145172802551	7.245882330501499	0.0	0.0	7.42369868669257	0.0	0.0	0.0	7.21433275931537	7.312494253447383	0.0	0.0	0.0	0.0	0.0	0.0	0.0	2.195168402201875	0.0	0.0	0.0	0.0	0.0	7.007400679312638	7.204853478709433	0.0	0.0	4.4123187485472215
Cad	0.0	0.0	6.937507953291559	0.0	2.493814782172175	0.0	0.0	0.0	0.0	0.0	0.0	0.0	0.0	0.0	0.0	0.0	0.0	0.0	0.0	0.0	0.0	0.0	0.0	0.0	0.0	0.0	0.0	0.0	0.0	0.0	7.885364412969941	0.0	0.0	0.0	0.0	0.0	0.0	0.0	7.911822709616662	2.8522362273381066	0.0	0.0	4.371746084492005	0.0	7.343853694033649	0.0	5.010426577114163	7.5952353290894115	0.0
Sh3bp5l	0.0	0.0	0.0	0.0	0.0	0.0	0.0	0.0	0.0	0.0	0.0	0.0	0.0	0.0	0.0	0.0	0.0	0.0	0.0	0.0	0.0	0.0	0.0	0.0	0.0	0.0	0.0	0.0	0.0	0.0	0.0	0.0	0.0	0.0	0.0	0.0	0.0	0.0	0.0	0.0	0.0	0.0	0.0	0.0	0.0	0.0	0.0	0.0	0.0
Atad1	3.1903614017019724	0.0	0.0	0.0	0.0	0.0	0.0	6.577462633730826	0.0	4.605428453124899	0.0	0.0	0.0	0.0	0.0	0.0	0.0	0.0	0.0	8.073693561274304	3.550842885214162	0.0	0.0	0.0	9.08486333472557	0.0	2.2323299745494745	0.0	0.0	0.0	0.0	9.444939682782966	0.0	0.0	0.0	0.0	0.0	2.8844710675729353	0.0	0.0	0.0	0.0	0.0	0.0	5.932498062261615	7.159365208464482	4.660588597188574	0.0	0.0
Pten	0.0	0.0	0.0	0.0	7.890357554347339	0.0	7.841936532873982	0.0	2.968143540030575	0.0	0.0	0.0	4.029388637099884	0.0	0.0	0.0	2.15770746989251	0.0	0.0	9.331694266021941	0.0	0.0	0.0	0.0	0.0	0.0	0.0	0.0	0.0	0.0	0.0	3.893732883708969	0.0	0.0	0.0	0.0	0.0	0.0	4.240097205254557	0.0	0.0	0.0	0.0	0.0	2.2493408968516997	0.0	4.447672049944449	0.0	0.0
Pea15a	0.0	0.0	0.0	0.0	0.0	0.0	5.900630600078208	0.0	0.0	0.0	5.617125784901827	0.0	4.4221677530820935	0.0	0.0	0.0	0.0	0.0	0.0	6.020338917367622	0.0	6.539641598367277	6.702774746448258	5.943581824192331	0.0	0.0	0.0	0.0	0.0	0.0	0.0	4.844367421717411	0.0	0.0	4.3731129213798905	6.406690356405695	0.0	0.0	6.555589337181238	0.0	5.886522267705965	0.0	3.9797523550984466	0.0	0.0	0.0	3.895393394745126	2.3735092018044215	0.0
Timm23	0.0	5.192492834198518	3.7178013807121912	0.0	4.8477926274241225	5.523512560316543	0.0	4.565629896581528	0.0	0.0	6.3062157862981225	0.0	7.220939045673382	3.385617288848274	0.0	5.733501928758711	3.892217092730416	5.072921831494424	2.7094796502568337	4.173311959364322	4.237707826071582	4.422997315489595	0.0	5.536336943849792	0.0	4.175479426617308	5.911278367002971	4.429848633709182	2.7778364591049702	2.6265531119777523	4.798201679425398	4.977298273747558	5.14165328714589	0.0	0.0	3.9043401807787608	3.3517148053719965	6.278211696525676	5.950709379752266	5.260294018022704	8.125835350733688	5.418910028037203	5.909486537631595	5.513302562199029	2.2493408968516997	5.046717608531639	6.5652364542107895	6.171807519147386	6.857914111109555
Tnfaip8l2	7.784416926069438	0.0	0.0	0.0	0.0	0.0	9.401972798986607	0.0	2.141643084824773	0.0	0.0	0.0	0.0	0.0	0.0	0.0	0.0	0.0	0.0	0.0	0.0	0.0	6.328412041817834	8.58667066533469	0.0	0.0	0.0	0.0	0.0	0.0	0.0	0.0	7.769786069932436	0.0	0.0	0.0	0.0	0.0	7.654264708947914	0.0	0.0	0.0	0.0	0.0	0.0	0.0	0.0	0.0	0.0
Trnt1	6.289461266760171	0.0	0.0	0.0	0.0	0.0	0.0	0.0	7.272106655152663	6.6299413190523175	0.0	0.0	0.0	0.0	0.0	6.653417435173566	0.0	0.0	0.0	5.132766628352622	2.1931967190455715	0.0	7.283113300475121	0.0	0.0	0.0	0.0	0.0	0.0	0.0	5.514275629885093	4.534939952585292	0.0	7.469517643914826	4.3731129213798905	0.0	7.733341280085938	7.268887375921938	6.609468965647393	0.0	0.0	5.418910028037203	4.93329076079723	5.952313717681206	5.402627145754269	0.0	0.0	6.330164199193185	0.0
Ehmt2	0.0	0.0	0.0	7.433723782236494	0.0	0.0	2.091985959025512	0.0	7.90619926621931	0.0	0.0	0.0	7.608593328816285	0.0	0.0	0.0	0.0	0.0	0.0	0.0	0.0	0.0	0.0	0.0	0.0	0.0	7.41912115041742	1.9768074922046752	0.0	0.0	1.9928858358495305	0.0	0.0	0.0	0.0	7.512982025514308	0.0	0.0	0.0	0.0	0.0	0.0	0.0	0.0	7.5312109229849105	0.0	0.0	0.0	6.101059521637719
Elof1	6.988572677664074	8.760682568723686	0.0	8.760528992380447	0.0	0.0	0.0	0.0	0.0	0.0	0.0	0.0	0.0	0.0	0.0	7.384638947854259	8.154252564725061	0.0	0.0	0.0	7.239106127369699	0.0	0.0	7.833179040496413	0.0	0.0	7.509752860587878	0.0	8.733766934547901	7.60792794319858	0.0	8.624731295856693	0.0	0.0	0.0	0.0	0.0	0.0	6.251114137528895	0.0	8.7721212966664	0.0	9.110288120831507	0.0	8.877535595042485	6.907548142001637	6.762578120095032	0.0	0.0
Med16	3.1903614017019724	0.0	0.0	0.0	2.493814782172175	0.0	2.9120157257308468	0.0	2.968143540030575	0.0	0.0	0.0	0.0	0.0	0.0	0.0	0.0	0.0	0.0	0.0	0.0	0.0	0.0	0.0	0.0	0.0	0.0	0.0	0.0	0.0	0.0	0.0	0.0	0.0	0.0	0.0	0.0	0.0	0.0	0.0	0.0	0.0	0.0	0.0	0.0	0.0	0.0	0.0	0.0
Tmem259	0.0	0.0	0.0	0.0	0.0	0.0	0.0	0.0	0.0	0.0	0.0	0.0	0.0	0.0	0.0	2.522545271248219	0.0	0.0	0.0	2.3952210161190437	0.0	0.0	0.0	0.0	0.0	0.0	0.0	0.0	7.084694760906321	0.0	0.0	0.0	0.0	0.0	0.0	0.0	0.0	0.0	0.0	0.0	6.593154942272829	0.0	0.0	3.1894376403623323	0.0	2.480013569578325	0.0	0.0	0.0
Rnf170	4.880165674980173	0.0	0.0	0.0	0.0	0.0	0.0	0.0	0.0	0.0	0.0	0.0	0.0	0.0	0.0	5.2842029763010965	0.0	0.0	0.0	0.0	0.0	0.0	0.0	0.0	0.0	0.0	0.0	0.0	0.0	0.0	8.826577827226037	0.0	0.0	0.0	0.0	0.0	0.0	6.154369689757435	0.0	0.0	0.0	0.0	0.0	8.51772799476551	0.0	0.0	0.0	0.0	0.0
Dedd	5.514317304416629	0.0	0.0	0.0	0.0	0.0	0.0	0.0	0.0	0.0	6.847934853517834	0.0	0.0	0.0	7.059890969376289	0.0	6.508006487144448	8.105048807150554	0.0	0.0	0.0	0.0	0.0	0.0	0.0	0.0	0.0	7.690240780633244	8.554307852221164	6.777225654627718	0.0	0.0	6.53091951301168	0.0	0.0	0.0	0.0	0.0	3.028367994236508	0.0	0.0	0.0	0.0	4.108115105019031	0.0	0.0	0.0	0.0	0.0
Nit1	0.0	0.0	0.0	0.0	0.0	3.9999526624491493	0.0	9.802679729298855	0.0	2.50298678733202	2.8094690914047247	0.0	0.0	0.0	0.0	0.0	0.0	0.0	0.0	0.0	0.0	0.0	0.0	0.0	0.0	0.0	0.0	0.0	0.0	3.131463017714486	0.0	0.0	7.110672051765383	0.0	0.0	0.0	0.0	0.0	0.0	0.0	0.0	0.0	0.0	0.0	0.0	0.0	0.0	0.0	0.0
Prdm15	0.0	0.0	0.0	0.0	0.0	0.0	0.0	0.0	0.0	0.0	0.0	0.0	0.0	0.0	0.0	0.0	0.0	0.0	0.0	0.0	6.02939068346024	0.0	0.0	0.0	0.0	0.0	0.0	0.0	0.0	0.0	0.0	0.0	0.0	0.0	0.0	0.0	0.0	0.0	0.0	0.0	0.0	0.0	0.0	0.0	0.0	0.0	0.0	0.0	0.0
Rnf168	6.561884464327573	0.0	0.0	0.0	0.0	0.0	0.0	0.0	0.0	0.0	0.0	2.5901693297150077	0.0	0.0	0.0	0.0	0.0	0.0	0.0	0.0	0.0	0.0	0.0	0.0	0.0	0.0	0.0	0.0	0.0	0.0	0.0	0.0	8.377558257934052	0.0	0.0	0.0	0.0	0.0	0.0	0.0	0.0	0.0	0.0	0.0	0.0	0.0	0.0	0.0	0.0
Tctex1d2	0.0	0.0	0.0	0.0	0.0	0.0	0.0	0.0	0.0	0.0	0.0	0.0	0.0	0.0	0.0	0.0	0.0	0.0	0.0	0.0	0.0	0.0	0.0	0.0	0.0	0.0	0.0	0.0	0.0	0.0	0.0	0.0	0.0	0.0	0.0	0.0	0.0	0.0	0.0	0.0	0.0	0.0	6.636819368423456	0.0	0.0	0.0	6.336558037064811	0.0	0.0
Chp1	0.0	0.0	0.0	8.216090019974443	0.0	0.0	0.0	0.0	0.0	0.0	0.0	0.0	0.0	0.0	0.0	0.0	0.0	0.0	0.0	0.0	0.0	0.0	0.0	0.0	0.0	0.0	0.0	5.395986523821897	0.0	0.0	0.0	7.0670864310552055	0.0	0.0	0.0	0.0	0.0	0.0	0.0	6.559458496195318	0.0	0.0	0.0	6.987543401687042	0.0	0.0	0.0	0.0	0.0
Tvp23b	4.414202547981586	0.0	0.0	0.0	0.0	0.0	0.0	0.0	0.0	0.0	4.956583050244365	0.0	6.180637343865373	0.0	0.0	0.0	0.0	0.0	0.0	0.0	0.0	0.0	0.0	6.931813401669343	7.7762100698305385	0.0	0.0	0.0	0.0	0.0	6.238559463224811	0.0	0.0	0.0	0.0	0.0	0.0	0.0	0.0	0.0	0.0	0.0	0.0	0.0	5.268530125836901	0.0	5.291772051942706	4.70553585050562	5.255657174450073
Dnajc7	0.0	0.0	0.0	0.0	7.265639168800753	0.0	0.0	4.314728972343728	0.0	8.11085431777241	0.0	0.0	0.0	0.0	0.0	8.109909308496078	0.0	3.8138953983655077	0.0	6.499401285571864	7.67716346744345	0.0	7.776373663381822	0.0	0.0	0.0	0.0	0.0	0.0	3.131463017714486	0.0	3.2200653989097376	0.0	0.0	0.0	0.0	0.0	0.0	3.937130102799605	0.0	0.0	4.760931064801908	0.0	3.7206975982511437	0.0	7.412984742866665	0.0	2.3735092018044215	0.0
Cacybp	8.469988642288554	0.0	0.0	2.792292277041958	0.0	0.0	2.091985959025512	8.4616772145916	2.141643084824773	8.58429874226886	6.847934853517834	7.506057396837317	8.910844210313458	9.231606823087716	0.0	0.0	0.0	7.33117907077595	0.0	0.0	7.132925323266239	0.0	6.702774746448258	0.0	0.0	8.540167544642244	8.082262657274715	7.969115483323126	6.652341986470918	0.0	0.0	8.120374594675836	0.0	6.3274293211627475	0.0	10.36030894725111	9.804510773905594	9.60712829069532	9.507050360107549	0.0	2.3657496545029835	0.0	6.4864262086441435	8.501652556277259	9.638412425039908	8.939449642048674	9.036188298181214	9.032734758977211	8.703938021897285
Cluap1	4.880165674980173	0.0	0.0	0.0	0.0	0.0	0.0	0.0	0.0	0.0	0.0	0.0	0.0	0.0	0.0	0.0	0.0	0.0	0.0	0.0	0.0	0.0	0.0	0.0	0.0	6.80672775753053	0.0	0.0	0.0	0.0	0.0	0.0	0.0	0.0	0.0	0.0	0.0	0.0	9.373288806425393	0.0	0.0	0.0	0.0	0.0	0.0	5.046717608531639	0.0	6.982537543405166	0.0
Zswim7	0.0	0.0	0.0	0.0	0.0	0.0	0.0	0.0	0.0	0.0	0.0	0.0	0.0	0.0	0.0	0.0	0.0	0.0	0.0	0.0	0.0	0.0	0.0	0.0	0.0	0.0	0.0	0.0	0.0	0.0	0.0	0.0	8.164127347567874	0.0	0.0	3.9043401807787608	0.0	0.0	0.0	0.0	0.0	0.0	0.0	0.0	0.0	7.373691507509744	7.0156788726774675	0.0	0.0
Pigl	2.3403338330830463	0.0	0.0	0.0	0.0	0.0	0.0	0.0	0.0	0.0	0.0	0.0	0.0	0.0	0.0	0.0	0.0	0.0	0.0	0.0	0.0	0.0	0.0	0.0	0.0	0.0	0.0	0.0	0.0	0.0	0.0	0.0	0.0	0.0	0.0	0.0	0.0	0.0	0.0	0.0	0.0	0.0	0.0	0.0	0.0	0.0	0.0	5.993900982846626	0.0
Ndufa2	10.608857337811038	8.157551858903762	8.16339132511777	10.35637754411625	2.493814782172175	9.874162495191296	9.757867569180206	8.522262485661075	10.604706368203273	2.50298678733202	11.055712196214836	9.722200523033376	9.344160985924246	8.353462448733463	9.986894820676527	10.402581025649841	8.71393065160843	9.591995717138463	9.05026179062663	8.70920975225078	8.164173580125542	9.782029340129366	10.066580053527236	8.488754512872964	0.0	10.482369449412875	9.801611890608767	10.709635419319955	9.523969552331451	8.688079919153976	9.637976933140513	7.479431684520617	10.62467134263617	10.558236123566878	8.475739824947432	10.232086941156414	9.544766581508384	7.850728329459088	9.449126097828467	10.767301127030805	8.55027875654631	9.643979311229822	10.089547708449697	9.047031048265856	9.965406877725961	10.066751642787093	9.661002285097812	9.1111985117329	10.040101424926661
Pam16	7.078081795891748	0.0	8.223306911276119	10.168540982636262	0.0	0.0	0.0	7.540898196190943	0.0	0.0	8.930239132162612	0.0	7.269526255414883	0.0	0.0	7.064867564492843	7.842321811396582	2.0928512683456177	7.586160963723816	2.3952210161190437	2.1931967190455715	0.0	8.016369037086719	8.46834778206749	10.092863611240753	0.0	8.74844449555616	9.111155586458269	8.18478820996221	0.0	0.0	0.0	0.0	0.0	8.39351602719259	0.0	8.2950470821794	0.0	2.195168402201875	8.165784610633942	9.548353254648703	0.0	9.864111740686818	8.049755860822827	7.797821611487537	8.244201079630326	7.732569581141461	6.085594842457685	0.0
Glis2	0.0	8.760682568723686	0.0	0.0	7.972481868693352	0.0	0.0	0.0	0.0	0.0	2.8094690914047247	3.4651108652119857	0.0	0.0	0.0	0.0	0.0	0.0	0.0	0.0	0.0	0.0	0.0	0.0	0.0	0.0	0.0	0.0	0.0	0.0	0.0	0.0	0.0	0.0	0.0	0.0	0.0	0.0	0.0	0.0	0.0	0.0	0.0	0.0	0.0	0.0	0.0	0.0	0.0
Cox6c	10.184082694964422	9.324667179028785	8.835741290677154	11.510383187095863	9.93441320159496	10.359150030133408	9.892745472313603	9.620693836291416	10.810612041171725	8.6528366563049	9.44747754042702	9.200992162364946	8.660605119126869	9.842005926393346	10.093244630940438	10.319288672515507	9.269700217352305	8.787566155781654	9.214007444621503	8.822160188367913	8.485095450622401	8.402788103188765	6.17840232844294	7.864750364487797	9.735973600134232	9.882774840638827	8.195814497859393	8.983074149611383	6.155805278711838	8.996573912237606	8.361222812550377	10.308513109486798	9.072503838871144	8.949702085418973	0.0	9.330426831197826	9.394952802363965	9.653612149467271	9.874690878984891	8.06883786123062	7.193743578123686	9.735208991845232	9.501983889484995	8.43549736024249	9.410647856170355	9.766554013228385	10.432701776777673	9.658436670479583	10.02613054211355
Ube2z	4.414202547981586	0.0	0.0	0.0	0.0	0.0	0.0	0.0	0.0	0.0	0.0	8.974900296685869	0.0	0.0	6.2969852160402855	0.0	0.0	0.0	0.0	8.435073173941245	0.0	2.6118428973192374	0.0	0.0	0.0	6.692324041170441	0.0	0.0	0.0	6.997737844734653	0.0	0.0	0.0	0.0	0.0	0.0	0.0	0.0	0.0	0.0	2.3657496545029835	8.692060316085476	8.661439906294124	0.0	0.0	0.0	0.0	0.0	0.0
Tmem87b	0.0	0.0	0.0	0.0	0.0	0.0	9.702437801788424	8.073532968892325	2.141643084824773	2.50298678733202	0.0	0.0	0.0	0.0	0.0	0.0	0.0	0.0	0.0	0.0	0.0	0.0	0.0	0.0	0.0	0.0	0.0	0.0	0.0	0.0	0.0	0.0	0.0	0.0	0.0	0.0	8.528823189350131	0.0	0.0	0.0	0.0	0.0	0.0	5.952313717681206	0.0	0.0	5.291772051942706	0.0	0.0
Anapc1	4.665915064250073	0.0	0.0	0.0	0.0	0.0	0.0	0.0	5.503487434752848	0.0	0.0	0.0	0.0	0.0	0.0	0.0	0.0	0.0	0.0	0.0	0.0	8.800308188551128	6.255356036376565	0.0	4.865766349194973	0.0	0.0	0.0	0.0	0.0	0.0	0.0	0.0	0.0	0.0	0.0	0.0	0.0	0.0	0.0	0.0	0.0	0.0	0.0	0.0	0.0	0.0	0.0	0.0
Tsg101	6.941645602709343	7.703747800278775	2.8234833710171237	2.792292277041958	8.590625442725216	0.0	5.73372112955876	6.687374519314638	6.991723604450892	0.0	7.764006106883893	8.061504948625114	6.4572311278906485	0.0	6.847495165272842	0.0	0.0	7.17691857832869	0.0	2.3952210161190437	7.750811563505021	0.0	0.0	7.343893734219348	0.0	7.880836839466594	0.0	0.0	1.9742045436870277	4.602272489877708	0.0	6.909639182622394	8.044270397922727	0.0	0.0	8.201847656632644	7.733341280085938	0.0	8.219617651628074	0.0	9.226906776215868	0.0	0.0	4.664918498214527	0.0	6.02472701897743	5.7293763247855445	8.622447455066114	7.054258042397812
Hps5	0.0	0.0	0.0	0.0	0.0	0.0	0.0	0.0	0.0	0.0	3.7027163876453266	0.0	0.0	0.0	0.0	0.0	0.0	0.0	0.0	0.0	0.0	0.0	0.0	0.0	0.0	0.0	0.0	0.0	0.0	0.0	0.0	0.0	0.0	0.0	0.0	0.0	0.0	0.0	7.602062509854768	0.0	0.0	0.0	0.0	0.0	0.0	0.0	0.0	0.0	0.0
Map3k4	0.0	0.0	0.0	0.0	0.0	0.0	0.0	0.0	0.0	0.0	0.0	0.0	0.0	0.0	0.0	0.0	0.0	0.0	0.0	0.0	3.550842885214162	0.0	0.0	0.0	0.0	0.0	0.0	0.0	0.0	0.0	0.0	0.0	0.0	0.0	0.0	0.0	0.0	0.0	0.0	0.0	0.0	0.0	0.0	0.0	0.0	0.0	0.0	0.0	0.0
Piezo1	0.0	0.0	0.0	0.0	0.0	0.0	0.0	0.0	0.0	0.0	3.7027163876453266	5.813489567696627	7.75227906995457	4.3148921360562	7.556293799570197	0.0	6.333194827148291	2.9129959614412884	0.0	0.0	0.0	4.985365732591401	0.0	5.685228038852104	6.735907229095628	3.786813339787122	0.0	6.851901696424952	6.155805278711838	0.0	0.0	0.0	6.699109950134341	0.0	6.319929290727993	7.273409292625397	4.839245905686457	0.0	8.253855275415837	0.0	0.0	7.480351797400654	0.0	0.0	4.556302776396417	0.0	0.0	0.0	6.41877806276563
Rnf166	3.1903614017019724	8.87438611431177	8.910543463130047	0.0	8.590625442725216	5.266737358792451	2.091985959025512	5.1301403665527685	8.375154088702715	2.50298678733202	0.0	0.0	0.0	0.0	0.0	0.0	8.43964492872373	0.0	0.0	0.0	0.0	0.0	0.0	5.370292524266182	0.0	0.0	0.0	0.0	0.0	0.0	8.623525819146288	0.0	0.0	0.0	0.0	0.0	6.0325479400510265	0.0	7.171699689438787	0.0	0.0	0.0	0.0	0.0	0.0	5.046717608531639	0.0	0.0	0.0
Ankrd28	0.0	0.0	0.0	0.0	0.0	0.0	0.0	0.0	0.0	0.0	0.0	0.0	0.0	0.0	0.0	0.0	0.0	0.0	0.0	0.0	0.0	0.0	0.0	0.0	0.0	0.0	0.0	0.0	0.0	0.0	0.0	0.0	0.0	0.0	0.0	0.0	0.0	0.0	0.0	0.0	0.0	0.0	0.0	0.0	0.0	0.0	0.0	0.0	0.0
Ankrd52	0.0	0.0	0.0	0.0	0.0	0.0	0.0	0.0	0.0	0.0	0.0	0.0	0.0	0.0	0.0	0.0	0.0	0.0	5.668678300148007	3.7846851613114643	0.0	0.0	7.283113300475121	0.0	0.0	0.0	0.0	0.0	0.0	0.0	0.0	0.0	0.0	0.0	0.0	0.0	0.0	0.0	0.0	0.0	0.0	0.0	0.0	0.0	0.0	0.0	0.0	0.0	0.0
Srp19	8.655908508463678	0.0	7.469903462148596	0.0	0.0	0.0	0.0	0.0	0.0	0.0	9.655308141866442	6.346019000646643	2.611115141718252	0.0	0.0	8.96383440561315	8.628168379440885	8.75521887566109	0.0	0.0	0.0	8.191956896620542	9.399946551993134	6.990234351187038	0.0	0.0	3.0700191617600945	4.218569235628767	0.0	0.0	8.521913833229217	8.796501039968575	0.0	0.0	0.0	6.406690356405695	6.222435479036698	7.207893492101814	0.0	9.17884034223797	8.643147613694186	8.454993378652256	7.733380641484093	5.06566761745763	8.81876970855068	9.367152417141389	6.894671768370771	8.258735844274732	9.731201723661902
Rbsn	0.0	0.0	0.0	0.0	0.0	0.0	0.0	0.0	0.0	0.0	0.0	0.0	0.0	0.0	0.0	0.0	6.973081852962022	0.0	0.0	5.298115441176888	7.750811563505021	0.0	0.0	0.0	0.0	0.0	0.0	0.0	0.0	0.0	0.0	0.0	0.0	0.0	0.0	0.0	5.241628475233892	0.0	0.0	0.0	0.0	0.0	0.0	0.0	0.0	0.0	0.0	5.790928617508049	0.0
Mrps25	7.644906850584405	0.0	0.0	0.0	0.0	3.0874182883042995	0.0	0.0	0.0	10.353369331822744	0.0	0.0	0.0	0.0	0.0	0.0	0.0	0.0	0.0	0.0	8.609091100402717	5.555066503752343	0.0	0.0	0.0	7.4591176381056	6.488228023902117	0.0	0.0	1.8430769225522654	0.0	0.0	0.0	0.0	0.0	0.0	0.0	0.0	8.458547095840531	0.0	0.0	0.0	0.0	8.348294940964944	8.270910932211097	0.0	0.0	6.403267950443315	7.808802397904651
Dguok	6.842947992434699	0.0	8.892203369382095	0.0	0.0	0.0	0.0	2.257037634536371	0.0	9.202713485277695	0.0	0.0	0.0	8.103755303421819	9.170841700475087	8.879120606035434	0.0	0.0	0.0	0.0	0.0	8.032072512333093	6.17840232844294	0.0	0.0	0.0	8.760799548619623	0.0	0.0	0.0	6.294407939200311	0.0	0.0	0.0	0.0	8.714950160360736	0.0	0.0	0.0	0.0	0.0	0.0	6.955845047623105	7.279178831799224	8.21731703333818	0.0	0.0	0.0	0.0
Camta1	6.131164861355895	0.0	0.0	0.0	0.0	0.0	0.0	0.0	0.0	0.0	0.0	8.635586825051845	8.216095603707531	0.0	0.0	0.0	0.0	0.0	0.0	0.0	0.0	0.0	0.0	0.0	0.0	0.0	0.0	0.0	0.0	0.0	0.0	0.0	0.0	0.0	0.0	0.0	0.0	0.0	8.035065606546686	0.0	0.0	0.0	4.93329076079723	7.352714937241479	0.0	0.0	6.8079665228348105	7.282940368527842	0.0
Csf1	0.0	0.0	0.0	0.0	7.429684480147136	3.9999526624491493	7.495727135433092	5.850532985101019	0.0	0.0	0.0	0.0	0.0	0.0	0.0	0.0	0.0	4.115159504957616	0.0	0.0	2.1931967190455715	0.0	0.0	0.0	0.0	0.0	0.0	0.0	0.0	0.0	0.0	0.0	0.0	0.0	0.0	0.0	0.0	0.0	0.0	0.0	0.0	0.0	0.0	0.0	0.0	0.0	0.0	0.0	0.0
Strip1	0.0	0.0	0.0	0.0	8.075179165748834	0.0	0.0	0.0	0.0	0.0	0.0	0.0	0.0	0.0	0.0	0.0	0.0	0.0	0.0	0.0	0.0	0.0	0.0	0.0	0.0	0.0	0.0	0.0	0.0	0.0	0.0	0.0	0.0	0.0	0.0	0.0	0.0	0.0	7.098225664466286	0.0	4.696284567400408	2.6375333847278157	0.0	0.0	0.0	5.046717608531639	0.0	0.0	0.0
Slc25a11	5.855460870066732	0.0	0.0	0.0	7.742154942440349	3.0874182883042995	0.0	8.171360985149988	7.206952372269873	0.0	0.0	0.0	0.0	0.0	0.0	0.0	0.0	0.0	0.0	0.0	7.625889465727063	0.0	0.0	0.0	0.0	7.058404333860507	0.0	0.0	0.0	0.0	0.0	0.0	0.0	0.0	0.0	0.0	0.0	0.0	0.0	0.0	0.0	8.57839080118062	7.699594716206825	0.0	0.0	0.0	0.0	0.0	6.857914111109555
Cmc2	10.566953901291274	2.79242398833884	0.0	0.0	2.493814782172175	0.0	0.0	0.0	8.882474183433562	0.0	8.857329291060456	0.0	0.0	2.5174456793025346	0.0	0.0	0.0	0.0	0.0	0.0	10.510621933659637	0.0	8.296794200459095	0.0	0.0	0.0	0.0	0.0	0.0	0.0	0.0	0.0	0.0	0.0	0.0	0.0	0.0	0.0	0.0	0.0	0.0	0.0	0.0	0.0	0.0	0.0	0.0	0.0	0.0
Chfr	0.0	0.0	0.0	0.0	0.0	0.0	0.0	0.0	0.0	0.0	0.0	0.0	0.0	7.770703737124127	0.0	0.0	0.0	0.0	0.0	0.0	0.0	0.0	6.999735882101254	0.0	0.0	0.0	0.0	0.0	0.0	0.0	0.0	0.0	0.0	0.0	0.0	0.0	0.0	0.0	0.0	0.0	0.0	0.0	0.0	0.0	0.0	0.0	5.63178171669095	0.0	0.0
Ceacam16	0.0	0.0	0.0	0.0	0.0	0.0	0.0	0.0	0.0	0.0	0.0	0.0	0.0	0.0	0.0	0.0	0.0	0.0	0.0	0.0	7.018304433397827	0.0	0.0	0.0	0.0	0.0	0.0	0.0	0.0	0.0	0.0	0.0	0.0	0.0	0.0	0.0	0.0	0.0	0.0	0.0	0.0	0.0	0.0	0.0	0.0	0.0	0.0	0.0	0.0
Adam28	0.0	0.0	0.0	0.0	0.0	0.0	0.0	0.0	0.0	0.0	0.0	0.0	0.0	0.0	0.0	0.0	0.0	0.0	0.0	0.0	0.0	0.0	0.0	0.0	0.0	0.0	0.0	0.0	0.0	0.0	0.0	1.915621741232194	0.0	0.0	4.3731129213798905	0.0	0.0	0.0	0.0	0.0	0.0	0.0	0.0	0.0	0.0	0.0	0.0	0.0	0.0
Tex261	3.1903614017019724	0.0	0.0	0.0	0.0	0.0	0.0	6.458481402379942	8.061701504381174	0.0	0.0	0.0	0.0	0.0	0.0	0.0	0.0	6.765200679159876	0.0	2.3952210161190437	0.0	0.0	6.010965185136051	0.0	0.0	0.0	0.0	0.0	0.0	0.0	5.416992872298914	0.0	0.0	0.0	0.0	0.0	0.0	6.0188902101196815	7.171699689438787	0.0	2.3657496545029835	7.437527876675404	0.0	0.0	0.0	6.532637116034232	8.14000639182732	5.554650467569944	5.8702984072368
Fam120b	0.0	0.0	0.0	0.0	0.0	0.0	0.0	0.0	0.0	0.0	0.0	7.545371246512552	0.0	0.0	0.0	0.0	0.0	0.0	0.0	5.8173034622059365	0.0	0.0	0.0	0.0	0.0	0.0	0.0	0.0	0.0	1.8430769225522654	0.0	0.0	0.0	0.0	0.0	0.0	0.0	0.0	0.0	0.0	0.0	0.0	0.0	0.0	0.0	0.0	0.0	0.0	0.0
Tbp	0.0	8.379222313217822	0.0	0.0	0.0	0.0	0.0	0.0	0.0	8.855457771856027	0.0	7.692716215839805	0.0	0.0	0.0	0.0	0.0	0.0	6.768802425871112	0.0	0.0	6.690093091797435	0.0	0.0	0.0	7.103869737453454	0.0	0.0	0.0	0.0	0.0	0.0	0.0	0.0	0.0	0.0	7.532724007165191	4.33292643626451	0.0	0.0	0.0	0.0	0.0	0.0	0.0	0.0	2.9892240647387425	0.0	0.0
Psmb1	9.75934593000621	9.184719087943625	9.67162085213295	9.061929046824098	9.13327350191903	9.963568174571352	9.449883069976188	8.676837433817738	9.715121547106571	3.907441889594227	8.720136799920693	0.0	8.031205700236642	8.872957342046783	9.29139286807461	9.674727723205088	8.794879510178115	8.90032912028145	10.082465125541585	9.32212314380147	2.1931967190455715	9.11162282192214	7.776373663381822	9.144891385387215	0.0	10.59810011094354	9.752964202621989	9.438679079944292	8.713776576640212	7.60792794319858	9.706479946208104	9.834849065934648	7.110672051765383	9.049043230227513	0.0	0.0	9.696576503667384	7.540292120232439	0.0	9.978470908728106	4.1388813130439495	0.0	9.431694044256222	9.631084133301686	8.339406423934951	9.080351747023924	8.885549452382953	10.00810946347276	9.345142181118188
Pdcd2	5.379966787873492	8.478469098767208	0.0	0.0	0.0	0.0	0.0	7.968585630396799	0.0	0.0	0.0	0.0	0.0	0.0	0.0	0.0	0.0	8.41216310352004	0.0	0.0	0.0	0.0	4.381289525654114	0.0	0.0	0.0	0.0	0.0	7.645152933644636	7.082816298140076	0.0	6.615397601118578	8.044270397922727	0.0	0.0	0.0	0.0	0.0	0.0	0.0	0.0	0.0	7.8302356364856145	0.0	6.567825209307162	0.0	7.091055857353114	7.563692253667361	0.0
Fhod1	6.044987888340054	0.0	0.0	0.0	0.0	0.0	0.0	0.0	0.0	0.0	0.0	0.0	0.0	0.0	0.0	0.0	0.0	0.0	0.0	0.0	0.0	0.0	0.0	0.0	0.0	0.0	0.0	0.0	0.0	0.0	0.0	0.0	0.0	0.0	0.0	0.0	0.0	0.0	0.0	0.0	0.0	0.0	0.0	0.0	0.0	0.0	0.0	0.0	5.255657174450073
Msh3	0.0	0.0	0.0	0.0	0.0	0.0	0.0	0.0	0.0	0.0	0.0	0.0	0.0	0.0	0.0	0.0	0.0	0.0	0.0	0.0	0.0	0.0	0.0	0.0	0.0	0.0	3.5965496780911863	0.0	0.0	0.0	0.0	0.0	0.0	0.0	0.0	0.0	0.0	0.0	8.253855275415837	0.0	0.0	0.0	0.0	0.0	0.0	0.0	8.656593442463592	0.0	0.0
Tmem208	0.0	3.6843538250431833	0.0	9.33778966650583	8.123910442567372	8.58303240572721	8.687136037414536	2.257037634536371	8.235117184167082	10.629035831151526	0.0	2.5901693297150077	9.453346348311912	0.0	0.0	0.0	6.203653421744824	8.860336729541217	0.0	3.251136408518612	2.1931967190455715	8.003613588456727	9.002461450684637	3.4713070315422843	8.21260651618044	7.880836839466594	8.461060443637434	9.450836323416537	0.0	9.095433864168836	7.560412367900157	0.0	8.688658539595568	0.0	0.0	8.762145118923884	9.664194540387767	8.608976973778061	8.701181732119462	9.194243901196511	0.0	0.0	0.0	3.1894376403623323	5.743223599760595	9.316247070600951	8.41397878107568	7.3211707104876425	6.580468933733426
E2f4	0.0	0.0	0.0	2.792292277041958	6.8097191241847	0.0	0.0	5.534842087747407	4.1749828541764655	0.0	0.0	0.0	0.0	3.923816999406489	0.0	0.0	0.0	0.0	3.594753209872515	0.0	0.0	0.0	2.3126703358650333	0.0	0.0	4.175479426617308	4.535650818788315	3.2940520068849812	0.0	6.0934195104999445	0.0	0.0	5.546437453780636	0.0	6.319929290727993	0.0	4.279265038484263	5.040969269994922	0.0	0.0	0.0	0.0	0.0	7.24095568984537	0.0	2.480013569578325	5.7293763247855445	3.2271251406302315	0.0
Surf4	7.202722632249863	0.0	0.0	0.0	0.0	0.0	2.091985959025512	0.0	7.966493631752492	2.50298678733202	6.192257033263986	0.0	0.0	0.0	8.103203145175534	8.642628453080219	0.0	6.807879256081707	0.0	2.3952210161190437	0.0	7.852234963129611	7.5198628028738606	0.0	3.0070572592430715	0.0	8.082262657274715	5.493236211670734	5.580924718719831	0.0	3.6916788298746765	6.3471367224431114	7.110672051765383	0.0	0.0	0.0	0.0	3.783320588205323	0.0	0.0	8.865024441555722	7.149869526946835	7.920995354212652	8.640263380050582	7.869061130180512	6.122784666174992	8.681194901618124	7.976822082275622	6.97889582858317
Surf2	0.0	0.0	0.0	0.0	8.050182030492632	0.0	0.0	0.0	0.0	9.156251172400319	0.0	0.0	0.0	0.0	0.0	0.0	0.0	0.0	0.0	0.0	0.0	0.0	0.0	0.0	0.0	0.0	2.2323299745494745	8.96623387203045	0.0	0.0	0.0	0.0	0.0	0.0	6.638241119048161	0.0	0.0	5.040969269994922	4.88925202289023	7.23178292966116	0.0	0.0	0.0	9.13302957393954	7.203901726680832	0.0	5.987871395801115	6.539221089522515	8.2057978685716
Dnajb9	0.0	0.0	0.0	0.0	0.0	0.0	0.0	0.0	0.0	0.0	0.0	0.0	4.4221677530820935	0.0	0.0	0.0	0.0	0.0	0.0	4.479158399458662	7.820881901825294	0.0	3.689752400908064	4.4047559006026775	0.0	3.253190132976988	4.535650818788315	0.0	0.0	6.198824732627527	0.0	0.0	0.0	0.0	7.310871571262366	0.0	0.0	0.0	0.0	0.0	0.0	0.0	0.0	0.0	0.0	0.0	0.0	2.3735092018044215	0.0
Naf1	0.0	0.0	0.0	0.0	0.0	0.0	0.0	0.0	0.0	0.0	0.0	0.0	0.0	0.0	0.0	0.0	0.0	0.0	0.0	0.0	0.0	0.0	0.0	0.0	0.0	0.0	0.0	0.0	0.0	0.0	0.0	0.0	0.0	0.0	7.767823001206751	0.0	0.0	0.0	0.0	0.0	0.0	0.0	0.0	0.0	0.0	0.0	0.0	0.0	0.0
Yes1	0.0	0.0	0.0	0.0	0.0	0.0	0.0	0.0	0.0	0.0	0.0	0.0	0.0	0.0	0.0	0.0	0.0	0.0	0.0	0.0	0.0	0.0	0.0	0.0	0.0	0.0	0.0	0.0	0.0	0.0	0.0	0.0	0.0	0.0	0.0	0.0	0.0	0.0	0.0	0.0	0.0	0.0	0.0	0.0	0.0	0.0	0.0	0.0	0.0
Ppp1cb	0.0	0.0	8.910543463130047	0.0	6.8680983169464636	5.266737358792451	0.0	0.0	0.0	0.0	0.0	0.0	8.782798913303916	8.19963222647713	0.0	7.343072670332414	6.45205687803945	7.780149454992927	0.0	8.027326534838071	0.0	0.0	9.441705710834201	8.730703142527235	0.0	8.326662686354014	2.2323299745494745	0.0	7.785835973219616	0.0	5.514275629885093	7.0670864310552055	0.0	8.535636836601197	10.185638979303631	0.0	6.676588024027788	6.596417291756187	0.0	2.8522362273381066	8.307061921786497	7.945241424067273	0.0	4.108115105019031	0.0	5.233896383830172	5.63178171669095	7.02947520125665	0.0
Gorasp2	0.0	0.0	0.0	0.0	6.8097191241847	0.0	2.091985959025512	7.901745674455121	6.183198787764373	0.0	0.0	0.0	6.180637343865373	0.0	7.869663442524679	0.0	0.0	0.0	0.0	7.101591883792775	9.248971354813847	0.0	0.0	0.0	0.0	6.022598142344876	8.35096207157073	7.710606496163126	7.175191782280241	0.0	6.797946591855452	6.395455491385097	0.0	0.0	0.0	7.718379392433101	9.13628708330404	8.827466239541788	0.0	0.0	0.0	0.0	6.7065181743966695	7.38812355127942	7.6438327889084405	2.480013569578325	5.820785151933062	5.271948738329097	0.0
Tsen15	6.842947992434699	0.0	8.816418634885844	0.0	0.0	0.0	0.0	0.0	8.185245481215262	0.0	0.0	8.239844914371261	7.448998037203571	0.0	0.0	0.0	0.0	0.0	0.0	0.0	0.0	0.0	0.0	0.0	0.0	0.0	0.0	0.0	0.0	0.0	0.0	0.0	0.0	7.952616873371502	0.0	0.0	6.676588024027788	0.0	0.0	0.0	0.0	0.0	0.0	7.4226838960484205	0.0	6.851445212791129	0.0	0.0	0.0
Efr3a	7.202722632249863	8.593635141324691	0.0	0.0	7.34999221814124	0.0	6.5294098234532	6.789502291532027	0.0	0.0	0.0	0.0	0.0	0.0	0.0	0.0	0.0	0.0	0.0	0.0	0.0	0.0	0.0	6.80735635187216	9.356778449574856	0.0	7.449968686007433	0.0	8.296527835990013	0.0	7.339293217206365	0.0	5.862178387633064	7.318418714172029	0.0	7.81106058831707	0.0	3.783320588205323	0.0	0.0	0.0	7.39339381305051	8.235851340168217	7.783384185034972	6.385472919774065	0.0	7.053859589942774	5.993900982846626	0.0
Trappc2l	7.280209603536112	9.15502339208243	10.056328263755722	9.718834230278468	2.493814782172175	8.909842695305047	8.354622054444855	0.0	8.080011682870142	7.873006522317867	8.76068375379019	0.0	0.0	0.0	7.812199692541571	7.300273185562885	8.97440771837239	8.398265029210265	0.0	0.0	0.0	0.0	7.877210800883067	2.59585202091835	8.926909252219286	0.0	9.746766260031817	0.0	0.0	10.537572734010208	0.0	0.0	7.610098896876398	9.049043230227513	0.0	6.817470408888531	0.0	7.540292120232439	8.887174645620384	0.0	0.0	9.002312966236683	8.607803949019353	8.501652556277259	0.0	0.0	6.5652364542107895	7.282940368527842	8.301697901960889
Ddx19a	0.0	0.0	0.0	0.0	0.0	0.0	0.0	0.0	0.0	0.0	0.0	0.0	6.180637343865373	0.0	0.0	0.0	0.0	0.0	3.2189803327733597	0.0	0.0	0.0	0.0	0.0	0.0	0.0	0.0	0.0	0.0	0.0	0.0	0.0	0.0	0.0	9.348365722167161	0.0	0.0	0.0	0.0	0.0	0.0	0.0	0.0	0.0	0.0	0.0	2.160350374780933	3.7597952095481944	0.0
Galns	0.0	0.0	0.0	0.0	6.139342726589205	0.0	0.0	0.0	0.0	0.0	0.0	0.0	0.0	0.0	0.0	0.0	0.0	0.0	0.0	0.0	0.0	6.076108503988513	0.0	0.0	0.0	0.0	0.0	0.0	0.0	0.0	0.0	0.0	0.0	0.0	0.0	0.0	0.0	0.0	0.0	0.0	0.0	0.0	0.0	0.0	0.0	0.0	0.0	0.0	0.0
Rabl6	5.750461127921178	0.0	0.0	0.0	0.0	0.0	0.0	0.0	0.0	0.0	0.0	0.0	0.0	0.0	0.0	0.0	0.0	0.0	0.0	0.0	0.0	0.0	0.0	0.0	0.0	0.0	4.749129694657053	0.0	2.7778364591049702	0.0	0.0	0.0	0.0	8.429020654902743	0.0	0.0	0.0	6.278211696525676	0.0	0.0	6.4633328482206664	7.677255017894082	0.0	0.0	0.0	2.480013569578325	5.291772051942706	2.3735092018044215	0.0
Edf1	9.425949076727667	9.28408947696337	9.86269980854832	11.964339915509894	10.622145432159742	10.462451814940662	2.9120157257308468	8.280619256124469	10.62042924575543	8.912480714692746	9.344537101084482	12.217220306691269	11.400912391003287	11.209796311971772	10.731064369967413	10.230891292810801	11.269970182293184	10.633203238819641	8.702395279722532	7.904437765922361	10.8124243948588	11.385331547872747	12.061558570687172	10.653294387182772	9.139905255636931	12.586432546061454	10.343543067352524	11.414019144454974	11.350299342386805	11.71752856893465	8.935969786655416	11.36517321616181	11.970919498670844	11.238055967513015	11.357588958707927	9.61381956833786	11.055410799464843	13.05625223487188	11.334144690889495	9.705008884709493	12.282477643442732	12.751318595413993	11.234609943417366	11.96773733377366	10.546270376404241	9.326572849695406	11.365435499223954	11.910058270239944	12.092563398877052
Fbxw5	0.0	0.0	0.0	0.0	0.0	0.0	0.0	0.0	0.0	0.0	0.0	0.0	9.083836446202719	7.108990258238878	0.0	0.0	0.0	0.0	0.0	0.0	0.0	5.20123717179919	0.0	0.0	0.0	0.0	0.0	0.0	0.0	0.0	4.798201679425398	0.0	0.0	5.751421499221846	0.0	5.423595606126732	7.120281205841289	0.0	0.0	0.0	0.0	0.0	0.0	0.0	0.0	0.0	3.5123156710866272	6.539221089522515	0.0
Ube2i	10.052236134337901	8.615604863195315	8.99890167347051	0.0	7.998849638966645	3.0874182883042995	7.735504944525474	9.436204283815272	8.71683697835928	0.0	8.930239132162612	6.664395717629269	6.75895483148352	7.496459428826625	8.779306280688516	7.867597007489253	10.021834656673347	8.929612288994674	9.829247884300724	9.387824706061377	7.843502279618358	8.527963717757293	8.75993456724316	8.17288348164549	8.600498834639591	9.649729345164008	9.436083756664997	10.26593417793342	2.7778364591049702	10.045486004228493	9.737032039773778	8.308771598263169	9.745732926453783	8.188773423314741	0.0	9.507045996557611	8.015923087242617	8.807047503719382	6.980483389324849	7.503145607732204	9.276069498329957	9.40927827662594	8.370774568351148	9.262688619165882	9.724168569357152	8.91228414447575	9.571717117385203	10.260127063717373	8.91070765518468
Tsr3	0.0	0.0	0.0	0.0	0.0	0.0	0.0	0.0	0.0	0.0	0.0	0.0	8.444863805512753	8.353462448733463	0.0	9.448435484377532	0.0	0.0	0.0	0.0	7.750811563505021	0.0	4.381289525654114	0.0	0.0	0.0	0.0	0.0	0.0	0.0	0.0	8.464100475895272	0.0	0.0	0.0	0.0	0.0	0.0	0.0	0.0	7.705357317638098	0.0	8.713153077799129	0.0	0.0	6.532637116034232	6.936145482048906	6.330164199193185	0.0
Lrrk1	0.0	0.0	0.0	0.0	0.0	0.0	0.0	0.0	0.0	8.293677193364354	0.0	6.050545628869158	0.0	0.0	0.0	0.0	0.0	0.0	0.0	0.0	0.0	0.0	0.0	8.147437656344561	0.0	0.0	0.0	0.0	0.0	0.0	0.0	0.0	0.0	0.0	0.0	0.0	0.0	0.0	0.0	0.0	0.0	8.518011000371962	0.0	0.0	0.0	0.0	0.0	0.0	0.0
Aldh1a3	0.0	0.0	0.0	0.0	0.0	3.9999526624491493	0.0	0.0	0.0	0.0	0.0	0.0	0.0	0.0	0.0	0.0	0.0	0.0	0.0	0.0	0.0	0.0	0.0	0.0	0.0	0.0	0.0	0.0	0.0	0.0	0.0	0.0	0.0	0.0	0.0	0.0	0.0	0.0	2.195168402201875	0.0	0.0	0.0	0.0	0.0	0.0	0.0	0.0	0.0	0.0
Sirt2	0.0	0.0	8.068577148714352	0.0	0.0	0.0	2.9120157257308468	6.577462633730826	0.0	0.0	0.0	0.0	0.0	0.0	8.702318822215027	0.0	7.798124127952551	6.675858302691705	0.0	0.0	0.0	8.289480679525635	0.0	0.0	0.0	0.0	0.0	0.0	9.189562592128377	8.196799129891483	7.560412367900157	0.0	0.0	0.0	0.0	0.0	0.0	0.0	0.0	0.0	0.0	0.0	0.0	0.0	0.0	6.851445212791129	7.16268937194535	7.074933752201694	0.0
Hnrnpl	5.514317304416629	0.0	8.193660135026988	8.379068844292375	0.0	0.0	9.534846426896932	7.058566877337942	0.0	0.0	0.0	0.0	0.0	0.0	0.0	7.464342556314986	0.0	5.32879481795527	0.0	5.580939764385655	6.438895706583295	0.0	0.0	0.0	11.082869360590541	0.0	0.0	0.0	0.0	0.0	7.670033191159192	0.0	0.0	0.0	0.0	0.0	7.299632998435367	0.0	3.028367994236508	0.0	0.0	0.0	0.0	0.0	0.0	4.271732571706934	0.0	0.0	3.4785297837436064
Nolc1	4.665915064250073	0.0	0.0	0.0	0.0	0.0	0.0	0.0	0.0	0.0	5.9331631714264255	0.0	8.782798913303916	7.250029154914304	0.0	8.741923452673982	6.561867060425404	8.326692496508755	6.486291384788644	0.0	2.1931967190455715	0.0	7.8276730540418695	0.0	0.0	0.0	0.0	0.0	0.0	0.0	0.0	7.2621136737970495	0.0	0.0	0.0	0.0	9.159704704500015	8.002106302160335	8.287299181652504	5.260294018022704	0.0	8.366445116242428	8.413083500677406	7.701307179840391	4.769908725953378	5.233896383830172	8.209306630814943	8.42594621469698	6.360586819531096
Casd1	0.0	0.0	0.0	0.0	0.0	0.0	0.0	0.0	4.822788531716115	0.0	0.0	6.432438226168772	0.0	0.0	0.0	0.0	0.0	0.0	0.0	0.0	0.0	0.0	4.381289525654114	0.0	0.0	0.0	4.285003574478802	0.0	0.0	0.0	0.0	0.0	0.0	0.0	0.0	0.0	0.0	0.0	0.0	0.0	0.0	0.0	0.0	0.0	0.0	0.0	0.0	0.0	0.0
Mtmr1	0.0	0.0	0.0	0.0	0.0	0.0	0.0	0.0	0.0	0.0	0.0	0.0	0.0	0.0	0.0	0.0	0.0	0.0	0.0	0.0	0.0	0.0	0.0	6.87092652869047	0.0	0.0	0.0	6.851901696424952	0.0	0.0	0.0	1.915621741232194	0.0	0.0	0.0	0.0	0.0	0.0	0.0	0.0	0.0	0.0	0.0	0.0	0.0	0.0	5.527102963314645	0.0	0.0
Hmgb3	5.637215406372367	0.0	0.0	0.0	0.0	0.0	0.0	0.0	0.0	0.0	0.0	0.0	0.0	0.0	0.0	0.0	0.0	0.0	0.0	0.0	0.0	3.48873103388484	0.0	0.0	0.0	0.0	0.0	0.0	0.0	0.0	0.0	7.6484581530751825	0.0	0.0	0.0	0.0	0.0	0.0	0.0	0.0	0.0	0.0	0.0	4.41321377479558	0.0	0.0	0.0	0.0	8.594586632587514
Nipsnap3b	5.855460870066732	0.0	7.469903462148596	2.792292277041958	0.0	7.164856785109683	0.0	0.0	0.0	0.0	8.019265003556496	0.0	2.611115141718252	0.0	0.0	0.0	0.0	0.0	0.0	6.198293902861357	0.0	5.838983127354257	0.0	0.0	9.341205511822988	5.706207348581313	7.538740874685996	0.0	7.948634100812388	0.0	0.0	0.0	0.0	0.0	8.213515690771398	0.0	6.390212078068924	0.0	0.0	0.0	0.0	0.0	6.7065181743966695	4.879163466991999	0.0	0.0	6.3972145675034495	6.539221089522515	0.0
Lage3	6.362539347113312	9.029722553821534	0.0	0.0	0.0	0.0	0.0	0.0	8.632510365079499	9.564739373943219	8.76068375379019	0.0	0.0	7.204531161886292	0.0	0.0	0.0	2.9129959614412884	0.0	0.0	8.301219816151036	0.0	0.0	0.0	0.0	0.0	0.0	0.0	1.9742045436870277	0.0	2.799221578915712	0.0	0.0	0.0	9.005007080570513	0.0	0.0	0.0	0.0	0.0	0.0	0.0	0.0	0.0	0.0	0.0	0.0	0.0	0.0
Ubl4a	9.805943056715822	9.602807597513081	0.0	8.096217602854258	8.784968830669802	8.74310101850943	0.0	8.208707367574508	9.281005143086274	2.50298678733202	0.0	8.034128060831367	0.0	9.48094539220154	8.552456277110922	6.7198800450894645	0.0	0.0	0.0	10.3495427879191	8.052106579828989	0.0	9.433450017886921	0.0	0.0	9.731665831894947	8.57738735146434	8.602067200153762	8.30990586500932	8.842446755962294	10.135173287413155	8.796501039968575	0.0	0.0	0.0	0.0	8.599026500670488	2.8844710675729353	0.0	8.03501845087345	8.416353073065945	5.734077803691982	10.261498179606038	8.53362628246726	8.288342084311697	7.594840670761781	8.157646022377197	10.576890780186906	0.0
Gdi1	4.665915064250073	0.0	0.0	0.0	6.04126822134155	0.0	0.0	0.0	0.0	0.0	0.0	0.0	0.0	0.0	0.0	0.0	0.0	6.92882535993501	7.543949793349238	5.580939764385655	2.1931967190455715	6.458091365165491	7.610529333262122	0.0	6.914886219789182	0.0	0.0	0.0	7.391970260061464	5.002384207054895	6.400009617342734	6.487493396495006	8.944428990518345	0.0	0.0	0.0	0.0	0.0	0.0	0.0	5.886522267705965	0.0	0.0	6.621621685322193	0.0	0.0	4.660588597188574	5.4202131160512765	7.953615732736216
Gadd45b	0.0	0.0	0.0	0.0	0.0	0.0	0.0	0.0	0.0	0.0	11.107718891059982	12.111498308714317	11.506035814284525	10.996114304690463	11.439503568602555	11.241646060207986	11.886086473671117	11.357288272413419	11.743159806431496	9.432987490509852	11.775728174984167	11.388086383922202	11.522238800236035	11.796870668313051	11.233869210466393	11.846951774347922	11.08006445527	12.094413542043817	11.505157769642919	12.134397825931812	12.474324070674253	11.12481584616795	10.899692493585803	11.679025337445646	9.43312814115818	11.887152131120978	11.451426477620265	12.404426781583858	10.608838791351427	12.229947527484516	12.216007240366759	9.752782533919849	11.576917185560546	9.85638047478271	11.233460510554893	10.262305446428888	10.392296580880716	10.444607255737317	11.153056112076706
Slamf1	2.3403338330830463	2.79242398833884	2.8234833710171237	0.0	0.0	0.0	2.091985959025512	0.0	0.0	0.0	0.0	2.5901693297150077	0.0	3.385617288848274	2.4767439894722534	0.0	6.333194827148291	0.0	6.345936095521136	0.0	3.0261544640688265	6.1814954889353855	4.381289525654114	0.0	0.0	2.3970796667122736	0.0	0.0	0.0	4.43975286908033	1.9928858358495305	7.15391625454515	0.0	0.0	6.638241119048161	0.0	5.555909984515988	0.0	2.195168402201875	0.0	0.0	5.015069804521114	0.0	0.0	3.0890424140626274	2.480013569578325	0.0	0.0	0.0
Zdhhc12	0.0	0.0	0.0	0.0	0.0	0.0	0.0	0.0	0.0	0.0	6.602353668522467	0.0	0.0	0.0	0.0	0.0	0.0	0.0	0.0	0.0	0.0	0.0	0.0	0.0	0.0	0.0	0.0	0.0	0.0	0.0	0.0	0.0	0.0	0.0	0.0	0.0	6.0325479400510265	0.0	0.0	0.0	0.0	0.0	0.0	0.0	0.0	0.0	0.0	3.7597952095481944	4.62499942762558
Endog	0.0	2.79242398833884	0.0	0.0	8.691067130395249	0.0	7.270316224558271	0.0	0.0	0.0	0.0	0.0	0.0	0.0	0.0	0.0	2.9862479763912426	0.0	0.0	6.858423384661447	7.132925323266239	0.0	0.0	0.0	9.277176274969092	0.0	0.0	0.0	0.0	0.0	0.0	6.909639182622394	8.606402038451037	0.0	0.0	0.0	0.0	0.0	0.0	0.0	0.0	0.0	0.0	0.0	0.0	0.0	7.823782564159455	0.0	7.893323583253795
Golga7	0.0	8.096370971640303	0.0	0.0	0.0	3.0874182883042995	7.644318301324454	0.0	5.88300816947935	7.784131944625424	3.7027163876453266	0.0	4.9845230722956195	0.0	6.789123371418492	0.0	0.0	0.0	0.0	9.23299966488854	0.0	4.030205502561064	6.09711145945691	0.0	7.950544448373994	0.0	7.915460923162757	8.128973978633953	0.0	0.0	0.0	0.0	7.225346064009188	0.0	0.0	6.406690356405695	0.0	6.8569646843411345	0.0	5.0047683610602975	0.0	8.197066440187214	4.371746084492005	0.0	0.0	5.233896383830172	7.755919142224139	4.147958099197613	0.0
Cd48	8.712913506654395	8.615604863195315	0.0	3.684211868005216	8.769736867853073	9.70298795612469	2.091985959025512	8.676837433817738	6.5932642495531555	2.50298678733202	0.0	0.0	7.064513180652416	0.0	0.0	0.0	0.0	2.0928512683456177	7.2346080024464445	0.0	0.0	3.48873103388484	7.04378835135411	0.0	0.0	0.0	6.297876874731513	0.0	0.0	0.0	0.0	0.0	0.0	0.0	9.729721549762788	0.0	6.222435479036698	0.0	7.4916251151887465	0.0	0.0	0.0	0.0	6.2114596113327165	0.0	0.0	0.0	0.0	0.0
Clpx	0.0	0.0	0.0	0.0	0.0	0.0	0.0	0.0	0.0	0.0	0.0	0.0	5.838128195749079	0.0	0.0	0.0	0.0	0.0	0.0	0.0	0.0	0.0	0.0	0.0	0.0	5.706207348581313	7.218751145109768	0.0	5.666613505835329	0.0	0.0	5.819036455774728	0.0	0.0	0.0	0.0	0.0	0.0	0.0	5.665890288256205	0.0	0.0	0.0	0.0	0.0	0.0	0.0	0.0	2.956872501408945
Trabd	0.0	0.0	0.0	0.0	0.0	0.0	0.0	0.0	0.0	0.0	0.0	0.0	0.0	0.0	0.0	0.0	0.0	0.0	0.0	0.0	0.0	0.0	0.0	0.0	0.0	0.0	3.0700191617600945	0.0	0.0	0.0	0.0	5.746380229612132	0.0	0.0	7.89280215073607	0.0	0.0	0.0	0.0	0.0	0.0	0.0	0.0	0.0	0.0	0.0	0.0	0.0	0.0
Dennd6b	5.379966787873492	0.0	0.0	0.0	0.0	6.62200183864624	2.091985959025512	0.0	0.0	0.0	0.0	0.0	0.0	0.0	0.0	0.0	0.0	0.0	0.0	0.0	0.0	0.0	0.0	0.0	0.0	0.0	0.0	0.0	0.0	0.0	0.0	6.395455491385097	0.0	0.0	0.0	0.0	0.0	0.0	0.0	0.0	0.0	0.0	0.0	0.0	0.0	0.0	0.0	0.0	0.0
Cd83	0.0	0.0	0.0	0.0	0.0	0.0	0.0	0.0	0.0	0.0	0.0	0.0	7.973715284376897	10.329105078550452	0.0	0.0	7.885205627991834	0.0	0.0	0.0	2.1931967190455715	0.0	8.038310917502093	3.4713070315422843	0.0	0.0	6.656366333431019	0.0	0.0	6.707493829172218	8.104283181323309	1.915621741232194	0.0	0.0	0.0	0.0	0.0	0.0	0.0	0.0	9.714501777673675	0.0	6.563581611089274	0.0	9.110964515894453	2.480013569578325	10.067840794986129	2.3735092018044215	0.0
Atf6b	0.0	0.0	0.0	0.0	0.0	0.0	0.0	0.0	0.0	0.0	0.0	2.5901693297150077	4.9845230722956195	0.0	0.0	0.0	0.0	0.0	0.0	0.0	0.0	0.0	0.0	0.0	5.4341403894955285	0.0	6.228404098045684	0.0	0.0	0.0	0.0	0.0	0.0	0.0	0.0	0.0	0.0	0.0	0.0	0.0	0.0	2.6375333847278157	0.0	6.043966157941129	0.0	7.373691507509744	0.0	0.0	4.97451797666009
Egfl8	0.0	0.0	2.8234833710171237	0.0	0.0	0.0	0.0	0.0	0.0	0.0	0.0	0.0	0.0	0.0	0.0	0.0	0.0	0.0	0.0	0.0	0.0	0.0	0.0	0.0	0.0	0.0	0.0	0.0	0.0	0.0	0.0	0.0	0.0	0.0	0.0	0.0	0.0	0.0	0.0	0.0	0.0	0.0	0.0	0.0	0.0	0.0	0.0	0.0	0.0
Ppt2	0.0	0.0	0.0	0.0	0.0	0.0	0.0	0.0	0.0	0.0	0.0	0.0	0.0	0.0	0.0	0.0	0.0	0.0	0.0	0.0	0.0	0.0	0.0	0.0	0.0	0.0	0.0	0.0	0.0	5.002384207054895	0.0	1.915621741232194	0.0	0.0	6.638241119048161	0.0	0.0	0.0	0.0	0.0	0.0	0.0	0.0	0.0	0.0	0.0	0.0	2.3735092018044215	0.0
Prrt1	0.0	0.0	0.0	0.0	0.0	0.0	0.0	0.0	6.691803456046007	0.0	0.0	0.0	0.0	0.0	0.0	0.0	0.0	0.0	0.0	0.0	0.0	0.0	0.0	0.0	0.0	0.0	0.0	0.0	0.0	0.0	0.0	6.732879969545609	0.0	0.0	0.0	0.0	0.0	2.8844710675729353	0.0	0.0	0.0	0.0	6.226606290468994	0.0	0.0	0.0	0.0	0.0	0.0
Rnf5	7.389154808638079	0.0	0.0	0.0	7.176046110677226	8.975797574850626	0.0	0.0	7.173237518108098	2.50298678733202	0.0	0.0	6.278846461079875	0.0	7.447274300969386	0.0	8.063815899215792	0.0	0.0	0.0	0.0	6.539641598367277	6.999735882101254	0.0	0.0	0.0	0.0	0.0	0.0	0.0	6.7587783350327175	0.0	0.0	0.0	0.0	0.0	0.0	0.0	0.0	0.0	0.0	7.201974081130784	0.0	5.749442957354702	5.743223599760595	5.233896383830172	0.0	8.316652854494103	0.0
Cacfd1	0.0	0.0	0.0	0.0	0.0	0.0	0.0	0.0	0.0	0.0	0.0	0.0	0.0	0.0	0.0	0.0	0.0	0.0	0.0	0.0	0.0	0.0	0.0	0.0	0.0	0.0	0.0	0.0	0.0	0.0	0.0	0.0	0.0	0.0	9.762849795710357	0.0	0.0	0.0	0.0	0.0	0.0	0.0	0.0	0.0	4.955928653343449	0.0	0.0	0.0	0.0
Hivep2	0.0	0.0	0.0	0.0	3.8970430019174156	3.9999526624491493	0.0	0.0	0.0	3.907441889594227	5.428673678265125	5.363645929364033	0.0	7.640088240054087	5.042853720508479	0.0	6.393849620669239	5.643525767358481	5.887013349304483	7.347859811141385	5.673117563744159	4.030205502561064	7.168407770744259	0.0	0.0	2.3970796667122736	2.2323299745494745	0.0	0.0	4.04670613557503	2.799221578915712	0.0	0.0	0.0	0.0	0.0	0.0	0.0	0.0	0.0	4.1388813130439495	0.0	0.0	0.0	3.0890424140626274	0.0	0.0	0.0	0.0
Arnt	6.893140645281741	0.0	0.0	0.0	0.0	0.0	0.0	0.0	0.0	0.0	0.0	0.0	0.0	6.6473025118559175	0.0	0.0	0.0	0.0	0.0	0.0	0.0	0.0	0.0	0.0	0.0	0.0	0.0	0.0	0.0	0.0	0.0	0.0	0.0	0.0	0.0	0.0	0.0	3.783320588205323	5.950709379752266	0.0	0.0	0.0	0.0	0.0	0.0	4.8315815211840984	0.0	0.0	2.1316536087000224
Mocs2	6.432093522574799	0.0	0.0	0.0	0.0	0.0	0.0	7.017064980184525	0.0	0.0	0.0	0.0	0.0	0.0	0.0	0.0	0.0	0.0	0.0	0.0	0.0	0.0	0.0	0.0	0.0	0.0	0.0	0.0	0.0	0.0	0.0	0.0	7.430510882343189	0.0	0.0	0.0	0.0	0.0	0.0	2.8522362273381066	0.0	8.034157507042234	8.16334250744924	4.41321377479558	0.0	0.0	5.90674581735687	0.0	0.0
Nat9	5.9533344171298115	0.0	0.0	0.0	0.0	0.0	0.0	0.0	0.0	0.0	0.0	0.0	0.0	0.0	0.0	0.0	0.0	8.171924812253746	0.0	0.0	0.0	0.0	0.0	0.0	0.0	0.0	0.0	0.0	0.0	0.0	0.0	0.0	0.0	0.0	0.0	0.0	0.0	0.0	0.0	0.0	0.0	8.034157507042234	0.0	0.0	0.0	0.0	0.0	0.0	0.0
Atp6v0e	8.670372310392288	10.255209449252089	10.70791217297357	9.807389804369475	9.471260673887684	9.351993009620154	9.960465899189098	8.636296166371135	9.673524121510873	10.545876552208663	10.210698505284196	9.112143140928202	7.608593328816285	2.5174456793025346	10.197909868591553	10.79440372220196	2.15770746989251	9.888913625531266	0.0	3.251136408518612	10.768771801771459	9.93303039565124	9.784471177785809	11.298454606568642	10.991052229186645	8.26795622059562	0.0	8.47687380021797	10.1955520413382	9.298799825224608	10.331476738435121	9.362261649352348	9.802251822018977	8.634913307420941	8.553529031907074	11.03412898864106	8.252117541835622	10.159617545976824	8.865195215013657	0.0	9.133957874920622	10.015538208827918	10.184204037599866	10.04011245453226	10.227297277938519	9.068096195844088	7.5034455119104955	7.430134935066418	8.940807603541668
Zfp318	0.0	0.0	0.0	6.82805547523753	0.0	0.0	0.0	0.0	0.0	0.0	0.0	0.0	0.0	0.0	0.0	0.0	0.0	0.0	0.0	3.251136408518612	0.0	0.0	0.0	0.0	0.0	0.0	0.0	0.0	0.0	0.0	8.224157950427468	0.0	0.0	0.0	0.0	0.0	0.0	0.0	0.0	0.0	0.0	0.0	0.0	0.0	0.0	0.0	0.0	0.0	0.0
Srf	0.0	0.0	0.0	0.0	0.0	0.0	0.0	0.0	0.0	0.0	0.0	0.0	0.0	0.0	0.0	0.0	0.0	0.0	0.0	0.0	0.0	0.0	0.0	0.0	0.0	0.0	0.0	0.0	0.0	0.0	0.0	5.746380229612132	0.0	0.0	0.0	0.0	0.0	0.0	0.0	0.0	0.0	0.0	0.0	0.0	5.840962591778341	0.0	2.160350374780933	0.0	0.0
Gata3	9.03694710571269	10.977634545621454	10.456537687134867	8.740675636124461	9.489971009794884	10.454762891047155	11.870386773132713	8.365744091793013	10.202566962375995	10.707661795579805	9.748977682430814	10.016068515858736	7.448998037203571	10.906607952650837	9.668563783399179	8.554320229266617	9.003893853734024	10.200561725015627	9.947304571464867	11.821068312774306	10.482072559768445	9.322164876756307	9.170832856258153	8.781212106498526	11.689298590398124	10.203092185421069	10.788787616967511	11.772325745297461	9.552387723854256	9.658882867641651	9.64336343542899	9.735113340386478	0.0	8.602574308376433	9.258310698284557	11.644276731413463	9.985766966592443	11.45641309670632	8.148603998363319	10.866781616861614	9.532255238419744	10.832661645394314	11.64062237701008	8.931781095223867	8.103759211684602	8.287129854110516	7.990541313118374	9.021168998632303	8.254544582022742
Lama5	0.0	0.0	0.0	0.0	0.0	0.0	0.0	0.0	0.0	0.0	0.0	0.0	6.370794127242792	0.0	0.0	7.384638947854259	0.0	0.0	7.260906031495716	0.0	0.0	0.0	0.0	0.0	0.0	0.0	0.0	0.0	0.0	0.0	0.0	0.0	3.6361951766958627	7.539519299543197	0.0	0.0	0.0	0.0	0.0	0.0	0.0	0.0	0.0	0.0	0.0	0.0	0.0	0.0	5.9513897726593585
Hspa8	8.767751430759295	9.28408947696337	9.512628625249626	8.299879639749282	9.67303880820627	9.318492395342655	10.505006362778339	8.987354962038676	10.259906698574152	6.820764400427535	9.520132256324178	7.145753093550683	10.889291054769435	11.897323403179824	9.03929123385408	8.033572842819444	8.725776589835336	9.709206615569947	10.30414065994061	10.492929692580423	11.363275874126664	8.312865279964328	9.057218420694486	9.622219689927851	9.59863924857962	10.537257986354161	8.491033263875138	10.094434586472268	8.902211724513075	9.396205354247549	8.882310385605427	9.907455899687	8.563445481865823	9.250321797302384	9.005007080570513	7.980271626354121	10.847623018168285	11.041546718519424	12.023712234359758	9.268887279769887	10.132673349895107	10.072627987177643	10.627662087600294	10.449230302815387	9.970814969136294	7.901527104984504	11.681168747630357	11.363948790170957	8.97029236890752
Pdzd11	0.0	0.0	0.0	0.0	0.0	8.269076349383516	0.0	2.257037634536371	0.0	0.0	0.0	0.0	0.0	0.0	0.0	0.0	0.0	0.0	0.0	0.0	0.0	7.0092240945212945	0.0	7.627701118304283	0.0	0.0	5.819766204707308	0.0	0.0	0.0	0.0	0.0	0.0	0.0	0.0	0.0	0.0	0.0	0.0	0.0	0.0	0.0	0.0	0.0	0.0	0.0	0.0	7.20329928501769	0.0
Psma2	9.792782454380655	8.615604863195315	2.8234833710171237	0.0	9.072501993674127	10.594274143143318	8.797061568616018	8.622525228802463	8.943747351013169	0.0	9.666021295728065	8.54150452103584	9.188619419177897	0.0	9.064119028934394	9.030817264017436	9.776267315537853	8.91015636653008	8.428498896754466	9.91272526577112	9.532643487405725	10.143303775054635	9.854164222964275	8.270402958234476	0.0	9.538228491247088	9.842873234964005	10.128891790534762	9.366433617933447	9.558484777491394	10.01980297204277	10.137941569405276	8.473493682381529	9.250321797302384	8.007812352671532	9.23328596816915	10.08695383479013	10.068201775486013	8.571448157680104	5.982123845908373	8.55027875654631	9.778747881000701	9.40048885547107	10.110701516762157	8.339406423934951	10.74662783230231	9.419193579340638	9.266210514878038	9.474235051596946
Mrpl32	7.280209603536112	0.0	0.0	9.917594678568687	8.814958626659568	0.0	2.9120157257308468	4.010811882880795	8.81848279000823	8.636005006020328	0.0	0.0	6.689231383898751	0.0	0.0	0.0	6.061322507090045	0.0	6.441006694100425	9.3969710751329	0.0	0.0	8.562096196188879	0.0	10.234468108370178	9.371647231289735	6.7083228632411025	7.4449025586448805	0.0	0.0	9.093811756478765	8.176758709395138	6.53091951301168	9.42692619668371	0.0	0.0	6.915424749189026	0.0	0.0	7.551790101151333	9.285704154839955	0.0	9.736640707947997	9.41636361703742	0.0	7.725436122082408	5.15794675643743	0.0	6.41877806276563
Setdb1	0.0	0.0	0.0	0.0	0.0	0.0	0.0	8.315274208674813	0.0	0.0	0.0	0.0	0.0	0.0	0.0	0.0	0.0	0.0	0.0	0.0	0.0	0.0	0.0	0.0	0.0	0.0	0.0	0.0	0.0	0.0	0.0	0.0	0.0	0.0	0.0	0.0	0.0	0.0	0.0	0.0	0.0	0.0	0.0	0.0	0.0	0.0	6.1375994545705	6.602676826626334	0.0
Prune1	0.0	0.0	0.0	0.0	0.0	8.58303240572721	0.0	0.0	0.0	0.0	0.0	0.0	0.0	0.0	0.0	0.0	0.0	0.0	0.0	0.0	0.0	0.0	0.0	0.0	0.0	0.0	0.0	0.0	0.0	0.0	0.0	0.0	0.0	0.0	0.0	0.0	0.0	5.2966814694266295	0.0	0.0	0.0	0.0	0.0	0.0	0.0	0.0	0.0	0.0	0.0
Cers2	7.280209603536112	0.0	8.363037519400153	0.0	5.699307061918895	0.0	7.142861192061411	0.0	7.864555965286691	2.50298678733202	0.0	0.0	6.538780817002589	6.577632630962743	0.0	6.783415199091277	0.0	6.186854551248698	7.095407508179777	7.270349227411113	0.0	0.0	0.0	0.0	0.0	0.0	5.911278367002971	0.0	0.0	0.0	0.0	7.386861131366695	6.98608983599765	0.0	8.114327137240913	0.0	0.0	6.4979461699931775	0.0	0.0	0.0	0.0	0.0	5.749442957354702	7.31011779530828	3.344552183048168	5.291772051942706	5.677621218774981	5.595465672106144
Capza2	8.217649789823133	2.79242398833884	0.0	10.67678012017346	6.317505111368331	7.614659608296498	9.168293030392427	7.017064980184525	7.636141006855401	2.50298678733202	7.502298502969258	7.888862584014584	0.0	6.713762353508555	8.516928429952713	0.0	7.631809950783508	9.06772513966247	6.908433732770927	0.0	8.711018843619678	5.838983127354257	7.319407589680306	8.892613246818389	0.0	9.073303913243803	8.491033263875138	7.370057939919951	9.287485181562806	0.0	7.648765264410152	9.005515876764965	5.546437453780636	8.786553438787235	0.0	7.898145492954628	8.162224987302064	7.965724708811569	7.628399705809942	0.0	2.3657496545029835	7.039650702708603	0.0	7.24095568984537	8.598906861090047	7.5248244328046985	6.762578120095032	7.3211707104876425	6.101059521637719
Plekho1	0.0	0.0	0.0	0.0	0.0	0.0	2.091985959025512	6.028160722249172	0.0	0.0	0.0	0.0	0.0	0.0	0.0	0.0	0.0	0.0	0.0	0.0	0.0	0.0	0.0	0.0	0.0	0.0	0.0	0.0	0.0	0.0	0.0	0.0	0.0	0.0	0.0	0.0	0.0	0.0	0.0	0.0	0.0	0.0	0.0	0.0	0.0	0.0	0.0	0.0	0.0
Vps45	0.0	0.0	0.0	0.0	0.0	0.0	0.0	0.0	0.0	0.0	0.0	0.0	0.0	0.0	0.0	0.0	0.0	0.0	0.0	0.0	6.757494103349162	0.0	0.0	0.0	0.0	0.0	0.0	0.0	0.0	0.0	0.0	0.0	0.0	0.0	0.0	0.0	0.0	0.0	0.0	0.0	0.0	0.0	0.0	0.0	0.0	5.548136691714828	0.0	0.0	0.0
Prpf3	0.0	0.0	0.0	0.0	5.2502502717117565	0.0	7.1757960275074835	6.3287984106881305	0.0	0.0	0.0	0.0	0.0	0.0	0.0	0.0	0.0	0.0	0.0	0.0	0.0	0.0	0.0	0.0	0.0	0.0	0.0	0.0	0.0	6.93809714433867	0.0	8.091334049147287	7.610098896876398	0.0	0.0	7.81106058831707	0.0	0.0	8.820205536347766	5.4772990191792745	0.0	0.0	0.0	0.0	0.0	0.0	0.0	0.0	0.0
Anp32e	9.365010268850657	0.0	0.0	3.684211868005216	2.493814782172175	0.0	0.0	2.257037634536371	0.0	0.0	7.841659257584034	0.0	7.645878484297719	0.0	7.1554085200672946	0.0	7.292711452407932	7.110279078964891	0.0	7.683048572049678	2.1931967190455715	0.0	0.0	2.59585202091835	0.0	0.0	0.0	7.6057751688799256	0.0	0.0	0.0	6.3471367224431114	0.0	0.0	0.0	5.423595606126732	7.120281205841289	0.0	6.181671546256768	0.0	0.0	2.6375333847278157	5.65124450139837	4.664918498214527	7.007400679312638	7.873631030215526	7.091055857353114	6.085594842457685	6.170447688343512
Aph1a	0.0	0.0	0.0	0.0	0.0	0.0	0.0	0.0	0.0	0.0	0.0	0.0	0.0	0.0	0.0	0.0	0.0	0.0	0.0	0.0	0.0	0.0	0.0	0.0	0.0	0.0	0.0	0.0	0.0	0.0	0.0	0.0	0.0	0.0	0.0	0.0	0.0	8.264202518712489	0.0	0.0	0.0	0.0	0.0	0.0	2.2493408968516997	0.0	0.0	0.0	0.0
Tab2	0.0	7.162595537083031	0.0	0.0	0.0	3.0874182883042995	0.0	2.257037634536371	0.0	0.0	0.0	0.0	7.064513180652416	0.0	7.1554085200672946	0.0	0.0	0.0	1.9147284712112196	2.3952210161190437	9.73372055502357	0.0	0.0	9.038172208097764	0.0	0.0	0.0	0.0	0.0	0.0	0.0	0.0	0.0	0.0	0.0	8.762145118923884	8.455028177268655	0.0	0.0	8.523758350046782	5.78148175271805	0.0	0.0	0.0	7.409047277433212	0.0	8.209306630814943	0.0	7.830401433805347
Ppil4	8.050789395485022	0.0	0.0	0.0	2.493814782172175	0.0	4.363176174025402	0.0	0.0	0.0	0.0	3.4651108652119857	0.0	0.0	0.0	0.0	0.0	0.0	7.798531910192668	0.0	0.0	0.0	4.076565175342895	5.685228038852104	0.0	7.6551074352924635	6.228404098045684	0.0	1.9742045436870277	0.0	8.612582624133958	0.0	6.34050152919326	5.751421499221846	0.0	0.0	5.813824057552574	0.0	0.0	0.0	0.0	6.790199092280251	0.0	7.316415363076625	0.0	7.488499411403223	0.0	0.0	0.0
Cnih1	6.988572677664074	0.0	7.819615224264168	8.720545255267679	8.282568608733486	0.0	0.0	0.0	0.0	0.0	8.545491443902113	0.0	7.008360713825222	8.584134373267307	0.0	0.0	0.0	0.0	0.0	0.0	0.0	0.0	8.78610614524147	0.0	0.0	0.0	6.5464787587417534	7.750495229308948	0.0	8.632721970850023	7.583013017643593	0.0	7.843456087318987	7.606280975650877	0.0	0.0	6.676588024027788	0.0	0.0	0.0	7.893541997048719	0.0	7.798667642382113	0.0	6.176690973759754	0.0	6.06467696834848	0.0	8.64421315244415
Med22	0.0	0.0	0.0	0.0	0.0	8.303730414526466	0.0	0.0	0.0	0.0	0.0	0.0	0.0	0.0	0.0	0.0	0.0	0.0	8.485367530670043	0.0	0.0	0.0	0.0	0.0	0.0	0.0	0.0	0.0	0.0	0.0	0.0	0.0	8.606402038451037	0.0	0.0	0.0	0.0	0.0	0.0	0.0	0.0	0.0	0.0	0.0	0.0	0.0	0.0	0.0	0.0
Surf1	8.331237854363968	9.3112676905454	9.235513548440615	0.0	0.0	0.0	0.0	0.0	0.0	9.354471718301086	0.0	0.0	0.0	0.0	0.0	0.0	0.0	9.169421432161453	8.202933932212717	7.929867214544912	0.0	8.732560070763862	7.550722436377471	10.043712304676083	0.0	7.493687830793904	8.901352663879251	3.2940520068849812	0.0	0.0	0.0	0.0	0.0	0.0	0.0	0.0	0.0	0.0	0.0	0.0	0.0	0.0	0.0	0.0	0.0	0.0	0.0	0.0	0.0
Med28	8.956614766323304	8.92804489926076	8.363037519400153	2.792292277041958	9.312142272589753	0.0	8.250256377604346	8.4616772145916	7.364632587382816	0.0	7.878972690786785	10.283528321557776	7.269526255414883	8.267577222302489	9.301868557514698	9.119657239401658	8.640736710036126	7.271439270969214	8.294889113376184	8.570581869937659	9.347218711669571	7.852234963129611	7.852654538907298	7.767884917344711	0.0	9.073303913243803	8.461060443637434	8.737249266250833	7.441432095120269	7.962453108116545	9.214524232240462	0.0	7.692150762516735	6.4776347897735524	8.114327137240913	9.055264094779455	8.849969853412718	9.483911032526281	10.484593799377532	8.547940564258944	0.0	8.89561414992684	8.32718728721176	8.43549736024249	8.37247205405133	8.690390703353408	9.320852589598715	9.573882168193524	9.87843437506492
Qdpr	5.9533344171298115	0.0	0.0	0.0	7.972481868693352	8.233569351072129	2.091985959025512	0.0	8.903189072724004	0.0	0.0	0.0	8.486565686044951	8.00105023698431	0.0	0.0	6.333194827148291	0.0	0.0	0.0	0.0	0.0	0.0	0.0	10.200348569439054	0.0	0.0	0.0	0.0	0.0	9.10165952435545	0.0	0.0	0.0	0.0	0.0	0.0	0.0	8.20218924505306	0.0	0.0	0.0	0.0	9.058065416873866	0.0	0.0	8.384319554750551	7.464701165882672	0.0
Gnrh1	0.0	0.0	0.0	0.0	0.0	0.0	0.0	0.0	0.0	0.0	0.0	0.0	0.0	0.0	0.0	0.0	0.0	0.0	0.0	0.0	0.0	0.0	0.0	0.0	0.0	0.0	0.0	0.0	0.0	0.0	0.0	0.0	0.0	0.0	0.0	0.0	0.0	0.0	0.0	0.0	0.0	0.0	0.0	0.0	0.0	0.0	0.0	0.0	0.0
Sqstm1	4.880165674980173	8.979779290590297	8.584803838024289	2.792292277041958	7.742154942440349	9.138221396337805	2.9120157257308468	3.0976409690371245	8.76289916130632	10.137154102737412	12.633415468243918	13.817118344033679	12.98005507656789	12.445350129040607	12.793030595011167	13.084490733760251	13.881835572535916	13.26173813249199	14.346887125405548	14.03694420088812	10.195989776647497	14.203215550162954	14.076296315571328	14.244953080807528	10.960799817500568	10.76659705608917	13.2822484135819	13.829888145657389	13.33278406914249	13.43218357180723	13.076975719089372	9.201697329811408	13.546020601726308	12.3270593509972	12.39478169119923	13.231036974444113	12.545299747775115	11.920464835814666	9.970452101493338	11.936766199629304	12.849995469520435	12.099361459717066	11.835990506663665	7.119806454802703	7.845703316708815	7.488499411403223	9.351831486716533	9.492462336186994	9.949244371647863
Nfe2l2	7.35374604077041	0.0	8.280833087251661	0.0	2.493814782172175	0.0	5.977361526738528	6.395096557011183	7.206952372269873	0.0	6.602353668522467	6.664395717629269	8.546941922602167	7.570060483828767	3.877665058296336	0.0	8.272035638236067	8.466454024381456	7.9024163983177225	9.655081710775555	0.0	9.151080698683748	5.033164932681212	6.80735635187216	0.0	0.0	0.0	7.690240780633244	6.734007129796521	5.218332288896384	5.514275629885093	5.503482920816641	0.0	8.00304211553622	9.111721699025706	0.0	0.0	9.676304237961629	7.547900293716476	0.0	6.076115770945198	6.4019494597421	0.0	0.0	6.779850881202133	0.0	0.0	6.831801483354968	7.227053387703186
Rxra	5.514317304416629	0.0	0.0	0.0	0.0	0.0	0.0	0.0	0.0	0.0	0.0	0.0	0.0	0.0	0.0	0.0	0.0	0.0	0.0	0.0	0.0	0.0	0.0	0.0	0.0	6.200557226907441	0.0	7.917487175601367	0.0	0.0	0.0	0.0	0.0	0.0	0.0	0.0	0.0	0.0	7.275338059433853	0.0	0.0	0.0	0.0	0.0	0.0	0.0	2.9892240647387425	5.677621218774981	0.0
Prpsap1	6.362539347113312	0.0	0.0	0.0	7.467938403172949	0.0	0.0	0.0	0.0	0.0	0.0	0.0	0.0	0.0	0.0	0.0	0.0	8.967754258860706	0.0	0.0	4.701118631088307	0.0	0.0	0.0	0.0	7.350140284539005	5.38156536076233	3.671841727884884	7.8048587753182845	0.0	0.0	0.0	0.0	0.0	0.0	0.0	3.3517148053719965	0.0	0.0	0.0	0.0	0.0	8.746626610283096	6.621621685322193	0.0	0.0	7.127317167486096	8.135422230900353	6.678999260122204
Fam184b	0.0	0.0	0.0	0.0	0.0	0.0	0.0	0.0	0.0	0.0	0.0	0.0	0.0	0.0	0.0	0.0	0.0	0.0	0.0	0.0	0.0	0.0	0.0	0.0	0.0	0.0	0.0	0.0	0.0	0.0	0.0	0.0	0.0	0.0	0.0	0.0	0.0	0.0	0.0	0.0	0.0	0.0	0.0	0.0	0.0	0.0	0.0	0.0	0.0
Ncapg	3.1903614017019724	0.0	0.0	0.0	0.0	0.0	0.0	0.0	0.0	0.0	0.0	0.0	0.0	0.0	0.0	0.0	0.0	0.0	0.0	0.0	0.0	0.0	0.0	0.0	0.0	0.0	0.0	0.0	0.0	0.0	0.0	0.0	0.0	0.0	0.0	0.0	0.0	0.0	0.0	0.0	0.0	0.0	0.0	0.0	0.0	0.0	0.0	0.0	0.0
Lcorl	7.6153096707046	0.0	0.0	0.0	0.0	8.792739914712433	0.0	0.0	0.0	0.0	0.0	0.0	5.838128195749079	0.0	0.0	0.0	0.0	0.0	0.0	0.0	0.0	0.0	0.0	0.0	0.0	0.0	0.0	0.0	0.0	0.0	0.0	0.0	0.0	0.0	0.0	0.0	4.839245905686457	0.0	0.0	0.0	9.186333580946267	0.0	0.0	0.0	0.0	0.0	0.0	0.0	0.0
Lta4h	8.726819637992028	0.0	0.0	3.684211868005216	7.265639168800753	8.691693147842921	0.0	0.0	0.0	0.0	0.0	0.0	0.0	0.0	8.424081563961728	8.554320229266617	0.0	7.883529415618983	0.0	7.347859811141385	2.1931967190455715	0.0	9.521763913705913	2.59585202091835	0.0	8.696737299381793	0.0	0.0	1.9742045436870277	8.929246151790668	0.0	0.0	8.42632325494224	7.900365129610773	8.114327137240913	0.0	7.909436563472215	0.0	7.933108258984673	0.0	0.0	0.0	0.0	0.0	0.0	6.30091920972055	7.327604441811006	7.1617670102977895	0.0
Dstn	0.0	0.0	0.0	0.0	0.0	0.0	0.0	4.779292639693718	0.0	0.0	0.0	0.0	0.0	0.0	0.0	7.115122020692498	0.0	2.0928512683456177	0.0	0.0	3.0261544640688265	0.0	0.0	0.0	0.0	0.0	0.0	0.0	0.0	0.0	0.0	0.0	0.0	7.39594542117712	0.0	0.0	0.0	6.154369689757435	0.0	0.0	0.0	0.0	4.679669147820746	6.288437086309523	6.018570710888825	0.0	0.0	0.0	0.0
[truncated: 10,386 more rows]
[truncated: 25 more columns]
