# Supplementary material for: Time-dependent cell-state selection identifies transiently expressed genes regulating ILC2 activation
Source: Commun Biol. 2023 Sep 6;6:915. doi: 10.1038/s42003-023-05297-w (PMC10482971; doi:10.1038/s42003-023-05297-w)
Supplement: Supplementary file 4 — Supplementary Data 2 [file 42003_2023_5297_MOESM4_ESM.xlsx]

## Sheet: Enrichment
Cluster	GroupID	Category	Term	Description	LogP	Log(q-value)	InTerm_InList	Genes	Symbols
C16	1_Summary	GO Biological Processes	GO:0034660	ncRNA metabolic process	-45.2357	-40.9679	93/490	12181,15115,16418,17089,17299,18130,18148,18150,20017,20826,21340,21453,21969,27966,28114,52513,52575,53414,54351,56095,56463,57315,57750,57773,58523,59014,64424,64934,66138,66580,66583,66590,66965,66966,67005,67040,67053,67222,67223,67239,67724,67832,67973,68327,68916,68979,69072,69237,69499,69902,70120,70683,70769,71957,72181,72198,72515,72662,73674,74035,74097,74778,77591,78394,78581,78697,989…	Bop1,Hars,Eif6,Lyar,Mettl1,Ints6,Npm1,Npm3,Polr1b,Snu13,Taf1b,Tcof1,Top1,Rrp9,Nsun2,Ddx56,Trmt10c,Bysl,Elp5,Ftsj3,Snd1,Wdr46,Wdr12,Wdr4,Elp2,Rrs1,Polr1e,Pes1,Bud23,Esf1,Exosc1,Farsa,Ctu2,Trit1,Polr3k,Ddx17,Rpp14,Srfbp1,Rrp15,Rpf2,Pop1,Brix1,Mphosph10,Tsr3,Cdkal1,Nol11,Ebna1bp2,Gtpbp4,Tsr2,Mrto4,Yars2,Utp20,Nolc1,Ints11,Nsun4,Mtrex,Wdr43,Dis3,Wdr75,Nol9,Pop7,Rrp7a,Ddx10,Ddx52,Utp23,Pus7,Nat10,Mdn1…
C16	1_Member	GO Biological Processes	GO:0034660	ncRNA metabolic process	-45.2357	-40.9679	93/490	12181,15115,16418,17089,17299,18130,18148,18150,20017,20826,21340,21453,21969,27966,28114,52513,52575,53414,54351,56095,56463,57315,57750,57773,58523,59014,64424,64934,66138,66580,66583,66590,66965,66966,67005,67040,67053,67222,67223,67239,67724,67832,67973,68327,68916,68979,69072,69237,69499,69902,70120,70683,70769,71957,72181,72198,72515,72662,73674,74035,74097,74778,77591,78394,78581,78697,989…	Bop1,Hars,Eif6,Lyar,Mettl1,Ints6,Npm1,Npm3,Polr1b,Snu13,Taf1b,Tcof1,Top1,Rrp9,Nsun2,Ddx56,Trmt10c,Bysl,Elp5,Ftsj3,Snd1,Wdr46,Wdr12,Wdr4,Elp2,Rrs1,Polr1e,Pes1,Bud23,Esf1,Exosc1,Farsa,Ctu2,Trit1,Polr3k,Ddx17,Rpp14,Srfbp1,Rrp15,Rpf2,Pop1,Brix1,Mphosph10,Tsr3,Cdkal1,Nol11,Ebna1bp2,Gtpbp4,Tsr2,Mrto4,Yars2,Utp20,Nolc1,Ints11,Nsun4,Mtrex,Wdr43,Dis3,Wdr75,Nol9,Pop7,Rrp7a,Ddx10,Ddx52,Utp23,Pus7,Nat10,Mdn1…
C16	1_Member	GO Biological Processes	GO:0042254	ribosome biogenesis	-44.375	-40.4083	73/289	12181,16418,17089,18148,18150,18432,20826,27966,28126,52513,52521,53414,55989,56095,57315,57750,59014,64934,66138,66410,66580,66583,67040,67134,67222,67223,67239,67832,67941,67973,68327,68979,69072,69237,69499,69902,70683,72181,72198,72515,72584,72662,73674,74035,74097,74778,77591,78394,78581,83485,98956,100019,100608,100609,101592,101612,102462,104662,105372,106298,107071,107094,108707,110109,11…	Bop1,Eif6,Lyar,Npm1,Npm3,Mybbp1a,Snu13,Rrp9,Nop16,Ddx56,Zfp622,Bysl,Nop58,Ftsj3,Wdr46,Wdr12,Rrs1,Pes1,Bud23,Mterf3,Esf1,Exosc1,Ddx17,Nop56,Srfbp1,Rrp15,Rpf2,Brix1,Rps27l,Mphosph10,Tsr3,Nol11,Ebna1bp2,Gtpbp4,Tsr2,Mrto4,Utp20,Nsun4,Mtrex,Wdr43,Cul4b,Dis3,Wdr75,Nol9,Pop7,Rrp7a,Ddx10,Ddx52,Utp23,Ngrn,Nat10,Mdn1,Noc4l,Nsun5,Efl1,Grwd1,Imp3,Tsr1,Utp15,Rrn3,Wdr74,Rrp12,Fam207a,Nop2,Pwp2,Eri3,Rsl24d1,Rex…
C16	1_Member	GO Biological Processes	GO:0034470	ncRNA processing	-42.223	-38.4324	79/370	12181,16418,17089,17299,18130,18148,18150,20826,27966,28114,52513,52575,53414,54351,56095,57315,57750,57773,58523,59014,64934,66138,66580,66583,66965,66966,67005,67040,67053,67222,67223,67239,67724,67832,67973,68327,68916,68979,69072,69237,69499,69902,70683,71957,72181,72198,72515,72662,73674,74035,74097,74778,77591,78394,78581,78697,98956,100019,100609,102462,104662,105372,106248,107071,107094,1…	Bop1,Eif6,Lyar,Mettl1,Ints6,Npm1,Npm3,Snu13,Rrp9,Nsun2,Ddx56,Trmt10c,Bysl,Elp5,Ftsj3,Wdr46,Wdr12,Wdr4,Elp2,Rrs1,Pes1,Bud23,Esf1,Exosc1,Ctu2,Trit1,Polr3k,Ddx17,Rpp14,Srfbp1,Rrp15,Rpf2,Pop1,Brix1,Mphosph10,Tsr3,Cdkal1,Nol11,Ebna1bp2,Gtpbp4,Tsr2,Mrto4,Utp20,Ints11,Nsun4,Mtrex,Wdr43,Dis3,Wdr75,Nol9,Pop7,Rrp7a,Ddx10,Ddx52,Utp23,Pus7,Nat10,Mdn1,Nsun5,Imp3,Tsr1,Utp15,Qtrt2,Wdr74,Rrp12,Fam207a,Nop2,Pwp2,…
C16	1_Member	GO Biological Processes	GO:0022613	ribonucleoprotein complex biogenesis	-40.0328	-36.3671	80/406	12181,16418,17089,18148,18150,18432,20826,22384,27966,28000,28126,52513,52521,53414,55989,56095,57315,57750,59014,64934,66138,66410,66580,66583,67040,67134,67222,67223,67239,67242,67439,67832,67941,67959,67973,68327,68979,68988,69072,69237,69499,69902,70683,72181,72198,72515,72584,72662,73674,74035,74097,74778,77591,78394,78581,83485,98956,100019,100608,100609,101592,101612,102462,104662,105372,1…	Bop1,Eif6,Lyar,Npm1,Npm3,Mybbp1a,Snu13,Eif4h,Rrp9,Prpf19,Nop16,Ddx56,Zfp622,Bysl,Nop58,Ftsj3,Wdr46,Wdr12,Rrs1,Pes1,Bud23,Mterf3,Esf1,Exosc1,Ddx17,Nop56,Srfbp1,Rrp15,Rpf2,Gemin6,Xab2,Brix1,Rps27l,Puf60,Mphosph10,Tsr3,Nol11,Prpf31,Ebna1bp2,Gtpbp4,Tsr2,Mrto4,Utp20,Nsun4,Mtrex,Wdr43,Cul4b,Dis3,Wdr75,Nol9,Pop7,Rrp7a,Ddx10,Ddx52,Utp23,Ngrn,Nat10,Mdn1,Noc4l,Nsun5,Efl1,Grwd1,Imp3,Tsr1,Utp15,Rrn3,Wdr74,Rr…
C16	1_Member	GO Biological Processes	GO:0006396	RNA processing	-38.3335	-34.7648	108/796	12181,15499,16418,17089,17299,18130,18139,18148,18150,18949,19205,19656,19826,20624,20639,20826,21841,27886,27966,28000,28114,52513,52575,53414,53607,54351,56031,56095,56403,57315,57750,57773,58523,59014,64934,66138,66580,66583,66618,66965,66966,67005,67040,67053,67222,67223,67239,67242,67439,67724,67832,67959,67973,68327,68916,68979,68988,69072,69237,69499,69902,70683,71702,71957,72181,72198,724…	Bop1,Hsf1,Eif6,Lyar,Mettl1,Ints6,Zfp638,Npm1,Npm3,Pnn,Ptbp1,Rbmxl1,Rnps1,Eftud2,Snrpb2,Snu13,Tia1,Ess2,Rrp9,Prpf19,Nsun2,Ddx56,Trmt10c,Bysl,Snrpa,Elp5,Ppie,Ftsj3,Syncrip,Wdr46,Wdr12,Wdr4,Elp2,Rrs1,Pes1,Bud23,Esf1,Exosc1,Snrnp27,Ctu2,Trit1,Polr3k,Ddx17,Rpp14,Srfbp1,Rrp15,Rpf2,Gemin6,Xab2,Pop1,Brix1,Puf60,Mphosph10,Tsr3,Cdkal1,Nol11,Prpf31,Ebna1bp2,Gtpbp4,Tsr2,Mrto4,Utp20,Cdc5l,Ints11,Nsun4,Mtrex,H…
C16	1_Member	GO Biological Processes	GO:0016072	rRNA metabolic process	-38.1538	-34.6642	62/241	12181,16418,17089,18148,18150,20017,20826,21340,21453,21969,27966,52513,53414,56095,57315,57750,59014,64424,64934,66138,66580,66583,67040,67222,67223,67239,67832,67973,68327,68979,69072,69237,69499,69902,70683,72181,72198,72515,72662,73674,74035,74097,74778,77591,78394,78581,98956,100019,100609,102462,104662,105372,107071,107094,108707,110109,110816,140546,227656,228889,234374,245474	Bop1,Eif6,Lyar,Npm1,Npm3,Polr1b,Snu13,Taf1b,Tcof1,Top1,Rrp9,Ddx56,Bysl,Ftsj3,Wdr46,Wdr12,Rrs1,Polr1e,Pes1,Bud23,Esf1,Exosc1,Ddx17,Srfbp1,Rrp15,Rpf2,Brix1,Mphosph10,Tsr3,Nol11,Ebna1bp2,Gtpbp4,Tsr2,Mrto4,Utp20,Nsun4,Mtrex,Wdr43,Dis3,Wdr75,Nol9,Pop7,Rrp7a,Ddx10,Ddx52,Utp23,Nat10,Mdn1,Nsun5,Imp3,Tsr1,Utp15,Wdr74,Rrp12,Fam207a,Nop2,Pwp2,Eri3,Rexo4,Ddx27,Ddx49,Dkc1
C16	1_Member	GO Biological Processes	GO:0006364	rRNA processing	-36.7156	-33.293	57/208	12181,16418,17089,18148,18150,20826,27966,52513,53414,56095,57315,57750,59014,64934,66138,66580,66583,67040,67222,67223,67239,67832,67973,68327,68979,69072,69237,69499,69902,70683,72181,72198,72515,72662,73674,74035,74097,74778,77591,78394,78581,98956,100019,100609,102462,104662,105372,107071,107094,108707,110109,110816,140546,227656,228889,234374,245474	Bop1,Eif6,Lyar,Npm1,Npm3,Snu13,Rrp9,Ddx56,Bysl,Ftsj3,Wdr46,Wdr12,Rrs1,Pes1,Bud23,Esf1,Exosc1,Ddx17,Srfbp1,Rrp15,Rpf2,Brix1,Mphosph10,Tsr3,Nol11,Ebna1bp2,Gtpbp4,Tsr2,Mrto4,Utp20,Nsun4,Mtrex,Wdr43,Dis3,Wdr75,Nol9,Pop7,Rrp7a,Ddx10,Ddx52,Utp23,Nat10,Mdn1,Nsun5,Imp3,Tsr1,Utp15,Wdr74,Rrp12,Fam207a,Nop2,Pwp2,Eri3,Rexo4,Ddx27,Ddx49,Dkc1
C16	1_Member	Reactome Gene Sets	R-MMU-8953854	Metabolism of RNA	-25.3465	-21.9818	73/544	12181,13681,14852,17463,17975,19179,19192,19826,20021,20624,20826,20924,22123,22186,26442,27966,28000,30877,53414,53607,55989,56031,56095,57315,57750,64934,66138,66249,66583,66618,66679,66997,67053,67134,67242,67439,67941,67959,67973,68979,68988,69072,69077,69207,69823,69912,71702,72068,72198,72515,72662,73666,73674,74035,74778,76479,78394,80886,100608,101943,102462,104662,105372,107939,110816,19…	Bop1,Eif4a1,Gspt1,Psmd7,Ncl,Psmc1,Psme3,Rnps1,Polr2c,Eftud2,Snu13,Supt5,Psmd3,Uba52,Psma5,Rrp9,Prpf19,Gnl3,Bysl,Snrpa,Nop58,Ppie,Ftsj3,Wdr46,Wdr12,Pes1,Bud23,Pno1,Exosc1,Snrnp27,Rae1,Psmd12,Rpp14,Nop56,Gemin6,Xab2,Rps27l,Puf60,Mphosph10,Nol11,Prpf31,Ebna1bp2,Psmd11,Srsf11,Fyttd1,Nup43,Cdc5l,Cnot2,Mtrex,Wdr43,Dis3,Thoc3,Wdr75,Nol9,Rrp7a,Smndc1,Ddx52,Senp3,Noc4l,Sf3b3,Imp3,Tsr1,Utp15,Pom121,Pwp2,Pr…
C16	1_Member	Reactome Gene Sets	R-MMU-6791226	Major pathway of rRNA processing in the nucleolus and cytosol	-18.0943	-14.8679	35/172	12181,17975,20826,22186,27966,30877,53414,55989,56095,57315,57750,64934,66138,66249,66583,67053,67134,67941,67973,68979,69072,72198,72515,72662,73674,74035,74778,78394,80886,100608,102462,104662,105372,110816,234374	Bop1,Ncl,Snu13,Uba52,Rrp9,Gnl3,Bysl,Nop58,Ftsj3,Wdr46,Wdr12,Pes1,Bud23,Pno1,Exosc1,Rpp14,Nop56,Rps27l,Mphosph10,Nol11,Ebna1bp2,Mtrex,Wdr43,Dis3,Wdr75,Nol9,Rrp7a,Ddx52,Senp3,Noc4l,Imp3,Tsr1,Utp15,Pwp2,Ddx49
C16	1_Member	Reactome Gene Sets	R-MMU-72312	rRNA processing	-18.0943	-14.8679	35/172	12181,17975,20826,22186,27966,30877,53414,55989,56095,57315,57750,64934,66138,66249,66583,67053,67134,67941,67973,68979,69072,72198,72515,72662,73674,74035,74778,78394,80886,100608,102462,104662,105372,110816,234374	Bop1,Ncl,Snu13,Uba52,Rrp9,Gnl3,Bysl,Nop58,Ftsj3,Wdr46,Wdr12,Pes1,Bud23,Pno1,Exosc1,Rpp14,Nop56,Rps27l,Mphosph10,Nol11,Ebna1bp2,Mtrex,Wdr43,Dis3,Wdr75,Nol9,Rrp7a,Ddx52,Senp3,Noc4l,Imp3,Tsr1,Utp15,Pwp2,Ddx49
C16	1_Member	Reactome Gene Sets	R-MMU-8868773	rRNA processing in the nucleus and cytosol	-18.0943	-14.8679	35/172	12181,17975,20826,22186,27966,30877,53414,55989,56095,57315,57750,64934,66138,66249,66583,67053,67134,67941,67973,68979,69072,72198,72515,72662,73674,74035,74778,78394,80886,100608,102462,104662,105372,110816,234374	Bop1,Ncl,Snu13,Uba52,Rrp9,Gnl3,Bysl,Nop58,Ftsj3,Wdr46,Wdr12,Pes1,Bud23,Pno1,Exosc1,Rpp14,Nop56,Rps27l,Mphosph10,Nol11,Ebna1bp2,Mtrex,Wdr43,Dis3,Wdr75,Nol9,Rrp7a,Ddx52,Senp3,Noc4l,Imp3,Tsr1,Utp15,Pwp2,Ddx49
C16	1_Member	KEGG Pathway	mmu03008	Ribosome biogenesis in eukaryotes - Mus musculus (house mouse)	-10.5735	-7.78664	22/121	16418,20826,21453,30877,55989,57815,67134,67724,67973,69237,72515,73674,74097,74778,98956,100019,101592,102462,105372,110816,230737,245474	Eif6,Snu13,Tcof1,Gnl3,Nop58,Spata5,Nop56,Pop1,Mphosph10,Gtpbp4,Wdr43,Wdr75,Pop7,Rrp7a,Nat10,Mdn1,Efl1,Imp3,Utp15,Pwp2,Gnl2,Dkc1
C9	2_Summary	GO Biological Processes	GO:0006457	protein folding	-16.4983	-13.1848	39/165	12317,12330,12462,12466,12539,13418,14228,14229,14827,14828,15505,15510,15526,15528,16149,17713,17714,18087,18221,18453,18637,21454,22791,23950,52551,52838,56031,64136,66861,66917,67738,68015,70356,70430,72170,72726,105675,109054,272589	Calr,Canx,Cct3,Cct6a,Cdc37,Dnajc1,Fkbp4,Fkbp5,Pdia3,Hspa5,Hsph1,Hspd1,Hspa9,Hspe1,Cd74,Grpel1,Grpel2,Nktr,Nudc,P4hb,Pfdn2,Tcp1,Dnajc2,Dnajb6,Sgta,Dnlz,Ppie,Sdf2l1,Dnajc10,Chordc1,Ppid,Trap1,St13,Tbce,Chchd4,Tbcc,Ppif,Pfdn4,Tbcel
C9	2_Member	GO Biological Processes	GO:0006457	protein folding	-16.4983	-13.1848	39/165	12317,12330,12462,12466,12539,13418,14228,14229,14827,14828,15505,15510,15526,15528,16149,17713,17714,18087,18221,18453,18637,21454,22791,23950,52551,52838,56031,64136,66861,66917,67738,68015,70356,70430,72170,72726,105675,109054,272589	Calr,Canx,Cct3,Cct6a,Cdc37,Dnajc1,Fkbp4,Fkbp5,Pdia3,Hspa5,Hsph1,Hspd1,Hspa9,Hspe1,Cd74,Grpel1,Grpel2,Nktr,Nudc,P4hb,Pfdn2,Tcp1,Dnajc2,Dnajb6,Sgta,Dnlz,Ppie,Sdf2l1,Dnajc10,Chordc1,Ppid,Trap1,St13,Tbce,Chchd4,Tbcc,Ppif,Pfdn4,Tbcel
C9	2_Member	GO Biological Processes	GO:0061077	chaperone-mediated protein folding	-7.62794	-5.05917	16/63	12462,12466,14228,14229,14828,15505,15526,15528,16149,21454,23950,52551,64136,66917,67738,70356	Cct3,Cct6a,Fkbp4,Fkbp5,Hspa5,Hsph1,Hspa9,Hspe1,Cd74,Tcp1,Dnajb6,Sgta,Sdf2l1,Chordc1,Ppid,St13
C9	2_Member	GO Biological Processes	GO:0006458	'de novo' protein folding	-4.70693	-2.7225	8/38	14828,15505,15526,15528,16149,22791,70356,72170	Hspa5,Hsph1,Hspa9,Hspe1,Cd74,Dnajc2,St13,Chchd4
C9	2_Member	GO Biological Processes	GO:0051084	'de novo' post-translational protein folding	-3.87156	-2.10489	7/37	14828,15505,15526,15528,16149,70356,72170	Hspa5,Hsph1,Hspa9,Hspe1,Cd74,St13,Chchd4
C9	2_Member	GO Biological Processes	GO:0051085	chaperone cofactor-dependent protein refolding	-3.36736	-1.77449	6/32	14828,15505,15526,15528,16149,70356	Hspa5,Hsph1,Hspa9,Hspe1,Cd74,St13
C19	3_Summary	GO Biological Processes	GO:0042273	ribosomal large subunit biogenesis	-16.024	-12.8355	22/69	12181,16418,18148,20826,28126,52521,56095,57750,59014,64934,67223,67239,67832,69072,69237,69902,74035,100019,107071,110109,225215,234549,12607,17975,18432,52513,55989,67134,228889,230737	Bop1,Eif6,Npm1,Snu13,Nop16,Zfp622,Ftsj3,Wdr12,Rrs1,Pes1,Rrp15,Rpf2,Brix1,Ebna1bp2,Gtpbp4,Mrto4,Nol9,Mdn1,Wdr74,Nop2,Rsl24d1,Heatr3,Cebpz,Ncl,Mybbp1a,Ddx56,Nop58,Nop56,Ddx27,Gnl2
C19	3_Member	GO Biological Processes	GO:0042273	ribosomal large subunit biogenesis	-16.024	-12.8355	22/69	12181,16418,18148,20826,28126,52521,56095,57750,59014,64934,67223,67239,67832,69072,69237,69902,74035,100019,107071,110109,225215,234549	Bop1,Eif6,Npm1,Snu13,Nop16,Zfp622,Ftsj3,Wdr12,Rrs1,Pes1,Rrp15,Rpf2,Brix1,Ebna1bp2,Gtpbp4,Mrto4,Nol9,Mdn1,Wdr74,Nop2,Rsl24d1,Heatr3
C19	3_Member	CORUM	CORUM:3047	Parvulin-associated pre-rRNP complex	-14.2848	-11.2475	18/50	12181,12607,17975,18432,52513,55989,56095,57750,59014,64934,67134,67239,69072,69237,69902,110109,228889,230737	Bop1,Cebpz,Ncl,Mybbp1a,Ddx56,Nop58,Ftsj3,Wdr12,Rrs1,Pes1,Nop56,Rpf2,Ebna1bp2,Gtpbp4,Mrto4,Nop2,Ddx27,Gnl2
C19	3_Member	GO Biological Processes	GO:0000470	maturation of LSU-rRNA	-10.563	-7.78664	12/29	12181,16418,18148,20826,56095,57750,64934,67223,67239,69237,74035,110109	Bop1,Eif6,Npm1,Snu13,Ftsj3,Wdr12,Pes1,Rrp15,Rpf2,Gtpbp4,Nol9,Nop2
C19	3_Member	GO Biological Processes	GO:0000463	maturation of LSU-rRNA from tricistronic rRNA transcript (SSU-rRNA, 5.8S rRNA, LSU-rRNA)	-8.02035	-5.44282	8/16	12181,18148,56095,57750,64934,67239,69237,74035	Bop1,Npm1,Ftsj3,Wdr12,Pes1,Rpf2,Gtpbp4,Nol9
C7	4_Summary	GO Biological Processes	GO:0010608	post-transcriptional regulation of gene expression	-15.0141	-11.7464	73/550	11792,12051,12192,12317,12539,13418,13665,13685,14852,16193,16418,17872,17876,17974,17975,18148,19401,20425,21453,21841,21938,22171,26987,27979,28114,52575,52856,52874,56403,56698,65967,66399,66882,66912,67728,67941,68015,69740,69956,70769,71787,72068,72181,72308,72416,74645,78697,83485,94254,98956,98985,100715,107508,108037,110809,112403,207214,208643,211064,213753,224045,224742,225929,227682,22…	Apex1,Bcl3,Zfp36l1,Calr,Cdc37,Dnajc1,Eif2s1,Eif4ebp1,Gspt1,Il6,Eif6,Ppp1r15a,Myef2,Nck2,Ncl,Npm1,Rara,Shmt1,Tcof1,Tia1,Tnfrsf1b,Tyms,Eif4e2,Eif3b,Nsun2,Trmt10c,Mtg2,Pum3,Syncrip,Phax,Eefsec,Tsfm,Bzw1,Bzw2,Dph2,Rps27l,Trap1,Dph5,Ptcd3,Nolc1,Trnau1ap,Cnot2,Nsun4,Brf1,Lrpprc,Tent5c,Pus7,Ngrn,Rcc1l,Nat10,Clp1,Tent2,Eprs,Shmt2,Srsf1,Dxo,Larp4,Eif4g1,Alkbh1,Zfp598,Eif2b5,Abcf1,Patl1,Trub2,Spout1,Exosc2…
C7	4_Member	GO Biological Processes	GO:0010608	post-transcriptional regulation of gene expression	-15.0141	-11.7464	73/550	11792,12051,12192,12317,12539,13418,13665,13685,14852,16193,16418,17872,17876,17974,17975,18148,19401,20425,21453,21841,21938,22171,26987,27979,28114,52575,52856,52874,56403,56698,65967,66399,66882,66912,67728,67941,68015,69740,69956,70769,71787,72068,72181,72308,72416,74645,78697,83485,94254,98956,98985,100715,107508,108037,110809,112403,207214,208643,211064,213753,224045,224742,225929,227682,22…	Apex1,Bcl3,Zfp36l1,Calr,Cdc37,Dnajc1,Eif2s1,Eif4ebp1,Gspt1,Il6,Eif6,Ppp1r15a,Myef2,Nck2,Ncl,Npm1,Rara,Shmt1,Tcof1,Tia1,Tnfrsf1b,Tyms,Eif4e2,Eif3b,Nsun2,Trmt10c,Mtg2,Pum3,Syncrip,Phax,Eefsec,Tsfm,Bzw1,Bzw2,Dph2,Rps27l,Trap1,Dph5,Ptcd3,Nolc1,Trnau1ap,Cnot2,Nsun4,Brf1,Lrpprc,Tent5c,Pus7,Ngrn,Rcc1l,Nat10,Clp1,Tent2,Eprs,Shmt2,Srsf1,Dxo,Larp4,Eif4g1,Alkbh1,Zfp598,Eif2b5,Abcf1,Patl1,Trub2,Spout1,Exosc2…
C7	4_Member	GO Biological Processes	GO:0006417	regulation of translation	-13.4217	-10.3845	57/394	12051,12192,12317,13418,13665,13685,14852,16193,16418,17872,17974,17975,18148,19401,20425,21453,21841,22171,26987,27979,52575,52856,52874,56403,65967,66399,66882,66912,67728,67941,68015,69740,69956,70769,71787,72068,72181,72416,78697,83485,94254,98956,107508,108037,207214,208643,211064,213753,224045,224742,225929,227682,227715,230738,234734,270086,276770	Bcl3,Zfp36l1,Calr,Dnajc1,Eif2s1,Eif4ebp1,Gspt1,Il6,Eif6,Ppp1r15a,Nck2,Ncl,Npm1,Rara,Shmt1,Tcof1,Tia1,Tyms,Eif4e2,Eif3b,Trmt10c,Mtg2,Pum3,Syncrip,Eefsec,Tsfm,Bzw1,Bzw2,Dph2,Rps27l,Trap1,Dph5,Ptcd3,Nolc1,Trnau1ap,Cnot2,Nsun4,Lrpprc,Pus7,Ngrn,Rcc1l,Nat10,Eprs,Shmt2,Larp4,Eif4g1,Alkbh1,Zfp598,Eif2b5,Abcf1,Patl1,Trub2,Exosc2,Zc3h12a,Aars,Ogfod1,Eif5a
C7	4_Member	GO Biological Processes	GO:0034248	regulation of cellular amide metabolic process	-11.8681	-8.96656	59/453	12051,12192,12317,13418,13665,13685,14852,16193,16418,17872,17974,17975,18148,19401,19697,20425,21453,21841,22171,26987,27979,52575,52856,52874,56403,65967,66399,66882,66912,67728,67941,68015,68581,69740,69956,70769,71787,72068,72181,72416,78697,83485,94254,98956,107508,108037,207214,208643,211064,213753,224045,224742,225929,227682,227715,230738,234734,270086,276770	Bcl3,Zfp36l1,Calr,Dnajc1,Eif2s1,Eif4ebp1,Gspt1,Il6,Eif6,Ppp1r15a,Nck2,Ncl,Npm1,Rara,Rela,Shmt1,Tcof1,Tia1,Tyms,Eif4e2,Eif3b,Trmt10c,Mtg2,Pum3,Syncrip,Eefsec,Tsfm,Bzw1,Bzw2,Dph2,Rps27l,Trap1,Tmed10,Dph5,Ptcd3,Nolc1,Trnau1ap,Cnot2,Nsun4,Lrpprc,Pus7,Ngrn,Rcc1l,Nat10,Eprs,Shmt2,Larp4,Eif4g1,Alkbh1,Zfp598,Eif2b5,Abcf1,Patl1,Trub2,Exosc2,Zc3h12a,Aars,Ogfod1,Eif5a
C7	4_Member	GO Biological Processes	GO:2000112	regulation of cellular macromolecule biosynthetic process	-11.2189	-8.38254	60/482	12051,12192,12317,12387,13418,13665,13685,14852,16193,16418,17872,17974,17975,18148,19062,19401,20425,20652,21453,21841,22171,26987,27979,52575,52856,52874,56403,65967,66399,66882,66912,67728,67941,68015,69740,69956,70769,71787,72068,72181,72416,78697,83485,94254,98956,107508,108037,207214,208643,211064,213753,224045,224742,225929,227682,227715,230738,234734,270086,276770	Bcl3,Zfp36l1,Calr,Ctnnb1,Dnajc1,Eif2s1,Eif4ebp1,Gspt1,Il6,Eif6,Ppp1r15a,Nck2,Ncl,Npm1,Inpp5k,Rara,Shmt1,Soat1,Tcof1,Tia1,Tyms,Eif4e2,Eif3b,Trmt10c,Mtg2,Pum3,Syncrip,Eefsec,Tsfm,Bzw1,Bzw2,Dph2,Rps27l,Trap1,Dph5,Ptcd3,Nolc1,Trnau1ap,Cnot2,Nsun4,Lrpprc,Pus7,Ngrn,Rcc1l,Nat10,Eprs,Shmt2,Larp4,Eif4g1,Alkbh1,Zfp598,Eif2b5,Abcf1,Patl1,Trub2,Exosc2,Zc3h12a,Aars,Ogfod1,Eif5a
C5	5_Summary	GO Biological Processes	GO:0043043	peptide biosynthetic process	-14.7916	-11.67	49/415	13665,13667,13681,13685,14651,14852,15115,16418,18550,22186,22384,26987,27397,27979,28028,60441,66047,66223,66235,66399,66590,66973,67941,68916,69082,69860,69956,70120,71787,76784,78523,101592,104458,107271,107508,109093,121022,207214,208643,213753,217715,223691,224045,224742,225215,233870,234734,276770,353242,13244,20448,30960,50790,56336,235339,13478,13481,53618,57377,57783,59048,67075,67526,74…	Eif2s1,Eif2b4,Eif4a1,Eif4ebp1,Hagh,Gspt1,Hars,Eif6,Furin,Uba52,Eif4h,Eif4e2,Mrpl17,Eif3b,Mrpl50,Mrpl38,Mrpl54,Mrpl35,Eif1ax,Tsfm,Farsa,Mrps18b,Rps27l,Cdkal1,Zc3h15,Eif1ad,Ptcd3,Yars2,Trnau1ap,Mtif2,Mrpl9,Efl1,Rars,Yars,Eprs,Rars2,Mrps6,Larp4,Eif4g1,Zfp598,Eif2b2,Eif3l,Eif2b5,Abcf1,Rsl24d1,Tufm,Aars,Eif5a,Mrpl21,Degs1,St6galnac4,Vapa,Acsl4,B4galt5,Dlat,Dpagt1,Dpm2,Fut8,Mogs,Tnip1,C1galt1c1,Magt1,A…
C5	5_Member	GO Biological Processes	GO:0043043	peptide biosynthetic process	-14.7916	-11.67	49/415	13665,13667,13681,13685,14651,14852,15115,16418,18550,22186,22384,26987,27397,27979,28028,60441,66047,66223,66235,66399,66590,66973,67941,68916,69082,69860,69956,70120,71787,76784,78523,101592,104458,107271,107508,109093,121022,207214,208643,213753,217715,223691,224045,224742,225215,233870,234734,276770,353242	Eif2s1,Eif2b4,Eif4a1,Eif4ebp1,Hagh,Gspt1,Hars,Eif6,Furin,Uba52,Eif4h,Eif4e2,Mrpl17,Eif3b,Mrpl50,Mrpl38,Mrpl54,Mrpl35,Eif1ax,Tsfm,Farsa,Mrps18b,Rps27l,Cdkal1,Zc3h15,Eif1ad,Ptcd3,Yars2,Trnau1ap,Mtif2,Mrpl9,Efl1,Rars,Yars,Eprs,Rars2,Mrps6,Larp4,Eif4g1,Zfp598,Eif2b2,Eif3l,Eif2b5,Abcf1,Rsl24d1,Tufm,Aars,Eif5a,Mrpl21
C5	5_Member	GO Biological Processes	GO:0006412	translation	-14.5034	-11.4355	47/391	13665,13667,13681,13685,14852,15115,16418,22186,22384,26987,27397,27979,28028,60441,66047,66223,66235,66399,66590,66973,67941,68916,69082,69860,69956,70120,71787,76784,78523,101592,104458,107271,107508,109093,121022,207214,208643,213753,217715,223691,224045,224742,225215,233870,234734,276770,353242	Eif2s1,Eif2b4,Eif4a1,Eif4ebp1,Gspt1,Hars,Eif6,Uba52,Eif4h,Eif4e2,Mrpl17,Eif3b,Mrpl50,Mrpl38,Mrpl54,Mrpl35,Eif1ax,Tsfm,Farsa,Mrps18b,Rps27l,Cdkal1,Zc3h15,Eif1ad,Ptcd3,Yars2,Trnau1ap,Mtif2,Mrpl9,Efl1,Rars,Yars,Eprs,Rars2,Mrps6,Larp4,Eif4g1,Zfp598,Eif2b2,Eif3l,Eif2b5,Abcf1,Rsl24d1,Tufm,Aars,Eif5a,Mrpl21
C5	5_Member	GO Biological Processes	GO:0043604	amide biosynthetic process	-14.4991	-11.4355	55/519	13244,13665,13667,13681,13685,14651,14852,15115,16418,18550,20448,22186,22384,26987,27397,27979,28028,30960,50790,56336,60441,66047,66223,66235,66399,66590,66973,67941,68916,69082,69860,69956,70120,71787,76784,78523,101592,104458,107271,107508,109093,121022,207214,208643,213753,217715,223691,224045,224742,225215,233870,234734,235339,276770,353242	Degs1,Eif2s1,Eif2b4,Eif4a1,Eif4ebp1,Hagh,Gspt1,Hars,Eif6,Furin,St6galnac4,Uba52,Eif4h,Eif4e2,Mrpl17,Eif3b,Mrpl50,Vapa,Acsl4,B4galt5,Mrpl38,Mrpl54,Mrpl35,Eif1ax,Tsfm,Farsa,Mrps18b,Rps27l,Cdkal1,Zc3h15,Eif1ad,Ptcd3,Yars2,Trnau1ap,Mtif2,Mrpl9,Efl1,Rars,Yars,Eprs,Rars2,Mrps6,Larp4,Eif4g1,Zfp598,Eif2b2,Eif3l,Eif2b5,Abcf1,Rsl24d1,Tufm,Aars,Dlat,Eif5a,Mrpl21
C5	5_Member	GO Biological Processes	GO:0034645	cellular macromolecule biosynthetic process	-13.6241	-10.6574	67/759	13478,13481,13665,13667,13681,13685,14852,15115,16418,20448,22186,22384,26987,27397,27979,28028,53618,56336,57377,57783,59048,60441,66047,66223,66235,66399,66590,66973,67075,67526,67941,68916,69082,69860,69956,70120,71787,74781,75965,76784,78523,101592,103963,104458,107271,107508,109093,121022,140484,207214,207958,208643,213753,216558,217664,217715,223691,224045,224742,225215,233870,234734,243853…	Dpagt1,Dpm2,Eif2s1,Eif2b4,Eif4a1,Eif4ebp1,Gspt1,Hars,Eif6,St6galnac4,Uba52,Eif4h,Eif4e2,Mrpl17,Eif3b,Mrpl50,Fut8,B4galt5,Mogs,Tnip1,C1galt1c1,Mrpl38,Mrpl54,Mrpl35,Eif1ax,Tsfm,Farsa,Mrps18b,Magt1,Atg12,Rps27l,Cdkal1,Zc3h15,Eif1ad,Ptcd3,Yars2,Trnau1ap,Wipi2,Zdhhc20,Mtif2,Mrpl9,Efl1,Rpn1,Rars,Yars,Eprs,Rars2,Mrps6,Pofut1,Larp4,Alg11,Eif4g1,Zfp598,Ugp2,Mgat2,Eif2b2,Eif3l,Eif2b5,Abcf1,Rsl24d1,Tufm,Aar…
C5	5_Member	GO Biological Processes	GO:0006518	peptide metabolic process	-12.0692	-9.18172	53/558	13665,13667,13681,13685,14381,14651,14782,14852,15115,16418,18023,18550,22186,22384,26987,27397,27979,28028,60441,66047,66223,66235,66399,66590,66973,67941,68916,69082,69860,69956,70120,71787,76784,78523,101592,104458,107271,107508,107522,109093,121022,207214,208643,213753,217715,223691,224045,224742,225215,233870,234734,276770,353242	Eif2s1,Eif2b4,Eif4a1,Eif4ebp1,G6pdx,Hagh,Gsr,Gspt1,Hars,Eif6,Nfe2l1,Furin,Uba52,Eif4h,Eif4e2,Mrpl17,Eif3b,Mrpl50,Mrpl38,Mrpl54,Mrpl35,Eif1ax,Tsfm,Farsa,Mrps18b,Rps27l,Cdkal1,Zc3h15,Eif1ad,Ptcd3,Yars2,Trnau1ap,Mtif2,Mrpl9,Efl1,Rars,Yars,Eprs,Ece2,Rars2,Mrps6,Larp4,Eif4g1,Zfp598,Eif2b2,Eif3l,Eif2b5,Abcf1,Rsl24d1,Tufm,Aars,Eif5a,Mrpl21
C5	5_Member	GO Biological Processes	GO:0140053	mitochondrial gene expression	-8.52563	-5.90135	21/140	15115,21780,27397,28028,52575,60441,66047,66223,66399,66973,69956,70120,70556,76784,78523,109093,121022,226153,233870,338359,353242	Hars,Tfam,Mrpl17,Mrpl50,Trmt10c,Mrpl38,Mrpl54,Mrpl35,Tsfm,Mrps18b,Ptcd3,Yars2,Slc25a33,Mtif2,Mrpl9,Rars2,Mrps6,Twnk,Tufm,Supv3l1,Mrpl21
C5	5_Member	Reactome Gene Sets	R-MMU-72766	Translation	-6.87946	-4.46298	24/220	13665,13667,13681,13685,14852,22186,22384,27397,27979,28028,60441,66047,66223,66235,66973,67941,69956,78523,121022,208643,217715,223691,224045,353242	Eif2s1,Eif2b4,Eif4a1,Eif4ebp1,Gspt1,Uba52,Eif4h,Mrpl17,Eif3b,Mrpl50,Mrpl38,Mrpl54,Mrpl35,Eif1ax,Mrps18b,Rps27l,Ptcd3,Mrpl9,Mrps6,Eif4g1,Eif2b2,Eif3l,Eif2b5,Mrpl21
C5	5_Member	GO Biological Processes	GO:0032543	mitochondrial translation	-6.51337	-4.17503	16/109	15115,27397,28028,60441,66047,66223,66399,66973,69956,70120,76784,78523,109093,121022,233870,353242	Hars,Mrpl17,Mrpl50,Mrpl38,Mrpl54,Mrpl35,Tsfm,Mrps18b,Ptcd3,Yars2,Mtif2,Mrpl9,Rars2,Mrps6,Tufm,Mrpl21
C5	5_Member	Reactome Gene Sets	R-MMU-5389840	Mitochondrial translation elongation	-3.8928	-2.016	13/83	27397,28028,60441,64658,66047,66223,66230,66973,69956,74600,78523,121022,353242	Mrpl17,Mrpl50,Mrpl38,Mrps25,Mrpl54,Mrpl35,Mrps28,Mrps18b,Ptcd3,Mrpl47,Mrpl9,Mrps6,Mrpl21
C5	5_Member	Reactome Gene Sets	R-MMU-5419276	Mitochondrial translation termination	-3.78537	-1.93427	13/85	27397,28028,60441,64658,66047,66223,66230,66973,69956,74600,78523,121022,353242	Mrpl17,Mrpl50,Mrpl38,Mrps25,Mrpl54,Mrpl35,Mrps28,Mrps18b,Ptcd3,Mrpl47,Mrpl9,Mrps6,Mrpl21
C5	5_Member	Reactome Gene Sets	R-MMU-5368287	Mitochondrial translation	-3.73302	-1.89554	13/86	27397,28028,60441,64658,66047,66223,66230,66973,69956,74600,78523,121022,353242	Mrpl17,Mrpl50,Mrpl38,Mrps25,Mrpl54,Mrpl35,Mrps28,Mrps18b,Ptcd3,Mrpl47,Mrpl9,Mrps6,Mrpl21
C15	6_Summary	GO Biological Processes	GO:0006399	tRNA metabolic process	-13.5213	-10.4577	36/172	15115,17299,28114,52575,54351,56361,57773,58523,66590,66965,66966,67005,67049,67053,67724,68916,69786,70120,71807,72181,74097,78697,98956,98985,104458,106248,107271,107508,109093,211064,212528,227682,227715,229780,234734,433813,56095,56403,66138,68327,100609,107817,110109,245474,12226,14852,18046,22171,23942,52064,52535,66083,66902,67956,68073,69156,69740,70511,140858,210009,227695,229700,232187,…	Hars,Mettl1,Nsun2,Trmt10c,Elp5,Pus1,Wdr4,Elp2,Farsa,Ctu2,Trit1,Polr3k,Pus3,Rpp14,Pop1,Cdkal1,Tprkb,Yars2,Tars2,Nsun4,Pop7,Pus7,Nat10,Clp1,Rars,Qtrt2,Yars,Eprs,Rars2,Alkbh1,Trmt1,Trub2,Exosc2,Trmt13,Aars,Pusl1,Ftsj3,Syncrip,Bud23,Tsr3,Nsun5,Jmjd6,Nop2,Dkc1,Btg1,Gspt1,Nfyc,Tyms,Mta2,Coq5,Mettl17,Setd6,Mtap,Kmt5a,Atpsckmt,Comtd1,Dph5,Eef2kmt,Wdr5,Mtrr,Spout1,Rbm15,Smyd5,Nsd3
C15	6_Member	GO Biological Processes	GO:0006399	tRNA metabolic process	-13.5213	-10.4577	36/172	15115,17299,28114,52575,54351,56361,57773,58523,66590,66965,66966,67005,67049,67053,67724,68916,69786,70120,71807,72181,74097,78697,98956,98985,104458,106248,107271,107508,109093,211064,212528,227682,227715,229780,234734,433813	Hars,Mettl1,Nsun2,Trmt10c,Elp5,Pus1,Wdr4,Elp2,Farsa,Ctu2,Trit1,Polr3k,Pus3,Rpp14,Pop1,Cdkal1,Tprkb,Yars2,Tars2,Nsun4,Pop7,Pus7,Nat10,Clp1,Rars,Qtrt2,Yars,Eprs,Rars2,Alkbh1,Trmt1,Trub2,Exosc2,Trmt13,Aars,Pusl1
C15	6_Member	GO Biological Processes	GO:0009451	RNA modification	-11.8795	-9.00972	26/150	17299,28114,52575,54351,56095,56403,57773,58523,66138,66965,66966,68327,68916,72181,78697,98956,100609,106248,107817,110109,212528,227682,229780,234734,245474,433813	Mettl1,Nsun2,Trmt10c,Elp5,Ftsj3,Syncrip,Wdr4,Elp2,Bud23,Ctu2,Trit1,Tsr3,Cdkal1,Nsun4,Pus7,Nat10,Nsun5,Qtrt2,Jmjd6,Nop2,Trmt1,Trub2,Trmt13,Aars,Dkc1,Pusl1
C15	6_Member	GO Biological Processes	GO:0008033	tRNA processing	-11.0803	-8.25972	27/120	17299,28114,52575,54351,56361,57773,58523,66965,66966,67005,67049,67053,67724,68916,69786,72181,74097,78697,98956,98985,106248,211064,212528,227682,229780,234734,433813	Mettl1,Nsun2,Trmt10c,Elp5,Pus1,Wdr4,Elp2,Ctu2,Trit1,Polr3k,Pus3,Rpp14,Pop1,Cdkal1,Tprkb,Nsun4,Pop7,Pus7,Nat10,Clp1,Qtrt2,Alkbh1,Trmt1,Trub2,Trmt13,Aars,Pusl1
C15	6_Member	GO Biological Processes	GO:0006400	tRNA modification	-8.93718	-6.27151	20/83	17299,28114,52575,54351,56361,57773,58523,66965,66966,67049,68916,69786,72181,78697,106248,211064,212528,229780,234734,433813	Mettl1,Nsun2,Trmt10c,Elp5,Pus1,Wdr4,Elp2,Ctu2,Trit1,Pus3,Cdkal1,Tprkb,Nsun4,Pus7,Qtrt2,Alkbh1,Trmt1,Trmt13,Aars,Pusl1
C15	6_Member	GO Biological Processes	GO:0001510	RNA methylation	-4.89387	-2.85913	11/71	17299,28114,52575,56095,57773,66138,72181,100609,110109,212528,229780	Mettl1,Nsun2,Trmt10c,Ftsj3,Wdr4,Bud23,Nsun4,Nsun5,Nop2,Trmt1,Trmt13
C15	6_Member	GO Biological Processes	GO:0032259	methylation	-4.46319	-2.4335	31/299	12226,14852,17299,18046,22171,23942,28114,52064,52535,52575,56095,57773,66083,66138,66902,67956,68073,69156,69740,70511,72181,100609,110109,140858,210009,212528,227695,229700,229780,232187,234135	Btg1,Gspt1,Mettl1,Nfyc,Tyms,Mta2,Nsun2,Coq5,Mettl17,Trmt10c,Ftsj3,Wdr4,Setd6,Bud23,Mtap,Kmt5a,Atpsckmt,Comtd1,Dph5,Eef2kmt,Nsun4,Nsun5,Nop2,Wdr5,Mtrr,Trmt1,Spout1,Rbm15,Trmt13,Smyd5,Nsd3
C15	6_Member	GO Biological Processes	GO:0030488	tRNA methylation	-3.14899	-1.62399	6/35	17299,28114,52575,72181,212528,229780	Mettl1,Nsun2,Trmt10c,Nsun4,Trmt1,Trmt13
C15	6_Member	GO Biological Processes	GO:0043414	macromolecule methylation	-2.71391	-1.16542	23/252	12226,14852,17299,18046,23942,28114,52575,56095,57773,66083,66138,67956,68073,72181,100609,110109,140858,210009,212528,229700,229780,232187,234135	Btg1,Gspt1,Mettl1,Nfyc,Mta2,Nsun2,Trmt10c,Ftsj3,Wdr4,Setd6,Bud23,Kmt5a,Atpsckmt,Nsun4,Nsun5,Nop2,Wdr5,Mtrr,Trmt1,Rbm15,Trmt13,Smyd5,Nsd3
C10	7_Summary	Reactome Gene Sets	R-MMU-2262752	Cellular responses to stress	-11.9794	-9.05411	58/438	12013,12571,13063,13665,14228,14229,14782,14815,14828,14958,15183,15368,15499,15505,15526,17135,17250,17463,18412,18453,19179,19192,19744,20867,22123,22146,22186,22791,23950,23996,26442,50493,50932,52187,54170,56453,66290,66403,66679,66997,68097,68350,68441,69077,69912,70356,72416,76650,77128,103468,103573,107939,112407,216742,216850,227699,227720,269113	Bach1,Cdk6,Cycs,Eif2s1,Fkbp4,Fkbp5,Gsr,Nr3c1,Hspa5,H1f0,Hdac3,Hmox1,Hsf1,Hsph1,Hspa9,Mafk,Abcc1,Psmd7,Sqstm1,P4hb,Psmc1,Psme3,Rheb,Stip1,Psmd3,Tuba1c,Uba52,Dnajc2,Dnajb6,Psmc4,Psma5,Txnrd1,Mink1,Rragd,Rragc,Mbtps1,Atp6v1g1,Asf1a,Rae1,Psmd12,Dynll2,Mul1,Rraga,Psmd11,Nup43,St13,Lrpprc,Srxn1,Crebrf,Nup107,Xpo1,Pom121,Egln3,Fnip1,Kdm6b,Nup188,Nup214,Nup54
C10	7_Member	Reactome Gene Sets	R-MMU-2262752	Cellular responses to stress	-11.9794	-9.05411	58/438	12013,12571,13063,13665,14228,14229,14782,14815,14828,14958,15183,15368,15499,15505,15526,17135,17250,17463,18412,18453,19179,19192,19744,20867,22123,22146,22186,22791,23950,23996,26442,50493,50932,52187,54170,56453,66290,66403,66679,66997,68097,68350,68441,69077,69912,70356,72416,76650,77128,103468,103573,107939,112407,216742,216850,227699,227720,269113	Bach1,Cdk6,Cycs,Eif2s1,Fkbp4,Fkbp5,Gsr,Nr3c1,Hspa5,H1f0,Hdac3,Hmox1,Hsf1,Hsph1,Hspa9,Mafk,Abcc1,Psmd7,Sqstm1,P4hb,Psmc1,Psme3,Rheb,Stip1,Psmd3,Tuba1c,Uba52,Dnajc2,Dnajb6,Psmc4,Psma5,Txnrd1,Mink1,Rragd,Rragc,Mbtps1,Atp6v1g1,Asf1a,Rae1,Psmd12,Dynll2,Mul1,Rraga,Psmd11,Nup43,St13,Lrpprc,Srxn1,Crebrf,Nup107,Xpo1,Pom121,Egln3,Fnip1,Kdm6b,Nup188,Nup214,Nup54
C10	7_Member	Reactome Gene Sets	R-MMU-8953897	Cellular responses to stimuli	-11.8541	-8.96656	58/441	12013,12571,13063,13665,14228,14229,14782,14815,14828,14958,15183,15368,15499,15505,15526,17135,17250,17463,18412,18453,19179,19192,19744,20867,22123,22146,22186,22791,23950,23996,26442,50493,50932,52187,54170,56453,66290,66403,66679,66997,68097,68350,68441,69077,69912,70356,72416,76650,77128,103468,103573,107939,112407,216742,216850,227699,227720,269113	Bach1,Cdk6,Cycs,Eif2s1,Fkbp4,Fkbp5,Gsr,Nr3c1,Hspa5,H1f0,Hdac3,Hmox1,Hsf1,Hsph1,Hspa9,Mafk,Abcc1,Psmd7,Sqstm1,P4hb,Psmc1,Psme3,Rheb,Stip1,Psmd3,Tuba1c,Uba52,Dnajc2,Dnajb6,Psmc4,Psma5,Txnrd1,Mink1,Rragd,Rragc,Mbtps1,Atp6v1g1,Asf1a,Rae1,Psmd12,Dynll2,Mul1,Rraga,Psmd11,Nup43,St13,Lrpprc,Srxn1,Crebrf,Nup107,Xpo1,Pom121,Egln3,Fnip1,Kdm6b,Nup188,Nup214,Nup54
C12	8_Summary	GO Biological Processes	GO:0033365	protein localization to organelle	-11.2502	-8.39742	77/707	11843,11865,12028,12034,12051,12122,12317,12520,13207,13660,14828,15183,15191,15510,16647,16648,16905,17713,17714,17872,18035,18412,18634,18969,19073,19325,21841,21856,21929,23950,28185,30056,30058,30960,52551,52838,53333,54189,56724,57785,59014,64934,65114,66048,66087,66148,66384,66541,66865,66887,66913,67105,67181,67239,67604,68512,68581,72170,72825,72993,76688,103172,103468,103573,105513,10793…	Arf4,Arntl,Bax,Phb2,Bcl3,Bid,Calr,Cd81,Ddx5,Ehd1,Hspa5,Hdac3,Hdgf,Hspd1,Kpna2,Kpna3,Lmna,Grpel1,Grpel2,Ppp1r15a,Nfkbia,Sqstm1,Pex7,Pola2,Srgn,Rab10,Tia1,Timm44,Tnfaip3,Dnajb6,Tomm70a,Timm9,Timm8a1,Vapa,Sgta,Dnlz,Tomm40,Rabep1,Cript,Rangrf,Rrs1,Pes1,Vps35,Emc6,Emc3,Dnajc15,Srp19,Immp1l,Pmpca,Lonp2,Kdelr2,Timm21,Ctdnep1,Rpf2,Get4,Tomm5,Tmed10,Chchd4,Mon1a,Appl1,Arfrp1,Chchd10,Nup107,Xpo1,Chmp7,Pom1…
C12	8_Member	GO Biological Processes	GO:0033365	protein localization to organelle	-11.2502	-8.39742	77/707	11843,11865,12028,12034,12051,12122,12317,12520,13207,13660,14828,15183,15191,15510,16647,16648,16905,17713,17714,17872,18035,18412,18634,18969,19073,19325,21841,21856,21929,23950,28185,30056,30058,30960,52551,52838,53333,54189,56724,57785,59014,64934,65114,66048,66087,66148,66384,66541,66865,66887,66913,67105,67181,67239,67604,68512,68581,72170,72825,72993,76688,103172,103468,103573,105513,10793…	Arf4,Arntl,Bax,Phb2,Bcl3,Bid,Calr,Cd81,Ddx5,Ehd1,Hspa5,Hdac3,Hdgf,Hspd1,Kpna2,Kpna3,Lmna,Grpel1,Grpel2,Ppp1r15a,Nfkbia,Sqstm1,Pex7,Pola2,Srgn,Rab10,Tia1,Timm44,Tnfaip3,Dnajb6,Tomm70a,Timm9,Timm8a1,Vapa,Sgta,Dnlz,Tomm40,Rabep1,Cript,Rangrf,Rrs1,Pes1,Vps35,Emc6,Emc3,Dnajc15,Srp19,Immp1l,Pmpca,Lonp2,Kdelr2,Timm21,Ctdnep1,Rpf2,Get4,Tomm5,Tmed10,Chchd4,Mon1a,Appl1,Arfrp1,Chchd10,Nup107,Xpo1,Chmp7,Pom1…
C12	8_Member	GO Biological Processes	GO:0006886	intracellular protein transport	-9.95819	-7.18182	70/653	11766,11843,11865,12028,12034,12051,12122,12317,13207,13654,13660,14828,15510,15526,16149,16412,16647,16648,16905,17713,17714,18035,18412,18634,18969,19325,19345,20336,21856,28185,30056,30058,52551,52838,53333,56041,56715,57785,65114,66148,66384,66541,66865,66887,67105,67300,67604,68512,68581,71732,71770,72170,72825,72993,74732,75965,76688,80291,83672,99889,100226,103468,103573,107939,210998,2163…	Ap1g2,Arf4,Arntl,Bax,Phb2,Bcl3,Bid,Calr,Ddx5,Egr2,Ehd1,Hspa5,Hspd1,Hspa9,Cd74,Itgb1,Kpna2,Kpna3,Lmna,Grpel1,Grpel2,Nfkbia,Sqstm1,Pex7,Pola2,Rab10,Rab5c,Exoc4,Timm44,Tomm70a,Timm9,Timm8a1,Sgta,Dnlz,Tomm40,Uso1,Rabgef1,Rangrf,Vps35,Dnajc15,Srp19,Immp1l,Pmpca,Lonp2,Timm21,Cltc,Get4,Tomm5,Tmed10,Vps11,Ap2b1,Chchd4,Mon1a,Appl1,Stx11,Zdhhc20,Arfrp1,Rilpl2,Sytl3,Arfip1,Stx12,Nup107,Xpo1,Pom121,Fam91a1,R…
C12	8_Member	GO Biological Processes	GO:0072594	establishment of protein localization to organelle	-9.32422	-6.63627	44/330	11865,12028,12034,12051,12122,13207,14828,15510,16647,16648,16905,17713,17714,18035,18412,18634,18969,19325,21856,21929,28185,30056,30058,52551,52838,53333,57785,66148,66384,66541,66865,66887,67105,67604,68512,72170,72825,72993,103468,107939,227699,227720,234549,269113	Arntl,Bax,Phb2,Bcl3,Bid,Ddx5,Hspa5,Hspd1,Kpna2,Kpna3,Lmna,Grpel1,Grpel2,Nfkbia,Sqstm1,Pex7,Pola2,Rab10,Timm44,Tnfaip3,Tomm70a,Timm9,Timm8a1,Sgta,Dnlz,Tomm40,Rangrf,Dnajc15,Srp19,Immp1l,Pmpca,Lonp2,Timm21,Get4,Tomm5,Chchd4,Mon1a,Appl1,Nup107,Pom121,Nup188,Nup214,Heatr3,Nup54
C12	8_Member	GO Biological Processes	GO:0006913	nucleocytoplasmic transport	-7.69791	-5.12037	34/247	11865,12034,12051,12317,13207,13654,15526,16418,16647,16648,16905,18035,18148,18412,18969,20238,56698,57785,59014,66679,67842,69823,69912,72993,73666,103468,103573,107939,226747,227699,227720,234549,269113,269800	Arntl,Phb2,Bcl3,Calr,Ddx5,Egr2,Hspa9,Eif6,Kpna2,Kpna3,Lmna,Nfkbia,Npm1,Sqstm1,Pola2,Atxn1,Phax,Rangrf,Rrs1,Rae1,Nop9,Fyttd1,Nup43,Appl1,Thoc3,Nup107,Xpo1,Pom121,Ahctf1,Nup188,Nup214,Heatr3,Nup54,Zfp384
C12	8_Member	GO Biological Processes	GO:0051169	nuclear transport	-7.69791	-5.12037	34/247	11865,12034,12051,12317,13207,13654,15526,16418,16647,16648,16905,18035,18148,18412,18969,20238,56698,57785,59014,66679,67842,69823,69912,72993,73666,103468,103573,107939,226747,227699,227720,234549,269113,269800	Arntl,Phb2,Bcl3,Calr,Ddx5,Egr2,Hspa9,Eif6,Kpna2,Kpna3,Lmna,Nfkbia,Npm1,Sqstm1,Pola2,Atxn1,Phax,Rangrf,Rrs1,Rae1,Nop9,Fyttd1,Nup43,Appl1,Thoc3,Nup107,Xpo1,Pom121,Ahctf1,Nup188,Nup214,Heatr3,Nup54,Zfp384
C12	8_Member	GO Biological Processes	GO:0034504	protein localization to nucleus	-7.35323	-4.80977	29/196	11865,12034,12051,12317,13207,15183,15191,16647,16648,16905,18035,18412,18969,23950,57785,59014,67181,67239,72993,103172,103468,103573,107939,110809,227699,227720,234549,240832,269113	Arntl,Phb2,Bcl3,Calr,Ddx5,Hdac3,Hdgf,Kpna2,Kpna3,Lmna,Nfkbia,Sqstm1,Pola2,Dnajb6,Rangrf,Rrs1,Ctdnep1,Rpf2,Appl1,Chchd10,Nup107,Xpo1,Pom121,Srsf1,Nup188,Nup214,Heatr3,Tor1aip2,Nup54
C12	8_Member	GO Biological Processes	GO:0006606	protein import into nucleus	-5.32034	-3.10183	18/112	11865,12034,12051,13207,16647,16648,16905,18035,18412,18969,57785,72993,103468,107939,227699,227720,234549,269113	Arntl,Phb2,Bcl3,Ddx5,Kpna2,Kpna3,Lmna,Nfkbia,Sqstm1,Pola2,Rangrf,Appl1,Nup107,Pom121,Nup188,Nup214,Heatr3,Nup54
C12	8_Member	GO Biological Processes	GO:0051170	import into nucleus	-5.10019	-2.93283	18/116	11865,12034,12051,13207,16647,16648,16905,18035,18412,18969,57785,72993,103468,107939,227699,227720,234549,269113	Arntl,Phb2,Bcl3,Ddx5,Kpna2,Kpna3,Lmna,Nfkbia,Sqstm1,Pola2,Rangrf,Appl1,Nup107,Pom121,Nup188,Nup214,Heatr3,Nup54
C18	9_Summary	GO Biological Processes	GO:0042274	ribosomal small subunit biogenesis	-11.0949	-8.2421	18/73	18148,20826,53414,57315,59014,67222,67941,68327,68979,69499,72515,74778,78394,78581,98956,104662,108707,110816,59028,67842	Npm1,Snu13,Bysl,Wdr46,Rrs1,Srfbp1,Rps27l,Tsr3,Nol11,Tsr2,Wdr43,Rrp7a,Ddx52,Utp23,Nat10,Tsr1,Fam207a,Pwp2,Rcl1,Nop9
C18	9_Member	GO Biological Processes	GO:0042274	ribosomal small subunit biogenesis	-11.0949	-8.2421	18/73	18148,20826,53414,57315,59014,67222,67941,68327,68979,69499,72515,74778,78394,78581,98956,104662,108707,110816	Npm1,Snu13,Bysl,Wdr46,Rrs1,Srfbp1,Rps27l,Tsr3,Nol11,Tsr2,Wdr43,Rrp7a,Ddx52,Utp23,Nat10,Tsr1,Fam207a,Pwp2
C18	9_Member	GO Biological Processes	GO:0030490	maturation of SSU-rRNA	-10.6877	-7.86708	15/50	20826,53414,57315,59014,67222,68327,68979,69499,72515,78394,78581,98956,104662,108707,110816	Snu13,Bysl,Wdr46,Rrs1,Srfbp1,Tsr3,Nol11,Tsr2,Wdr43,Ddx52,Utp23,Nat10,Tsr1,Fam207a,Pwp2
C18	9_Member	GO Biological Processes	GO:0000462	maturation of SSU-rRNA from tricistronic rRNA transcript (SSU-rRNA, 5.8S rRNA, LSU-rRNA)	-6.31444	-3.92177	11/36	53414,57315,59014,59028,67842,69499,72515,78581,104662,108707,110816	Bysl,Wdr46,Rrs1,Rcl1,Nop9,Tsr2,Wdr43,Utp23,Tsr1,Fam207a,Pwp2
C13	10_Summary	GO Biological Processes	GO:0007005	mitochondrion organization	-10.1671	-7.41793	44/461	12028,12034,12122,12850,14391,15510,17713,17714,18673,18715,19053,19819,21780,21856,27397,28185,30056,30058,52838,53333,56046,66541,66615,66928,67105,67526,68117,68493,69597,70556,72170,73689,74142,74148,74781,94254,103172,105675,108888,114896,216821,226153,338359,544717,66148,66865,68512,12048,12125,65114,68350,317757,14057,68066,68267,18634,14828,20336,52551,56715,66384,66887,67604,72825,75965,…	Bax,Phb2,Bid,Coq7,Gabpb1,Hspd1,Grpel1,Grpel2,Phb,Pim2,Ppp2cb,Rnaseh1,Tfam,Timm44,Mrpl17,Tomm70a,Timm9,Timm8a1,Dnlz,Tomm40,Uqcc1,Immp1l,Atg4b,Dmac1,Timm21,Atg12,Apool,Ndufaf4,Afg3l2,Slc25a33,Chchd4,Bloc1s2,Lonp1,Cluh,Wipi2,Rcc1l,Chchd10,Ppif,Atad3a,Afg3l1,Tmem11,Twnk,Supv3l1,1190007I07Rik,Dnajc15,Pmpca,Tomm5,Bcl2l1,Bcl2l11,Vps35,Mul1,Gimap5,Sfxn1,Slc25a39,Slc25a22,Pex7,Hspa5,Exoc4,Sgta,Rabgef1,Srp…
C13	10_Member	GO Biological Processes	GO:0007005	mitochondrion organization	-10.1671	-7.41793	44/461	12028,12034,12122,12850,14391,15510,17713,17714,18673,18715,19053,19819,21780,21856,27397,28185,30056,30058,52838,53333,56046,66541,66615,66928,67105,67526,68117,68493,69597,70556,72170,73689,74142,74148,74781,94254,103172,105675,108888,114896,216821,226153,338359,544717	Bax,Phb2,Bid,Coq7,Gabpb1,Hspd1,Grpel1,Grpel2,Phb,Pim2,Ppp2cb,Rnaseh1,Tfam,Timm44,Mrpl17,Tomm70a,Timm9,Timm8a1,Dnlz,Tomm40,Uqcc1,Immp1l,Atg4b,Dmac1,Timm21,Atg12,Apool,Ndufaf4,Afg3l2,Slc25a33,Chchd4,Bloc1s2,Lonp1,Cluh,Wipi2,Rcc1l,Chchd10,Ppif,Atad3a,Afg3l1,Tmem11,Twnk,Supv3l1,1190007I07Rik
C13	10_Member	GO Biological Processes	GO:0006626	protein targeting to mitochondrion	-8.31363	-5.68935	16/57	12122,15510,17713,17714,21856,28185,30056,30058,52838,53333,66148,66541,66865,67105,68512,72170	Bid,Hspd1,Grpel1,Grpel2,Timm44,Tomm70a,Timm9,Timm8a1,Dnlz,Tomm40,Dnajc15,Immp1l,Pmpca,Timm21,Tomm5,Chchd4
C13	10_Member	GO Biological Processes	GO:0006839	mitochondrial transport	-8.08458	-5.4796	25/140	12028,12048,12122,12125,15510,17713,17714,21856,28185,30056,30058,52838,53333,65114,66148,66541,66865,67105,68350,68512,72170,73689,103172,105675,317757	Bax,Bcl2l1,Bid,Bcl2l11,Hspd1,Grpel1,Grpel2,Timm44,Tomm70a,Timm9,Timm8a1,Dnlz,Tomm40,Vps35,Dnajc15,Immp1l,Pmpca,Timm21,Mul1,Tomm5,Chchd4,Bloc1s2,Chchd10,Ppif,Gimap5
C13	10_Member	GO Biological Processes	GO:0072655	establishment of protein localization to mitochondrion	-7.45487	-4.89471	17/73	12028,12122,15510,17713,17714,21856,28185,30056,30058,52838,53333,66148,66541,66865,67105,68512,72170	Bax,Bid,Hspd1,Grpel1,Grpel2,Timm44,Tomm70a,Timm9,Timm8a1,Dnlz,Tomm40,Dnajc15,Immp1l,Pmpca,Timm21,Tomm5,Chchd4
C13	10_Member	GO Biological Processes	GO:0070585	protein localization to mitochondrion	-6.83083	-4.37601	17/80	12028,12122,15510,17713,17714,21856,28185,30056,30058,52838,53333,66148,66541,66865,67105,68512,72170	Bax,Bid,Hspd1,Grpel1,Grpel2,Timm44,Tomm70a,Timm9,Timm8a1,Dnlz,Tomm40,Dnajc15,Immp1l,Pmpca,Timm21,Tomm5,Chchd4
C13	10_Member	GO Biological Processes	GO:1990542	mitochondrial transmembrane transport	-6.60181	-4.24256	14/82	14057,15510,17713,17714,21856,28185,52838,53333,67105,68066,68267,69597,70556,72170	Sfxn1,Hspd1,Grpel1,Grpel2,Timm44,Tomm70a,Dnlz,Tomm40,Timm21,Slc25a39,Slc25a22,Afg3l2,Slc25a33,Chchd4
C13	10_Member	GO Biological Processes	GO:0044743	protein transmembrane import into intracellular organelle	-6.31444	-3.92177	11/36	15510,17713,17714,18634,21856,28185,52838,53333,66148,67105,72170	Hspd1,Grpel1,Grpel2,Pex7,Timm44,Tomm70a,Dnlz,Tomm40,Dnajc15,Timm21,Chchd4
C13	10_Member	GO Biological Processes	GO:0030150	protein import into mitochondrial matrix	-5.79253	-3.54183	7/20	17713,17714,21856,28185,52838,53333,67105	Grpel1,Grpel2,Timm44,Tomm70a,Dnlz,Tomm40,Timm21
C13	10_Member	GO Biological Processes	GO:0065002	intracellular protein transmembrane transport	-5.13758	-3.02347	10/55	14828,15510,17713,17714,21856,28185,52838,53333,67105,72170	Hspa5,Hspd1,Grpel1,Grpel2,Timm44,Tomm70a,Dnlz,Tomm40,Timm21,Chchd4
C13	10_Member	GO Biological Processes	GO:0006605	protein targeting	-4.98539	-2.84151	27/228	12122,14828,15510,17713,17714,18634,20336,21856,28185,30056,30058,52551,52838,53333,56715,66148,66384,66541,66865,66887,67105,67604,68512,72170,72825,75965,269113	Bid,Hspa5,Hspd1,Grpel1,Grpel2,Pex7,Exoc4,Timm44,Tomm70a,Timm9,Timm8a1,Sgta,Dnlz,Tomm40,Rabgef1,Dnajc15,Srp19,Immp1l,Pmpca,Lonp2,Timm21,Get4,Tomm5,Chchd4,Mon1a,Zdhhc20,Nup54
C13	10_Member	GO Biological Processes	GO:0071806	protein transmembrane transport	-4.85471	-2.84465	10/59	14828,15510,17713,17714,21856,28185,52838,53333,67105,72170	Hspa5,Hspd1,Grpel1,Grpel2,Timm44,Tomm70a,Dnlz,Tomm40,Timm21,Chchd4
C20	11_Summary	GO Biological Processes	GO:0000460	maturation of 5.8S rRNA	-9.65555	-6.90632	14/35	12181,16418,18148,56095,57750,59014,59028,64934,67223,67842,72198,74035,140546,227715,19819,67724,74097,78581,104662,230738,67005,112403,103573	Bop1,Eif6,Npm1,Ftsj3,Wdr12,Rrs1,Rcl1,Pes1,Rrp15,Nop9,Mtrex,Nol9,Eri3,Exosc2,Rnaseh1,Pop1,Pop7,Utp23,Tsr1,Zc3h12a,Polr3k,Dxo,Xpo1
C20	11_Member	GO Biological Processes	GO:0000460	maturation of 5.8S rRNA	-9.65555	-6.90632	14/35	12181,16418,18148,56095,57750,59014,59028,64934,67223,67842,72198,74035,140546,227715	Bop1,Eif6,Npm1,Ftsj3,Wdr12,Rrs1,Rcl1,Pes1,Rrp15,Nop9,Mtrex,Nol9,Eri3,Exosc2
C20	11_Member	GO Biological Processes	GO:0090502	RNA phosphodiester bond hydrolysis, endonucleolytic	-8.56117	-5.91668	12/29	12181,18148,19819,59014,59028,67724,67842,74035,74097,78581,104662,230738	Bop1,Npm1,Rnaseh1,Rrs1,Rcl1,Pop1,Nop9,Nol9,Pop7,Utp23,Tsr1,Zc3h12a
C20	11_Member	GO Biological Processes	GO:0000466	maturation of 5.8S rRNA from tricistronic rRNA transcript (SSU-rRNA, 5.8S rRNA, LSU-rRNA)	-8.46969	-5.83543	11/24	12181,18148,56095,57750,59014,59028,64934,67842,74035,140546,227715	Bop1,Npm1,Ftsj3,Wdr12,Rrs1,Rcl1,Pes1,Nop9,Nol9,Eri3,Exosc2
C20	11_Member	GO Biological Processes	GO:0000478	endonucleolytic cleavage involved in rRNA processing	-6.94852	-4.45164	8/15	12181,18148,59014,59028,67842,74035,78581,104662	Bop1,Npm1,Rrs1,Rcl1,Nop9,Nol9,Utp23,Tsr1
C20	11_Member	GO Biological Processes	GO:0000479	endonucleolytic cleavage of tricistronic rRNA transcript (SSU-rRNA, 5.8S rRNA, LSU-rRNA)	-6.94852	-4.45164	8/15	12181,18148,59014,59028,67842,74035,78581,104662	Bop1,Npm1,Rrs1,Rcl1,Nop9,Nol9,Utp23,Tsr1
C20	11_Member	GO Biological Processes	GO:0000469	cleavage involved in rRNA processing	-6.68244	-4.24078	10/27	12181,18148,59014,59028,67842,74035,78581,104662,140546,227715	Bop1,Npm1,Rrs1,Rcl1,Nop9,Nol9,Utp23,Tsr1,Eri3,Exosc2
C20	11_Member	GO Biological Processes	GO:0090501	RNA phosphodiester bond hydrolysis	-6.32318	-3.92177	15/68	12181,18148,19819,59014,59028,67005,67724,67842,74035,74097,78581,104662,140546,227715,230738	Bop1,Npm1,Rnaseh1,Rrs1,Rcl1,Polr3k,Pop1,Nop9,Nol9,Pop7,Utp23,Tsr1,Eri3,Exosc2,Zc3h12a
C20	11_Member	GO Biological Processes	GO:0090305	nucleic acid phosphodiester bond hydrolysis	-4.94527	-2.81891	16/97	12181,18148,19819,59014,59028,67005,67724,67842,74035,74097,78581,104662,112403,140546,227715,230738	Bop1,Npm1,Rnaseh1,Rrs1,Rcl1,Polr3k,Pop1,Nop9,Nol9,Pop7,Utp23,Tsr1,Dxo,Eri3,Exosc2,Zc3h12a
C20	11_Member	GO Biological Processes	GO:0000448	cleavage in ITS2 between 5.8S rRNA and LSU-rRNA of tricistronic rRNA transcript (SSU-rRNA, 5.8S rRNA, LSU-rRNA)	-4.50736	-2.57004	3/3	12181,18148,74035	Bop1,Npm1,Nol9
C20	11_Member	GO Biological Processes	GO:0000447	endonucleolytic cleavage in ITS1 to separate SSU-rRNA from 5.8S rRNA and LSU-rRNA from tricistronic rRNA transcript (SSU-rRNA, 5.8S rRNA, LSU-rRNA)	-3.99525	-2.19586	3/8	59014,59028,67842	Rrs1,Rcl1,Nop9
C20	11_Member	GO Biological Processes	GO:0000054	ribosomal subunit export from nucleus	-3.33403	-1.61653	5/15	16418,18148,59014,67842,103573	Eif6,Npm1,Rrs1,Nop9,Xpo1
C20	11_Member	GO Biological Processes	GO:0033750	ribosome localization	-3.33403	-1.61653	5/15	16418,18148,59014,67842,103573	Eif6,Npm1,Rrs1,Nop9,Xpo1
C14	12_Summary	Reactome Gene Sets	R-MMU-72203	Processing of Capped Intron-Containing Pre-mRNA	-9.44358	-6.73215	35/223	19826,20021,20462,20624,20826,28000,53607,56031,56194,60321,66618,66679,67337,67418,67439,67465,67959,68988,69207,69823,69912,71702,73666,76479,98985,101943,103468,107939,108014,110809,192159,227699,227720,245841,269113,13207,17876,17975,18139,18148,19205,19656,20238,20639,20924,21841,22384,26987,27632,27979,52513,52521,52874,56403,66230,66384,66645,67053,67842,68581,69597,72459,72662,72935,74213…	Rnps1,Polr2c,Tra2b,Eftud2,Snu13,Prpf19,Snrpa,Ppie,Prpf40a,Wbp11,Snrnp27,Rae1,Cstf1,Ppil4,Xab2,Sf3a1,Puf60,Prpf31,Srsf11,Fyttd1,Nup43,Cdc5l,Thoc3,Smndc1,Clp1,Sf3b3,Nup107,Pom121,Srsf9,Srsf1,Prpf8,Nup188,Nup214,Polr2h,Nup54,Ddx5,Myef2,Ncl,Zfp638,Npm1,Ptbp1,Rbmxl1,Atxn1,Snrpb2,Supt5,Tia1,Eif4h,Eif4e2,Nelfe,Eif3b,Ddx56,Zfp622,Pum3,Syncrip,Mrps28,Srp19,Pspc1,Rpp14,Nop9,Tmed10,Afg3l2,Htatsf1,Dis3,Ddx41…
C14	12_Member	Reactome Gene Sets	R-MMU-72203	Processing of Capped Intron-Containing Pre-mRNA	-9.44358	-6.73215	35/223	19826,20021,20462,20624,20826,28000,53607,56031,56194,60321,66618,66679,67337,67418,67439,67465,67959,68988,69207,69823,69912,71702,73666,76479,98985,101943,103468,107939,108014,110809,192159,227699,227720,245841,269113	Rnps1,Polr2c,Tra2b,Eftud2,Snu13,Prpf19,Snrpa,Ppie,Prpf40a,Wbp11,Snrnp27,Rae1,Cstf1,Ppil4,Xab2,Sf3a1,Puf60,Prpf31,Srsf11,Fyttd1,Nup43,Cdc5l,Thoc3,Smndc1,Clp1,Sf3b3,Nup107,Pom121,Srsf9,Srsf1,Prpf8,Nup188,Nup214,Polr2h,Nup54
C14	12_Member	WikiPathways	WP310	mRNA processing	-9.3763	-6.67676	54/455	13207,17876,17975,18139,18148,19205,19656,19826,20238,20462,20624,20639,20826,20924,21841,22384,26987,27632,27979,52513,52521,52874,53607,56031,56194,56403,66230,66384,66645,66679,67053,67337,67418,67465,67842,67959,68581,69207,69597,72459,72662,72935,74213,93871,98985,101943,102462,108014,110809,114896,192159,208606,209224,321006	Ddx5,Myef2,Ncl,Zfp638,Npm1,Ptbp1,Rbmxl1,Rnps1,Atxn1,Tra2b,Eftud2,Snrpb2,Snu13,Supt5,Tia1,Eif4h,Eif4e2,Nelfe,Eif3b,Ddx56,Zfp622,Pum3,Snrpa,Ppie,Prpf40a,Syncrip,Mrps28,Srp19,Pspc1,Rae1,Rpp14,Cstf1,Ppil4,Sf3a1,Nop9,Puf60,Tmed10,Srsf11,Afg3l2,Htatsf1,Dis3,Ddx41,Rbm26,Brwd1,Clp1,Sf3b3,Imp3,Srsf9,Srsf1,Afg3l1,Prpf8,Rsrc2,Enox2,Dcaf1
C14	12_Member	GO Biological Processes	GO:0016071	mRNA metabolic process	-9.00355	-6.32688	63/588	12192,13207,14852,15499,18949,19205,19401,19656,19826,20462,20624,20639,20826,21841,27886,28000,28114,52575,53607,53861,56031,56194,56361,56403,56463,60321,66618,67040,67049,67242,67337,67439,67465,67959,68988,69902,71702,72068,72198,72459,72462,72502,72504,72935,73666,74213,76479,78697,98985,100715,101943,107817,108014,110809,112403,192159,224432,225929,227682,227715,230738,245474,338359	Zfp36l1,Ddx5,Gspt1,Hsf1,Pnn,Ptbp1,Rara,Rbmxl1,Rnps1,Tra2b,Eftud2,Snrpb2,Snu13,Tia1,Ess2,Prpf19,Nsun2,Trmt10c,Snrpa,Zranb2,Ppie,Prpf40a,Pus1,Syncrip,Snd1,Wbp11,Snrnp27,Ddx17,Pus3,Gemin6,Cstf1,Xab2,Sf3a1,Puf60,Prpf31,Mrto4,Cdc5l,Cnot2,Mtrex,Htatsf1,Rrp1b,Cwf19l1,Taf4b,Ddx41,Thoc3,Rbm26,Smndc1,Pus7,Clp1,Tent2,Sf3b3,Jmjd6,Srsf9,Srsf1,Dxo,Prpf8,Scaf4,Patl1,Trub2,Exosc2,Zc3h12a,Dkc1,Supv3l1
C14	12_Member	Reactome Gene Sets	R-MMU-72163	mRNA Splicing - Major Pathway	-7.27495	-4.73961	26/164	19826,20021,20462,20624,20826,28000,53607,56031,56194,60321,66618,67337,67418,67439,67465,67959,68988,69207,71702,76479,98985,101943,108014,110809,192159,245841	Rnps1,Polr2c,Tra2b,Eftud2,Snu13,Prpf19,Snrpa,Ppie,Prpf40a,Wbp11,Snrnp27,Cstf1,Ppil4,Xab2,Sf3a1,Puf60,Prpf31,Srsf11,Cdc5l,Smndc1,Clp1,Sf3b3,Srsf9,Srsf1,Prpf8,Polr2h
C14	12_Member	GO Biological Processes	GO:0008380	RNA splicing	-7.00043	-4.48088	40/340	13207,18139,18949,19205,19656,19826,20462,20624,20639,20826,21841,27886,28000,53607,53861,56031,56194,56403,60321,66618,67040,67242,67439,67465,67959,68988,71702,72198,72459,72462,72502,72935,73666,76479,98985,101943,107817,108014,110809,192159	Ddx5,Zfp638,Pnn,Ptbp1,Rbmxl1,Rnps1,Tra2b,Eftud2,Snrpb2,Snu13,Tia1,Ess2,Prpf19,Snrpa,Zranb2,Ppie,Prpf40a,Syncrip,Wbp11,Snrnp27,Ddx17,Gemin6,Xab2,Sf3a1,Puf60,Prpf31,Cdc5l,Mtrex,Htatsf1,Rrp1b,Cwf19l1,Ddx41,Thoc3,Smndc1,Clp1,Sf3b3,Jmjd6,Srsf9,Srsf1,Prpf8
C14	12_Member	Reactome Gene Sets	R-MMU-72172	mRNA Splicing	-6.95253	-4.45164	26/170	19826,20021,20462,20624,20826,28000,53607,56031,56194,60321,66618,67337,67418,67439,67465,67959,68988,69207,71702,76479,98985,101943,108014,110809,192159,245841	Rnps1,Polr2c,Tra2b,Eftud2,Snu13,Prpf19,Snrpa,Ppie,Prpf40a,Wbp11,Snrnp27,Cstf1,Ppil4,Xab2,Sf3a1,Puf60,Prpf31,Srsf11,Cdc5l,Smndc1,Clp1,Sf3b3,Srsf9,Srsf1,Prpf8,Polr2h
C14	12_Member	GO Biological Processes	GO:0006397	mRNA processing	-6.88999	-4.41117	46/424	12192,13207,15499,18949,19205,19656,19826,20462,20624,20639,20826,21841,27886,28000,53607,53861,56031,56194,56403,60321,66618,67040,67242,67337,67439,67465,67959,68988,71702,72198,72459,72462,72502,72935,73666,74213,76479,98985,100715,101943,107817,108014,110809,192159,224432,227682	Zfp36l1,Ddx5,Hsf1,Pnn,Ptbp1,Rbmxl1,Rnps1,Tra2b,Eftud2,Snrpb2,Snu13,Tia1,Ess2,Prpf19,Snrpa,Zranb2,Ppie,Prpf40a,Syncrip,Wbp11,Snrnp27,Ddx17,Gemin6,Cstf1,Xab2,Sf3a1,Puf60,Prpf31,Cdc5l,Mtrex,Htatsf1,Rrp1b,Cwf19l1,Ddx41,Thoc3,Rbm26,Smndc1,Clp1,Tent2,Sf3b3,Jmjd6,Srsf9,Srsf1,Prpf8,Scaf4,Trub2
C14	12_Member	KEGG Pathway	mmu03040	Spliceosome - Mus musculus (house mouse)	-6.52635	-4.09746	22/134	13207,20462,20624,20639,20826,28000,53607,56031,56194,60321,66618,67439,67465,67959,68988,71702,73666,76479,101943,108014,110809,192159	Ddx5,Tra2b,Eftud2,Snrpb2,Snu13,Prpf19,Snrpa,Ppie,Prpf40a,Wbp11,Snrnp27,Xab2,Sf3a1,Puf60,Prpf31,Cdc5l,Thoc3,Smndc1,Sf3b3,Srsf9,Srsf1,Prpf8
C14	12_Member	GO Biological Processes	GO:0000375	RNA splicing, via transesterification reactions	-4.49423	-2.45554	25/216	13207,19826,20462,20624,20639,20826,28000,53607,56031,56194,60321,67040,67242,67439,67465,67959,68988,71702,72459,72502,72935,101943,108014,110809,192159	Ddx5,Rnps1,Tra2b,Eftud2,Snrpb2,Snu13,Prpf19,Snrpa,Ppie,Prpf40a,Wbp11,Ddx17,Gemin6,Xab2,Sf3a1,Puf60,Prpf31,Cdc5l,Htatsf1,Cwf19l1,Ddx41,Sf3b3,Srsf9,Srsf1,Prpf8
C14	12_Member	GO Biological Processes	GO:0000377	RNA splicing, via transesterification reactions with bulged adenosine as nucleophile	-4.49423	-2.45554	25/216	13207,19826,20462,20624,20639,20826,28000,53607,56031,56194,60321,67040,67242,67439,67465,67959,68988,71702,72459,72502,72935,101943,108014,110809,192159	Ddx5,Rnps1,Tra2b,Eftud2,Snrpb2,Snu13,Prpf19,Snrpa,Ppie,Prpf40a,Wbp11,Ddx17,Gemin6,Xab2,Sf3a1,Puf60,Prpf31,Cdc5l,Htatsf1,Cwf19l1,Ddx41,Sf3b3,Srsf9,Srsf1,Prpf8
C14	12_Member	GO Biological Processes	GO:0000398	mRNA splicing, via spliceosome	-4.49423	-2.45554	25/216	13207,19826,20462,20624,20639,20826,28000,53607,56031,56194,60321,67040,67242,67439,67465,67959,68988,71702,72459,72502,72935,101943,108014,110809,192159	Ddx5,Rnps1,Tra2b,Eftud2,Snrpb2,Snu13,Prpf19,Snrpa,Ppie,Prpf40a,Wbp11,Ddx17,Gemin6,Xab2,Sf3a1,Puf60,Prpf31,Cdc5l,Htatsf1,Cwf19l1,Ddx41,Sf3b3,Srsf9,Srsf1,Prpf8
C17	13_Summary	GO Biological Processes	GO:0042255	ribosome assembly	-9.22341	-6.51198	15/62	12181,16418,59014,66410,67239,67832,67941,69902,72181,74778,83485,100019,101592,110109,110816,13669,20826,22384,28000,67242,67439,67465,67959,68988,68995,98985,110809,192159,11465,12633,13007,13665,15183,16412,20775,21841,23881,67300,225929,270086	Bop1,Eif6,Rrs1,Mterf3,Rpf2,Brix1,Rps27l,Mrto4,Nsun4,Rrp7a,Ngrn,Mdn1,Efl1,Nop2,Pwp2,Eif3a,Snu13,Eif4h,Prpf19,Gemin6,Xab2,Sf3a1,Puf60,Prpf31,Mcts1,Clp1,Srsf1,Prpf8,Actg1,Cflar,Csrp1,Eif2s1,Hdac3,Itgb1,Sqle,Tia1,G3bp2,Cltc,Patl1,Ogfod1
C17	13_Member	GO Biological Processes	GO:0042255	ribosome assembly	-9.22341	-6.51198	15/62	12181,16418,59014,66410,67239,67832,67941,69902,72181,74778,83485,100019,101592,110109,110816	Bop1,Eif6,Rrs1,Mterf3,Rpf2,Brix1,Rps27l,Mrto4,Nsun4,Rrp7a,Ngrn,Mdn1,Efl1,Nop2,Pwp2
C17	13_Member	GO Biological Processes	GO:0022618	ribonucleoprotein complex assembly	-5.86981	-3.53781	24/169	12181,13669,16418,20826,22384,28000,59014,67239,67242,67439,67465,67832,67941,67959,68988,68995,69902,74778,98985,100019,110109,110809,110816,192159	Bop1,Eif3a,Eif6,Snu13,Eif4h,Prpf19,Rrs1,Rpf2,Gemin6,Xab2,Sf3a1,Brix1,Rps27l,Puf60,Prpf31,Mcts1,Mrto4,Rrp7a,Clp1,Mdn1,Nop2,Srsf1,Pwp2,Prpf8
C17	13_Member	GO Biological Processes	GO:0071826	ribonucleoprotein complex subunit organization	-5.50807	-3.24465	24/177	12181,13669,16418,20826,22384,28000,59014,67239,67242,67439,67465,67832,67941,67959,68988,68995,69902,74778,98985,100019,110109,110809,110816,192159	Bop1,Eif3a,Eif6,Snu13,Eif4h,Prpf19,Rrs1,Rpf2,Gemin6,Xab2,Sf3a1,Brix1,Rps27l,Puf60,Prpf31,Mcts1,Mrto4,Rrp7a,Clp1,Mdn1,Nop2,Srsf1,Pwp2,Prpf8
C17	13_Member	GO Biological Processes	GO:0000027	ribosomal large subunit assembly	-5.05972	-2.98232	7/25	12181,59014,67239,67832,69902,100019,110109	Bop1,Rrs1,Rpf2,Brix1,Mrto4,Mdn1,Nop2
C17	13_Member	GO Biological Processes	GO:0140694	non-membrane-bounded organelle assembly	-2.82542	-1.24964	27/308	11465,12181,12633,13007,13665,15183,16412,16418,20775,21841,23881,59014,66410,67239,67300,67832,67941,69902,72181,74778,83485,100019,101592,110109,110816,225929,270086	Actg1,Bop1,Cflar,Csrp1,Eif2s1,Hdac3,Itgb1,Eif6,Sqle,Tia1,G3bp2,Rrs1,Mterf3,Rpf2,Cltc,Brix1,Rps27l,Mrto4,Nsun4,Rrp7a,Ngrn,Mdn1,Efl1,Nop2,Pwp2,Patl1,Ogfod1
C4	14_Summary	GO Biological Processes	GO:0006413	translational initiation	-9.0174	-6.34073	16/74	13665,13667,13681,13685,16418,22384,26987,27979,66235,69860,76784,208643,217715,223691,224045,224742,276770,22186,67941,17872,17974,18148,66882,66912,211064	Eif2s1,Eif2b4,Eif4a1,Eif4ebp1,Eif6,Eif4h,Eif4e2,Eif3b,Eif1ax,Eif1ad,Mtif2,Eif4g1,Eif2b2,Eif3l,Eif2b5,Abcf1,Eif5a,Uba52,Rps27l,Ppp1r15a,Nck2,Npm1,Bzw1,Bzw2,Alkbh1
C4	14_Member	GO Biological Processes	GO:0006413	translational initiation	-9.0174	-6.34073	16/74	13665,13667,13681,13685,16418,22384,26987,27979,66235,69860,76784,208643,217715,223691,224045,224742	Eif2s1,Eif2b4,Eif4a1,Eif4ebp1,Eif6,Eif4h,Eif4e2,Eif3b,Eif1ax,Eif1ad,Mtif2,Eif4g1,Eif2b2,Eif3l,Eif2b5,Abcf1
C4	14_Member	WikiPathways	WP307	Translation factors	-6.565	-4.21108	11/49	13665,13667,13681,13685,16418,22384,27979,208643,217715,224045,276770	Eif2s1,Eif2b4,Eif4a1,Eif4ebp1,Eif6,Eif4h,Eif3b,Eif4g1,Eif2b2,Eif2b5,Eif5a
C4	14_Member	Reactome Gene Sets	R-MMU-72662	Activation of the mRNA upon binding of the cap-binding complex and eIFs, and subsequent binding to 43S	-4.85471	-2.84465	10/59	13665,13681,13685,22186,22384,27979,66235,67941,208643,223691	Eif2s1,Eif4a1,Eif4ebp1,Uba52,Eif4h,Eif3b,Eif1ax,Rps27l,Eif4g1,Eif3l
C4	14_Member	Reactome Gene Sets	R-MMU-72613	Eukaryotic Translation Initiation	-4.16573	-2.33097	13/115	13665,13667,13681,13685,22186,22384,27979,66235,67941,208643,217715,223691,224045	Eif2s1,Eif2b4,Eif4a1,Eif4ebp1,Uba52,Eif4h,Eif3b,Eif1ax,Rps27l,Eif4g1,Eif2b2,Eif3l,Eif2b5
C4	14_Member	Reactome Gene Sets	R-MMU-72737	Cap-dependent Translation Initiation	-4.16573	-2.33097	13/115	13665,13667,13681,13685,22186,22384,27979,66235,67941,208643,217715,223691,224045	Eif2s1,Eif2b4,Eif4a1,Eif4ebp1,Uba52,Eif4h,Eif3b,Eif1ax,Rps27l,Eif4g1,Eif2b2,Eif3l,Eif2b5
C4	14_Member	Reactome Gene Sets	R-MMU-72649	Translation initiation complex formation	-4.11189	-2.28664	9/58	13665,13681,22186,22384,27979,66235,67941,208643,223691	Eif2s1,Eif4a1,Uba52,Eif4h,Eif3b,Eif1ax,Rps27l,Eif4g1,Eif3l
C4	14_Member	Reactome Gene Sets	R-MMU-72702	Ribosomal scanning and start codon recognition	-4.11189	-2.28664	9/58	13665,13681,22186,22384,27979,66235,67941,208643,223691	Eif2s1,Eif4a1,Uba52,Eif4h,Eif3b,Eif1ax,Rps27l,Eif4g1,Eif3l
C4	14_Member	GO Biological Processes	GO:0006446	regulation of translational initiation	-3.28502	-1.57958	10/61	13665,13685,17872,17974,18148,27979,66882,66912,208643,211064	Eif2s1,Eif4ebp1,Ppp1r15a,Nck2,Npm1,Eif3b,Bzw1,Bzw2,Eif4g1,Alkbh1
C4	14_Member	Reactome Gene Sets	R-MMU-72695	Formation of the ternary complex, and subsequently, the 43S complex	-2.28818	-1.05587	6/51	13665,22186,27979,66235,67941,223691	Eif2s1,Uba52,Eif3b,Eif1ax,Rps27l,Eif3l
C4	14_Member	Reactome Gene Sets	R-MMU-156827	L13a-mediated translational silencing of Ceruloplasmin expression	-2.1747	-0.980679	9/107	13665,13681,22186,22384,27979,66235,67941,208643,223691	Eif2s1,Eif4a1,Uba52,Eif4h,Eif3b,Eif1ax,Rps27l,Eif4g1,Eif3l
C4	14_Member	Reactome Gene Sets	R-MMU-72706	GTP hydrolysis and joining of the 60S ribosomal subunit	-2.14883	-0.963522	9/108	13665,13681,22186,22384,27979,66235,67941,208643,223691	Eif2s1,Eif4a1,Uba52,Eif4h,Eif3b,Eif1ax,Rps27l,Eif4g1,Eif3l
C2	15_Summary	GO Biological Processes	GO:0001817	regulation of cytokine production	-8.80131	-6.14636	27/787	11501,11541,12051,14462,14728,16189,16590,16994,17085,19073,19260,19401,19696,19697,19698,21929,27056,50723,50905,58205,60533,68350,72993,192656,229898,230738,317757,11461,17974,80859,14190,12387,100182,12192,16478,67742,57783,65114,66645,99982,229700,630146,13207,14815,17698,18712,19712,52857,12798,20354,16822,12125,209012	Adam8,Adora2b,Bcl3,Gata3,Lilrb4a,Il4,Kit,Ltb,Ly9,Srgn,Ptpn22,Rara,Rel,Rela,Relb,Tnfaip3,Irf5,Icosl,Il17rb,Pdcd1lg2,Cd274,Mul1,Appl1,Ripk2,Gbp5,Zc3h12a,Gimap5,Actb,Nck2,Nfkbiz,Fgl2,Ctnnb1,Akna,Zfp36l1,Jund,Samsn1,Tnip1,Vps35,Pspc1,Kdm1a,Rbm15,Cd101,Ddx5,Nr3c1,Msn,Pim1,Rest,Gramd1a,Cnn2,Sema4d,Lcp2,Bcl2l11,Ulk4
C2	15_Member	GO Biological Processes	GO:0001817	regulation of cytokine production	-8.80131	-6.14636	27/787	11501,11541,12051,14462,14728,16189,16590,16994,17085,19073,19260,19401,19696,19697,19698,21929,27056,50723,50905,58205,60533,68350,72993,192656,229898,230738,317757	Adam8,Adora2b,Bcl3,Gata3,Lilrb4a,Il4,Kit,Ltb,Ly9,Srgn,Ptpn22,Rara,Rel,Rela,Relb,Tnfaip3,Irf5,Icosl,Il17rb,Pdcd1lg2,Cd274,Mul1,Appl1,Ripk2,Gbp5,Zc3h12a,Gimap5
C2	15_Member	GO Biological Processes	GO:1903039	positive regulation of leukocyte cell-cell adhesion	-7.6809	-5.13745	15/272	11461,11501,14462,14728,16189,17974,19260,19401,19697,50723,58205,60533,80859,192656,317757	Actb,Adam8,Gata3,Lilrb4a,Il4,Nck2,Ptpn22,Rara,Rela,Icosl,Pdcd1lg2,Cd274,Nfkbiz,Ripk2,Gimap5
C2	15_Member	GO Biological Processes	GO:0001819	positive regulation of cytokine production	-7.56231	-5.03494	20/509	11501,11541,12051,14462,16189,16590,16994,17085,19260,19401,19696,19697,27056,50723,50905,60533,72993,192656,229898,317757	Adam8,Adora2b,Bcl3,Gata3,Il4,Kit,Ltb,Ly9,Ptpn22,Rara,Rel,Rela,Irf5,Icosl,Il17rb,Cd274,Appl1,Ripk2,Gbp5,Gimap5
C2	15_Member	GO Biological Processes	GO:1903037	regulation of leukocyte cell-cell adhesion	-7.44828	-4.93642	17/371	11461,11501,14190,14462,14728,16189,17974,19260,19401,19697,50723,58205,60533,80859,192656,230738,317757	Actb,Adam8,Fgl2,Gata3,Lilrb4a,Il4,Nck2,Ptpn22,Rara,Rela,Icosl,Pdcd1lg2,Cd274,Nfkbiz,Ripk2,Zc3h12a,Gimap5
C2	15_Member	GO Biological Processes	GO:0050870	positive regulation of T cell activation	-7.37281	-4.87593	14/246	11461,11501,14462,14728,16189,17974,19260,19401,50723,58205,60533,80859,192656,317757	Actb,Adam8,Gata3,Lilrb4a,Il4,Nck2,Ptpn22,Rara,Icosl,Pdcd1lg2,Cd274,Nfkbiz,Ripk2,Gimap5
C2	15_Member	GO Biological Processes	GO:0050863	regulation of T cell activation	-7.33051	-4.84811	17/378	11461,11501,12387,14190,14462,14728,16189,17974,19260,19401,50723,58205,60533,80859,192656,230738,317757	Actb,Adam8,Ctnnb1,Fgl2,Gata3,Lilrb4a,Il4,Nck2,Ptpn22,Rara,Icosl,Pdcd1lg2,Cd274,Nfkbiz,Ripk2,Zc3h12a,Gimap5
C2	15_Member	GO Biological Processes	GO:0032689	negative regulation of interferon-gamma production	-7.18352	-4.74186	7/41	14462,14728,19401,58205,60533,230738,317757	Gata3,Lilrb4a,Rara,Pdcd1lg2,Cd274,Zc3h12a,Gimap5
C2	15_Member	GO Biological Processes	GO:0001818	negative regulation of cytokine production	-7.1767	-4.74148	15/297	12051,14462,14728,16189,19073,19260,19401,19696,19698,21929,58205,60533,68350,230738,317757	Bcl3,Gata3,Lilrb4a,Il4,Srgn,Ptpn22,Rara,Rel,Relb,Tnfaip3,Pdcd1lg2,Cd274,Mul1,Zc3h12a,Gimap5
C2	15_Member	GO Biological Processes	GO:0022407	regulation of cell-cell adhesion	-7.01946	-4.59058	19/497	11461,11501,14190,14462,14728,16189,17974,19260,19401,19697,21929,50723,58205,60533,80859,100182,192656,230738,317757	Actb,Adam8,Fgl2,Gata3,Lilrb4a,Il4,Nck2,Ptpn22,Rara,Rela,Tnfaip3,Icosl,Pdcd1lg2,Cd274,Nfkbiz,Akna,Ripk2,Zc3h12a,Gimap5
C2	15_Member	GO Biological Processes	GO:0046634	regulation of alpha-beta T cell activation	-6.97755	-4.55492	10/119	14462,14728,16189,19260,19401,60533,80859,192656,230738,317757	Gata3,Lilrb4a,Il4,Ptpn22,Rara,Cd274,Nfkbiz,Ripk2,Zc3h12a,Gimap5
C2	15_Member	GO Biological Processes	GO:0032649	regulation of interferon-gamma production	-6.77543	-4.37693	10/125	12051,14462,14728,19260,19401,58205,60533,192656,230738,317757	Bcl3,Gata3,Lilrb4a,Ptpn22,Rara,Pdcd1lg2,Cd274,Ripk2,Zc3h12a,Gimap5
C2	15_Member	GO Biological Processes	GO:0022409	positive regulation of cell-cell adhesion	-6.68656	-4.30531	15/324	11461,11501,14462,14728,16189,17974,19260,19401,19697,50723,58205,60533,80859,192656,317757	Actb,Adam8,Gata3,Lilrb4a,Il4,Nck2,Ptpn22,Rara,Rela,Icosl,Pdcd1lg2,Cd274,Nfkbiz,Ripk2,Gimap5
C2	15_Member	GO Biological Processes	GO:1903556	negative regulation of tumor necrosis factor superfamily cytokine production	-6.67479	-4.29915	8/71	12051,14728,16189,19260,19401,21929,60533,230738	Bcl3,Lilrb4a,Il4,Ptpn22,Rara,Tnfaip3,Cd274,Zc3h12a
C2	15_Member	GO Biological Processes	GO:0046637	regulation of alpha-beta T cell differentiation	-6.6269	-4.25679	8/72	14462,14728,16189,19401,80859,192656,230738,317757	Gata3,Lilrb4a,Il4,Rara,Nfkbiz,Ripk2,Zc3h12a,Gimap5
C2	15_Member	GO Biological Processes	GO:0043370	regulation of CD4-positive, alpha-beta T cell differentiation	-6.38623	-4.053	7/53	14462,16189,19401,80859,192656,230738,317757	Gata3,Il4,Rara,Nfkbiz,Ripk2,Zc3h12a,Gimap5
C2	15_Member	GO Biological Processes	GO:2000514	regulation of CD4-positive, alpha-beta T cell activation	-6.35446	-4.03611	8/78	14462,16189,19401,60533,80859,192656,230738,317757	Gata3,Il4,Rara,Cd274,Nfkbiz,Ripk2,Zc3h12a,Gimap5
C2	15_Member	GO Biological Processes	GO:0045619	regulation of lymphocyte differentiation	-6.17623	-3.86754	12/221	11461,11501,12192,14190,14462,14728,16189,19401,80859,192656,230738,317757	Actb,Adam8,Zfp36l1,Fgl2,Gata3,Lilrb4a,Il4,Rara,Nfkbiz,Ripk2,Zc3h12a,Gimap5
C2	15_Member	GO Biological Processes	GO:0045580	regulation of T cell differentiation	-6.02375	-3.7245	11/188	11461,11501,14190,14462,14728,16189,19401,80859,192656,230738,317757	Actb,Adam8,Fgl2,Gata3,Lilrb4a,Il4,Rara,Nfkbiz,Ripk2,Zc3h12a,Gimap5
C2	15_Member	GO Biological Processes	GO:0045622	regulation of T-helper cell differentiation	-5.94894	-3.65508	6/39	14462,16189,19401,80859,192656,230738	Gata3,Il4,Rara,Nfkbiz,Ripk2,Zc3h12a
C2	15_Member	GO Biological Processes	GO:0002694	regulation of leukocyte activation	-5.94509	-3.65508	22/763	11461,11501,11541,12192,12387,14190,14462,14728,16189,16478,17974,19260,19401,21929,50723,58205,60533,67742,80859,192656,230738,317757	Actb,Adam8,Adora2b,Zfp36l1,Ctnnb1,Fgl2,Gata3,Lilrb4a,Il4,Jund,Nck2,Ptpn22,Rara,Tnfaip3,Icosl,Pdcd1lg2,Cd274,Samsn1,Nfkbiz,Ripk2,Zc3h12a,Gimap5
C2	15_Member	GO Biological Processes	GO:0051249	regulation of lymphocyte activation	-5.89069	-3.62598	20/648	11461,11501,12192,12387,14190,14462,14728,16189,17974,19260,19401,21929,50723,58205,60533,67742,80859,192656,230738,317757	Actb,Adam8,Zfp36l1,Ctnnb1,Fgl2,Gata3,Lilrb4a,Il4,Nck2,Ptpn22,Rara,Tnfaip3,Icosl,Pdcd1lg2,Cd274,Samsn1,Nfkbiz,Ripk2,Zc3h12a,Gimap5
C2	15_Member	GO Biological Processes	GO:0031347	regulation of defense response	-5.77886	-3.53231	20/659	11501,11541,14190,14462,16189,19260,19697,21929,50905,57783,65114,66645,68350,72993,80859,100182,192656,229898,230738,317757	Adam8,Adora2b,Fgl2,Gata3,Il4,Ptpn22,Rela,Tnfaip3,Il17rb,Tnip1,Vps35,Pspc1,Mul1,Appl1,Nfkbiz,Akna,Ripk2,Gbp5,Zc3h12a,Gimap5
C2	15_Member	GO Biological Processes	GO:1903706	regulation of hemopoiesis	-5.76662	-3.53158	16/435	11461,11501,12192,12387,14190,14462,14728,16189,19401,80859,99982,192656,229700,230738,317757,630146	Actb,Adam8,Zfp36l1,Ctnnb1,Fgl2,Gata3,Lilrb4a,Il4,Rara,Nfkbiz,Kdm1a,Ripk2,Rbm15,Zc3h12a,Gimap5,Cd101
C2	15_Member	GO Biological Processes	GO:0045582	positive regulation of T cell differentiation	-5.76589	-3.53158	9/125	11461,11501,14462,14728,16189,19401,80859,192656,317757	Actb,Adam8,Gata3,Lilrb4a,Il4,Rara,Nfkbiz,Ripk2,Gimap5
C2	15_Member	GO Biological Processes	GO:0022408	negative regulation of cell-cell adhesion	-5.57419	-3.37464	11/209	11501,14190,14728,16189,19260,21929,58205,60533,100182,230738,317757	Adam8,Fgl2,Lilrb4a,Il4,Ptpn22,Tnfaip3,Pdcd1lg2,Cd274,Akna,Zc3h12a,Gimap5
C2	15_Member	GO Biological Processes	GO:1902107	positive regulation of leukocyte differentiation	-5.55414	-3.36558	11/210	11461,11501,12192,14462,14728,16189,19401,80859,192656,317757,630146	Actb,Adam8,Zfp36l1,Gata3,Lilrb4a,Il4,Rara,Nfkbiz,Ripk2,Gimap5,Cd101
C2	15_Member	GO Biological Processes	GO:1903708	positive regulation of hemopoiesis	-5.55414	-3.36558	11/210	11461,11501,12192,14462,14728,16189,19401,80859,192656,317757,630146	Actb,Adam8,Zfp36l1,Gata3,Lilrb4a,Il4,Rara,Nfkbiz,Ripk2,Gimap5,Cd101
C2	15_Member	GO Biological Processes	GO:0032720	negative regulation of tumor necrosis factor production	-5.55032	-3.36537	7/70	12051,14728,16189,19260,19401,21929,230738	Bcl3,Lilrb4a,Il4,Ptpn22,Rara,Tnfaip3,Zc3h12a
C2	15_Member	GO Biological Processes	GO:1902105	regulation of leukocyte differentiation	-5.54027	-3.35889	14/349	11461,11501,12192,12387,14190,14462,14728,16189,19401,80859,192656,230738,317757,630146	Actb,Adam8,Zfp36l1,Ctnnb1,Fgl2,Gata3,Lilrb4a,Il4,Rara,Nfkbiz,Ripk2,Zc3h12a,Gimap5,Cd101
C2	15_Member	GO Biological Processes	GO:0051250	negative regulation of lymphocyte activation	-5.52244	-3.34461	10/171	14190,14728,16189,19260,21929,58205,60533,67742,230738,317757	Fgl2,Lilrb4a,Il4,Ptpn22,Tnfaip3,Pdcd1lg2,Cd274,Samsn1,Zc3h12a,Gimap5
C2	15_Member	GO Biological Processes	GO:0045621	positive regulation of lymphocyte differentiation	-5.35816	-3.20437	9/140	11461,11501,14462,14728,16189,19401,80859,192656,317757	Actb,Adam8,Gata3,Lilrb4a,Il4,Rara,Nfkbiz,Ripk2,Gimap5
C2	15_Member	GO Biological Processes	GO:1903038	negative regulation of leukocyte cell-cell adhesion	-5.16092	-3.03749	9/148	11501,14190,14728,16189,19260,58205,60533,230738,317757	Adam8,Fgl2,Lilrb4a,Il4,Ptpn22,Pdcd1lg2,Cd274,Zc3h12a,Gimap5
C2	15_Member	GO Biological Processes	GO:1903555	regulation of tumor necrosis factor superfamily cytokine production	-5.13587	-3.02347	10/189	11501,12051,14728,16189,19260,19401,21929,60533,192656,230738	Adam8,Bcl3,Lilrb4a,Il4,Ptpn22,Rara,Tnfaip3,Cd274,Ripk2,Zc3h12a
C2	15_Member	GO Biological Processes	GO:0002695	negative regulation of leukocyte activation	-4.88294	-2.85576	10/202	14190,14728,16189,19260,21929,58205,60533,67742,230738,317757	Fgl2,Lilrb4a,Il4,Ptpn22,Tnfaip3,Pdcd1lg2,Cd274,Samsn1,Zc3h12a,Gimap5
C2	15_Member	GO Biological Processes	GO:0071396	cellular response to lipid	-4.86368	-2.84465	17/572	12192,13207,14728,14815,17698,18712,19260,19401,19697,19712,21929,52857,57783,58205,60533,192656,230738	Zfp36l1,Ddx5,Lilrb4a,Nr3c1,Msn,Pim1,Ptpn22,Rara,Rela,Rest,Tnfaip3,Gramd1a,Tnip1,Pdcd1lg2,Cd274,Ripk2,Zc3h12a
C2	15_Member	GO Biological Processes	GO:0002683	negative regulation of immune system process	-4.75871	-2.76938	15/465	12387,12798,14190,14728,16189,19260,19401,21929,58205,60533,67742,68350,72993,230738,317757	Ctnnb1,Cnn2,Fgl2,Lilrb4a,Il4,Ptpn22,Rara,Tnfaip3,Pdcd1lg2,Cd274,Samsn1,Mul1,Appl1,Zc3h12a,Gimap5
C2	15_Member	GO Biological Processes	GO:0002696	positive regulation of leukocyte activation	-4.68856	-2.70863	16/530	11461,11501,11541,14462,14728,16189,16478,17974,19260,19401,50723,58205,60533,80859,192656,317757	Actb,Adam8,Adora2b,Gata3,Lilrb4a,Il4,Jund,Nck2,Ptpn22,Rara,Icosl,Pdcd1lg2,Cd274,Nfkbiz,Ripk2,Gimap5
C2	15_Member	GO Biological Processes	GO:0007162	negative regulation of cell adhesion	-4.62843	-2.66173	12/313	11501,14190,14728,16189,19260,20354,21929,58205,60533,100182,230738,317757	Adam8,Fgl2,Lilrb4a,Il4,Ptpn22,Sema4d,Tnfaip3,Pdcd1lg2,Cd274,Akna,Zc3h12a,Gimap5
C2	15_Member	GO Biological Processes	GO:0050868	negative regulation of T cell activation	-4.58816	-2.63218	8/134	14190,14728,16189,19260,58205,60533,230738,317757	Fgl2,Lilrb4a,Il4,Ptpn22,Pdcd1lg2,Cd274,Zc3h12a,Gimap5
C2	15_Member	GO Biological Processes	GO:0002831	regulation of response to biotic stimulus	-4.5602	-2.61053	13/371	11501,14190,16189,19260,21929,60533,66645,68350,72993,192656,229898,230738,317757	Adam8,Fgl2,Il4,Ptpn22,Tnfaip3,Cd274,Pspc1,Mul1,Appl1,Ripk2,Gbp5,Zc3h12a,Gimap5
C2	15_Member	GO Biological Processes	GO:0050852	T cell receptor signaling pathway	-4.52141	-2.58205	7/100	14462,16822,19260,50723,80859,192656,230738	Gata3,Lcp2,Ptpn22,Icosl,Nfkbiz,Ripk2,Zc3h12a
C2	15_Member	GO Biological Processes	GO:0050867	positive regulation of cell activation	-4.4847	-2.55542	16/551	11461,11501,11541,14462,14728,16189,16478,17974,19260,19401,50723,58205,60533,80859,192656,317757	Actb,Adam8,Adora2b,Gata3,Lilrb4a,Il4,Jund,Nck2,Ptpn22,Rara,Icosl,Pdcd1lg2,Cd274,Nfkbiz,Ripk2,Gimap5
C2	15_Member	GO Biological Processes	GO:0050866	negative regulation of cell activation	-4.4802	-2.55291	10/225	14190,14728,16189,19260,21929,58205,60533,67742,230738,317757	Fgl2,Lilrb4a,Il4,Ptpn22,Tnfaip3,Pdcd1lg2,Cd274,Samsn1,Zc3h12a,Gimap5
C2	15_Member	GO Biological Processes	GO:0002819	regulation of adaptive immune response	-4.2589	-2.3891	10/239	14462,14728,16189,21929,60533,67742,80859,192656,230738,317757	Gata3,Lilrb4a,Il4,Tnfaip3,Cd274,Samsn1,Nfkbiz,Ripk2,Zc3h12a,Gimap5
C2	15_Member	GO Biological Processes	GO:0046635	positive regulation of alpha-beta T cell activation	-4.20826	-2.3555	6/77	14728,19260,19401,80859,192656,317757	Lilrb4a,Ptpn22,Rara,Nfkbiz,Ripk2,Gimap5
C2	15_Member	GO Biological Processes	GO:0002697	regulation of immune effector process	-4.16252	-2.32935	14/464	11541,14190,14462,14728,16189,16590,19260,19401,21929,72993,80859,192656,230738,317757	Adora2b,Fgl2,Gata3,Lilrb4a,Il4,Kit,Ptpn22,Rara,Tnfaip3,Appl1,Nfkbiz,Ripk2,Zc3h12a,Gimap5
C2	15_Member	GO Biological Processes	GO:0051251	positive regulation of lymphocyte activation	-4.15257	-2.321	14/465	11461,11501,14462,14728,16189,17974,19260,19401,50723,58205,60533,80859,192656,317757	Actb,Adam8,Gata3,Lilrb4a,Il4,Nck2,Ptpn22,Rara,Icosl,Pdcd1lg2,Cd274,Nfkbiz,Ripk2,Gimap5
C2	15_Member	GO Biological Processes	GO:0046638	positive regulation of alpha-beta T cell differentiation	-4.02316	-2.21782	5/52	14728,19401,80859,192656,317757	Lilrb4a,Rara,Nfkbiz,Ripk2,Gimap5
C2	15_Member	GO Biological Processes	GO:0071216	cellular response to biotic stimulus	-3.84173	-2.0832	11/322	12125,14728,19260,19401,19697,21929,57783,58205,60533,192656,230738	Bcl2l11,Lilrb4a,Ptpn22,Rara,Rela,Tnfaip3,Tnip1,Pdcd1lg2,Cd274,Ripk2,Zc3h12a
C2	15_Member	GO Biological Processes	GO:0002822	regulation of adaptive immune response based on somatic recombination of immune receptors built from immunoglobulin superfamily domains	-3.76736	-2.03238	9/223	14462,14728,16189,21929,60533,80859,192656,230738,317757	Gata3,Lilrb4a,Il4,Tnfaip3,Cd274,Nfkbiz,Ripk2,Zc3h12a,Gimap5
C2	15_Member	GO Biological Processes	GO:0043372	positive regulation of CD4-positive, alpha-beta T cell differentiation	-3.75692	-2.02748	4/32	19401,80859,192656,317757	Rara,Nfkbiz,Ripk2,Gimap5
C2	15_Member	GO Biological Processes	GO:0071222	cellular response to lipopolysaccharide	-3.61994	-1.9466	10/286	14728,19260,19401,19697,21929,57783,58205,60533,192656,230738	Lilrb4a,Ptpn22,Rara,Rela,Tnfaip3,Tnip1,Pdcd1lg2,Cd274,Ripk2,Zc3h12a
C2	15_Member	GO Biological Processes	GO:0032680	regulation of tumor necrosis factor production	-3.59145	-1.92902	8/186	12051,14728,16189,19260,19401,21929,192656,230738	Bcl3,Lilrb4a,Il4,Ptpn22,Rara,Tnfaip3,Ripk2,Zc3h12a
C2	15_Member	GO Biological Processes	GO:0071219	cellular response to molecule of bacterial origin	-3.50116	-1.86087	10/296	14728,19260,19401,19697,21929,57783,58205,60533,192656,230738	Lilrb4a,Ptpn22,Rara,Rela,Tnfaip3,Tnip1,Pdcd1lg2,Cd274,Ripk2,Zc3h12a
C2	15_Member	GO Biological Processes	GO:0050778	positive regulation of immune response	-3.49818	-1.86087	16/671	11501,11541,14462,16189,16822,19260,19401,19697,50723,60533,66645,80859,192656,229898,230738,317757	Adam8,Adora2b,Gata3,Il4,Lcp2,Ptpn22,Rara,Rela,Icosl,Cd274,Pspc1,Nfkbiz,Ripk2,Gbp5,Zc3h12a,Gimap5
C2	15_Member	GO Biological Processes	GO:2000319	regulation of T-helper 17 cell differentiation	-3.29871	-1.71903	3/18	16189,80859,230738	Il4,Nfkbiz,Zc3h12a
C2	15_Member	GO Biological Processes	GO:1902106	negative regulation of leukocyte differentiation	-3.29442	-1.71903	6/113	12387,14190,14728,16189,19401,230738	Ctnnb1,Fgl2,Lilrb4a,Il4,Rara,Zc3h12a
C2	15_Member	GO Biological Processes	GO:2000516	positive regulation of CD4-positive, alpha-beta T cell activation	-3.29369	-1.71903	4/42	19401,80859,192656,317757	Rara,Nfkbiz,Ripk2,Gimap5
C2	15_Member	GO Biological Processes	GO:0050688	regulation of defense response to virus	-3.27204	-1.70501	5/75	14190,16189,19260,68350,230738	Fgl2,Il4,Ptpn22,Mul1,Zc3h12a
C2	15_Member	GO Biological Processes	GO:0002699	positive regulation of immune effector process	-3.23624	-1.68368	10/320	11541,14462,14728,16189,16590,19260,19401,80859,192656,317757	Adora2b,Gata3,Lilrb4a,Il4,Kit,Ptpn22,Rara,Nfkbiz,Ripk2,Gimap5
C2	15_Member	GO Biological Processes	GO:0050691	regulation of defense response to virus by host	-3.21586	-1.6724	4/44	16189,19260,68350,230738	Il4,Ptpn22,Mul1,Zc3h12a
C2	15_Member	GO Biological Processes	GO:1903707	negative regulation of hemopoiesis	-3.21434	-1.6717	6/117	12387,14190,14728,16189,19401,230738	Ctnnb1,Fgl2,Lilrb4a,Il4,Rara,Zc3h12a
C2	15_Member	GO Biological Processes	GO:0045019	negative regulation of nitric oxide biosynthetic process	-3.15914	-1.63033	3/20	16189,230738,317757	Il4,Zc3h12a,Gimap5
C2	15_Member	GO Biological Processes	GO:1904406	negative regulation of nitric oxide metabolic process	-3.15914	-1.63033	3/20	16189,230738,317757	Il4,Zc3h12a,Gimap5
C2	15_Member	GO Biological Processes	GO:0002237	response to molecule of bacterial origin	-3.12829	-1.60924	11/391	14728,19260,19401,19697,21929,27056,57783,58205,60533,192656,230738	Lilrb4a,Ptpn22,Rara,Rela,Tnfaip3,Irf5,Tnip1,Pdcd1lg2,Cd274,Ripk2,Zc3h12a
C2	15_Member	GO Biological Processes	GO:0002764	immune response-regulating signaling pathway	-3.08326	-1.58711	11/396	14462,14728,16590,16822,19260,19697,50723,57783,80859,192656,230738	Gata3,Lilrb4a,Kit,Lcp2,Ptpn22,Rela,Icosl,Tnip1,Nfkbiz,Ripk2,Zc3h12a
C2	15_Member	GO Biological Processes	GO:0002718	regulation of cytokine production involved in immune response	-3.04547	-1.56021	6/126	14462,14728,16189,16590,192656,317757	Gata3,Lilrb4a,Il4,Kit,Ripk2,Gimap5
C2	15_Member	GO Biological Processes	GO:0045624	positive regulation of T-helper cell differentiation	-3.03417	-1.55248	3/22	19401,80859,192656	Rara,Nfkbiz,Ripk2
C2	15_Member	GO Biological Processes	GO:0002720	positive regulation of cytokine production involved in immune response	-3.02399	-1.54795	5/85	14462,16189,16590,192656,317757	Gata3,Il4,Kit,Ripk2,Gimap5
C2	15_Member	GO Biological Processes	GO:0045581	negative regulation of T cell differentiation	-2.93992	-1.48843	4/52	14190,14728,16189,230738	Fgl2,Lilrb4a,Il4,Zc3h12a
C2	15_Member	GO Biological Processes	GO:0002698	negative regulation of immune effector process	-2.80961	-1.40639	6/140	14190,14728,16189,21929,72993,230738	Fgl2,Lilrb4a,Il4,Tnfaip3,Appl1,Zc3h12a
C2	15_Member	GO Biological Processes	GO:0002768	immune response-regulating cell surface receptor signaling pathway	-2.77193	-1.38558	9/307	14462,14728,16590,16822,19260,50723,80859,192656,230738	Gata3,Lilrb4a,Kit,Lcp2,Ptpn22,Icosl,Nfkbiz,Ripk2,Zc3h12a
C2	15_Member	GO Biological Processes	GO:0050777	negative regulation of immune response	-2.76215	-1.37865	7/194	14190,14728,16189,21929,67742,68350,230738	Fgl2,Lilrb4a,Il4,Tnfaip3,Samsn1,Mul1,Zc3h12a
C2	15_Member	GO Biological Processes	GO:0032496	response to lipopolysaccharide	-2.76101	-1.37807	10/370	14728,19260,19401,19697,21929,57783,58205,60533,192656,230738	Lilrb4a,Ptpn22,Rara,Rela,Tnfaip3,Tnip1,Pdcd1lg2,Cd274,Ripk2,Zc3h12a
C2	15_Member	GO Biological Processes	GO:0002820	negative regulation of adaptive immune response	-2.70815	-1.34459	4/60	14728,16189,67742,230738	Lilrb4a,Il4,Samsn1,Zc3h12a
C2	15_Member	GO Biological Processes	GO:0045620	negative regulation of lymphocyte differentiation	-2.68166	-1.32455	4/61	14190,14728,16189,230738	Fgl2,Lilrb4a,Il4,Zc3h12a
C2	15_Member	GO Biological Processes	GO:0002824	positive regulation of adaptive immune response based on somatic recombination of immune receptors built from immunoglobulin superfamily domains	-2.60083	-1.26759	6/154	14462,16189,60533,80859,192656,317757	Gata3,Il4,Cd274,Nfkbiz,Ripk2,Gimap5
C2	15_Member	GO Biological Processes	GO:2000316	regulation of T-helper 17 type immune response	-2.59429	-1.26408	3/31	16189,80859,230738	Il4,Nfkbiz,Zc3h12a
C2	15_Member	GO Biological Processes	GO:0002230	positive regulation of defense response to virus by host	-2.51577	-1.21511	3/33	16189,19260,230738	Il4,Ptpn22,Zc3h12a
C2	15_Member	GO Biological Processes	GO:2000515	negative regulation of CD4-positive, alpha-beta T cell activation	-2.40736	-1.1357	3/36	16189,60533,230738	Il4,Cd274,Zc3h12a
C2	15_Member	GO Biological Processes	GO:0045088	regulation of innate immune response	-2.25226	-1.03722	7/240	11501,21929,66645,68350,72993,229898,317757	Adam8,Tnfaip3,Pspc1,Mul1,Appl1,Gbp5,Gimap5
C2	15_Member	GO Biological Processes	GO:1900744	regulation of p38MAPK cascade	-2.21791	-1.0105	3/42	19260,209012,230738	Ptpn22,Ulk4,Zc3h12a
C2	15_Member	GO Biological Processes	GO:0046636	negative regulation of alpha-beta T cell activation	-2.13426	-0.953237	3/45	16189,60533,230738	Il4,Cd274,Zc3h12a
C2	15_Member	GO Biological Processes	GO:0032103	positive regulation of response to external stimulus	-2.10466	-0.932445	10/459	11501,11541,16189,50905,57783,66645,80859,192656,229898,317757	Adam8,Adora2b,Il4,Il17rb,Tnip1,Pspc1,Nfkbiz,Ripk2,Gbp5,Gimap5
C2	15_Member	GO Biological Processes	GO:0050851	antigen receptor-mediated signaling pathway	-2.06059	-0.902504	7/261	14462,16822,19260,50723,80859,192656,230738	Gata3,Lcp2,Ptpn22,Icosl,Nfkbiz,Ripk2,Zc3h12a
C6	16_Summary	Reactome Gene Sets	R-MMU-446203	Asparagine N-linked glycosylation	-7.82831	-5.23267	35/256	11843,12068,12317,12330,13478,13481,14595,14827,19179,20448,21787,22122,22146,22186,24060,52014,53618,54342,56041,56336,56494,59042,66913,68097,68581,70361,74091,77038,97484,102339,192156,217664,224139,320438,381903,14423,76688	Arf4,Bet1,Calr,Canx,Dpagt1,Dpm2,B4galt1,Pdia3,Psmc1,St6galnac4,Tfg,Gfus,Tuba1c,Uba52,Slc35a1,Nus1,Fut8,Gnpnat1,Uso1,B4galt5,Gosr2,Cope,Kdelr2,Dynll2,Tmed10,Lman1,Npl,Arfgap2,Cog8,Cog4,Mvd,Mgat2,Golgb1,Alg6,Alg8,Galnt1,Arfrp1
C6	16_Member	Reactome Gene Sets	R-MMU-446203	Asparagine N-linked glycosylation	-7.82831	-5.23267	35/256	11843,12068,12317,12330,13478,13481,14595,14827,19179,20448,21787,22122,22146,22186,24060,52014,53618,54342,56041,56336,56494,59042,66913,68097,68581,70361,74091,77038,97484,102339,192156,217664,224139,320438,381903	Arf4,Bet1,Calr,Canx,Dpagt1,Dpm2,B4galt1,Pdia3,Psmc1,St6galnac4,Tfg,Gfus,Tuba1c,Uba52,Slc35a1,Nus1,Fut8,Gnpnat1,Uso1,B4galt5,Gosr2,Cope,Kdelr2,Dynll2,Tmed10,Lman1,Npl,Arfgap2,Cog8,Cog4,Mvd,Mgat2,Golgb1,Alg6,Alg8
C6	16_Member	Reactome Gene Sets	R-MMU-6807878	COPI-mediated anterograde transport	-3.48409	-1.72015	13/91	11843,12068,22146,56041,56494,59042,66913,68097,68581,77038,97484,102339,224139	Arf4,Bet1,Tuba1c,Uso1,Gosr2,Cope,Kdelr2,Dynll2,Tmed10,Arfgap2,Cog8,Cog4,Golgb1
C6	16_Member	Reactome Gene Sets	R-MMU-948021	Transport to the Golgi and subsequent modification	-3.33726	-1.61653	19/171	11843,12068,14595,21787,22146,53618,56041,56336,56494,59042,66913,68097,68581,70361,77038,97484,102339,217664,224139	Arf4,Bet1,B4galt1,Tfg,Tuba1c,Fut8,Uso1,B4galt5,Gosr2,Cope,Kdelr2,Dynll2,Tmed10,Lman1,Arfgap2,Cog8,Cog4,Mgat2,Golgb1
C6	16_Member	Reactome Gene Sets	R-MMU-6811442	Intra-Golgi and retrograde Golgi-to-ER traffic	-2.15867	-0.970119	7/178	14423,22146,56494,68097,68581,76688,102339	Galnt1,Tuba1c,Gosr2,Dynll2,Tmed10,Arfrp1,Cog4
C3	17_Summary	KEGG Pathway	mmu04380	Osteoclast differentiation - Mus musculus (house mouse)	-7.72373	-5.16357	11/128	14200,14728,14784,15980,16477,16478,16822,18412,18707,19697,19698,12048,12125,12700,19401,16189,17974,15370,16421,16590,19744,52432,14815,11843,57783,72993,12387,13026,74182,12028,13685,16193,18591,26396,26987,67399,20238,19712,20482	Fhl2,Lilrb4a,Grb2,Ifngr2,Junb,Jund,Lcp2,Sqstm1,Pik3cd,Rela,Relb,Bcl2l1,Bcl2l11,Cish,Rara,Il4,Nck2,Nr4a1,Itgb7,Kit,Rheb,Ppp2r2d,Nr3c1,Arf4,Tnip1,Appl1,Ctnnb1,Pcyt1a,Gpcpd1,Bax,Eif4ebp1,Il6,Pdgfb,Map2k2,Eif4e2,Pdlim7,Atxn1,Rest,Skil
C3	17_Member	KEGG Pathway	mmu04380	Osteoclast differentiation - Mus musculus (house mouse)	-7.72373	-5.16357	11/128	14200,14728,14784,15980,16477,16478,16822,18412,18707,19697,19698	Fhl2,Lilrb4a,Grb2,Ifngr2,Junb,Jund,Lcp2,Sqstm1,Pik3cd,Rela,Relb
C3	17_Member	WikiPathways	WP373	IL-3 signaling pathway	-3.60335	-1.93704	6/99	12048,12125,12700,14784,18707,19401	Bcl2l1,Bcl2l11,Cish,Grb2,Pik3cd,Rara
C3	17_Member	KEGG Pathway	mmu04660	T cell receptor signaling pathway - Mus musculus (house mouse)	-3.51011	-1.86872	6/103	14784,16189,16822,17974,18707,19697	Grb2,Il4,Lcp2,Nck2,Pik3cd,Rela
C3	17_Member	KEGG Pathway	mmu04151	PI3K-Akt signaling pathway - Mus musculus (house mouse)	-3.43634	-1.81703	11/359	12048,12125,14784,15370,16189,16421,16590,18707,19697,19744,52432	Bcl2l1,Bcl2l11,Grb2,Nr4a1,Il4,Itgb7,Kit,Pik3cd,Rela,Rheb,Ppp2r2d
C3	17_Member	WikiPathways	WP450	IL-2 signaling pathway	-3.24557	-1.68965	5/76	12700,14784,14815,18707,19697	Cish,Grb2,Nr3c1,Pik3cd,Rela
C3	17_Member	WikiPathways	WP572	EGFR1 signaling pathway	-3.02012	-1.54548	7/175	11843,14784,16478,17974,18707,57783,72993	Arf4,Grb2,Jund,Nck2,Pik3cd,Tnip1,Appl1
C3	17_Member	KEGG Pathway	mmu05210	Colorectal cancer - Mus musculus (house mouse)	-2.9561	-1.49927	5/88	12125,12387,14784,18707,72993	Bcl2l11,Ctnnb1,Grb2,Pik3cd,Appl1
C3	17_Member	KEGG Pathway	mmu05231	Choline metabolism in cancer - Mus musculus (house mouse)	-2.74792	-1.36781	5/98	13026,14784,18707,19744,74182	Pcyt1a,Grb2,Pik3cd,Rheb,Gpcpd1
C3	17_Member	KEGG Pathway	mmu04664	Fc epsilon RI signaling pathway - Mus musculus (house mouse)	-2.55628	-1.24038	4/66	14784,16189,16822,18707	Grb2,Il4,Lcp2,Pik3cd
C3	17_Member	KEGG Pathway	mmu01521	EGFR tyrosine kinase inhibitor resistance - Mus musculus (house mouse)	-2.41184	-0.930149	10/79	12028,12048,12125,13685,14784,16193,18591,18707,26396,26987	Bax,Bcl2l1,Bcl2l11,Eif4ebp1,Grb2,Il6,Pdgfb,Pik3cd,Map2k2,Eif4e2
C3	17_Member	Reactome Gene Sets	R-MMU-8853659	RET signaling	-2.34052	-1.09163	3/38	14784,18707,67399	Grb2,Pik3cd,Pdlim7
C3	17_Member	KEGG Pathway	mmu04662	B cell receptor signaling pathway - Mus musculus (house mouse)	-2.23735	-1.02538	4/81	14728,14784,18707,19697	Lilrb4a,Grb2,Pik3cd,Rela
C3	17_Member	GO Biological Processes	GO:0007169	transmembrane receptor protein tyrosine kinase signaling pathway	-2.09436	-0.926281	9/390	11843,12387,14784,16590,16822,17974,18707,20238,72993	Arf4,Ctnnb1,Grb2,Kit,Lcp2,Nck2,Pik3cd,Atxn1,Appl1
C3	17_Member	KEGG Pathway	mmu04550	Signaling pathways regulating pluripotency of stem cells - Mus musculus (house mouse)	-2.08818	-0.923222	5/140	12387,14784,18707,19712,20482	Ctnnb1,Grb2,Pik3cd,Rest,Skil
C1	18_Summary	GO Biological Processes	GO:0045321	leukocyte activation	-7.62901	-5.09367	23/663	11541,12051,12192,12387,14190,14462,14728,15980,16189,16590,16822,17085,17698,17974,18707,19260,19698,21929,50723,192656,216742,270110,317757,12224,11501,16477,99982,12798,19712,70122,100715,226747,58205,60533,109305,55932,16421,67166	Adora2b,Bcl3,Zfp36l1,Ctnnb1,Fgl2,Gata3,Lilrb4a,Ifngr2,Il4,Kit,Lcp2,Ly9,Msn,Nck2,Pik3cd,Ptpn22,Relb,Tnfaip3,Icosl,Ripk2,Fnip1,Irf2bp2,Gimap5,Klf5,Adam8,Junb,Kdm1a,Cnn2,Rest,Mllt3,Tent2,Ahctf1,Pdcd1lg2,Cd274,Orai1,Gbp3,Itgb7,Arl8b
C1	18_Member	GO Biological Processes	GO:0045321	leukocyte activation	-7.62901	-5.09367	23/663	11541,12051,12192,12387,14190,14462,14728,15980,16189,16590,16822,17085,17698,17974,18707,19260,19698,21929,50723,192656,216742,270110,317757	Adora2b,Bcl3,Zfp36l1,Ctnnb1,Fgl2,Gata3,Lilrb4a,Ifngr2,Il4,Kit,Lcp2,Ly9,Msn,Nck2,Pik3cd,Ptpn22,Relb,Tnfaip3,Icosl,Ripk2,Fnip1,Irf2bp2,Gimap5
C1	18_Member	GO Biological Processes	GO:0001775	cell activation	-7.28224	-4.81385	24/750	11541,12051,12192,12224,12387,14190,14462,14728,15980,16189,16590,16822,17085,17698,17974,18707,19260,19698,21929,50723,192656,216742,270110,317757	Adora2b,Bcl3,Zfp36l1,Klf5,Ctnnb1,Fgl2,Gata3,Lilrb4a,Ifngr2,Il4,Kit,Lcp2,Ly9,Msn,Nck2,Pik3cd,Ptpn22,Relb,Tnfaip3,Icosl,Ripk2,Fnip1,Irf2bp2,Gimap5
C1	18_Member	GO Biological Processes	GO:0046649	lymphocyte activation	-6.61414	-4.2495	19/528	12051,12192,12387,14190,14462,14728,16189,16590,17085,17698,17974,18707,19260,19698,21929,50723,192656,216742,270110	Bcl3,Zfp36l1,Ctnnb1,Fgl2,Gata3,Lilrb4a,Il4,Kit,Ly9,Msn,Nck2,Pik3cd,Ptpn22,Relb,Tnfaip3,Icosl,Ripk2,Fnip1,Irf2bp2
C1	18_Member	GO Biological Processes	GO:0002521	leukocyte differentiation	-6.20391	-3.89041	17/454	11501,12051,12192,12387,14462,16189,16477,16590,17085,19260,19698,21929,99982,192656,216742,270110,317757	Adam8,Bcl3,Zfp36l1,Ctnnb1,Gata3,Il4,Junb,Kit,Ly9,Ptpn22,Relb,Tnfaip3,Kdm1a,Ripk2,Fnip1,Irf2bp2,Gimap5
C1	18_Member	GO Biological Processes	GO:0030097	hemopoiesis	-5.82451	-3.56961	22/776	11501,12051,12192,12387,12798,14462,16189,16477,16590,17085,19260,19698,19712,21929,70122,99982,100715,192656,216742,226747,270110,317757	Adam8,Bcl3,Zfp36l1,Ctnnb1,Cnn2,Gata3,Il4,Junb,Kit,Ly9,Ptpn22,Relb,Rest,Tnfaip3,Mllt3,Kdm1a,Tent2,Ripk2,Fnip1,Ahctf1,Irf2bp2,Gimap5
C1	18_Member	GO Biological Processes	GO:0042110	T cell activation	-5.51152	-3.3372	14/351	12051,12192,12387,14190,14462,14728,16189,16590,17085,17698,19260,19698,50723,192656	Bcl3,Zfp36l1,Ctnnb1,Fgl2,Gata3,Lilrb4a,Il4,Kit,Ly9,Msn,Ptpn22,Relb,Icosl,Ripk2
C1	18_Member	GO Biological Processes	GO:0035710	CD4-positive, alpha-beta T cell activation	-5.42672	-3.2662	7/73	12051,14462,14728,16189,17085,19698,192656	Bcl3,Gata3,Lilrb4a,Il4,Ly9,Relb,Ripk2
C1	18_Member	GO Biological Processes	GO:0002366	leukocyte activation involved in immune response	-4.64887	-2.6756	10/215	11541,12051,14190,14462,16189,16590,17085,19698,21929,50723	Adora2b,Bcl3,Fgl2,Gata3,Il4,Kit,Ly9,Relb,Tnfaip3,Icosl
C1	18_Member	GO Biological Processes	GO:0002263	cell activation involved in immune response	-4.58028	-2.62641	10/219	11541,12051,14190,14462,16189,16590,17085,19698,21929,50723	Adora2b,Bcl3,Fgl2,Gata3,Il4,Kit,Ly9,Relb,Tnfaip3,Icosl
C1	18_Member	GO Biological Processes	GO:0002285	lymphocyte activation involved in immune response	-4.40739	-2.50139	8/142	12051,14190,14462,16189,17085,19698,21929,50723	Bcl3,Fgl2,Gata3,Il4,Ly9,Relb,Tnfaip3,Icosl
C1	18_Member	GO Biological Processes	GO:0046631	alpha-beta T cell activation	-4.08496	-2.26901	7/117	12051,14462,14728,16189,17085,19698,192656	Bcl3,Gata3,Lilrb4a,Il4,Ly9,Relb,Ripk2
C1	18_Member	GO Biological Processes	GO:0042113	B cell activation	-3.06966	-1.57886	8/223	12051,16189,16590,18707,21929,50723,216742,270110	Bcl3,Il4,Kit,Pik3cd,Tnfaip3,Icosl,Fnip1,Irf2bp2
C1	18_Member	GO Biological Processes	GO:0042088	T-helper 1 type immune response	-2.92112	-1.47358	3/24	12051,16189,19698	Bcl3,Il4,Relb
C1	18_Member	GO Biological Processes	GO:0002312	B cell activation involved in immune response	-2.73514	-1.35994	4/59	12051,16189,21929,50723	Bcl3,Il4,Tnfaip3,Icosl
C1	18_Member	GO Biological Processes	GO:0002250	adaptive immune response	-2.44989	-1.16848	11/477	12051,14190,16189,17085,18707,19698,50723,58205,60533,109305,192656	Bcl3,Fgl2,Il4,Ly9,Pik3cd,Relb,Icosl,Pdcd1lg2,Cd274,Orai1,Ripk2
C1	18_Member	GO Biological Processes	GO:0042832	defense response to protozoan	-2.30856	-1.06865	3/39	12051,16189,55932	Bcl3,Il4,Gbp3
C1	18_Member	KEGG Pathway	mmu04672	Intestinal immune network for IgA production - Mus musculus (house mouse)	-2.1893	-0.991604	3/43	16189,16421,50723	Il4,Itgb7,Icosl
C1	18_Member	GO Biological Processes	GO:0001562	response to protozoan	-2.16143	-0.971059	3/44	12051,16189,55932	Bcl3,Il4,Gbp3
C1	18_Member	GO Biological Processes	GO:0002252	immune effector process	-2.0689	-0.908376	11/538	11541,12051,14190,14462,16189,16590,17085,19698,21929,50723,67166	Adora2b,Bcl3,Fgl2,Gata3,Il4,Kit,Ly9,Relb,Tnfaip3,Icosl,Arl8b
C8	19_Summary	GO Biological Processes	GO:0062125	regulation of mitochondrial gene expression	-7.51034	-4.9908	10/32	52575,52856,66399,72181,72416,83485,94254,103172,108037,227682,16193,16418,18148,56403,67941,98956,207214,208643,224045,224742,276770	Trmt10c,Mtg2,Tsfm,Nsun4,Lrpprc,Ngrn,Rcc1l,Chchd10,Shmt2,Trub2,Il6,Eif6,Npm1,Syncrip,Rps27l,Nat10,Larp4,Eif4g1,Eif2b5,Abcf1,Eif5a
C8	19_Member	GO Biological Processes	GO:0062125	regulation of mitochondrial gene expression	-7.51034	-4.9908	10/32	52575,52856,66399,72181,72416,83485,94254,103172,108037,227682	Trmt10c,Mtg2,Tsfm,Nsun4,Lrpprc,Ngrn,Rcc1l,Chchd10,Shmt2,Trub2
C8	19_Member	GO Biological Processes	GO:0070129	regulation of mitochondrial translation	-7.25377	-4.79894	9/26	52575,52856,66399,72181,72416,83485,94254,108037,227682	Trmt10c,Mtg2,Tsfm,Nsun4,Lrpprc,Ngrn,Rcc1l,Shmt2,Trub2
C8	19_Member	GO Biological Processes	GO:0045727	positive regulation of translation	-4.9713	-2.91576	16/142	16193,16418,18148,52575,56403,67941,72181,83485,94254,98956,207214,208643,224045,224742,227682,276770	Il6,Eif6,Npm1,Trmt10c,Syncrip,Rps27l,Nsun4,Ngrn,Rcc1l,Nat10,Larp4,Eif4g1,Eif2b5,Abcf1,Trub2,Eif5a
C8	19_Member	GO Biological Processes	GO:0034250	positive regulation of cellular amide metabolic process	-4.00863	-2.20479	16/170	16193,16418,18148,52575,56403,67941,72181,83485,94254,98956,207214,208643,224045,224742,227682,276770	Il6,Eif6,Npm1,Trmt10c,Syncrip,Rps27l,Nsun4,Ngrn,Rcc1l,Nat10,Larp4,Eif4g1,Eif2b5,Abcf1,Trub2,Eif5a
C8	19_Member	GO Biological Processes	GO:0070131	positive regulation of mitochondrial translation	-3.86093	-2.10105	5/17	52575,72181,83485,94254,227682	Trmt10c,Nsun4,Ngrn,Rcc1l,Trub2
C11	20_Summary	Reactome Gene Sets	R-MMU-3371453	Regulation of HSF1-mediated heat shock response	-7.3617	-4.87212	13/61	14828,15499,15505,15526,22791,23950,66679,69912,70356,107939,227699,227720,269113,14228,12192,18148,21454,23881,55989,56698,69823,72416,73666,103468,103573,110809,170676,226747,245474,276770,19826,69207,108014,16647,16648,18949,67878,70699,24060,70556,110172,14815,18034,18035,18538,19401,19697,19883,21969,27223,67040,72465,12317,13654,16418,20238,59014,67842,16905,67181,18648,21991,56421,67242,14…	Hspa5,Hsf1,Hsph1,Hspa9,Dnajc2,Dnajb6,Rae1,Nup43,St13,Pom121,Nup188,Nup214,Nup54,Fkbp4,Zfp36l1,Npm1,Tcp1,G3bp2,Nop58,Phax,Fyttd1,Lrpprc,Thoc3,Nup107,Xpo1,Srsf1,Peg10,Ahctf1,Dkc1,Eif5a,Rnps1,Srsf11,Srsf9,Kpna2,Kpna3,Pnn,Tmem33,Nup205,Slc35a1,Slc25a33,Slc35b1,Nr3c1,Nfkb2,Nfkbia,Pcna,Rara,Rela,Rora,Top1,Trp53bp1,Ddx17,Zfp131,Calr,Egr2,Eif6,Atxn1,Rrs1,Nop9,Lmna,Ctdnep1,Pgam1,Tpi1,Pfkp,Gemin6,Got1
C11	20_Member	Reactome Gene Sets	R-MMU-3371453	Regulation of HSF1-mediated heat shock response	-7.3617	-4.87212	13/61	14828,15499,15505,15526,22791,23950,66679,69912,70356,107939,227699,227720,269113	Hspa5,Hsf1,Hsph1,Hspa9,Dnajc2,Dnajb6,Rae1,Nup43,St13,Pom121,Nup188,Nup214,Nup54
C11	20_Member	Reactome Gene Sets	R-MMU-3371556	Cellular response to heat stress	-6.81128	-4.40088	14/79	14228,14828,15499,15505,15526,22791,23950,66679,69912,70356,107939,227699,227720,269113	Fkbp4,Hspa5,Hsf1,Hsph1,Hspa9,Dnajc2,Dnajb6,Rae1,Nup43,St13,Pom121,Nup188,Nup214,Nup54
C11	20_Member	GO Biological Processes	GO:0006403	RNA localization	-5.46616	-3.21126	23/166	12192,15499,18148,21454,23881,55989,56698,66679,69823,69912,72416,73666,103468,103573,107939,110809,170676,226747,227699,227720,245474,269113,276770	Zfp36l1,Hsf1,Npm1,Tcp1,G3bp2,Nop58,Phax,Rae1,Fyttd1,Nup43,Lrpprc,Thoc3,Nup107,Xpo1,Pom121,Srsf1,Peg10,Ahctf1,Nup188,Nup214,Dkc1,Nup54,Eif5a
C11	20_Member	GO Biological Processes	GO:0051028	mRNA transport	-4.99424	-2.84708	18/118	12192,15499,23881,66679,69823,69912,72416,73666,103468,103573,107939,110809,170676,226747,227699,227720,269113,276770	Zfp36l1,Hsf1,G3bp2,Rae1,Fyttd1,Nup43,Lrpprc,Thoc3,Nup107,Xpo1,Pom121,Srsf1,Peg10,Ahctf1,Nup188,Nup214,Nup54,Eif5a
C11	20_Member	GO Biological Processes	GO:0050657	nucleic acid transport	-4.76171	-2.66716	20/146	12192,15499,18148,23881,56698,66679,69823,69912,72416,73666,103468,103573,107939,110809,170676,226747,227699,227720,269113,276770	Zfp36l1,Hsf1,Npm1,G3bp2,Phax,Rae1,Fyttd1,Nup43,Lrpprc,Thoc3,Nup107,Xpo1,Pom121,Srsf1,Peg10,Ahctf1,Nup188,Nup214,Nup54,Eif5a
C11	20_Member	GO Biological Processes	GO:0050658	RNA transport	-4.76171	-2.66716	20/146	12192,15499,18148,23881,56698,66679,69823,69912,72416,73666,103468,103573,107939,110809,170676,226747,227699,227720,269113,276770	Zfp36l1,Hsf1,Npm1,G3bp2,Phax,Rae1,Fyttd1,Nup43,Lrpprc,Thoc3,Nup107,Xpo1,Pom121,Srsf1,Peg10,Ahctf1,Nup188,Nup214,Nup54,Eif5a
C11	20_Member	Reactome Gene Sets	R-MMU-159236	Transport of Mature mRNA derived from an Intron-Containing Transcript	-4.69439	-2.60274	13/70	19826,66679,69207,69823,69912,73666,103468,107939,108014,110809,227699,227720,269113	Rnps1,Rae1,Srsf11,Fyttd1,Nup43,Thoc3,Nup107,Pom121,Srsf9,Srsf1,Nup188,Nup214,Nup54
C11	20_Member	GO Biological Processes	GO:0051236	establishment of RNA localization	-4.67373	-2.58498	20/148	12192,15499,18148,23881,56698,66679,69823,69912,72416,73666,103468,103573,107939,110809,170676,226747,227699,227720,269113,276770	Zfp36l1,Hsf1,Npm1,G3bp2,Phax,Rae1,Fyttd1,Nup43,Lrpprc,Thoc3,Nup107,Xpo1,Pom121,Srsf1,Peg10,Ahctf1,Nup188,Nup214,Nup54,Eif5a
C11	20_Member	KEGG Pathway	mmu03013	Nucleocytoplasmic transport - Mus musculus (house mouse)	-4.47062	-2.43841	17/117	16647,16648,18949,19826,56698,66679,67878,69912,70699,73666,103468,103573,107939,226747,227699,227720,269113	Kpna2,Kpna3,Pnn,Rnps1,Phax,Rae1,Tmem33,Nup43,Nup205,Thoc3,Nup107,Xpo1,Pom121,Ahctf1,Nup188,Nup214,Nup54
C11	20_Member	GO Biological Processes	GO:0015931	nucleobase-containing compound transport	-4.45508	-2.42789	23/191	12192,15499,18148,23881,24060,56698,66679,69823,69912,70556,72416,73666,103468,103573,107939,110172,110809,170676,226747,227699,227720,269113,276770	Zfp36l1,Hsf1,Npm1,G3bp2,Slc35a1,Phax,Rae1,Fyttd1,Nup43,Slc25a33,Lrpprc,Thoc3,Nup107,Xpo1,Pom121,Slc35b1,Srsf1,Peg10,Ahctf1,Nup188,Nup214,Nup54,Eif5a
C11	20_Member	Reactome Gene Sets	R-MMU-3108232	SUMO E3 ligases SUMOylate target proteins	-4.37975	-2.36605	20/155	14815,18034,18035,18148,18538,19401,19697,19883,21969,27223,55989,66679,67040,69912,72465,103468,107939,227699,227720,269113	Nr3c1,Nfkb2,Nfkbia,Npm1,Pcna,Rara,Rela,Rora,Top1,Trp53bp1,Nop58,Rae1,Ddx17,Nup43,Zfp131,Nup107,Pom121,Nup188,Nup214,Nup54
C11	20_Member	Reactome Gene Sets	R-MMU-2990846	SUMOylation	-4.14383	-2.18359	20/161	14815,18034,18035,18148,18538,19401,19697,19883,21969,27223,55989,66679,67040,69912,72465,103468,107939,227699,227720,269113	Nr3c1,Nfkb2,Nfkbia,Npm1,Pcna,Rara,Rela,Rora,Top1,Trp53bp1,Nop58,Rae1,Ddx17,Nup43,Zfp131,Nup107,Pom121,Nup188,Nup214,Nup54
C11	20_Member	Reactome Gene Sets	R-MMU-72202	Transport of Mature Transcript to Cytoplasm	-4.11931	-2.16544	13/79	19826,66679,69207,69823,69912,73666,103468,107939,108014,110809,227699,227720,269113	Rnps1,Rae1,Srsf11,Fyttd1,Nup43,Thoc3,Nup107,Pom121,Srsf9,Srsf1,Nup188,Nup214,Nup54
C11	20_Member	Reactome Gene Sets	R-MMU-4615885	SUMOylation of DNA replication proteins	-4.00666	-2.09686	9/41	18538,21969,66679,69912,103468,107939,227699,227720,269113	Pcna,Top1,Rae1,Nup43,Nup107,Pom121,Nup188,Nup214,Nup54
C11	20_Member	GO Biological Processes	GO:0051168	nuclear export	-3.88596	-2.01092	17/130	12317,13654,15526,16418,18148,20238,56698,59014,66679,67842,69823,73666,103468,103573,107939,227699,227720	Calr,Egr2,Hspa9,Eif6,Npm1,Atxn1,Phax,Rrs1,Rae1,Nop9,Fyttd1,Thoc3,Nup107,Xpo1,Pom121,Nup188,Nup214
C11	20_Member	Reactome Gene Sets	R-MMU-170822	Regulation of Glucokinase by Glucokinase Regulatory Protein	-3.52774	-1.88118	6/30	66679,69912,107939,227699,227720,269113	Rae1,Nup43,Pom121,Nup188,Nup214,Nup54
C11	20_Member	Reactome Gene Sets	R-MMU-2980766	Nuclear Envelope Breakdown	-3.52682	-1.74623	9/47	16905,66679,67181,69912,103468,107939,227699,227720,269113	Lmna,Rae1,Ctdnep1,Nup43,Nup107,Pom121,Nup188,Nup214,Nup54
C11	20_Member	GO Biological Processes	GO:0006999	nuclear pore organization	-3.49301	-1.72633	5/14	70699,103468,107939,226747,269113	Nup205,Nup107,Pom121,Ahctf1,Nup54
C11	20_Member	Reactome Gene Sets	R-MMU-3301854	Nuclear Pore Complex (NPC) Disassembly	-3.44593	-1.8246	6/31	66679,69912,107939,227699,227720,269113	Rae1,Nup43,Pom121,Nup188,Nup214,Nup54
C11	20_Member	Reactome Gene Sets	R-MMU-5578749	Transcriptional regulation by small RNAs	-3.36736	-1.77449	6/32	66679,69912,107939,227699,227720,269113	Rae1,Nup43,Pom121,Nup188,Nup214,Nup54
C11	20_Member	Reactome Gene Sets	R-MMU-70171	Glycolysis	-3.34434	-1.61653	10/60	18648,21991,56421,66679,69912,103468,107939,227699,227720,269113	Pgam1,Tpi1,Pfkp,Rae1,Nup43,Nup107,Pom121,Nup188,Nup214,Nup54
C11	20_Member	Reactome Gene Sets	R-MMU-4570464	SUMOylation of RNA binding proteins	-3.32196	-1.73637	7/45	55989,66679,69912,107939,227699,227720,269113	Nop58,Rae1,Nup43,Pom121,Nup188,Nup214,Nup54
C11	20_Member	Reactome Gene Sets	R-MMU-159227	Transport of the SLBP independent Mature mRNA	-3.29181	-1.71903	6/33	66679,69912,107939,227699,227720,269113	Rae1,Nup43,Pom121,Nup188,Nup214,Nup54
C11	20_Member	Reactome Gene Sets	R-MMU-4085377	SUMOylation of SUMOylation proteins	-3.29181	-1.71903	6/33	66679,69912,107939,227699,227720,269113	Rae1,Nup43,Pom121,Nup188,Nup214,Nup54
C11	20_Member	Reactome Gene Sets	R-MMU-159230	Transport of the SLBP Dependant Mature mRNA	-3.21908	-1.6748	6/34	66679,69912,107939,227699,227720,269113	Rae1,Nup43,Pom121,Nup188,Nup214,Nup54
C11	20_Member	Reactome Gene Sets	R-MMU-191859	snRNP Assembly	-3.20383	-1.66607	7/47	66679,67242,69912,107939,227699,227720,269113	Rae1,Gemin6,Nup43,Pom121,Nup188,Nup214,Nup54
C11	20_Member	Reactome Gene Sets	R-MMU-194441	Metabolism of non-coding RNA	-3.20383	-1.66607	7/47	66679,67242,69912,107939,227699,227720,269113	Rae1,Gemin6,Nup43,Pom121,Nup188,Nup214,Nup54
C11	20_Member	Reactome Gene Sets	R-MMU-70326	Glucose metabolism	-3.07992	-1.58524	9/79	14718,18648,21991,66679,69912,107939,227699,227720,269113	Got1,Pgam1,Tpi1,Rae1,Nup43,Pom121,Nup188,Nup214,Nup54
C11	20_Member	Reactome Gene Sets	R-MMU-3232142	SUMOylation of ubiquitinylation proteins	-3.01612	-1.54357	6/37	66679,69912,107939,227699,227720,269113	Rae1,Nup43,Pom121,Nup188,Nup214,Nup54
C11	20_Member	Reactome Gene Sets	R-MMU-159231	Transport of Mature mRNA Derived from an Intronless Transcript	-2.83302	-1.41898	6/40	66679,69912,107939,227699,227720,269113	Rae1,Nup43,Pom121,Nup188,Nup214,Nup54
C11	20_Member	Reactome Gene Sets	R-MMU-159234	Transport of Mature mRNAs Derived from Intronless Transcripts	-2.77585	-1.38892	6/41	66679,69912,107939,227699,227720,269113	Rae1,Nup43,Pom121,Nup188,Nup214,Nup54
C11	20_Member	Reactome Gene Sets	R-MMU-211000	Gene Silencing by RNA	-2.77585	-1.38892	6/41	66679,69912,107939,227699,227720,269113	Rae1,Nup43,Pom121,Nup188,Nup214,Nup54
C11	20_Member	GO Biological Processes	GO:0006405	RNA export from nucleus	-2.47015	-1.18378	8/79	18148,56698,66679,69823,73666,107939,227699,227720	Npm1,Phax,Rae1,Fyttd1,Thoc3,Pom121,Nup188,Nup214

## Sheet: Annotation
Gene	original_id	Pre_Act	Pre_Silent	Silent_Act	TIGS	Gene ID	Type	Tax ID	Homologene Gene ID	Homologene Gene Tax ID	Gene Symbol	Description	Biological Process (GO)	Kinase Class (UniProt)	GO:0034660 ncRNA metabolic process	GO:0006457 protein folding	GO:0042273 ribosomal large subunit biogen	GO:0010608 post-transcriptional regulatio	GO:0043043 peptide biosynthetic process	GO:0006399 tRNA metabolic process	R-MMU-2262752 Cellular responses to stress	GO:0033365 protein localization to organe	GO:0042274 ribosomal small subunit biogen	GO:0007005 mitochondrion organization	GO:0000460 maturation of 5.8S rRNA	R-MMU-72203 Processing of Capped Intron-Co	GO:0042255 ribosome assembly	GO:0006413 translational initiation	GO:0001817 regulation of cytokine product	R-MMU-446203 Asparagine N-linked glycosylat	mmu04380 Osteoclast differentiation - M	GO:0045321 leukocyte activation	GO:0062125 regulation of mitochondrial ge	R-MMU-3371453 Regulation of HSF1-mediated he	TotalEvidenceCount
100653389	Mir155hg	1	0	1	1	100653389	Gene_ID	M. musculus	100653389	M. musculus	Mir155hg	Mir155 host gene (non-protein coding)			0	0	0	0	0	0	0	0	0	0	0	0	0	0	0	0	0	0	0	0	1
20290	Ccl1	1	1	1	0	20290	Gene_ID	M. musculus	20290	M. musculus	Ccl1	chemokine (C-C motif) ligand 1	GO:0048245 eosinophil chemotaxis;GO:0072677 eosinophil migration;GO:0097398 cellular response to interleukin-17		0	0	0	0	0	0	0	0	0	0	0	0	0	0	0	0	0	0	0	0	0
16191	Il5	1	1	1	0	16191	Gene_ID	M. musculus	16191	M. musculus	Il5	interleukin 5	GO:0045643 regulation of eosinophil differentiation;GO:0045645 positive regulation of eosinophil differentiation;GO:0071803 positive regulation of podosome assembly		0	0	0	0	0	0	0	0	0	0	0	0	0	0	0	0	0	0	0	0	0
109093	Rars2	1	0	1	1	109093	Gene_ID	M. musculus	109093	M. musculus	Rars2	arginyl-tRNA synthetase 2, mitochondrial	GO:0006420 arginyl-tRNA aminoacylation;GO:0006418 tRNA aminoacylation for protein translation;GO:0043039 tRNA aminoacylation		1	0	0	0	1	1	0	0	0	0	0	0	0	0	0	0	0	0	0	0	1
231672	Fbxw8	1	0	1	0	231672	Gene_ID	M. musculus	231672	M. musculus	Fbxw8	F-box and WD-40 domain protein 8	GO:1901483 regulation of transcription factor catabolic process;GO:1901485 positive regulation of transcription factor catabolic process;GO:0060712 spongiotrophoblast layer development		0	0	0	0	0	0	0	0	0	0	0	0	0	0	0	0	0	0	0	0	0
18150	Npm3	1	0	1	0	18150	Gene_ID	M. musculus	18150	M. musculus	Npm3	nucleoplasmin 3	GO:0009303 rRNA transcription;GO:0098781 ncRNA transcription;GO:0006364 rRNA processing		1	0	0	0	0	0	0	0	0	0	0	0	0	0	0	0	0	0	0	0	0
18263	Odc1	1	1	0	0	18263	Gene_ID	M. musculus	18263	M. musculus	Odc1	ornithine decarboxylase, structural 1	GO:0033387 putrescine biosynthetic process from ornithine;GO:0009446 putrescine biosynthetic process;GO:0006591 ornithine metabolic process		0	0	0	0	0	0	0	0	0	0	0	0	0	0	0	0	0	0	0	0	0
55963	Slc1a4	1	0	1	0	55963	Gene_ID	M. musculus	55963	M. musculus	Slc1a4	solute carrier family 1 (glutamate/neutral amino acid transporter), member 4	GO:0015826 threonine transport;GO:0034589 hydroxyproline transport;GO:0098718 serine import across plasma membrane		0	0	0	0	0	0	0	0	0	0	0	0	0	0	0	0	0	0	0	0	0
72198	Skiv2l2	1	0	1	0	72198	Gene_ID	M. musculus	72198	M. musculus	Mtrex	Mtr4 exosome RNA helicase	GO:0000460 maturation of 5.8S rRNA;GO:0006401 RNA catabolic process;GO:0006364 rRNA processing		1	0	0	0	0	0	0	0	0	0	1	1	0	0	0	0	0	0	0	0	0
12317	Calr	1	0	1	0	12317	Gene_ID	M. musculus	12317	M. musculus	Calr	calreticulin	GO:0002397 MHC class I protein complex assembly;GO:0002502 peptide antigen assembly with MHC class I protein complex;GO:1901164 negative regulation of trophoblast cell migration		0	1	0	1	0	0	0	1	0	0	0	0	0	0	0	1	0	0	0	1	0
102442	Dennd4a	1	0	0	1	102442	Gene_ID	M. musculus	102442	M. musculus	Dennd4a	DENN/MADD domain containing 4A	GO:0032483 regulation of Rab protein signal transduction;GO:0046578 regulation of Ras protein signal transduction;GO:0051056 regulation of small GTPase mediated signal transduction		0	0	0	0	0	0	0	0	0	0	0	0	0	0	0	0	0	0	0	0	1
18130	Ints6	1	0	1	0	18130	Gene_ID	M. musculus	18130	M. musculus	Ints6	integrator complex subunit 6	GO:0034472 snRNA 3'-end processing;GO:0016180 snRNA processing;GO:0016073 snRNA metabolic process		1	0	0	0	0	0	0	0	0	0	0	0	0	0	0	0	0	0	0	0	0
67973	Mphosph10	1	0	1	0	67973	Gene_ID	M. musculus	67973	M. musculus	Mphosph10	M-phase phosphoprotein 10 (U3 small nucleolar ribonucleoprotein)	GO:0006364 rRNA processing;GO:0016072 rRNA metabolic process;GO:0042254 ribosome biogenesis		1	0	0	0	0	0	0	0	0	0	0	0	0	0	0	0	0	0	0	0	0
66988	Lap3	1	0	1	0	66988	Gene_ID	M. musculus	66988	M. musculus	Lap3	leucine aminopeptidase 3	GO:0006508 proteolysis;GO:0019538 protein metabolic process;GO:1901564 organonitrogen compound metabolic process		0	0	0	0	0	0	0	0	0	0	0	0	0	0	0	0	0	0	0	0	0
119086081	Gm26917	1	0	1	0	119086081	Gene_ID	M. musculus	119086081	M. musculus	Gm26917	predicted gene, 26917			0	0	0	0	0	0	0	0	0	0	0	0	0	0	0	0	0	0	0	0	0
115488064	Gm22748	1	0	1	0	115488064	Gene_ID	M. musculus	115488064	M. musculus	Gm22748	predicted gene, 22748			0	0	0	0	0	0	0	0	0	0	0	0	0	0	0	0	0	0	0	0	0
67728	Dph2	1	0	1	0	67728	Gene_ID	M. musculus	67728	M. musculus	Dph2	DPH2 homolog	GO:0017182 peptidyl-diphthamide metabolic process;GO:0017183 peptidyl-diphthamide biosynthetic process from peptidyl-histidine;GO:1900247 regulation of cytoplasmic translational elongation		0	0	0	1	0	0	0	0	0	0	0	0	0	0	0	0	0	0	0	0	0
66249	Pno1	1	0	1	0	66249	Gene_ID	M. musculus	66249	M. musculus	Pno1	partner of NOB1 homolog	GO:0008150 biological_process		1	0	0	0	0	0	0	0	0	0	0	0	0	0	0	0	0	0	0	0	0
15312	Hmgn1	1	0	1	0	15312	Gene_ID	M. musculus	15312	M. musculus	Hmgn1	high mobility group nucleosomal binding domain 1	GO:1901664 regulation of NAD+ ADP-ribosyltransferase activity;GO:1901666 positive regulation of NAD+ ADP-ribosyltransferase activity;GO:0000720 pyrimidine dimer repair by nucleotide-excision repair		0	0	0	0	0	0	0	0	0	0	0	0	0	0	0	0	0	0	0	0	0
16198	Il9	1	0	1	0	16198	Gene_ID	M. musculus	16198	M. musculus	Il9	interleukin 9	GO:2001268 negative regulation of cysteine-type endopeptidase activity involved in apoptotic signaling pathway;GO:0032754 positive regulation of interleukin-5 production;GO:2001267 regulation of cysteine-type endopeptidase activity involved in apoptotic signaling pathway		0	0	0	0	0	0	0	0	0	0	0	0	0	0	0	0	0	0	0	0	0
56453	Mbtps1	1	0	1	0	56453	Gene_ID	M. musculus	56453	M. musculus	Mbtps1	membrane-bound transcription factor peptidase, site 1	GO:0007040 lysosome organization;GO:0080171 lytic vacuole organization;GO:0008203 cholesterol metabolic process		0	0	0	0	0	0	1	0	0	0	0	0	0	0	0	0	0	0	0	0	0
56449	Ybx3	1	0	1	0	56449	Gene_ID	M. musculus	56449	M. musculus	Ybx3	Y box protein 3	GO:1902219 negative regulation of intrinsic apoptotic signaling pathway in response to osmotic stress;GO:1902218 regulation of intrinsic apoptotic signaling pathway in response to osmotic stress;GO:0048642 negative regulation of skeletal muscle tissue development		0	0	0	0	0	0	0	0	0	0	0	0	0	0	0	0	0	0	0	0	0
16364	Irf4	1	0	1	0	16364	Gene_ID	M. musculus	16364	M. musculus	Irf4	interferon regulatory factor 4	GO:0072540 T-helper 17 cell lineage commitment;GO:0072539 T-helper 17 cell differentiation;GO:0002295 T-helper cell lineage commitment		0	0	0	0	0	0	0	0	0	0	0	0	0	0	0	0	0	0	0	0	0
16163	Il13	1	0	1	0	16163	Gene_ID	M. musculus	16163	M. musculus	Il13	interleukin 13	GO:2000231 positive regulation of pancreatic stellate cell proliferation;GO:0033861 negative regulation of NAD(P)H oxidase activity;GO:0032723 positive regulation of connective tissue growth factor production		0	0	0	0	0	0	0	0	0	0	0	0	0	0	0	0	0	0	0	0	0
20850	Stat5a	1	0	1	0	20850	Gene_ID	M. musculus	20850	M. musculus	Stat5a	signal transducer and activator of transcription 5A	GO:0060374 mast cell differentiation;GO:0060376 positive regulation of mast cell differentiation;GO:0046544 development of secondary male sexual characteristics		0	0	0	0	0	0	0	0	0	0	0	0	0	0	0	0	0	0	0	0	0
52856	Mtg2	1	0	1	0	52856	Gene_ID	M. musculus	52856	M. musculus	Mtg2	mitochondrial ribosome associated GTPase 2	GO:0044065 regulation of respiratory system process;GO:0043576 regulation of respiratory gaseous exchange;GO:0070129 regulation of mitochondrial translation		0	0	0	1	0	0	0	0	0	0	0	0	0	0	0	0	0	0	1	0	0
18211	Ntrk1	1	0	1	0	18211	Gene_ID	M. musculus	18211	M. musculus	Ntrk1	neurotrophic tyrosine kinase, receptor, type 1	GO:0061366 behavioral response to chemical pain;GO:0061368 behavioral response to formalin induced pain;GO:0071316 cellular response to nicotine	yes	0	0	0	0	0	0	0	0	0	0	0	0	0	0	0	0	0	0	0	0	0
68241	Mcrip2	1	0	1	0	68241	Gene_ID	M. musculus	68241	M. musculus	Mcrip2	MAPK regulated corepressor interacting protein 2	GO:0008150 biological_process		0	0	0	0	0	0	0	0	0	0	0	0	0	0	0	0	0	0	0	0	0
19696	Rel	1	0	0	1	19696	Gene_ID	M. musculus	19696	M. musculus	Rel	reticuloendotheliosis oncogene	GO:0032688 negative regulation of interferon-beta production;GO:0032480 negative regulation of type I interferon production;GO:0038061 NIK/NF-kappaB signaling		0	0	0	0	0	0	0	0	0	0	0	0	0	0	1	0	0	0	0	0	1
11692	Gfer	1	1	0	0	11692	Gene_ID	M. musculus	11692	M. musculus	Gfer	growth factor, augmenter of liver regeneration	GO:0097421 liver regeneration;GO:1903204 negative regulation of oxidative stress-induced neuron death;GO:0045953 negative regulation of natural killer cell mediated cytotoxicity		0	0	0	0	0	0	0	0	0	0	0	0	0	0	0	0	0	0	0	0	0
78394	Ddx52	1	0	1	0	78394	Gene_ID	M. musculus	78394	M. musculus	Ddx52	DExD box helicase 52	GO:0030490 maturation of SSU-rRNA;GO:0042274 ribosomal small subunit biogenesis;GO:0006364 rRNA processing		1	0	0	0	0	0	0	0	1	0	0	0	0	0	0	0	0	0	0	0	0
16193	Il6	1	0	1	0	16193	Gene_ID	M. musculus	16193	M. musculus	Il6	interleukin 6	GO:0002384 hepatic immune response;GO:0070091 glucagon secretion;GO:0032665 regulation of interleukin-21 production		0	0	0	1	0	0	0	0	0	0	0	0	0	0	0	0	1	0	1	0	0
112407	Egln3	1	0	1	0	112407	Gene_ID	M. musculus	112407	M. musculus	Egln3	egl-9 family hypoxia-inducible factor 3	GO:0018401 peptidyl-proline hydroxylation to 4-hydroxy-L-proline;GO:0019511 peptidyl-proline hydroxylation;GO:0018126 protein hydroxylation		0	0	0	0	0	0	1	0	0	0	0	0	0	0	0	0	0	0	0	0	0
13478	Dpagt1	1	0	1	0	13478	Gene_ID	M. musculus	13478	M. musculus	Dpagt1	dolichyl-phosphate N-acetylglucosaminephosphotransferase 1	GO:0019348 dolichol metabolic process;GO:0016093 polyprenol metabolic process;GO:0006488 dolichol-linked oligosaccharide biosynthetic process		0	0	0	0	1	0	0	0	0	0	0	0	0	0	0	1	0	0	0	0	0
15499	Hsf1	1	0	1	0	15499	Gene_ID	M. musculus	15499	M. musculus	Hsf1	heat shock factor 1	GO:0061408 positive regulation of transcription from RNA polymerase II promoter in response to heat stress;GO:0072737 response to diamide;GO:0072738 cellular response to diamide		1	0	0	0	0	0	1	0	0	0	0	1	0	0	0	0	0	0	0	1	0
217715	Eif2b2	1	0	1	0	217715	Gene_ID	M. musculus	217715	M. musculus	Eif2b2	eukaryotic translation initiation factor 2B, subunit 2 beta	GO:0014003 oligodendrocyte development;GO:0045773 positive regulation of axon extension;GO:0001541 ovarian follicle development		0	0	0	0	1	0	0	0	0	0	0	0	0	1	0	0	0	0	0	0	0
233079	Ffar2	1	0	1	0	233079	Gene_ID	M. musculus	233079	M. musculus	Ffar2	free fatty acid receptor 2	GO:0002879 positive regulation of acute inflammatory response to non-antigenic stimulus;GO:0002877 regulation of acute inflammatory response to non-antigenic stimulus;GO:0002752 cell surface pattern recognition receptor signaling pathway		0	0	0	0	0	0	0	0	0	0	0	0	0	0	0	0	0	0	0	0	0
16992	Lta	1	0	1	0	16992	Gene_ID	M. musculus	16992	M. musculus	Lta	lymphotoxin A	GO:0002876 positive regulation of chronic inflammatory response to antigenic stimulus;GO:0002874 regulation of chronic inflammatory response to antigenic stimulus;GO:0002678 positive regulation of chronic inflammatory response		0	0	0	0	0	0	0	0	0	0	0	0	0	0	0	0	0	0	0	0	0
320438	Alg6	1	0	1	0	320438	Gene_ID	M. musculus	320438	M. musculus	Alg6	asparagine-linked glycosylation 6 (alpha-1,3,-glucosyltransferase)	GO:0006488 dolichol-linked oligosaccharide biosynthetic process;GO:0006490 oligosaccharide-lipid intermediate biosynthetic process;GO:0006487 protein N-linked glycosylation		0	0	0	0	1	0	0	0	0	0	0	0	0	0	0	1	0	0	0	0	0
66282	Tma16	1	0	1	0	66282	Gene_ID	M. musculus	66282	M. musculus	Tma16	translation machinery associated 16	GO:0008150 biological_process		0	0	0	0	0	0	0	0	0	0	0	0	0	0	0	0	0	0	0	0	0
76890	Memo1	1	0	1	0	76890	Gene_ID	M. musculus	76890	M. musculus	Memo1	mediator of cell motility 1	GO:0032886 regulation of microtubule-based process;GO:0050794 regulation of cellular process;GO:0050789 regulation of biological process		0	0	0	0	0	0	0	0	0	0	0	0	0	0	0	0	0	0	0	0	0
100383	Bsdc1	1	0	1	0	100383	Gene_ID	M. musculus	100383	M. musculus	Bsdc1	BSD domain containing 1	GO:0008150 biological_process		0	0	0	0	0	0	0	0	0	0	0	0	0	0	0	0	0	0	0	0	0
18712	Pim1	0	0	1	1	18712	Gene_ID	M. musculus	18712	M. musculus	Pim1	proviral integration site 1	GO:1905062 positive regulation of cardioblast proliferation;GO:0070561 vitamin D receptor signaling pathway;GO:0071305 cellular response to vitamin D	yes	0	0	0	0	0	0	0	0	0	0	0	0	0	0	1	0	0	0	0	0	1
20917	Suclg2	1	0	1	0	20917	Gene_ID	M. musculus	20917	M. musculus	Suclg2	succinate-Coenzyme A ligase, GDP-forming, beta subunit	GO:0006104 succinyl-CoA metabolic process;GO:0006099 tricarboxylic acid cycle;GO:0006637 acyl-CoA metabolic process		0	0	0	0	0	0	0	0	0	0	0	0	0	0	0	0	0	0	0	0	0
59048	C1galt1c1	1	0	1	0	59048	Gene_ID	M. musculus	59048	M. musculus	C1galt1c1	C1GALT1-specific chaperone 1	GO:0016267 O-glycan processing, core 1;GO:0016266 O-glycan processing;GO:0036344 platelet morphogenesis		0	0	0	0	1	0	0	0	0	0	0	0	0	0	0	0	0	0	0	0	0
20775	Sqle	1	0	1	0	20775	Gene_ID	M. musculus	20775	M. musculus	Sqle	squalene epoxidase	GO:0140042 lipid droplet formation;GO:0034389 lipid droplet organization;GO:0019915 lipid storage		0	0	0	0	0	0	0	0	0	0	0	0	1	0	0	0	0	0	0	0	0
59014	Rrs1	1	0	1	0	59014	Gene_ID	M. musculus	59014	M. musculus	Rrs1	ribosome biogenesis regulator 1	GO:0000447 endonucleolytic cleavage in ITS1 to separate SSU-rRNA from 5.8S rRNA and LSU-rRNA from tricistronic rRNA transcript (SSU-rRNA, 5.8S rRNA, LSU-rRNA);GO:0000055 ribosomal large subunit export from nucleus;GO:1902570 protein localization to nucleolus		1	0	1	0	0	0	0	1	1	0	1	0	1	0	0	0	0	0	0	1	0
100043594	Gm4540	1	0	1	0	100043594	Gene_ID	M. musculus	100043594	M. musculus	Gm4540	predicted gene 4540			0	0	0	0	0	0	0	0	0	0	0	0	0	0	0	0	0	0	0	0	0
18451	P4ha1	1	0	1	0	18451	Gene_ID	M. musculus	18451	M. musculus	P4ha1	procollagen-proline, 2-oxoglutarate 4-dioxygenase (proline 4-hydroxylase), alpha 1 polypeptide	GO:0018401 peptidyl-proline hydroxylation to 4-hydroxy-L-proline;GO:0019511 peptidyl-proline hydroxylation;GO:0018126 protein hydroxylation		0	0	0	0	0	0	0	0	0	0	0	0	0	0	0	0	0	0	0	0	0
73945	Otud4	1	0	1	0	73945	Gene_ID	M. musculus	73945	M. musculus	Otud4	OTU domain containing 4	GO:1903093 regulation of protein K48-linked deubiquitination;GO:2000660 negative regulation of interleukin-1-mediated signaling pathway;GO:2000659 regulation of interleukin-1-mediated signaling pathway		0	0	0	0	0	0	0	0	0	0	0	0	0	0	0	0	0	0	0	0	0
99889	Arfip1	1	0	1	0	99889	Gene_ID	M. musculus	99889	M. musculus	Arfip1	ADP-ribosylation factor interacting protein 1	GO:1905280 negative regulation of retrograde transport, endosome to Golgi;GO:1903650 negative regulation of cytoplasmic transport;GO:1905279 regulation of retrograde transport, endosome to Golgi		0	0	0	0	0	0	0	1	0	0	0	0	0	0	0	0	0	0	0	0	0
227682	Trub2	1	0	1	0	227682	Gene_ID	M. musculus	227682	M. musculus	Trub2	TruB pseudouridine (psi) synthase family member 2	GO:1990481 mRNA pseudouridine synthesis;GO:0070131 positive regulation of mitochondrial translation;GO:0001522 pseudouridine synthesis		1	0	0	1	0	1	0	0	0	0	0	1	0	0	0	0	0	0	1	0	0
12522	Cd83	1	0	1	0	12522	Gene_ID	M. musculus	12522	M. musculus	Cd83	CD83 antigen	GO:0032713 negative regulation of interleukin-4 production;GO:0032613 interleukin-10 production;GO:0032633 interleukin-4 production		0	0	0	0	0	0	0	0	0	0	0	0	0	0	0	0	0	0	0	0	0
21950	Tnfsf9	1	0	1	0	21950	Gene_ID	M. musculus	21950	M. musculus	Tnfsf9	tumor necrosis factor (ligand) superfamily, member 9	GO:0045585 positive regulation of cytotoxic T cell differentiation;GO:0045583 regulation of cytotoxic T cell differentiation;GO:0033084 regulation of immature T cell proliferation in thymus		0	0	0	0	0	0	0	0	0	0	0	0	0	0	0	0	0	0	0	0	0
21942	Tnfrsf9	1	0	1	0	21942	Gene_ID	M. musculus	21942	M. musculus	Tnfrsf9	tumor necrosis factor receptor superfamily, member 9	GO:0033084 regulation of immature T cell proliferation in thymus;GO:0033083 regulation of immature T cell proliferation;GO:0042129 regulation of T cell proliferation		0	0	0	0	0	0	0	0	0	0	0	0	0	0	0	0	0	0	0	0	0
18550	Furin	1	1	0	0	18550	Gene_ID	M. musculus	18550	M. musculus	Furin	furin (paired basic amino acid cleaving enzyme)	GO:0090472 dibasic protein processing;GO:1901392 regulation of transforming growth factor beta1 activation;GO:1901394 positive regulation of transforming growth factor beta1 activation		0	0	0	0	1	0	0	0	0	0	0	0	0	0	0	0	0	0	0	0	0
71056	4933405E24Rik	1	0	1	0	71056	Gene_ID	M. musculus	71056	M. musculus	4933405E24Rik	RIKEN cDNA 4933405E24 gene	GO:0008150 biological_process		0	0	0	0	0	0	0	0	0	0	0	0	0	0	0	0	0	0	0	0	0
232187	Smyd5	1	0	1	0	232187	Gene_ID	M. musculus	232187	M. musculus	Smyd5	SET and MYND domain containing 5	GO:0034773 histone H4-K20 trimethylation;GO:0034770 histone H4-K20 methylation;GO:2000035 regulation of stem cell division		0	0	0	0	0	1	0	0	0	0	0	0	0	0	0	0	0	0	0	0	0
72459	Htatsf1	1	1	0	0	72459	Gene_ID	M. musculus	72459	M. musculus	Htatsf1	HIV TAT specific factor 1	GO:0000375 RNA splicing, via transesterification reactions;GO:0000377 RNA splicing, via transesterification reactions with bulged adenosine as nucleophile;GO:0000398 mRNA splicing, via spliceosome		1	0	0	0	0	0	0	0	0	0	0	1	0	0	0	0	0	0	0	0	0
50932	Mink1	1	0	1	0	50932	Gene_ID	M. musculus	50932	M. musculus	Mink1	misshapen-like kinase 1 (zebrafish)	GO:0045060 negative thymic T cell selection;GO:0043383 negative T cell selection;GO:2000311 regulation of AMPA receptor activity	yes	0	0	0	0	0	0	1	0	0	0	0	0	0	0	0	0	0	0	0	0	0
67510	Tvp23b	1	0	1	0	67510	Gene_ID	M. musculus	67510	M. musculus	Tvp23b	trans-golgi network vesicle protein 23B	GO:0009306 protein secretion;GO:0035592 establishment of protein localization to extracellular region;GO:0071692 protein localization to extracellular region		0	0	0	0	0	0	0	0	0	0	0	0	0	0	0	0	0	0	0	0	0
21991	Tpi1	1	1	0	0	21991	Gene_ID	M. musculus	21991	M. musculus	Tpi1	triosephosphate isomerase 1	GO:0046166 glyceraldehyde-3-phosphate biosynthetic process;GO:0019563 glycerol catabolic process;GO:0019405 alditol catabolic process		0	0	0	0	0	0	0	0	0	0	0	0	0	0	0	0	0	0	0	1	0
66590	Farsa	1	0	1	0	66590	Gene_ID	M. musculus	66590	M. musculus	Farsa	phenylalanyl-tRNA synthetase, alpha subunit	GO:0006432 phenylalanyl-tRNA aminoacylation;GO:0051290 protein heterotetramerization;GO:0051291 protein heterooligomerization		1	0	0	0	1	1	0	0	0	0	0	0	0	0	0	0	0	0	0	0	0
19139	Prps1	1	0	1	0	19139	Gene_ID	M. musculus	19139	M. musculus	Prps1	phosphoribosyl pyrophosphate synthetase 1	GO:0046101 hypoxanthine biosynthetic process;GO:0034418 urate biosynthetic process;GO:0006015 5-phosphoribose 1-diphosphate biosynthetic process	yes	0	0	0	0	0	0	0	0	0	0	0	0	0	0	0	0	0	0	0	0	0
227737	Fam129b	1	0	1	0	227737	Gene_ID	M. musculus	227737	M. musculus	Niban2	niban apoptosis regulator 2	GO:0032274 gonadotropin secretion;GO:0060986 endocrine hormone secretion;GO:2000679 positive regulation of transcription regulatory region DNA binding		0	0	0	0	0	0	0	0	0	0	0	0	0	0	0	0	0	0	0	0	0
66950	Tmem206	1	0	1	0	66950	Gene_ID	M. musculus	66950	M. musculus	Pacc1	proton activated chloride channel 1	GO:0006821 chloride transport;GO:0015698 inorganic anion transport;GO:0006820 anion transport		0	0	0	0	0	0	0	0	0	0	0	0	0	0	0	0	0	0	0	0	0
68112	Sdccag3	1	0	1	0	68112	Gene_ID	M. musculus	68112	M. musculus	Entr1	endosome associated trafficking regulator 1	GO:1903566 positive regulation of protein localization to cilium;GO:1903564 regulation of protein localization to cilium;GO:0045724 positive regulation of cilium assembly		0	0	0	0	0	0	0	0	0	0	0	0	0	0	0	0	0	0	0	0	0
58205	Pdcd1lg2	1	0	0	1	58205	Gene_ID	M. musculus	58205	M. musculus	Pdcd1lg2	programmed cell death 1 ligand 2	GO:0046007 negative regulation of activated T cell proliferation;GO:0032693 negative regulation of interleukin-10 production;GO:0031295 T cell costimulation		0	0	0	0	0	0	0	0	0	0	0	0	0	0	1	0	0	1	0	0	1
319554	Idi1	1	0	1	0	319554	Gene_ID	M. musculus	319554	M. musculus	Idi1	isopentenyl-diphosphate delta isomerase	GO:0009240 isopentenyl diphosphate biosynthetic process;GO:0046490 isopentenyl diphosphate metabolic process;GO:0035634 response to stilbenoid		0	0	0	0	0	0	0	0	0	0	0	0	0	0	0	0	0	0	0	0	0
17215	Mcm3	1	0	1	0	17215	Gene_ID	M. musculus	17215	M. musculus	Mcm3	minichromosome maintenance complex component 3	GO:1902292 cell cycle DNA replication initiation;GO:1902315 nuclear cell cycle DNA replication initiation;GO:1902975 mitotic DNA replication initiation		0	0	0	0	0	0	0	0	0	0	0	0	0	0	0	0	0	0	0	0	0
106298	Rrn3	1	0	1	0	106298	Gene_ID	M. musculus	106298	M. musculus	Rrn3	RRN3 RNA polymerase I transcription factor homolog (yeast)	GO:0006361 transcription initiation at RNA polymerase I promoter;GO:0007000 nucleolus organization;GO:0007028 cytoplasm organization		1	0	0	0	0	0	0	0	0	0	0	0	0	0	0	0	0	0	0	0	0
433813	Pusl1	1	0	1	0	433813	Gene_ID	M. musculus	433813	M. musculus	Pusl1	pseudouridylate synthase-like 1	GO:0031119 tRNA pseudouridine synthesis;GO:0001522 pseudouridine synthesis;GO:0006400 tRNA modification		1	0	0	0	0	1	0	0	0	0	0	0	0	0	0	0	0	0	0	0	0
26922	Mecr	1	0	1	0	26922	Gene_ID	M. musculus	26922	M. musculus	Mecr	mitochondrial trans-2-enoyl-CoA reductase	GO:0006633 fatty acid biosynthetic process;GO:0072330 monocarboxylic acid biosynthetic process;GO:0046394 carboxylic acid biosynthetic process		0	0	0	0	0	0	0	0	0	0	0	0	0	0	0	0	0	0	0	0	0
64540	Tspan4	1	0	1	0	64540	Gene_ID	M. musculus	64540	M. musculus	Tspan4	tetraspanin 4	GO:0065003 protein-containing complex assembly;GO:0043933 protein-containing complex organization;GO:0022607 cellular component assembly		0	0	0	0	0	0	0	0	0	0	0	0	0	0	0	0	0	0	0	0	0
57815	Spata5	1	0	1	0	57815	Gene_ID	M. musculus	57815	M. musculus	Spata5	spermatogenesis associated 5	GO:0007283 spermatogenesis;GO:0048232 male gamete generation;GO:0007420 brain development		1	0	0	0	0	0	0	0	0	0	0	0	0	0	0	0	0	0	0	0	0
74098	0610037L13Rik	1	0	1	0	74098	Gene_ID	M. musculus	74098	M. musculus	Czib	CXXC motif containing zinc binding protein	GO:0008150 biological_process		0	0	0	0	0	0	0	0	0	0	0	0	0	0	0	0	0	0	0	0	0
234734	Aars	1	0	1	0	234734	Gene_ID	M. musculus	234734	M. musculus	Aars	alanyl-tRNA synthetase	GO:0140018 regulation of cytoplasmic translational fidelity;GO:0006419 alanyl-tRNA aminoacylation;GO:1900247 regulation of cytoplasmic translational elongation		1	0	0	1	1	1	0	0	0	0	0	0	0	0	0	0	0	0	0	0	0
13418	Dnajc1	1	0	1	0	13418	Gene_ID	M. musculus	13418	M. musculus	Dnajc1	DnaJ heat shock protein family (Hsp40) member C1	GO:0006457 protein folding;GO:0050708 regulation of protein secretion;GO:0006417 regulation of translation		0	1	0	1	0	0	0	0	0	0	0	0	0	0	0	0	0	0	0	0	0
28126	Nop16	1	1	0	0	28126	Gene_ID	M. musculus	28126	M. musculus	Nop16	NOP16 nucleolar protein	GO:0042273 ribosomal large subunit biogenesis;GO:0042254 ribosome biogenesis;GO:0022613 ribonucleoprotein complex biogenesis		1	0	1	0	0	0	0	0	0	0	0	0	0	0	0	0	0	0	0	0	0
14852	Gspt1	1	1	0	0	14852	Gene_ID	M. musculus	14852	M. musculus	Gspt1	G1 to S phase transition 1	GO:0006415 translational termination;GO:0006449 regulation of translational termination;GO:0000184 nuclear-transcribed mRNA catabolic process, nonsense-mediated decay		1	0	0	1	1	1	0	0	0	0	0	1	0	0	0	0	0	0	0	0	0
68988	Prpf31	1	1	0	0	68988	Gene_ID	M. musculus	68988	M. musculus	Prpf31	pre-mRNA processing factor 31	GO:0071166 ribonucleoprotein complex localization;GO:0000244 spliceosomal tri-snRNP complex assembly;GO:0000387 spliceosomal snRNP assembly		1	0	0	0	0	0	0	0	0	0	0	1	1	0	0	0	0	0	0	0	0
72946	Lrrc47	1	0	1	0	72946	Gene_ID	M. musculus	72946	M. musculus	Lrrc47	leucine rich repeat containing 47	GO:0008150 biological_process		0	0	0	0	0	0	0	0	0	0	0	0	0	0	0	0	0	0	0	0	0
107094	Rrp12	1	0	1	0	107094	Gene_ID	M. musculus	107094	M. musculus	Rrp12	ribosomal RNA processing 12 homolog	GO:0006364 rRNA processing;GO:0016072 rRNA metabolic process;GO:0042254 ribosome biogenesis		1	0	0	0	0	0	0	0	0	0	0	0	0	0	0	0	0	0	0	0	0
192157	Socs7	1	0	1	0	192157	Gene_ID	M. musculus	192157	M. musculus	Socs7	suppressor of cytokine signaling 7	GO:0021942 radial glia guided migration of Purkinje cell;GO:0021932 hindbrain radial glia guided cell migration;GO:0021819 layer formation in cerebral cortex		0	0	0	0	0	0	0	0	0	0	0	0	0	0	0	0	0	0	0	0	0
72170	Chchd4	1	0	1	0	72170	Gene_ID	M. musculus	72170	M. musculus	Chchd4	coiled-coil-helix-coiled-coil-helix domain containing 4	GO:0018171 peptidyl-cysteine oxidation;GO:0045041 protein import into mitochondrial intermembrane space;GO:0043504 mitochondrial DNA repair		0	1	0	0	0	0	0	1	0	1	0	0	0	0	0	0	0	0	0	0	0
67832	Brix1	1	0	1	0	67832	Gene_ID	M. musculus	67832	M. musculus	Brix1	BRX1, biogenesis of ribosomes	GO:0000027 ribosomal large subunit assembly;GO:0042255 ribosome assembly;GO:0042273 ribosomal large subunit biogenesis		1	0	1	0	0	0	0	0	0	0	0	0	1	0	0	0	0	0	0	0	0
28071	Twistnb	1	0	1	0	28071	Gene_ID	M. musculus	28071	M. musculus	Polr1f	RNA polymerase I subunit F	GO:1990830 cellular response to leukemia inhibitory factor;GO:1990823 response to leukemia inhibitory factor;GO:0071345 cellular response to cytokine stimulus		0	0	0	0	0	0	0	0	0	0	0	0	0	0	0	0	0	0	0	0	0
19060	Ppp5c	1	0	1	0	19060	Gene_ID	M. musculus	19060	M. musculus	Ppp5c	protein phosphatase 5, catalytic subunit	GO:1904550 response to arachidonic acid;GO:2000324 positive regulation of glucocorticoid receptor signaling pathway;GO:0070262 peptidyl-serine dephosphorylation		0	0	0	0	0	0	0	0	0	0	0	0	0	0	0	0	0	0	0	0	0
69902	Mrto4	1	0	1	0	69902	Gene_ID	M. musculus	69902	M. musculus	Mrto4	mRNA turnover 4, ribosome maturation factor	GO:0000027 ribosomal large subunit assembly;GO:0042255 ribosome assembly;GO:0042273 ribosomal large subunit biogenesis		1	0	1	0	0	0	0	0	0	0	0	1	1	0	0	0	0	0	0	0	0
53951	Gpatch11	1	1	0	0	53951	Gene_ID	M. musculus	53951	M. musculus	Gpatch11	G patch domain containing 11	GO:0008150 biological_process		0	0	0	0	0	0	0	0	0	0	0	0	0	0	0	0	0	0	0	0	0
105675	Ppif	1	0	1	0	105675	Gene_ID	M. musculus	105675	M. musculus	Ppif	peptidylprolyl isomerase F (cyclophilin F)	GO:0010849 regulation of proton-transporting ATPase activity, rotational mechanism;GO:2000276 negative regulation of oxidative phosphorylation uncoupler activity;GO:1902445 regulation of mitochondrial membrane permeability involved in programmed necrotic cell death		0	1	0	0	0	0	0	0	0	1	0	0	0	0	0	0	0	0	0	0	0
108673	Ccdc86	1	0	1	0	108673	Gene_ID	M. musculus	108673	M. musculus	Ccdc86	coiled-coil domain containing 86			0	0	0	0	0	0	0	0	0	0	0	0	0	0	0	0	0	0	0	0	0
225215	Rsl24d1	1	0	1	0	225215	Gene_ID	M. musculus	225215	M. musculus	Rsl24d1	ribosomal L24 domain containing 1	GO:0042273 ribosomal large subunit biogenesis;GO:0042254 ribosome biogenesis;GO:0006412 translation		1	0	1	0	1	0	0	0	0	0	0	0	0	0	0	0	0	0	0	0	0
19698	Relb	1	0	0	1	19698	Gene_ID	M. musculus	19698	M. musculus	Relb	avian reticuloendotheliosis viral (v-rel) oncogene related B	GO:0032688 negative regulation of interferon-beta production;GO:0045063 T-helper 1 cell differentiation;GO:0042088 T-helper 1 type immune response		0	0	0	0	0	0	0	0	0	0	0	0	0	0	1	0	1	1	0	0	1
14381	G6pdx	1	1	0	0	14381	Gene_ID	M. musculus	14381	M. musculus	G6pdx	glucose-6-phosphate dehydrogenase X-linked	GO:0002033 angiotensin-mediated vasodilation involved in regulation of systemic arterial blood pressure;GO:0010732 regulation of protein glutathionylation;GO:0010734 negative regulation of protein glutathionylation		0	0	0	0	1	0	0	0	0	0	0	0	0	0	0	0	0	0	0	0	0
53414	Bysl	1	0	1	0	53414	Gene_ID	M. musculus	53414	M. musculus	Bysl	bystin-like	GO:0001829 trophectodermal cell differentiation;GO:0000462 maturation of SSU-rRNA from tricistronic rRNA transcript (SSU-rRNA, 5.8S rRNA, LSU-rRNA);GO:0030490 maturation of SSU-rRNA		1	0	0	0	0	0	0	0	1	0	0	0	0	0	0	0	0	0	0	0	0
227399	Ppip5k2	1	0	1	0	227399	Gene_ID	M. musculus	227399	M. musculus	Ppip5k2	diphosphoinositol pentakisphosphate kinase 2	GO:0006020 inositol metabolic process;GO:0032958 inositol phosphate biosynthetic process;GO:0043647 inositol phosphate metabolic process	yes	0	0	0	0	0	0	0	0	0	0	0	0	0	0	0	0	0	0	0	0	0
20425	Shmt1	1	0	1	0	20425	Gene_ID	M. musculus	20425	M. musculus	Shmt1	serine hydroxymethyltransferase 1 (soluble)	GO:1904481 response to tetrahydrofolate;GO:1904482 cellular response to tetrahydrofolate;GO:0019264 glycine biosynthetic process from serine		0	0	0	1	0	0	0	0	0	0	0	0	0	0	0	0	0	0	0	0	0
66497	Cmss1	1	0	1	0	66497	Gene_ID	M. musculus	66497	M. musculus	Cmss1	cms small ribosomal subunit 1	GO:0008150 biological_process		0	0	0	0	0	0	0	0	0	0	0	0	0	0	0	0	0	0	0	0	0
115488691	Gm24616	1	0	1	0	115488691	Gene_ID	M. musculus	115488691	M. musculus	Gm24616	predicted gene, 24616			0	0	0	0	0	0	0	0	0	0	0	0	0	0	0	0	0	0	0	0	0
100041286	Snhg15	1	1	0	0	100041286	Gene_ID	M. musculus	100041286	M. musculus	Snhg15	small nucleolar RNA host gene 15	GO:0008150 biological_process		0	0	0	0	0	0	0	0	0	0	0	0	0	0	0	0	0	0	0	0	0
76737	Creld2	1	0	1	0	76737	Gene_ID	M. musculus	76737	M. musculus	Creld2	cysteine-rich with EGF-like domains 2	GO:0008150 biological_process		0	0	0	0	0	0	0	0	0	0	0	0	0	0	0	0	0	0	0	0	0
12505	Cd44	1	1	0	0	12505	Gene_ID	M. musculus	12505	M. musculus	Cd44	CD44 antigen	GO:0034238 macrophage fusion;GO:1900623 regulation of monocyte aggregation;GO:1900625 positive regulation of monocyte aggregation		0	0	0	0	0	0	0	0	0	0	0	0	0	0	0	0	0	0	0	0	0
17873	Gadd45b	1	1	0	0	17873	Gene_ID	M. musculus	17873	M. musculus	Gadd45b	growth arrest and DNA-damage-inducible 45 beta	GO:1900745 positive regulation of p38MAPK cascade;GO:1900744 regulation of p38MAPK cascade;GO:0046330 positive regulation of JNK cascade		0	0	0	0	0	0	0	0	0	0	0	0	0	0	0	0	0	0	0	0	0
64424	Polr1e	1	0	1	0	64424	Gene_ID	M. musculus	64424	M. musculus	Polr1e	polymerase (RNA) I polypeptide E	GO:0001188 RNA polymerase I preinitiation complex assembly;GO:0006362 transcription elongation by RNA polymerase I;GO:0006361 transcription initiation at RNA polymerase I promoter		1	0	0	0	0	0	0	0	0	0	0	0	0	0	0	0	0	0	0	0	0
27056	Irf5	1	0	0	1	27056	Gene_ID	M. musculus	27056	M. musculus	Irf5	interferon regulatory factor 5	GO:0032494 response to peptidoglycan;GO:0032495 response to muramyl dipeptide;GO:0032481 positive regulation of type I interferon production		0	0	0	0	0	0	0	0	0	0	0	0	0	0	1	0	0	0	0	0	1
108707	Fam207a	1	0	1	0	108707	Gene_ID	M. musculus	108707	M. musculus	Fam207a	family with sequence similarity 207, member A	GO:0000462 maturation of SSU-rRNA from tricistronic rRNA transcript (SSU-rRNA, 5.8S rRNA, LSU-rRNA);GO:0030490 maturation of SSU-rRNA;GO:0042274 ribosomal small subunit biogenesis		1	0	0	0	0	0	0	0	1	0	0	0	0	0	0	0	0	0	0	0	0
71968	Wdr73	1	0	1	0	71968	Gene_ID	M. musculus	71968	M. musculus	Wdr73	WD repeat domain 73	GO:0031122 cytoplasmic microtubule organization;GO:0006997 nucleus organization;GO:0000226 microtubule cytoskeleton organization		0	0	0	0	0	0	0	0	0	0	0	0	0	0	0	0	0	0	0	0	0
18081	Ninj1	1	1	0	0	18081	Gene_ID	M. musculus	18081	M. musculus	Ninj1	ninjurin 1	GO:1905351 pericyte cell migration;GO:2001206 positive regulation of osteoclast development;GO:0002232 leukocyte chemotaxis involved in inflammatory response		0	0	0	0	0	0	0	0	0	0	0	0	0	0	0	0	0	0	0	0	0
20509	Slc19a1	1	0	1	0	20509	Gene_ID	M. musculus	20509	M. musculus	Slc19a1	solute carrier family 19 (folate transporter), member 1	GO:0051958 methotrexate transport;GO:1904447 folate import across plasma membrane;GO:0015884 folic acid transport		0	0	0	0	0	0	0	0	0	0	0	0	0	0	0	0	0	0	0	0	0
19697	Rela	0	0	1	1	19697	Gene_ID	M. musculus	19697	M. musculus	Rela	v-rel reticuloendotheliosis viral oncogene homolog A (avian)	GO:0014038 regulation of Schwann cell differentiation;GO:0014040 positive regulation of Schwann cell differentiation;GO:0071316 cellular response to nicotine		0	0	0	1	0	0	0	0	0	0	0	0	0	0	1	0	1	0	0	1	1
12517	Cd72	1	1	0	0	12517	Gene_ID	M. musculus	12517	M. musculus	Cd72	CD72 antigen			0	0	0	0	0	0	0	0	0	0	0	0	0	0	0	0	0	0	0	0	0
68267	Slc25a22	1	0	1	0	68267	Gene_ID	M. musculus	68267	M. musculus	Slc25a22	solute carrier family 25 (mitochondrial carrier, glutamate), member 22	GO:0043490 malate-aspartate shuttle;GO:0015810 aspartate transmembrane transport;GO:0015813 L-glutamate transmembrane transport		0	0	0	0	0	0	0	0	0	1	0	0	0	0	0	0	0	0	0	0	0
20182	Rxrb	1	0	1	0	20182	Gene_ID	M. musculus	20182	M. musculus	Rxrb	retinoid X receptor beta	GO:0055012 ventricular cardiac muscle cell differentiation;GO:0048384 retinoic acid receptor signaling pathway;GO:0001893 maternal placenta development		0	0	0	0	0	0	0	0	0	0	0	0	0	0	0	0	0	0	0	0	0
115487916	Gm23849	1	0	1	0	115487916	Gene_ID	M. musculus	115487916	M. musculus	Gm23849	predicted gene, 23849			0	0	0	0	0	0	0	0	0	0	0	0	0	0	0	0	0	0	0	0	0
54711	Plagl2	1	0	1	0	54711	Gene_ID	M. musculus	54711	M. musculus	Plagl2	pleiomorphic adenoma gene-like 2	GO:0034378 chylomicron assembly;GO:0034377 plasma lipoprotein particle assembly;GO:0065005 protein-lipid complex assembly		0	0	0	0	0	0	0	0	0	0	0	0	0	0	0	0	0	0	0	0	0
18036	Nfkbib	1	1	0	0	18036	Gene_ID	M. musculus	18036	M. musculus	Nfkbib	nuclear factor of kappa light polypeptide gene enhancer in B cells inhibitor, beta	GO:0007253 cytoplasmic sequestering of NF-kappaB;GO:0042994 cytoplasmic sequestering of transcription factor;GO:0051220 cytoplasmic sequestering of protein		0	0	0	0	0	0	0	0	0	0	0	0	0	0	0	0	0	0	0	0	0
57783	Tnip1	1	0	0	1	57783	Gene_ID	M. musculus	57783	M. musculus	Tnip1	TNFAIP3 interacting protein 1	GO:1903003 positive regulation of protein deubiquitination;GO:0090085 regulation of protein deubiquitination;GO:0002755 MyD88-dependent toll-like receptor signaling pathway		0	0	0	0	1	0	0	0	0	0	0	0	0	0	1	0	1	0	0	0	1
67053	Rpp14	1	0	1	0	67053	Gene_ID	M. musculus	67053	M. musculus	Rpp14	ribonuclease P 14 subunit	GO:0001682 tRNA 5'-leader removal;GO:0099116 tRNA 5'-end processing;GO:0000966 RNA 5'-end processing		1	0	0	0	0	1	0	0	0	0	0	1	0	0	0	0	0	0	0	0	0
73824	Snhg6	1	0	1	0	73824	Gene_ID	M. musculus	73824	M. musculus	Snhg6	small nucleolar RNA host gene 6	GO:0008150 biological_process		0	0	0	0	0	0	0	0	0	0	0	0	0	0	0	0	0	0	0	0	0
72181	Nsun4	1	0	1	0	72181	Gene_ID	M. musculus	72181	M. musculus	Nsun4	NOL1/NOP2/Sun domain family, member 4	GO:0042256 mature ribosome assembly;GO:0070131 positive regulation of mitochondrial translation;GO:0031167 rRNA methylation		1	0	0	1	0	1	0	0	0	0	0	0	1	0	0	0	0	0	1	0	0
73674	Wdr75	1	1	0	0	73674	Gene_ID	M. musculus	73674	M. musculus	Wdr75	WD repeat domain 75	GO:2000234 positive regulation of rRNA processing;GO:2000232 regulation of rRNA processing;GO:0045943 positive regulation of transcription by RNA polymerase I		1	0	0	0	0	0	0	0	0	0	0	0	0	0	0	0	0	0	0	0	0
108168870	Gm43549	1	1	0	0	108168870	Gene_ID	M. musculus	108168870	M. musculus	Gm43549	predicted gene 43549			0	0	0	0	0	0	0	0	0	0	0	0	0	0	0	0	0	0	0	0	0
16161	Il12rb1	1	0	1	0	16161	Gene_ID	M. musculus	16161	M. musculus	Il12rb1	interleukin 12 receptor, beta 1	GO:0051142 positive regulation of NK T cell proliferation;GO:0032819 positive regulation of natural killer cell proliferation;GO:0051140 regulation of NK T cell proliferation		0	0	0	0	0	0	0	0	0	0	0	0	0	0	0	0	0	0	0	0	0
80876	Ifitm2	1	0	1	0	80876	Gene_ID	M. musculus	80876	M. musculus	Ifitm2	interferon induced transmembrane protein 2	GO:0060337 type I interferon signaling pathway;GO:0071357 cellular response to type I interferon;GO:0046597 negative regulation of viral entry into host cell		0	0	0	0	0	0	0	0	0	0	0	0	0	0	0	0	0	0	0	0	0
270086	Ogfod1	1	0	1	0	270086	Gene_ID	M. musculus	270086	M. musculus	Ogfod1	2-oxoglutarate and iron-dependent oxygenase domain containing 1	GO:0006449 regulation of translational termination;GO:0019511 peptidyl-proline hydroxylation;GO:0034063 stress granule assembly		0	0	0	1	0	0	0	0	0	0	0	0	1	0	0	0	0	0	0	0	0
66917	Chordc1	1	0	1	0	66917	Gene_ID	M. musculus	66917	M. musculus	Chordc1	cysteine and histidine-rich domain (CHORD)-containing, zinc-binding protein 1	GO:2000299 negative regulation of Rho-dependent protein serine/threonine kinase activity;GO:1900034 regulation of cellular response to heat;GO:2000298 regulation of Rho-dependent protein serine/threonine kinase activity		0	1	0	0	0	0	0	0	0	0	0	0	0	0	0	0	0	0	0	0	0
26878	B3galt2	0	0	1	1	26878	Gene_ID	M. musculus	26878	M. musculus	B3galt2	UDP-Gal:betaGlcNAc beta 1,3-galactosyltransferase, polypeptide 2	GO:0006682 galactosylceramide biosynthetic process;GO:0019375 galactolipid biosynthetic process;GO:0046476 glycosylceramide biosynthetic process		0	0	0	0	0	0	0	0	0	0	0	0	0	0	0	0	0	0	0	0	1
57785	Rangrf	1	0	1	0	57785	Gene_ID	M. musculus	57785	M. musculus	Rangrf	RAN guanine nucleotide release factor	GO:0090226 regulation of microtubule nucleation by Ran protein signal transduction;GO:0098905 regulation of bundle of His cell action potential;GO:0031291 Ran protein signal transduction		0	0	0	0	0	0	0	1	0	0	0	0	0	0	0	0	0	0	0	0	0
20833	Ssrp1	1	1	0	0	20833	Gene_ID	M. musculus	20833	M. musculus	Ssrp1	structure specific recognition protein 1	GO:0006337 nucleosome disassembly;GO:0032986 protein-DNA complex disassembly;GO:1902275 regulation of chromatin organization		0	0	0	0	0	0	0	0	0	0	0	0	0	0	0	0	0	0	0	0	0
21990	Tph1	1	1	0	0	21990	Gene_ID	M. musculus	21990	M. musculus	Tph1	tryptophan hydroxylase 1	GO:0042427 serotonin biosynthetic process;GO:1901162 primary amino compound biosynthetic process;GO:0042435 indole-containing compound biosynthetic process		0	0	0	0	0	0	0	0	0	0	0	0	0	0	0	0	0	0	0	0	0
14391	Gabpb1	1	0	1	0	14391	Gene_ID	M. musculus	14391	M. musculus	Gabpb1	GA repeat binding protein, beta 1	GO:0007005 mitochondrion organization;GO:0045944 positive regulation of transcription by RNA polymerase II;GO:0045893 positive regulation of DNA-templated transcription		0	0	0	0	0	0	0	0	0	1	0	0	0	0	0	0	0	0	0	0	0
192174	Rwdd4a	1	0	1	0	192174	Gene_ID	M. musculus	192174	M. musculus	Rwdd4a	RWD domain containing 4A	GO:0008150 biological_process		0	0	0	0	0	0	0	0	0	0	0	0	0	0	0	0	0	0	0	0	0
214968	Sema6d	1	0	0	1	214968	Gene_ID	M. musculus	214968	M. musculus	Sema6d	sema domain, transmembrane domain (TM), and cytoplasmic domain, (semaphorin) 6D	GO:0014909 smooth muscle cell migration;GO:0048843 negative regulation of axon extension involved in axon guidance;GO:0048841 regulation of axon extension involved in axon guidance		0	0	0	0	0	0	0	0	0	0	0	0	0	0	0	0	0	0	0	0	1
73139	Cenpv	1	0	1	0	73139	Gene_ID	M. musculus	73139	M. musculus	Cenpv	centromere protein V	GO:0031508 pericentric heterochromatin formation;GO:0140719 constitutive heterochromatin formation;GO:0034508 centromere complex assembly		0	0	0	0	0	0	0	0	0	0	0	0	0	0	0	0	0	0	0	0	0
73212	3110082I17Rik	1	0	1	0	73212	Gene_ID	M. musculus	73212	M. musculus	3110082I17Rik	RIKEN cDNA 3110082I17 gene	GO:0008150 biological_process		0	0	0	0	0	0	0	0	0	0	0	0	0	0	0	0	0	0	0	0	0
12310	Calca	1	1	0	0	12310	Gene_ID	M. musculus	12310	M. musculus	Calca	calcitonin/calcitonin-related polypeptide, alpha	GO:0001984 artery vasodilation involved in baroreceptor response to increased systemic arterial blood pressure;GO:0001983 baroreceptor response to increased systemic arterial blood pressure;GO:1990408 calcitonin gene-related peptide receptor signaling pathway		0	0	0	0	0	0	0	0	0	0	0	0	0	0	0	0	0	0	0	0	0
100216537	Snord104	1	0	1	0	100216537	Gene_ID	M. musculus	100216537	M. musculus	Snord104	small nucleolar RNA, C/D box 104	GO:0008150 biological_process		0	0	0	0	0	0	0	0	0	0	0	0	0	0	0	0	0	0	0	0	0
16421	Itgb7	0	0	1	1	16421	Gene_ID	M. musculus	16421	M. musculus	Itgb7	integrin beta 7	GO:0003366 cell-matrix adhesion involved in ameboidal cell migration;GO:0050901 leukocyte tethering or rolling;GO:0061756 leukocyte adhesion to vascular endothelial cell		0	0	0	0	0	0	0	0	0	0	0	0	0	0	0	0	1	1	0	0	1
381045	Ccdc58	1	0	1	0	381045	Gene_ID	M. musculus	381045	M. musculus	Ccdc58	coiled-coil domain containing 58	GO:0008150 biological_process		0	0	0	0	0	0	0	0	0	0	0	0	0	0	0	0	0	0	0	0	0
320214	Maats1	1	0	1	0	320214	Gene_ID	M. musculus	320214	M. musculus	Cfap91	cilia and flagella associated protein 91	GO:1904158 axonemal central apparatus assembly;GO:0035082 axoneme assembly;GO:0001578 microtubule bundle formation		0	0	0	0	0	0	0	0	0	0	0	0	0	0	0	0	0	0	0	0	0
52575	Trmt10c	1	0	1	0	52575	Gene_ID	M. musculus	52575	M. musculus	Trmt10c	tRNA methyltransferase 10C, mitochondrial RNase P subunit	GO:0070901 mitochondrial tRNA methylation;GO:0097745 mitochondrial tRNA 5'-end processing;GO:1990180 mitochondrial tRNA 3'-end processing		1	0	0	1	1	1	0	0	0	0	0	1	0	0	0	0	0	0	1	0	0
27397	Mrpl17	1	1	0	0	27397	Gene_ID	M. musculus	27397	M. musculus	Mrpl17	mitochondrial ribosomal protein L17	GO:0000002 mitochondrial genome maintenance;GO:0032543 mitochondrial translation;GO:0140053 mitochondrial gene expression		0	0	0	0	1	0	0	0	0	1	0	0	0	0	0	0	0	0	0	0	0
12981	Csf2	1	0	1	0	12981	Gene_ID	M. musculus	12981	M. musculus	Csf2	colony stimulating factor 2 (granulocyte-macrophage)	GO:0038157 granulocyte-macrophage colony-stimulating factor signaling pathway;GO:0032747 positive regulation of interleukin-23 production;GO:0030223 neutrophil differentiation		0	0	0	0	0	0	0	0	0	0	0	0	0	0	0	0	0	0	0	0	0
321022	Cdv3	1	0	1	0	321022	Gene_ID	M. musculus	321022	M. musculus	Cdv3	carnitine deficiency-associated gene expressed in ventricle 3	GO:0008150 biological_process		0	0	0	0	0	0	0	0	0	0	0	0	0	0	0	0	0	0	0	0	0
67988	Tmx3	1	0	1	0	67988	Gene_ID	M. musculus	67988	M. musculus	Tmx3	thioredoxin-related transmembrane protein 3	GO:0018171 peptidyl-cysteine oxidation;GO:0018158 protein oxidation;GO:0018198 peptidyl-cysteine modification		0	0	0	0	0	0	0	0	0	0	0	0	0	0	0	0	0	0	0	0	0
66928	Dmac1	1	0	1	0	66928	Gene_ID	M. musculus	66928	M. musculus	Dmac1	distal membrane arm assembly complex 1	GO:0010257 NADH dehydrogenase complex assembly;GO:0032981 mitochondrial respiratory chain complex I assembly;GO:0033108 mitochondrial respiratory chain complex assembly		0	0	0	0	0	0	0	0	0	1	0	0	0	0	0	0	0	0	0	0	0
11622	Ahr	1	0	1	0	11622	Gene_ID	M. musculus	11622	M. musculus	Ahr	aryl-hydrocarbon receptor	GO:0003243 circumferential growth involved in left ventricle morphogenesis;GO:1903165 response to polycyclic arene;GO:1903166 cellular response to polycyclic arene		0	0	0	0	0	0	0	0	0	0	0	0	0	0	0	0	0	0	0	0	0
19225	Ptgs2	1	0	1	0	19225	Gene_ID	M. musculus	19225	M. musculus	Ptgs2	prostaglandin-endoperoxide synthase 2	GO:0010335 response to non-ionic osmotic stress;GO:0071471 cellular response to non-ionic osmotic stress;GO:0090362 positive regulation of platelet-derived growth factor production		0	0	0	0	0	0	0	0	0	0	0	0	0	0	0	0	0	0	0	0	0
12028	Bax	1	1	0	0	12028	Gene_ID	M. musculus	12028	M. musculus	Bax	BCL2-associated X protein	GO:0032976 release of matrix enzymes from mitochondria;GO:1990117 B cell receptor apoptotic signaling pathway;GO:0002352 B cell negative selection		0	0	0	0	0	0	0	1	0	1	0	0	0	0	0	0	1	0	0	0	0
18648	Pgam1	1	1	0	0	18648	Gene_ID	M. musculus	18648	M. musculus	Pgam1	phosphoglycerate mutase 1	GO:0006094 gluconeogenesis;GO:0019319 hexose biosynthetic process;GO:0006096 glycolytic process		0	0	0	0	0	0	0	0	0	0	0	0	0	0	0	0	0	0	0	1	0
66895	Pxdc1	1	1	0	0	66895	Gene_ID	M. musculus	66895	M. musculus	Pxdc1	PX domain containing 1	GO:0008150 biological_process		0	0	0	0	0	0	0	0	0	0	0	0	0	0	0	0	0	0	0	0	0
66500	Slc30a7	1	0	1	0	66500	Gene_ID	M. musculus	66500	M. musculus	Slc30a7	solute carrier family 30 (zinc transporter), member 7	GO:1904257 zinc ion import into Golgi lumen;GO:0032119 sequestering of zinc ion;GO:0140820 cytosol to Golgi apparatus transport		0	0	0	0	0	0	0	0	0	0	0	0	0	0	0	0	0	0	0	0	0
224613	Flywch1	1	0	1	0	224613	Gene_ID	M. musculus	224613	M. musculus	Flywch1	FLYWCH-type zinc finger 1	GO:0008150 biological_process		0	0	0	0	0	0	0	0	0	0	0	0	0	0	0	0	0	0	0	0	0
208092	Chmp6	1	0	1	0	208092	Gene_ID	M. musculus	208092	M. musculus	Chmp6	charged multivesicular body protein 6	GO:0046761 viral budding from plasma membrane;GO:0039702 viral budding via host ESCRT complex;GO:0046753 non-lytic viral release		0	0	0	0	0	0	0	0	0	0	0	0	0	0	0	0	0	0	0	0	0
22384	Eif4h	1	0	1	0	22384	Gene_ID	M. musculus	22384	M. musculus	Eif4h	eukaryotic translation initiation factor 4H	GO:0097010 eukaryotic translation initiation factor 4F complex assembly;GO:0001731 formation of translation preinitiation complex;GO:0002183 cytoplasmic translational initiation		1	0	0	0	1	0	0	0	0	0	0	1	1	1	0	0	0	0	0	0	0
240283	Dmxl1	1	0	1	0	240283	Gene_ID	M. musculus	240283	M. musculus	Dmxl1	Dmx-like 1	GO:0007035 vacuolar acidification;GO:0051452 intracellular pH reduction;GO:0051453 regulation of intracellular pH		0	0	0	0	0	0	0	0	0	0	0	0	0	0	0	0	0	0	0	0	0
27632	Nelfe	1	1	0	0	27632	Gene_ID	M. musculus	27632	M. musculus	Nelfe	negative elongation factor complex member E, Rdbp	GO:0031441 negative regulation of mRNA 3'-end processing;GO:1900364 negative regulation of mRNA polyadenylation;GO:0034244 negative regulation of transcription elongation by RNA polymerase II		0	0	0	0	0	0	0	0	0	0	0	1	0	0	0	0	0	0	0	0	0
21929	Tnfaip3	1	0	0	1	21929	Gene_ID	M. musculus	21929	M. musculus	Tnfaip3	tumor necrosis factor, alpha-induced protein 3	GO:0002631 regulation of granuloma formation;GO:0002632 negative regulation of granuloma formation;GO:0034147 regulation of toll-like receptor 5 signaling pathway		0	0	0	0	0	0	0	1	0	0	0	0	0	0	1	0	0	1	0	0	1
56397	Morf4l2	1	1	0	0	56397	Gene_ID	M. musculus	56397	M. musculus	Morf4l2	mortality factor 4 like 2	GO:0043968 histone H2A acetylation;GO:1905168 positive regulation of double-strand break repair via homologous recombination;GO:0043967 histone H4 acetylation		0	0	0	0	0	0	0	0	0	0	0	0	0	0	0	0	0	0	0	0	0
16763	Lad1	1	0	1	0	16763	Gene_ID	M. musculus	16763	M. musculus	Lad1	ladinin			0	0	0	0	0	0	0	0	0	0	0	0	0	0	0	0	0	0	0	0	0
213311	Fbxl21	1	0	1	0	213311	Gene_ID	M. musculus	213311	M. musculus	Fbxl21	F-box and leucine-rich repeat protein 21	GO:0043153 entrainment of circadian clock by photoperiod;GO:0009648 photoperiodism;GO:0009649 entrainment of circadian clock		0	0	0	0	0	0	0	0	0	0	0	0	0	0	0	0	0	0	0	0	0
65112	Pmepa1	0	1	0	1	65112	Gene_ID	M. musculus	65112	M. musculus	Pmepa1	prostate transmembrane protein, androgen induced 1	GO:0010991 negative regulation of SMAD protein complex assembly;GO:0010990 regulation of SMAD protein complex assembly;GO:0060394 negative regulation of pathway-restricted SMAD protein phosphorylation		0	0	0	0	0	0	0	0	0	0	0	0	0	0	0	0	0	0	0	0	1
76486	Ly6k	1	0	1	0	76486	Gene_ID	M. musculus	76486	M. musculus	Ly6k	lymphocyte antigen 6 complex, locus K	GO:0007339 binding of sperm to zona pellucida;GO:0035036 sperm-egg recognition;GO:0009988 cell-cell recognition		0	0	0	0	0	0	0	0	0	0	0	0	0	0	0	0	0	0	0	0	0
72947	Phykpl	1	0	0	0	72947	Gene_ID	M. musculus	72947	M. musculus	Phykpl	5-phosphohydroxy-L-lysine phospholyase	GO:0008150 biological_process		0	0	0	0	0	0	0	0	0	0	0	0	0	0	0	0	0	0	0	0	0
100019	Mdn1	1	0	0	0	100019	Gene_ID	M. musculus	100019	M. musculus	Mdn1	midasin AAA ATPase 1	GO:2000200 regulation of ribosomal subunit export from nucleus;GO:2000197 regulation of ribonucleoprotein complex localization;GO:0000027 ribosomal large subunit assembly		1	0	1	0	0	0	0	0	0	0	0	0	1	0	0	0	0	0	0	0	0
13559	E2f5	1	0	0	0	13559	Gene_ID	M. musculus	13559	M. musculus	E2f5	E2F transcription factor 5	GO:0000082 G1/S transition of mitotic cell cycle;GO:0044843 cell cycle G1/S phase transition;GO:0044772 mitotic cell cycle phase transition		0	0	0	0	0	0	0	0	0	0	0	0	0	0	0	0	0	0	0	0	0
211548	Nomo1	1	0	0	0	211548	Gene_ID	M. musculus	211548	M. musculus	Nomo1	nodal modulator 1	GO:0008150 biological_process		0	0	0	0	0	0	0	0	0	0	0	0	0	0	0	0	0	0	0	0	0
110454	Ly6a	0	0	0	1	110454	Gene_ID	M. musculus	110454	M. musculus	Ly6a	lymphocyte antigen 6 complex, locus A	GO:0095500 acetylcholine receptor signaling pathway;GO:1905145 cellular response to acetylcholine;GO:1905144 response to acetylcholine		0	0	0	0	0	0	0	0	0	0	0	0	0	0	0	0	0	0	0	0	1
216820	Dhrs7b	1	0	0	0	216820	Gene_ID	M. musculus	216820	M. musculus	Dhrs7b	dehydrogenase/reductase (SDR family) member 7B	GO:0030223 neutrophil differentiation;GO:0008611 ether lipid biosynthetic process;GO:0046504 glycerol ether biosynthetic process		0	0	0	0	0	0	0	0	0	0	0	0	0	0	0	0	0	0	0	0	0
12068	Bet1	1	0	0	0	12068	Gene_ID	M. musculus	12068	M. musculus	Bet1	Bet1 golgi vesicular membrane trafficking protein	GO:0048280 vesicle fusion with Golgi apparatus;GO:0006906 vesicle fusion;GO:0090174 organelle membrane fusion		0	0	0	0	0	0	0	0	0	0	0	0	0	0	0	1	0	0	0	0	0
230738	Zc3h12a	0	0	0	1	230738	Gene_ID	M. musculus	230738	M. musculus	Zc3h12a	zinc finger CCCH type containing 12A	GO:0000294 nuclear-transcribed mRNA catabolic process, endonucleolytic cleavage-dependent decay;GO:1903936 cellular response to sodium arsenite;GO:0055118 negative regulation of cardiac muscle contraction		0	0	0	1	0	0	0	0	0	0	1	1	0	0	1	0	0	0	0	0	1
15183	Hdac3	1	0	0	0	15183	Gene_ID	M. musculus	15183	M. musculus	Hdac3	histone deacetylase 3	GO:1990679 histone H4-K12 deacetylation;GO:2000676 positive regulation of type B pancreatic cell apoptotic process;GO:0046826 negative regulation of protein export from nucleus		0	0	0	0	0	0	1	1	0	0	0	0	1	0	0	0	0	0	0	0	0
22286	Utf1	0	0	0	1	22286	Gene_ID	M. musculus	22286	M. musculus	Utf1	undifferentiated embryonic cell transcription factor 1	GO:0045944 positive regulation of transcription by RNA polymerase II;GO:0045893 positive regulation of DNA-templated transcription;GO:1903508 positive regulation of nucleic acid-templated transcription		0	0	0	0	0	0	0	0	0	0	0	0	0	0	0	0	0	0	0	0	1
110172	Slc35b1	1	0	0	0	110172	Gene_ID	M. musculus	110172	M. musculus	Slc35b1	solute carrier family 35, member B1	GO:0072334 UDP-galactose transmembrane transport;GO:0090481 pyrimidine nucleotide-sugar transmembrane transport;GO:0015780 nucleotide-sugar transmembrane transport		0	0	0	0	0	0	0	0	0	0	0	0	0	0	0	0	0	0	0	1	0
70120	Yars2	1	0	0	0	70120	Gene_ID	M. musculus	70120	M. musculus	Yars2	tyrosyl-tRNA synthetase 2 (mitochondrial)	GO:0070184 mitochondrial tyrosyl-tRNA aminoacylation;GO:0006437 tyrosyl-tRNA aminoacylation;GO:0070127 tRNA aminoacylation for mitochondrial protein translation		1	0	0	0	1	1	0	0	0	0	0	0	0	0	0	0	0	0	0	0	0
211488	Ado	0	0	0	1	211488	Gene_ID	M. musculus	211488	M. musculus	Ado	2-aminoethanethiol (cysteamine) dioxygenase			0	0	0	0	0	0	0	0	0	0	0	0	0	0	0	0	0	0	0	0	1
13121	Cyp51	1	0	0	0	13121	Gene_ID	M. musculus	13121	M. musculus	Cyp51	cytochrome P450, family 51	GO:0033488 cholesterol biosynthetic process via 24,25-dihydrolanosterol;GO:0060282 positive regulation of oocyte development;GO:0060281 regulation of oocyte development		0	0	0	0	0	0	0	0	0	0	0	0	0	0	0	0	0	0	0	0	0
12643	Chad	0	1	0	0	12643	Gene_ID	M. musculus	12643	M. musculus	Chad	chondroadherin	GO:1900154 regulation of bone trabecula formation;GO:1900155 negative regulation of bone trabecula formation;GO:0060348 bone development		0	0	0	0	0	0	0	0	0	0	0	0	0	0	0	0	0	0	0	0	0
67974	Ccny	1	0	0	0	67974	Gene_ID	M. musculus	67974	M. musculus	Ccny	cyclin Y	GO:0045737 positive regulation of cyclin-dependent protein serine/threonine kinase activity;GO:1904031 positive regulation of cyclin-dependent protein kinase activity;GO:0000086 G2/M transition of mitotic cell cycle		0	0	0	0	0	0	0	0	0	0	0	0	0	0	0	0	0	0	0	0	0
18087	Nktr	1	0	0	0	18087	Gene_ID	M. musculus	18087	M. musculus	Nktr	natural killer tumor recognition sequence	GO:0000413 protein peptidyl-prolyl isomerization;GO:0018208 peptidyl-proline modification;GO:0006457 protein folding		0	1	0	0	0	0	0	0	0	0	0	0	0	0	0	0	0	0	0	0	0
66861	Dnajc10	0	0	0	1	66861	Gene_ID	M. musculus	66861	M. musculus	Dnajc10	DnaJ heat shock protein family (Hsp40) member C10	GO:0034975 protein folding in endoplasmic reticulum;GO:0036498 IRE1-mediated unfolded protein response;GO:0070059 intrinsic apoptotic signaling pathway in response to endoplasmic reticulum stress		0	1	0	0	0	0	0	0	0	0	0	0	0	0	0	0	0	0	0	0	1
108888	Atad3a	1	0	0	0	108888	Gene_ID	M. musculus	108888	M. musculus	Atad3a	ATPase family, AAA domain containing 3A	GO:0007005 mitochondrion organization;GO:0006996 organelle organization;GO:0016043 cellular component organization		0	0	0	0	0	0	0	0	0	1	0	0	0	0	0	0	0	0	0	0	0
79555	BC005537	0	0	0	1	79555	Gene_ID	M. musculus	79555	M. musculus	BC005537	cDNA sequence BC005537	GO:0008150 biological_process		0	0	0	0	0	0	0	0	0	0	0	0	0	0	0	0	0	0	0	0	1
65967	Eefsec	0	0	1	0	65967	Gene_ID	M. musculus	65967	M. musculus	Eefsec	eukaryotic elongation factor, selenocysteine-tRNA-specific	GO:0001514 selenocysteine incorporation;GO:0006451 translational readthrough;GO:0006414 translational elongation		0	0	0	1	0	0	0	0	0	0	0	0	0	0	0	0	0	0	0	0	0
211556	Ap1ar	0	0	1	0	211556	Gene_ID	M. musculus	211556	M. musculus	Ap1ar	adaptor-related protein complex 1 associated regulatory protein	GO:0048203 vesicle targeting, trans-Golgi to endosome;GO:0001920 negative regulation of receptor recycling;GO:0006895 Golgi to endosome transport		0	0	0	0	0	0	0	0	0	0	0	0	0	0	0	0	0	0	0	0	0
74142	Lonp1	1	0	0	0	74142	Gene_ID	M. musculus	74142	M. musculus	Lonp1	lon peptidase 1, mitochondrial	GO:0070407 oxidation-dependent protein catabolic process;GO:0051131 chaperone-mediated protein complex assembly;GO:0006515 protein quality control for misfolded or incompletely synthesized proteins		0	0	0	0	0	0	0	0	0	1	0	0	0	0	0	0	0	0	0	0	0
544717	1190007I07Rik	1	0	0	0	544717	Gene_ID	M. musculus	544717	M. musculus	1190007I07Rik	RIKEN cDNA 1190007I07 gene	GO:0017062 respiratory chain complex III assembly;GO:0034551 mitochondrial respiratory chain complex III assembly;GO:0017004 cytochrome complex assembly		0	0	0	0	0	0	0	0	0	1	0	0	0	0	0	0	0	0	0	0	0
68001	1110004E09Rik	1	0	0	0	68001	Gene_ID	M. musculus	68001	M. musculus	Cfap298	cilia and flagella associate protien 298	GO:0003352 regulation of cilium movement;GO:0060632 regulation of microtubule-based movement;GO:0032886 regulation of microtubule-based process		0	0	0	0	0	0	0	0	0	0	0	0	0	0	0	0	0	0	0	0	0
110809	Srsf1	0	0	1	0	110809	Gene_ID	M. musculus	110809	M. musculus	Srsf1	serine and arginine-rich splicing factor 1	GO:0110012 protein localization to P-body;GO:0000395 mRNA 5'-splice site recognition;GO:0097400 interleukin-17-mediated signaling pathway		0	0	0	1	0	0	0	1	0	0	0	1	1	0	0	0	0	0	0	1	0
56390	Sssca1	1	0	0	0	56390	Gene_ID	M. musculus	56390	M. musculus	Znrd2	zinc ribbon domain containing 2	GO:0008150 biological_process		0	0	0	0	0	0	0	0	0	0	0	0	0	0	0	0	0	0	0	0	0
14651	Hagh	1	0	0	0	14651	Gene_ID	M. musculus	14651	M. musculus	Hagh	hydroxyacyl glutathione hydrolase	GO:0019243 methylglyoxal catabolic process to D-lactate via S-lactoyl-glutathione;GO:0051596 methylglyoxal catabolic process;GO:0061727 methylglyoxal catabolic process to lactate		0	0	0	0	1	0	0	0	0	0	0	0	0	0	0	0	0	0	0	0	0
21848	Trim24	0	0	0	1	21848	Gene_ID	M. musculus	21848	M. musculus	Trim24	tripartite motif-containing 24	GO:0070562 regulation of vitamin D receptor signaling pathway;GO:0032104 regulation of response to extracellular stimulus;GO:0032107 regulation of response to nutrient levels		0	0	0	0	0	0	0	0	0	0	0	0	0	0	0	0	0	0	0	0	1
16822	Lcp2	0	0	0	1	16822	Gene_ID	M. musculus	16822	M. musculus	Lcp2	lymphocyte cytosolic protein 2	GO:0045576 mast cell activation;GO:0050852 T cell receptor signaling pathway;GO:0002274 myeloid leukocyte activation		0	0	0	0	0	0	0	0	0	0	0	0	0	0	1	0	1	1	0	0	1
77682	9230102O04Rik	0	0	0	1	77682	Gene_ID	M. musculus	77682	M. musculus	9230102O04Rik	RIKEN cDNA 9230102O04 gene	GO:0008150 biological_process		0	0	0	0	0	0	0	0	0	0	0	0	0	0	0	0	0	0	0	0	1
12648	Chd1	0	0	1	0	12648	Gene_ID	M. musculus	12648	M. musculus	Chd1	chromodomain helicase DNA binding protein 1	GO:0043923 positive regulation by host of viral transcription;GO:0051851 modulation by host of symbiont process;GO:0034728 nucleosome organization		0	0	0	0	0	0	0	0	0	0	0	0	0	0	0	0	0	0	0	0	0
52513	Ddx56	1	0	0	0	52513	Gene_ID	M. musculus	52513	M. musculus	Ddx56	DEAD box helicase 56	GO:0006364 rRNA processing;GO:0010976 positive regulation of neuron projection development;GO:0016072 rRNA metabolic process		1	0	1	0	0	0	0	0	0	0	0	1	0	0	0	0	0	0	0	0	0
18949	Pnn	1	0	0	0	18949	Gene_ID	M. musculus	18949	M. musculus	Pnn	pinin	GO:0008380 RNA splicing;GO:0006397 mRNA processing;GO:0098609 cell-cell adhesion		1	0	0	0	0	0	0	0	0	0	0	1	0	0	0	0	0	0	0	1	0
53607	Snrpa	1	0	0	0	53607	Gene_ID	M. musculus	53607	M. musculus	Snrpa	small nuclear ribonucleoprotein polypeptide A	GO:1900363 regulation of mRNA polyadenylation;GO:0031440 regulation of mRNA 3'-end processing;GO:0050684 regulation of mRNA processing		1	0	0	0	0	0	0	0	0	0	0	1	0	0	0	0	0	0	0	0	0
98238	Lrrc59	1	0	0	0	98238	Gene_ID	M. musculus	98238	M. musculus	Lrrc59	leucine rich repeat containing 59			0	0	0	0	0	0	0	0	0	0	0	0	0	0	0	0	0	0	0	0	0
72662	Dis3	1	0	0	0	72662	Gene_ID	M. musculus	72662	M. musculus	Dis3	DIS3 homolog, exosome endoribonuclease and 3'-5' exoribonuclease	GO:0071034 CUT catabolic process;GO:0071043 CUT metabolic process;GO:0016075 rRNA catabolic process		1	0	0	0	0	0	0	0	0	0	0	1	0	0	0	0	0	0	0	0	0
109006	Ciapin1	1	0	0	0	109006	Gene_ID	M. musculus	109006	M. musculus	Ciapin1	cytokine induced apoptosis inhibitor 1	GO:0016226 iron-sulfur cluster assembly;GO:0031163 metallo-sulfur cluster assembly;GO:0006790 sulfur compound metabolic process		0	0	0	0	0	0	0	0	0	0	0	0	0	0	0	0	0	0	0	0	0
11532	Adh5	1	0	0	0	11532	Gene_ID	M. musculus	11532	M. musculus	Adh5	alcohol dehydrogenase 5 (class III), chi polypeptide	GO:0046294 formaldehyde catabolic process;GO:0046292 formaldehyde metabolic process;GO:0006069 ethanol oxidation		0	0	0	0	0	0	0	0	0	0	0	0	0	0	0	0	0	0	0	0	0
52838	Dnlz	1	0	0	0	52838	Gene_ID	M. musculus	52838	M. musculus	Dnlz	DNL-type zinc finger	GO:0030150 protein import into mitochondrial matrix;GO:0044743 protein transmembrane import into intracellular organelle;GO:0065002 intracellular protein transmembrane transport		0	1	0	0	0	0	0	1	0	1	0	0	0	0	0	0	0	0	0	0	0
67181	Ctdnep1	1	0	0	0	67181	Gene_ID	M. musculus	67181	M. musculus	Ctdnep1	CTD nuclear envelope phosphatase 1	GO:0010867 positive regulation of triglyceride biosynthetic process;GO:0010866 regulation of triglyceride biosynthetic process;GO:0090208 positive regulation of triglyceride metabolic process		0	0	0	0	0	0	0	1	0	0	0	0	0	0	0	0	0	0	0	1	0
26394	Lypla2	0	0	1	0	26394	Gene_ID	M. musculus	26394	M. musculus	Lypla2	lysophospholipase 2	GO:0062232 prostanoid catabolic process;GO:1905344 prostaglandin catabolic process;GO:1901523 icosanoid catabolic process		0	0	0	0	0	0	0	0	0	0	0	0	0	0	0	0	0	0	0	0	0
18452	P4ha2	1	0	0	0	18452	Gene_ID	M. musculus	18452	M. musculus	P4ha2	procollagen-proline, 2-oxoglutarate 4-dioxygenase (proline 4-hydroxylase), alpha II polypeptide	GO:0018401 peptidyl-proline hydroxylation to 4-hydroxy-L-proline;GO:0019511 peptidyl-proline hydroxylation;GO:0018126 protein hydroxylation		0	0	0	0	0	0	0	0	0	0	0	0	0	0	0	0	0	0	0	0	0
12607	Cebpz	1	0	0	0	12607	Gene_ID	M. musculus	12607	M. musculus	Cebpz	CCAAT/enhancer binding protein zeta	GO:0045944 positive regulation of transcription by RNA polymerase II;GO:0045893 positive regulation of DNA-templated transcription;GO:1903508 positive regulation of nucleic acid-templated transcription		0	0	1	0	0	0	0	0	0	0	0	0	0	0	0	0	0	0	0	0	0
14815	Nr3c1	0	0	0	1	14815	Gene_ID	M. musculus	14815	M. musculus	Nr3c1	nuclear receptor subfamily 3, group C, member 1	GO:0043402 glucocorticoid mediated signaling pathway;GO:0042921 glucocorticoid receptor signaling pathway;GO:2000324 positive regulation of glucocorticoid receptor signaling pathway		0	0	0	0	0	0	1	0	0	0	0	0	0	0	1	0	1	0	0	1	1
59053	Hgh1	0	0	1	0	59053	Gene_ID	M. musculus	59053	M. musculus	Hgh1	HGH1 homolog			0	0	0	0	0	0	0	0	0	0	0	0	0	0	0	0	0	0	0	0	0
22035	Tnfsf10	1	0	0	0	22035	Gene_ID	M. musculus	22035	M. musculus	Tnfsf10	tumor necrosis factor (ligand) superfamily, member 10	GO:0090200 positive regulation of release of cytochrome c from mitochondria;GO:0090199 regulation of release of cytochrome c from mitochondria;GO:2001238 positive regulation of extrinsic apoptotic signaling pathway		0	0	0	0	0	0	0	0	0	0	0	0	0	0	0	0	0	0	0	0	0
20652	Soat1	0	0	1	0	20652	Gene_ID	M. musculus	20652	M. musculus	Soat1	sterol O-acyltransferase 1	GO:0010878 cholesterol storage;GO:0042986 positive regulation of amyloid precursor protein biosynthetic process;GO:0034433 steroid esterification		0	0	0	1	0	0	0	0	0	0	0	0	0	0	0	0	0	0	0	0	0
544971	Bdp1	1	0	0	0	544971	Gene_ID	M. musculus	544971	M. musculus	Bdp1	B double prime 1, subunit of RNA polymerase III transcription initiation factor IIIB	GO:0070898 RNA polymerase III preinitiation complex assembly;GO:0006384 transcription initiation at RNA polymerase III promoter;GO:0006383 transcription by RNA polymerase III		0	0	0	0	0	0	0	0	0	0	0	0	0	0	0	0	0	0	0	0	0
103172	Chchd10	1	0	0	0	103172	Gene_ID	M. musculus	103172	M. musculus	Chchd10	coiled-coil-helix-coiled-coil-helix domain containing 10	GO:0090143 nucleoid organization;GO:0090144 mitochondrial nucleoid organization;GO:0031930 mitochondria-nucleus signaling pathway		0	0	0	0	0	0	0	1	0	1	0	0	0	0	0	0	0	0	1	0	0
83925	Trps1	1	0	0	0	83925	Gene_ID	M. musculus	83925	M. musculus	Trps1	transcriptional repressor GATA binding 1	GO:1902043 positive regulation of extrinsic apoptotic signaling pathway via death domain receptors;GO:1902041 regulation of extrinsic apoptotic signaling pathway via death domain receptors;GO:0032330 regulation of chondrocyte differentiation		0	0	0	0	0	0	0	0	0	0	0	0	0	0	0	0	0	0	0	0	0
231225	Tapt1	1	0	0	0	231225	Gene_ID	M. musculus	231225	M. musculus	Tapt1	transmembrane anterior posterior transformation 1	GO:0035437 maintenance of protein localization in endoplasmic reticulum;GO:0045724 positive regulation of cilium assembly;GO:0072595 maintenance of protein localization in organelle		0	0	0	0	0	0	0	1	0	0	0	0	0	0	0	0	0	0	0	0	0
242291	Impad1	1	0	0	0	242291	Gene_ID	M. musculus	242291	M. musculus	Bpnt2	3'(2'), 5'-bisphosphate nucleotidase 2	GO:0046855 inositol phosphate dephosphorylation;GO:0046838 phosphorylated carbohydrate dephosphorylation;GO:0071545 inositol phosphate catabolic process		0	0	0	0	0	0	0	0	0	0	0	0	0	0	0	0	0	0	0	0	0
70361	Lman1	1	0	0	0	70361	Gene_ID	M. musculus	70361	M. musculus	Lman1	lectin, mannose-binding, 1	GO:0007029 endoplasmic reticulum organization;GO:0006888 endoplasmic reticulum to Golgi vesicle-mediated transport;GO:0007030 Golgi organization		0	0	0	0	0	0	0	0	0	0	0	0	0	0	0	1	0	0	0	0	0
72580	Zufsp	0	0	0	1	72580	Gene_ID	M. musculus	72580	M. musculus	Zup1	zinc finger containing ubiquitin peptidase 1	GO:0010468 regulation of gene expression;GO:0060255 regulation of macromolecule metabolic process;GO:0019222 regulation of metabolic process		0	0	0	0	0	0	0	0	0	0	0	0	0	0	0	0	0	0	0	0	1
74148	Cluh	1	0	0	0	74148	Gene_ID	M. musculus	74148	M. musculus	Cluh	clustered mitochondria (cluA/CLU1) homolog	GO:0048312 intracellular distribution of mitochondria;GO:0048311 mitochondrion distribution;GO:0051646 mitochondrion localization		0	0	0	0	0	0	0	0	0	1	0	0	0	0	0	0	0	0	0	0	0
29864	Rnf11	1	0	0	0	29864	Gene_ID	M. musculus	29864	M. musculus	Rnf11	ring finger protein 11	GO:0051865 protein autoubiquitination;GO:0016567 protein ubiquitination;GO:0006511 ubiquitin-dependent protein catabolic process		0	0	0	0	0	0	0	0	0	0	0	0	0	0	0	0	0	0	0	0	0
235574	Atp2c1	0	0	1	0	235574	Gene_ID	M. musculus	235574	M. musculus	Atp2c1	ATPase, Ca++-sequestering	GO:0032468 Golgi calcium ion homeostasis;GO:0032472 Golgi calcium ion transport;GO:0030026 cellular manganese ion homeostasis		0	0	0	0	0	0	0	0	0	0	0	0	0	0	0	0	0	0	0	0	0
16418	Eif6	1	0	0	0	16418	Gene_ID	M. musculus	16418	M. musculus	Eif6	eukaryotic translation initiation factor 6	GO:1902626 assembly of large subunit precursor of preribosome;GO:0042256 mature ribosome assembly;GO:0000054 ribosomal subunit export from nucleus		1	0	1	1	1	0	0	1	0	0	1	0	1	1	0	0	0	0	1	1	0
70122	Mllt3	0	0	0	1	70122	Gene_ID	M. musculus	70122	M. musculus	Mllt3	myeloid/lymphoid or mixed-lineage leukemia; translocated to, 3	GO:2000096 positive regulation of Wnt signaling pathway, planar cell polarity pathway;GO:2000052 positive regulation of non-canonical Wnt signaling pathway;GO:2000095 regulation of Wnt signaling pathway, planar cell polarity pathway		0	0	0	0	0	0	0	0	0	0	0	0	0	0	0	0	0	1	0	0	1
18046	Nfyc	1	0	0	0	18046	Gene_ID	M. musculus	18046	M. musculus	Nfyc	nuclear transcription factor-Y gamma	GO:0080182 histone H3-K4 trimethylation;GO:0051568 histone H3-K4 methylation;GO:0018023 peptidyl-lysine trimethylation		0	0	0	0	0	1	0	0	0	0	0	0	0	0	0	0	0	0	0	0	0
77038	Arfgap2	1	0	0	0	77038	Gene_ID	M. musculus	77038	M. musculus	Arfgap2	ADP-ribosylation factor GTPase activating protein 2	GO:0048200 Golgi transport vesicle coating;GO:0048205 COPI coating of Golgi vesicle;GO:0035964 COPI-coated vesicle budding		0	0	0	0	0	0	0	0	0	0	0	0	0	0	0	1	0	0	0	0	0
17937	Nab2	0	0	0	1	17937	Gene_ID	M. musculus	17937	M. musculus	Nab2	Ngfi-A binding protein 2	GO:0016480 negative regulation of transcription by RNA polymerase III;GO:1902949 positive regulation of tau-protein kinase activity;GO:1902947 regulation of tau-protein kinase activity		0	0	0	0	0	0	0	0	0	0	0	0	0	0	0	0	0	0	0	0	1
195040	Tmem199	1	0	0	0	195040	Gene_ID	M. musculus	195040	M. musculus	Tmem199	transmembrane protein 199	GO:0070072 vacuolar proton-transporting V-type ATPase complex assembly;GO:0070070 proton-transporting V-type ATPase complex assembly;GO:1905146 lysosomal protein catabolic process		0	0	0	0	0	0	0	0	0	0	0	0	0	0	0	0	0	0	0	0	0
66965	Ctu2	1	0	0	0	66965	Gene_ID	M. musculus	66965	M. musculus	Ctu2	cytosolic thiouridylase subunit 2	GO:0002143 tRNA wobble position uridine thiolation;GO:0034227 tRNA thio-modification;GO:0002098 tRNA wobble uridine modification		1	0	0	0	0	1	0	0	0	0	0	0	0	0	0	0	0	0	0	0	0
52626	Cdkn2aipnl	1	0	0	0	52626	Gene_ID	M. musculus	52626	M. musculus	Cdkn2aipnl	CDKN2A interacting protein N-terminal like			0	0	0	0	0	0	0	0	0	0	0	0	0	0	0	0	0	0	0	0	0
229898	Gbp5	0	0	0	1	229898	Gene_ID	M. musculus	229898	M. musculus	Gbp5	guanylate binding protein 5	GO:0032741 positive regulation of interleukin-18 production;GO:0032661 regulation of interleukin-18 production;GO:1900227 positive regulation of NLRP3 inflammasome complex assembly		0	0	0	0	0	0	0	1	0	0	0	0	0	0	1	0	0	0	0	0	1
69207	Srsf11	1	0	0	0	69207	Gene_ID	M. musculus	69207	M. musculus	Srsf11	serine and arginine-rich splicing factor 11	GO:0008150 biological_process		1	0	0	0	0	0	0	0	0	0	0	1	0	0	0	0	0	0	0	1	0
67439	Xab2	1	0	0	0	67439	Gene_ID	M. musculus	67439	M. musculus	Xab2	XPA binding protein 2	GO:0000349 generation of catalytic spliceosome for first transesterification step;GO:0000393 spliceosomal conformational changes to generate catalytic conformation;GO:0006283 transcription-coupled nucleotide-excision repair		1	0	0	0	0	0	0	0	0	0	0	1	1	0	0	0	0	0	0	0	0
140546	Eri3	1	0	0	0	140546	Gene_ID	M. musculus	140546	M. musculus	Eri3	exoribonuclease 3	GO:0000459 exonucleolytic trimming involved in rRNA processing;GO:0000467 exonucleolytic trimming to generate mature 3'-end of 5.8S rRNA from tricistronic rRNA transcript (SSU-rRNA, 5.8S rRNA, LSU-rRNA);GO:0031125 rRNA 3'-end processing		1	0	0	0	0	0	0	0	0	0	1	0	0	0	0	0	0	0	0	0	0
76787	Ppfia3	1	0	0	0	76787	Gene_ID	M. musculus	76787	M. musculus	Ppfia3	protein tyrosine phosphatase, receptor type, f polypeptide (PTPRF), interacting protein (liprin), alpha 3	GO:0016081 synaptic vesicle docking;GO:0048172 regulation of short-term neuronal synaptic plasticity;GO:0006904 vesicle docking involved in exocytosis		0	0	0	0	0	0	0	0	0	0	0	0	0	0	0	0	0	0	0	0	0
11658	Alcam	1	0	0	0	11658	Gene_ID	M. musculus	11658	M. musculus	Alcam	activated leukocyte cell adhesion molecule	GO:0008045 motor neuron axon guidance;GO:0007157 heterophilic cell-cell adhesion via plasma membrane cell adhesion molecules;GO:0098742 cell-cell adhesion via plasma-membrane adhesion molecules		0	0	0	0	0	0	0	0	0	0	0	0	0	0	0	0	0	0	0	0	0
214854	Neurl3	0	0	0	1	214854	Gene_ID	M. musculus	214854	M. musculus	Neurl3	neuralized E3 ubiquitin protein ligase 3	GO:0016567 protein ubiquitination;GO:0032446 protein modification by small protein conjugation;GO:0070647 protein modification by small protein conjugation or removal		0	0	0	0	0	0	0	0	0	0	0	0	0	0	0	0	0	0	0	0	1
70294	Rnf126	1	0	0	0	70294	Gene_ID	M. musculus	70294	M. musculus	Rnf126	ring finger protein 126	GO:0071629 cytoplasm protein quality control by the ubiquitin-proteasome system;GO:0140455 cytoplasm protein quality control;GO:0071218 cellular response to misfolded protein		0	0	0	0	0	0	0	0	0	0	0	0	0	0	0	0	0	0	0	0	0
545428	Ccdc141	0	0	0	1	545428	Gene_ID	M. musculus	545428	M. musculus	Ccdc141	coiled-coil domain containing 141	GO:0070593 dendrite self-avoidance;GO:0051642 centrosome localization;GO:0061842 microtubule organizing center localization		0	0	0	0	0	0	0	0	0	0	0	0	0	0	0	0	0	0	0	0	1
13026	Pcyt1a	0	0	0	1	13026	Gene_ID	M. musculus	13026	M. musculus	Pcyt1a	phosphate cytidylyltransferase 1, choline, alpha isoform	GO:0006657 CDP-choline pathway;GO:0006656 phosphatidylcholine biosynthetic process;GO:0046470 phosphatidylcholine metabolic process		0	0	0	0	0	0	0	0	0	0	0	0	0	0	0	0	1	0	0	0	1
66902	Mtap	1	0	0	0	66902	Gene_ID	M. musculus	66902	M. musculus	Mtap	methylthioadenosine phosphorylase	GO:0019509 L-methionine salvage from methylthioadenosine;GO:0006166 purine ribonucleoside salvage;GO:0043174 nucleoside salvage		0	0	0	0	0	1	0	0	0	0	0	0	0	0	0	0	0	0	0	0	0
68995	Mcts1	0	1	0	0	68995	Gene_ID	M. musculus	68995	M. musculus	Mcts1	malignant T cell amplified sequence 1	GO:0032790 ribosome disassembly;GO:0075522 IRES-dependent viral translational initiation;GO:0001731 formation of translation preinitiation complex		0	0	0	0	0	0	0	0	0	0	0	0	1	0	0	0	0	0	0	0	0
68046	2700062C07Rik	1	0	0	0	68046	Gene_ID	M. musculus	68046	M. musculus	2700062C07Rik	RIKEN cDNA 2700062C07 gene	GO:0008150 biological_process		0	0	0	0	0	0	0	0	0	0	0	0	0	0	0	0	0	0	0	0	0
234374	Ddx49	1	0	0	0	234374	Gene_ID	M. musculus	234374	M. musculus	Ddx49	DEAD box helicase 49	GO:0044357 regulation of rRNA stability;GO:1902374 regulation of rRNA catabolic process;GO:0043487 regulation of RNA stability		1	0	0	1	0	0	0	0	0	0	0	0	0	0	0	0	0	0	0	0	0
227695	Spout1	1	0	0	0	227695	Gene_ID	M. musculus	227695	M. musculus	Spout1	SPOUT domain containing methyltransferase 1	GO:0051661 maintenance of centrosome location;GO:0051657 maintenance of organelle location;GO:0035196 miRNA processing		1	0	0	1	0	1	0	0	0	0	0	0	0	0	0	0	0	0	0	0	0
72590	Ppme1	0	0	1	0	72590	Gene_ID	M. musculus	72590	M. musculus	Ppme1	protein phosphatase methylesterase 1	GO:0032606 type I interferon production;GO:0006482 protein demethylation;GO:0008214 protein dealkylation		0	0	0	0	0	0	0	0	0	0	0	0	0	0	0	0	0	0	0	0	0
18969	Pola2	1	0	0	0	18969	Gene_ID	M. musculus	18969	M. musculus	Pola2	polymerase (DNA directed), alpha 2	GO:0006269 DNA replication, synthesis of RNA primer;GO:0006270 DNA replication initiation;GO:0006606 protein import into nucleus		0	0	0	0	0	0	0	1	0	0	0	0	0	0	0	0	0	0	0	0	0
269113	Nup54	1	0	0	0	269113	Gene_ID	M. musculus	269113	M. musculus	Nup54	nucleoporin 54	GO:0036228 protein localization to nuclear inner membrane;GO:0006607 NLS-bearing protein import into nucleus;GO:0090435 protein localization to nuclear envelope		1	0	0	0	0	0	1	1	0	1	0	1	0	0	0	0	0	0	0	1	0
12798	Cnn2	0	0	0	1	12798	Gene_ID	M. musculus	12798	M. musculus	Cnn2	calponin 2	GO:1905522 negative regulation of macrophage migration;GO:1905517 macrophage migration;GO:0050765 negative regulation of phagocytosis		0	0	0	0	0	0	0	0	0	0	0	0	0	0	1	0	0	1	0	0	1
103573	Xpo1	0	0	1	0	103573	Gene_ID	M. musculus	103573	M. musculus	Xpo1	exportin 1	GO:0000055 ribosomal large subunit export from nucleus;GO:0000056 ribosomal small subunit export from nucleus;GO:0000054 ribosomal subunit export from nucleus		0	0	0	0	0	0	1	1	0	0	1	0	0	0	0	0	0	0	0	1	0
19656	Rbmxl1	1	0	0	0	19656	Gene_ID	M. musculus	19656	M. musculus	Rbmxl1	RNA binding motif protein, X-linked like-1	GO:0048026 positive regulation of mRNA splicing, via spliceosome;GO:0050685 positive regulation of mRNA processing;GO:0033120 positive regulation of RNA splicing		1	0	0	0	0	0	0	0	0	0	0	1	0	0	0	0	0	0	0	0	0
56046	Uqcc1	1	0	0	0	56046	Gene_ID	M. musculus	56046	M. musculus	Uqcc1	ubiquinol-cytochrome c reductase complex assembly factor 1	GO:0017062 respiratory chain complex III assembly;GO:0034551 mitochondrial respiratory chain complex III assembly;GO:0017004 cytochrome complex assembly		0	0	0	0	0	0	0	0	0	1	0	0	0	0	0	0	0	0	0	0	0
12215	Bsg	1	0	0	0	12215	Gene_ID	M. musculus	12215	M. musculus	Bsg	basigin	GO:1904466 positive regulation of matrix metallopeptidase secretion;GO:1904464 regulation of matrix metallopeptidase secretion;GO:0046598 positive regulation of viral entry into host cell		0	0	0	0	0	0	0	0	0	0	0	0	0	0	0	0	0	0	0	0	0
170676	Peg10	0	0	0	1	170676	Gene_ID	M. musculus	170676	M. musculus	Peg10	paternally expressed 10	GO:0110077 vesicle-mediated intercellular transport;GO:0010496 intercellular transport;GO:0030512 negative regulation of transforming growth factor beta receptor signaling pathway		0	0	0	0	0	0	0	0	0	0	0	0	0	0	0	0	0	0	0	1	1
11461	Actb	0	0	0	1	11461	Gene_ID	M. musculus	11461	M. musculus	Actb	actin, beta	GO:0072749 cellular response to cytochalasin B;GO:1901328 response to cytochalasin B;GO:0051621 regulation of norepinephrine uptake		0	0	0	0	0	0	0	0	0	0	0	0	0	0	1	0	0	0	0	0	1
59125	Nek7	0	0	1	0	59125	Gene_ID	M. musculus	59125	M. musculus	Nek7	NIMA (never in mitosis gene a)-related expressed kinase 7	GO:1900227 positive regulation of NLRP3 inflammasome complex assembly;GO:0035864 response to potassium ion;GO:0035865 cellular response to potassium ion	yes	0	0	0	0	0	0	0	0	0	0	0	0	0	0	0	0	0	0	0	0	0
668936	Rpl5-ps2	0	0	1	0	668936	Gene_ID	M. musculus	668936	M. musculus	Rpl5-ps2	ribisomal protein L5, pseudogene 2			0	0	0	0	0	0	0	0	0	0	0	0	0	0	0	0	0	0	0	0	0
59028	Rcl1	0	0	1	0	59028	Gene_ID	M. musculus	59028	M. musculus	Rcl1	RNA terminal phosphate cyclase-like 1	GO:0000480 endonucleolytic cleavage in 5'-ETS of tricistronic rRNA transcript (SSU-rRNA, 5.8S rRNA, LSU-rRNA);GO:0000447 endonucleolytic cleavage in ITS1 to separate SSU-rRNA from 5.8S rRNA and LSU-rRNA from tricistronic rRNA transcript (SSU-rRNA, 5.8S rRNA, LSU-rRNA);GO:0000478 endonucleolytic cleavage involved in rRNA processing		0	0	0	0	0	0	0	0	1	0	1	0	0	0	0	0	0	0	0	0	0
226153	Twnk	1	0	0	0	226153	Gene_ID	M. musculus	226153	M. musculus	Twnk	twinkle mtDNA helicase	GO:0034214 protein hexamerization;GO:0006264 mitochondrial DNA replication;GO:0006390 mitochondrial transcription		0	0	0	0	1	0	0	0	0	1	0	0	0	0	0	0	0	0	0	0	0
230737	Gnl2	1	0	0	0	230737	Gene_ID	M. musculus	230737	M. musculus	Gnl2	guanine nucleotide binding protein-like 2 (nucleolar)	GO:0042254 ribosome biogenesis;GO:0022613 ribonucleoprotein complex biogenesis;GO:0044085 cellular component biogenesis		1	0	1	0	0	0	0	0	0	0	0	0	0	0	0	0	0	0	0	0	0
19179	Psmc1	1	0	0	0	19179	Gene_ID	M. musculus	19179	M. musculus	Psmc1	protease (prosome, macropain) 26S subunit, ATPase 1	GO:1901215 negative regulation of neuron death;GO:0043161 proteasome-mediated ubiquitin-dependent protein catabolic process;GO:0010498 proteasomal protein catabolic process		1	0	0	0	0	0	1	0	0	0	0	0	0	0	0	1	0	0	0	0	0
70430	Tbce	0	0	1	0	70430	Gene_ID	M. musculus	70430	M. musculus	Tbce	tubulin-specific chaperone E	GO:0048936 peripheral nervous system neuron axonogenesis;GO:0007023 post-chaperonin tubulin folding pathway;GO:0014889 muscle atrophy		0	1	0	0	0	0	0	0	0	0	0	0	0	0	0	0	0	0	0	0	0
69786	Tprkb	0	0	1	0	69786	Gene_ID	M. musculus	69786	M. musculus	Tprkb	Tp53rk binding protein	GO:0002949 tRNA threonylcarbamoyladenosine modification;GO:0000722 telomere maintenance via recombination;GO:0070525 tRNA threonylcarbamoyladenosine metabolic process		0	0	0	0	0	1	0	0	0	0	0	0	0	0	0	0	0	0	0	0	0
243937	Zfp536	0	0	0	1	243937	Gene_ID	M. musculus	243937	M. musculus	Zfp536	zinc finger protein 536	GO:0048387 negative regulation of retinoic acid receptor signaling pathway;GO:0048385 regulation of retinoic acid receptor signaling pathway;GO:0045665 negative regulation of neuron differentiation		0	0	0	0	0	0	0	0	0	0	0	0	0	0	0	0	0	0	0	0	1
11766	Ap1g2	1	0	0	0	11766	Gene_ID	M. musculus	11766	M. musculus	Ap1g2	adaptor protein complex AP-1, gamma 2 subunit	GO:0006896 Golgi to vacuole transport;GO:0006892 post-Golgi vesicle-mediated transport;GO:0007034 vacuolar transport		0	0	0	0	0	0	0	1	0	0	0	0	0	0	0	0	0	0	0	0	0
78697	Pus7	1	0	0	0	78697	Gene_ID	M. musculus	78697	M. musculus	Pus7	pseudouridylate synthase 7	GO:0031119 tRNA pseudouridine synthesis;GO:2000380 regulation of mesoderm development;GO:1990481 mRNA pseudouridine synthesis		1	0	0	1	0	1	0	0	0	0	0	1	0	0	0	0	0	0	0	0	0
72042	Cotl1	0	0	0	1	72042	Gene_ID	M. musculus	72042	M. musculus	Cotl1	coactosin-like 1 (Dictyostelium)	GO:0050832 defense response to fungus;GO:0009620 response to fungus;GO:0030833 regulation of actin filament polymerization		0	0	0	0	0	0	0	0	0	0	0	0	0	0	0	0	0	0	0	0	1
228790	Asxl1	0	0	1	0	228790	Gene_ID	M. musculus	228790	M. musculus	Asxl1	ASXL transcriptional regulator 1	GO:0035359 negative regulation of peroxisome proliferator activated receptor signaling pathway;GO:0035564 regulation of kidney size;GO:0048386 positive regulation of retinoic acid receptor signaling pathway		0	0	0	0	0	0	0	0	0	0	0	0	0	0	0	0	0	0	0	0	0
71732	Vps11	0	0	0	1	71732	Gene_ID	M. musculus	71732	M. musculus	Vps11	VPS11, CORVET/HOPS core subunit	GO:0034058 endosomal vesicle fusion;GO:2000643 positive regulation of early endosome to late endosome transport;GO:1903651 positive regulation of cytoplasmic transport		0	0	0	0	0	0	0	1	0	0	0	0	0	0	0	0	0	0	0	0	1
54170	Rragc	1	0	0	0	54170	Gene_ID	M. musculus	54170	M. musculus	Rragc	Ras-related GTP binding C	GO:0034198 cellular response to amino acid starvation;GO:1903432 regulation of TORC1 signaling;GO:0032008 positive regulation of TOR signaling		0	0	0	0	0	0	1	0	0	0	0	0	0	0	0	0	0	0	0	0	0
52535	Mettl17	0	0	1	0	52535	Gene_ID	M. musculus	52535	M. musculus	Mettl17	methyltransferase like 17	GO:0042274 ribosomal small subunit biogenesis;GO:0042254 ribosome biogenesis;GO:0032259 methylation		0	0	0	0	0	1	0	0	0	0	0	0	0	0	0	0	0	0	0	0	0
57377	Mogs	1	0	0	0	57377	Gene_ID	M. musculus	57377	M. musculus	Mogs	mannosyl-oligosaccharide glucosidase	GO:0009311 oligosaccharide metabolic process;GO:0006487 protein N-linked glycosylation;GO:0006486 protein glycosylation		0	0	0	0	1	0	0	0	0	0	0	0	0	0	0	0	0	0	0	0	0
110611	Hdlbp	1	0	0	0	110611	Gene_ID	M. musculus	110611	M. musculus	Hdlbp	high density lipoprotein (HDL) binding protein	GO:0008203 cholesterol metabolic process;GO:0016125 sterol metabolic process;GO:1902652 secondary alcohol metabolic process		0	0	0	0	0	0	0	0	0	0	0	0	0	0	0	0	0	0	0	0	0
317757	Gimap5	0	0	0	1	317757	Gene_ID	M. musculus	317757	M. musculus	Gimap5	GTPase, IMAP family member 5	GO:0032831 positive regulation of CD4-positive, CD25-positive, alpha-beta regulatory T cell differentiation;GO:0032829 regulation of CD4-positive, CD25-positive, alpha-beta regulatory T cell differentiation;GO:0002729 positive regulation of natural killer cell cytokine production		0	0	0	0	0	0	0	0	0	1	0	0	0	0	1	0	0	1	0	0	1
381903	Alg8	0	0	1	0	381903	Gene_ID	M. musculus	381903	M. musculus	Alg8	asparagine-linked glycosylation 8 (alpha-1,3-glucosyltransferase)	GO:0006490 oligosaccharide-lipid intermediate biosynthetic process;GO:0018279 protein N-linked glycosylation via asparagine;GO:0018196 peptidyl-asparagine modification		0	0	0	0	0	0	0	0	0	0	0	0	0	0	0	1	0	0	0	0	0
67465	Sf3a1	0	0	1	0	67465	Gene_ID	M. musculus	67465	M. musculus	Sf3a1	splicing factor 3a, subunit 1	GO:1903241 U2-type prespliceosome assembly;GO:0000245 spliceosomal complex assembly;GO:0022618 ribonucleoprotein complex assembly		0	0	0	0	0	0	0	0	0	0	0	1	1	0	0	0	0	0	0	0	0
115490184	Gm42427	0	0	0	1	115490184	Gene_ID	M. musculus	115490184	M. musculus	Gm42427	predicted gene 42427			0	0	0	0	0	0	0	0	0	0	0	0	0	0	0	0	0	0	0	0	1
19883	Rora	1	0	0	0	19883	Gene_ID	M. musculus	19883	M. musculus	Rora	RAR-related orphan receptor alpha	GO:0021924 cell proliferation in external granule layer;GO:0021930 cerebellar granule cell precursor proliferation;GO:0021534 cell proliferation in hindbrain		0	0	0	0	0	0	0	0	0	0	0	0	0	0	0	0	0	0	0	1	0
233893	Zfp764	0	0	0	1	233893	Gene_ID	M. musculus	233893	M. musculus	Zfp764	zinc finger protein 764	GO:0006357 regulation of transcription by RNA polymerase II;GO:0006355 regulation of DNA-templated transcription;GO:1903506 regulation of nucleic acid-templated transcription		0	0	0	0	0	0	0	0	0	0	0	0	0	0	0	0	0	0	0	0	1
68095	Ociad1	1	0	0	0	68095	Gene_ID	M. musculus	68095	M. musculus	Ociad1	OCIA domain containing 1	GO:2000736 regulation of stem cell differentiation;GO:0045595 regulation of cell differentiation;GO:0050793 regulation of developmental process		0	0	0	0	0	0	0	0	0	0	0	0	0	0	0	0	0	0	0	0	0
16443	Itsn1	0	0	0	1	16443	Gene_ID	M. musculus	16443	M. musculus	Itsn1	intersectin 1 (SH3 domain protein 1A)	GO:2001288 positive regulation of caveolin-mediated endocytosis;GO:0150007 clathrin-dependent synaptic vesicle endocytosis;GO:2001286 regulation of caveolin-mediated endocytosis		0	0	0	0	0	0	0	0	0	0	0	0	0	0	0	0	0	0	0	0	1
74781	Wipi2	1	0	0	0	74781	Gene_ID	M. musculus	74781	M. musculus	Wipi2	WD repeat domain, phosphoinositide interacting 2	GO:0061739 protein lipidation involved in autophagosome assembly;GO:0006501 C-terminal protein lipidation;GO:0098792 xenophagy		0	0	0	0	1	0	0	0	0	1	0	0	0	0	0	0	0	0	0	0	0
12660	Chka	1	0	0	0	12660	Gene_ID	M. musculus	12660	M. musculus	Chka	choline kinase alpha	GO:0006580 ethanolamine metabolic process;GO:0006657 CDP-choline pathway;GO:0019695 choline metabolic process	yes	0	0	0	0	0	0	0	0	0	0	0	0	0	0	0	0	0	0	0	0	0
30058	Timm8a1	1	0	0	0	30058	Gene_ID	M. musculus	30058	M. musculus	Timm8a1	translocase of inner mitochondrial membrane 8A1	GO:0006626 protein targeting to mitochondrion;GO:0072655 establishment of protein localization to mitochondrion;GO:0070585 protein localization to mitochondrion		0	0	0	0	0	0	0	1	0	1	0	0	0	0	0	0	0	0	0	0	0
214897	Csnk1g1	1	0	0	0	214897	Gene_ID	M. musculus	214897	M. musculus	Csnk1g1	casein kinase 1, gamma 1	GO:0090263 positive regulation of canonical Wnt signaling pathway;GO:0030177 positive regulation of Wnt signaling pathway;GO:0018105 peptidyl-serine phosphorylation	yes	0	0	0	0	0	0	0	0	0	0	0	0	0	0	0	0	0	0	0	0	0
234135	Nsd3	0	0	0	1	234135	Gene_ID	M. musculus	234135	M. musculus	Nsd3	nuclear receptor binding SET domain protein 3	GO:2001255 positive regulation of histone H3-K36 trimethylation;GO:0000416 positive regulation of histone H3-K36 methylation;GO:2001253 regulation of histone H3-K36 trimethylation		0	0	0	0	0	1	0	0	0	0	0	0	0	0	0	0	0	0	0	0	1
66314	Tpd52l2	1	0	0	0	66314	Gene_ID	M. musculus	66314	M. musculus	Tpd52l2	tumor protein D52-like 2	GO:0008150 biological_process		0	0	0	0	0	0	0	0	0	0	0	0	0	0	0	0	0	0	0	0	0
210933	Adgrb3	0	0	0	1	210933	Gene_ID	M. musculus	210933	M. musculus	Adgrb3	adhesion G protein-coupled receptor B3	GO:0061743 motor learning;GO:0016322 neuron remodeling;GO:0099558 maintenance of synapse structure		0	0	0	0	0	0	0	0	0	0	0	0	0	0	0	0	0	0	0	0	1
57874	Hacd3	1	0	0	0	57874	Gene_ID	M. musculus	57874	M. musculus	Hacd3	3-hydroxyacyl-CoA dehydratase 3	GO:0046726 positive regulation by virus of viral protein levels in host cell;GO:0046719 regulation by virus of viral protein levels in host cell;GO:0042761 very long-chain fatty acid biosynthetic process		0	0	0	0	0	0	0	0	0	0	0	0	0	0	0	0	0	0	0	0	0
100609	Nsun5	1	0	0	0	100609	Gene_ID	M. musculus	100609	M. musculus	Nsun5	NOL1/NOP2/Sun domain family, member 5	GO:0070475 rRNA base methylation;GO:0031167 rRNA methylation;GO:0022038 corpus callosum development		1	0	0	0	0	1	0	0	0	0	0	0	0	0	0	0	0	0	0	0	0
17135	Mafk	1	0	0	0	17135	Gene_ID	M. musculus	17135	M. musculus	Mafk	v-maf musculoaponeurotic fibrosarcoma oncogene family, protein K (avian)	GO:0000122 negative regulation of transcription by RNA polymerase II;GO:0045892 negative regulation of DNA-templated transcription;GO:1903507 negative regulation of nucleic acid-templated transcription		0	0	0	0	0	0	1	0	0	0	0	0	0	0	0	0	0	0	0	0	0
12034	Phb2	1	0	0	0	12034	Gene_ID	M. musculus	12034	M. musculus	Phb2	prohibitin 2	GO:1900208 regulation of cardiolipin metabolic process;GO:1990051 activation of protein kinase C activity;GO:0060762 regulation of branching involved in mammary gland duct morphogenesis		0	0	0	0	0	0	0	1	0	1	0	0	0	0	0	0	0	0	0	0	0
18412	Sqstm1	0	0	0	1	18412	Gene_ID	M. musculus	18412	M. musculus	Sqstm1	sequestosome 1	GO:0070342 brown fat cell proliferation;GO:0070341 fat cell proliferation;GO:0035973 aggrephagy		0	0	0	0	0	0	1	1	0	0	0	0	0	0	0	0	1	0	0	0	1
108150	Galnt7	0	0	1	0	108150	Gene_ID	M. musculus	108150	M. musculus	Galnt7	polypeptide N-acetylgalactosaminyltransferase 7	GO:0006493 protein O-linked glycosylation;GO:0006486 protein glycosylation;GO:0043413 macromolecule glycosylation		0	0	0	0	0	0	0	0	0	0	0	0	0	0	0	0	0	0	0	0	0
17714	Grpel2	1	0	0	0	17714	Gene_ID	M. musculus	17714	M. musculus	Grpel2	GrpE-like 2, mitochondrial	GO:0030150 protein import into mitochondrial matrix;GO:0044743 protein transmembrane import into intracellular organelle;GO:0065002 intracellular protein transmembrane transport		0	1	0	0	0	0	0	1	0	1	0	0	0	0	0	0	0	0	0	0	0
21664	Phlda1	0	0	0	1	21664	Gene_ID	M. musculus	21664	M. musculus	Phlda1	pleckstrin homology like domain, family A, member 1	GO:0045210 FasL biosynthetic process;GO:0009101 glycoprotein biosynthetic process;GO:0009100 glycoprotein metabolic process		0	0	0	0	0	0	0	0	0	0	0	0	0	0	0	0	0	0	0	0	1
18786	Plaa	1	0	0	0	18786	Gene_ID	M. musculus	18786	M. musculus	Plaa	phospholipase A2, activating protein	GO:1900045 negative regulation of protein K63-linked ubiquitination;GO:0032430 positive regulation of phospholipase A2 activity;GO:0010992 ubiquitin recycling		0	0	0	0	0	0	0	0	0	0	0	0	0	0	0	0	0	0	0	0	0
66384	Srp19	1	0	0	0	66384	Gene_ID	M. musculus	66384	M. musculus	Srp19	signal recognition particle 19	GO:0006617 SRP-dependent cotranslational protein targeting to membrane, signal sequence recognition;GO:0006614 SRP-dependent cotranslational protein targeting to membrane;GO:0006613 cotranslational protein targeting to membrane		0	0	0	0	0	0	0	1	0	1	0	1	0	0	0	0	0	0	0	0	0
116914	Slc19a2	1	0	0	0	116914	Gene_ID	M. musculus	116914	M. musculus	Slc19a2	solute carrier family 19 (thiamine transporter), member 2	GO:0071934 thiamine transmembrane transport;GO:0015888 thiamine transport;GO:0045117 azole transmembrane transport		0	0	0	0	0	0	0	0	0	0	0	0	0	0	0	0	0	0	0	0	0
216821	Tmem11	1	0	0	0	216821	Gene_ID	M. musculus	216821	M. musculus	Tmem11	transmembrane protein 11	GO:0007007 inner mitochondrial membrane organization;GO:0007006 mitochondrial membrane organization;GO:0007005 mitochondrion organization		0	0	0	0	0	0	0	0	0	1	0	0	0	0	0	0	0	0	0	0	0
97961	Nol12	1	0	0	0	97961	Gene_ID	M. musculus	97961	M. musculus	Nol12	nucleolar protein 12			0	0	0	0	0	0	0	0	0	0	0	0	0	0	0	0	0	0	0	0	0
14828	Hspa5	1	0	0	0	14828	Gene_ID	M. musculus	14828	M. musculus	Hspa5	heat shock protein 5	GO:0021577 hindbrain structural organization;GO:0021589 cerebellum structural organization;GO:0036498 IRE1-mediated unfolded protein response		0	1	0	0	0	0	1	1	0	1	0	0	0	0	0	0	0	0	0	1	0
21453	Tcof1	1	0	0	0	21453	Gene_ID	M. musculus	21453	M. musculus	Tcof1	treacle ribosome biogenesis factor 1	GO:0042790 nucleolar large rRNA transcription by RNA polymerase I;GO:0014029 neural crest formation;GO:0006360 transcription by RNA polymerase I		1	0	0	1	0	0	0	0	0	0	0	0	0	0	0	0	0	0	0	0	0
66663	Uba5	1	0	0	0	66663	Gene_ID	M. musculus	66663	M. musculus	Uba5	ubiquitin-like modifier activating enzyme 5	GO:1990564 protein polyufmylation;GO:1990592 protein K69-linked ufmylation;GO:0071569 protein ufmylation		0	0	0	0	0	0	0	0	0	0	0	0	0	0	0	0	0	0	0	0	0
66865	Pmpca	0	0	1	0	66865	Gene_ID	M. musculus	66865	M. musculus	Pmpca	peptidase (mitochondrial processing) alpha	GO:0006627 protein processing involved in protein targeting to mitochondrion;GO:0034982 mitochondrial protein processing;GO:0006626 protein targeting to mitochondrion		0	0	0	0	0	0	0	1	0	1	0	0	0	0	0	0	0	0	0	0	0
67739	Slc48a1	1	0	0	0	67739	Gene_ID	M. musculus	67739	M. musculus	Slc48a1	solute carrier family 48 (heme transporter), member 1	GO:0015886 heme transport;GO:1901678 iron coordination entity transport;GO:0006826 iron ion transport		0	0	0	0	0	0	0	0	0	0	0	0	0	0	0	0	0	0	0	0	0
227720	Nup214	1	0	0	0	227720	Gene_ID	M. musculus	227720	M. musculus	Nup214	nucleoporin 214	GO:0006611 protein export from nucleus;GO:0006406 mRNA export from nucleus;GO:0006405 RNA export from nucleus		1	0	0	0	0	0	1	1	0	0	0	1	0	0	0	0	0	0	0	1	0
17356	Afdn	0	0	1	0	17356	Gene_ID	M. musculus	17356	M. musculus	Afdn	afadin, adherens junction formation factor	GO:0061884 regulation of mini excitatory postsynaptic potential;GO:0061885 positive regulation of mini excitatory postsynaptic potential;GO:2000049 positive regulation of cell-cell adhesion mediated by cadherin		0	0	0	0	0	0	0	0	0	0	0	0	0	0	0	0	0	0	0	0	0
227333	Dgkd	0	1	0	0	227333	Gene_ID	M. musculus	227333	M. musculus	Dgkd	diacylglycerol kinase, delta	GO:0090038 negative regulation of protein kinase C signaling;GO:2000370 positive regulation of clathrin-dependent endocytosis;GO:0046834 lipid phosphorylation	yes	0	0	0	0	0	0	0	0	0	0	0	0	0	0	0	0	0	0	0	0	0
100039988	Gm11826	1	0	0	0	100039988	Gene_ID	M. musculus	100039988	M. musculus	Gm11826	predicted gene 11826			0	0	0	0	0	0	0	0	0	0	0	0	0	0	0	0	0	0	0	0	0
18634	Pex7	0	0	1	0	18634	Gene_ID	M. musculus	18634	M. musculus	Pex7	peroxisomal biogenesis factor 7	GO:0008611 ether lipid biosynthetic process;GO:0046504 glycerol ether biosynthetic process;GO:0097384 cellular lipid biosynthetic process		0	0	0	0	0	0	0	1	0	1	0	0	0	0	0	0	0	0	0	0	0
20893	Bhlhe40	0	0	1	0	20893	Gene_ID	M. musculus	20893	M. musculus	Bhlhe40	basic helix-loop-helix family, member e40	GO:0043153 entrainment of circadian clock by photoperiod;GO:0009648 photoperiodism;GO:0009649 entrainment of circadian clock		0	0	0	0	0	0	0	0	0	0	0	0	0	0	0	0	0	0	0	0	0
80859	Nfkbiz	0	0	0	1	80859	Gene_ID	M. musculus	80859	M. musculus	Nfkbiz	nuclear factor of kappa light polypeptide gene enhancer in B cells inhibitor, zeta	GO:2000321 positive regulation of T-helper 17 cell differentiation;GO:2000318 positive regulation of T-helper 17 type immune response;GO:2000319 regulation of T-helper 17 cell differentiation		0	0	0	0	0	0	0	0	0	0	0	0	0	0	1	0	0	0	0	0	1
75573	Prr29	1	0	0	0	75573	Gene_ID	M. musculus	75573	M. musculus	Prr29	proline rich 29	GO:0008150 biological_process		0	0	0	0	0	0	0	0	0	0	0	0	0	0	0	0	0	0	0	0	0
50933	Uchl3	1	0	0	0	50933	Gene_ID	M. musculus	50933	M. musculus	Uchl3	ubiquitin carboxyl-terminal esterase L3 (ubiquitin thiolesterase)	GO:0042755 eating behavior;GO:0007628 adult walking behavior;GO:0090659 walking behavior		0	0	0	0	0	0	0	0	0	0	0	0	0	0	0	0	0	0	0	0	0
67166	Arl8b	0	0	0	1	67166	Gene_ID	M. musculus	67166	M. musculus	Arl8b	ADP-ribosylation factor-like 8B	GO:0002505 antigen processing and presentation of polysaccharide antigen via MHC class II;GO:0002747 antigen processing and presentation following phagocytosis;GO:0046754 viral exocytosis		0	0	0	0	0	0	0	0	0	0	0	0	0	0	0	0	0	1	0	0	1
71957	Ints11	1	0	0	0	71957	Gene_ID	M. musculus	71957	M. musculus	Ints11	integrator complex subunit 11	GO:0016180 snRNA processing;GO:0016073 snRNA metabolic process;GO:0034470 ncRNA processing		1	0	0	0	0	0	0	0	0	0	0	0	0	0	0	0	0	0	0	0	0
27979	Eif3b	1	0	0	0	27979	Gene_ID	M. musculus	27979	M. musculus	Eif3b	eukaryotic translation initiation factor 3, subunit B	GO:0075525 viral translational termination-reinitiation;GO:0075522 IRES-dependent viral translational initiation;GO:0019081 viral translation		0	0	0	1	1	0	0	0	0	0	0	1	0	1	0	0	0	0	0	0	0
16647	Kpna2	1	0	0	0	16647	Gene_ID	M. musculus	16647	M. musculus	Kpna2	karyopherin (importin) alpha 2	GO:0075506 entry of viral genome into host nucleus through nuclear pore complex via importin;GO:0075732 viral penetration into host nucleus;GO:0075733 intracellular transport of virus		0	0	0	0	0	0	0	1	0	0	0	0	0	0	0	0	0	0	0	1	0
21881	Tkt	1	0	0	0	21881	Gene_ID	M. musculus	21881	M. musculus	Tkt	transketolase	GO:0046166 glyceraldehyde-3-phosphate biosynthetic process;GO:0009052 pentose-phosphate shunt, non-oxidative branch;GO:0019682 glyceraldehyde-3-phosphate metabolic process		0	0	0	0	0	0	0	0	0	0	0	0	0	0	0	0	0	0	0	0	0
67187	Zmynd19	1	0	0	0	67187	Gene_ID	M. musculus	67187	M. musculus	Zmynd19	zinc finger, MYND domain containing 19	GO:0008150 biological_process		0	0	0	0	0	0	0	0	0	0	0	0	0	0	0	0	0	0	0	0	0
110109	Nop2	1	0	0	0	110109	Gene_ID	M. musculus	110109	M. musculus	Nop2	NOP2 nucleolar protein	GO:0070475 rRNA base methylation;GO:0031167 rRNA methylation;GO:0000027 ribosomal large subunit assembly		1	0	1	0	0	1	0	0	0	0	0	0	1	0	0	0	0	0	0	0	0
66618	Snrnp27	1	0	0	0	66618	Gene_ID	M. musculus	66618	M. musculus	Snrnp27	small nuclear ribonucleoprotein 27 (U4/U6.U5)	GO:0008380 RNA splicing;GO:0006397 mRNA processing;GO:0016071 mRNA metabolic process		1	0	0	0	0	0	0	0	0	0	0	1	0	0	0	0	0	0	0	0	0
19053	Ppp2cb	1	0	0	0	19053	Gene_ID	M. musculus	19053	M. musculus	Ppp2cb	protein phosphatase 2 (formerly 2A), catalytic subunit, beta isoform	GO:1904528 positive regulation of microtubule binding;GO:1904526 regulation of microtubule binding;GO:0010288 response to lead ion		0	0	0	0	0	0	0	0	0	1	0	0	0	0	0	0	0	0	0	0	0
213753	Zfp598	1	0	0	0	213753	Gene_ID	M. musculus	213753	M. musculus	Zfp598	zinc finger protein 598	GO:1990116 ribosome-associated ubiquitin-dependent protein catabolic process;GO:0072344 rescue of stalled ribosome;GO:0006414 translational elongation		0	0	0	1	1	0	0	0	0	0	0	0	0	0	0	0	0	0	0	0	0
14200	Fhl2	0	0	0	1	14200	Gene_ID	M. musculus	14200	M. musculus	Fhl2	four and a half LIM domains 2	GO:0055011 atrial cardiac muscle cell differentiation;GO:0055014 atrial cardiac muscle cell development;GO:0055015 ventricular cardiac muscle cell development		0	0	0	0	0	0	0	0	0	0	0	0	0	0	0	0	1	0	0	0	1
18115	Nnt	1	0	0	0	18115	Gene_ID	M. musculus	18115	M. musculus	Nnt	nicotinamide nucleotide transhydrogenase	GO:1903285 positive regulation of hydrogen peroxide catabolic process;GO:2000295 regulation of hydrogen peroxide catabolic process;GO:0032364 oxygen homeostasis		0	0	0	0	0	0	0	0	0	0	0	0	0	0	0	0	0	0	0	0	0
217707	Coq6	0	0	1	0	217707	Gene_ID	M. musculus	217707	M. musculus	Coq6	coenzyme Q6 monooxygenase	GO:0006744 ubiquinone biosynthetic process;GO:1901663 quinone biosynthetic process;GO:0006743 ubiquinone metabolic process		0	0	0	0	0	0	0	0	0	0	0	0	0	0	0	0	0	0	0	0	0
231887	Pdap1	1	0	0	0	231887	Gene_ID	M. musculus	231887	M. musculus	Pdap1	PDGFA associated protein 1	GO:0048008 platelet-derived growth factor receptor signaling pathway;GO:0007169 transmembrane receptor protein tyrosine kinase signaling pathway;GO:0007167 enzyme-linked receptor protein signaling pathway		0	0	0	0	0	0	0	0	0	0	0	0	0	0	0	0	0	0	0	0	0
224742	Abcf1	1	0	0	0	224742	Gene_ID	M. musculus	224742	M. musculus	Abcf1	ATP-binding cassette, sub-family F (GCN20), member 1	GO:0006413 translational initiation;GO:0045727 positive regulation of translation;GO:0034250 positive regulation of cellular amide metabolic process		0	0	0	1	1	0	0	0	0	0	0	0	0	1	0	0	0	0	1	0	0
71807	Tars2	0	0	1	0	71807	Gene_ID	M. musculus	71807	M. musculus	Tars2	threonyl-tRNA synthetase 2, mitochondrial (putative)	GO:0006435 threonyl-tRNA aminoacylation;GO:0006418 tRNA aminoacylation for protein translation;GO:0043039 tRNA aminoacylation		0	0	0	0	0	1	0	0	0	0	0	0	0	0	0	0	0	0	0	0	0
56088	Psmg1	1	0	0	0	56088	Gene_ID	M. musculus	56088	M. musculus	Psmg1	proteasome (prosome, macropain) assembly chaperone 1	GO:0080129 proteasome core complex assembly;GO:0021924 cell proliferation in external granule layer;GO:0021930 cerebellar granule cell precursor proliferation		0	0	0	0	0	0	0	0	0	0	0	0	0	0	0	0	0	0	0	0	0
52397	Zfp644	1	0	0	0	52397	Gene_ID	M. musculus	52397	M. musculus	Zfp644	zinc finger protein 644	GO:0006357 regulation of transcription by RNA polymerase II;GO:0006355 regulation of DNA-templated transcription;GO:1903506 regulation of nucleic acid-templated transcription		0	0	0	0	0	0	0	0	0	0	0	0	0	0	0	0	0	0	0	0	0
23942	Mta2	1	0	0	0	23942	Gene_ID	M. musculus	23942	M. musculus	Mta2	metastasis-associated gene family, member 2	GO:0042659 regulation of cell fate specification;GO:0010453 regulation of cell fate commitment;GO:0010762 regulation of fibroblast migration		0	0	0	0	0	1	0	0	0	0	0	0	0	0	0	0	0	0	0	0	0
22123	Psmd3	1	0	0	0	22123	Gene_ID	M. musculus	22123	M. musculus	Psmd3	proteasome (prosome, macropain) 26S subunit, non-ATPase, 3	GO:0042176 regulation of protein catabolic process;GO:0006511 ubiquitin-dependent protein catabolic process;GO:0019941 modification-dependent protein catabolic process		1	0	0	0	0	0	1	0	0	0	0	0	0	0	0	0	0	0	0	0	0
12520	Cd81	1	0	0	0	12520	Gene_ID	M. musculus	12520	M. musculus	Cd81	CD81 antigen	GO:0043126 regulation of 1-phosphatidylinositol 4-kinase activity;GO:0043128 positive regulation of 1-phosphatidylinositol 4-kinase activity;GO:1905676 positive regulation of adaptive immune memory response		0	0	0	0	0	0	0	1	0	0	0	0	0	0	0	0	0	0	0	0	0
70356	St13	1	0	0	0	70356	Gene_ID	M. musculus	70356	M. musculus	St13	suppression of tumorigenicity 13	GO:0061084 negative regulation of protein refolding;GO:0061083 regulation of protein refolding;GO:1903333 negative regulation of protein folding		0	1	0	0	0	0	1	0	0	0	0	0	0	0	0	0	0	0	0	1	0
67223	Rrp15	1	0	0	0	67223	Gene_ID	M. musculus	67223	M. musculus	Rrp15	ribosomal RNA processing 15 homolog	GO:0000470 maturation of LSU-rRNA;GO:0000460 maturation of 5.8S rRNA;GO:0042273 ribosomal large subunit biogenesis		1	0	1	0	0	0	0	0	0	0	1	0	0	0	0	0	0	0	0	0	0
17764	Mtf1	0	0	1	0	17764	Gene_ID	M. musculus	17764	M. musculus	Mtf1	metal response element binding transcription factor 1	GO:1990079 cartilage homeostasis;GO:0071294 cellular response to zinc ion;GO:0010043 response to zinc ion		0	0	0	0	0	0	0	0	0	0	0	0	0	0	0	0	0	0	0	0	0
78611	Btbd19	1	0	0	0	78611	Gene_ID	M. musculus	78611	M. musculus	Btbd19	BTB (POZ) domain containing 19	GO:0008150 biological_process		0	0	0	0	0	0	0	0	0	0	0	0	0	0	0	0	0	0	0	0	0
80886	Senp3	1	0	0	0	80886	Gene_ID	M. musculus	80886	M. musculus	Senp3	SUMO/sentrin specific peptidase 3	GO:0016926 protein desumoylation;GO:0070646 protein modification by small protein removal;GO:0018205 peptidyl-lysine modification		1	0	0	0	0	0	0	0	0	0	0	0	0	0	0	0	0	0	0	0	0
66615	Atg4b	1	0	0	0	66615	Gene_ID	M. musculus	66615	M. musculus	Atg4b	autophagy related 4B, cysteine peptidase	GO:0031173 otolith mineralization completed early in development;GO:0045299 otolith mineralization;GO:0051697 protein delipidation		0	0	0	0	0	0	0	0	0	1	0	0	0	0	0	0	0	0	0	0	0
66664	Tmem41a	1	0	0	0	66664	Gene_ID	M. musculus	66664	M. musculus	Tmem41a	transmembrane protein 41a	GO:0008150 biological_process		0	0	0	0	0	0	0	0	0	0	0	0	0	0	0	0	0	0	0	0	0
68916	Cdkal1	1	0	0	0	68916	Gene_ID	M. musculus	68916	M. musculus	Cdkal1	CDK5 regulatory subunit associated protein 1-like 1	GO:0035600 tRNA methylthiolation;GO:1990145 maintenance of translational fidelity;GO:0006400 tRNA modification		1	0	0	0	1	1	0	0	0	0	0	0	0	0	0	0	0	0	0	0	0
66549	Aggf1	0	0	1	0	66549	Gene_ID	M. musculus	66549	M. musculus	Aggf1	angiogenic factor with G patch and FHA domains 1	GO:0001938 positive regulation of endothelial cell proliferation;GO:0001936 regulation of endothelial cell proliferation;GO:0045766 positive regulation of angiogenesis		0	0	0	0	0	0	0	0	0	0	0	0	0	0	0	0	0	0	0	0	0
27886	Dgcr14	1	0	0	0	27886	Gene_ID	M. musculus	27886	M. musculus	Ess2	ess-2 splicing factor	GO:0008380 RNA splicing;GO:0006397 mRNA processing;GO:0016071 mRNA metabolic process		1	0	0	0	0	0	0	0	0	0	0	1	0	0	0	0	0	0	0	0	0
17876	Myef2	0	0	0	1	17876	Gene_ID	M. musculus	17876	M. musculus	Myef2	myelin basic protein expression factor 2, repressor	GO:2000815 regulation of mRNA stability involved in response to oxidative stress;GO:0010610 regulation of mRNA stability involved in response to stress;GO:0043488 regulation of mRNA stability		0	0	0	1	0	0	0	0	0	0	0	1	0	0	0	0	0	0	0	0	1
108037	Shmt2	1	0	0	0	108037	Gene_ID	M. musculus	108037	M. musculus	Shmt2	serine hydroxymethyltransferase 2 (mitochondrial)	GO:0019264 glycine biosynthetic process from serine;GO:0006564 L-serine biosynthetic process;GO:0006565 L-serine catabolic process		0	0	0	1	0	0	0	0	0	0	0	0	0	0	0	0	0	0	1	0	0
18030	Nfil3	1	0	0	0	18030	Gene_ID	M. musculus	18030	M. musculus	Nfil3	nuclear factor, interleukin 3, regulated	GO:0001779 natural killer cell differentiation;GO:0071353 cellular response to interleukin-4;GO:0070670 response to interleukin-4		0	0	0	0	0	0	0	0	0	0	0	0	0	0	0	0	0	0	0	0	0
67418	Ppil4	0	0	1	0	67418	Gene_ID	M. musculus	67418	M. musculus	Ppil4	peptidylprolyl isomerase (cyclophilin)-like 4	GO:1901407 regulation of phosphorylation of RNA polymerase II C-terminal domain;GO:0000413 protein peptidyl-prolyl isomerization;GO:0018208 peptidyl-proline modification		0	0	0	0	0	0	0	0	0	0	0	1	0	0	0	0	0	0	0	0	0
22247	Umps	1	0	0	0	22247	Gene_ID	M. musculus	22247	M. musculus	Umps	uridine monophosphate synthetase	GO:0044205 'de novo' UMP biosynthetic process;GO:0006225 UDP biosynthetic process;GO:0009194 pyrimidine ribonucleoside diphosphate biosynthetic process		0	0	0	0	0	0	0	0	0	0	0	0	0	0	0	0	0	0	0	0	0
76688	Arfrp1	0	0	1	0	76688	Gene_ID	M. musculus	76688	M. musculus	Arfrp1	ADP-ribosylation factor related protein 1	GO:0034067 protein localization to Golgi apparatus;GO:0043001 Golgi to plasma membrane protein transport;GO:0006893 Golgi to plasma membrane transport		0	0	0	0	0	0	0	1	0	0	0	0	0	0	0	1	0	0	0	0	0
665181	Gm11964	0	0	0	1	665181	Gene_ID	M. musculus	665181	M. musculus	Gm11964	predicted gene 11964			0	0	0	0	0	0	0	0	0	0	0	0	0	0	0	0	0	0	0	0	1
23950	Dnajb6	1	0	0	0	23950	Gene_ID	M. musculus	23950	M. musculus	Dnajb6	DnaJ heat shock protein family (Hsp40) member B6	GO:0060715 syncytiotrophoblast cell differentiation involved in labyrinthine layer development;GO:0090084 negative regulation of inclusion body assembly;GO:0060710 chorio-allantoic fusion		0	1	0	0	0	0	1	1	0	0	0	0	0	0	0	0	0	0	0	1	0
72355	Cdpf1	0	0	1	0	72355	Gene_ID	M. musculus	72355	M. musculus	Cdpf1	cysteine rich, DPF motif domain containing 1	GO:0008150 biological_process		0	0	0	0	0	0	0	0	0	0	0	0	0	0	0	0	0	0	0	0	0
56742	Psrc1	1	0	0	0	56742	Gene_ID	M. musculus	56742	M. musculus	Psrc1	proline/serine-rich coiled-coil 1	GO:0045737 positive regulation of cyclin-dependent protein serine/threonine kinase activity;GO:1904031 positive regulation of cyclin-dependent protein kinase activity;GO:0031116 positive regulation of microtubule polymerization		0	0	0	0	0	0	0	0	0	0	0	0	0	0	0	0	0	0	0	0	0
21787	Tfg	1	0	0	0	21787	Gene_ID	M. musculus	21787	M. musculus	Tfg	Trk-fused gene	GO:0006888 endoplasmic reticulum to Golgi vesicle-mediated transport;GO:0048193 Golgi vesicle transport;GO:0046907 intracellular transport		0	0	0	0	0	0	0	0	0	0	0	0	0	0	0	1	0	0	0	0	0
100182	Akna	0	0	0	1	100182	Gene_ID	M. musculus	100182	M. musculus	Akna	AT-hook transcription factor	GO:0060234 neuroblast delamination;GO:0021849 neuroblast division in subventricular zone;GO:0060232 delamination		0	0	0	0	0	0	0	0	0	0	0	0	0	0	1	0	0	0	0	0	1
271377	Zbtb11	0	0	0	1	271377	Gene_ID	M. musculus	271377	M. musculus	Zbtb11	zinc finger and BTB domain containing 11	GO:0006355 regulation of DNA-templated transcription;GO:1903506 regulation of nucleic acid-templated transcription;GO:2001141 regulation of RNA biosynthetic process		0	0	0	0	0	0	0	0	0	0	0	0	0	0	0	0	0	0	0	0	1
170822	Usp33	1	0	0	0	170822	Gene_ID	M. musculus	170822	M. musculus	Usp33	ubiquitin specific peptidase 33	GO:0071108 protein K48-linked deubiquitination;GO:0070536 protein K63-linked deubiquitination;GO:0051298 centrosome duplication		0	0	0	0	0	0	0	0	0	0	0	0	0	0	0	0	0	0	0	0	0
67101	2310039H08Rik	0	0	1	0	67101	Gene_ID	M. musculus	67101	M. musculus	2310039H08Rik	RIKEN cDNA 2310039H08 gene	GO:0008150 biological_process		0	0	0	0	0	0	0	0	0	0	0	0	0	0	0	0	0	0	0	0	0
327655	Ppip5k1	0	0	1	0	327655	Gene_ID	M. musculus	327655	M. musculus	Ppip5k1	diphosphoinositol pentakisphosphate kinase 1	GO:0006020 inositol metabolic process;GO:0032958 inositol phosphate biosynthetic process;GO:0043647 inositol phosphate metabolic process	yes	0	0	0	0	0	0	0	0	0	0	0	0	0	0	0	0	0	0	0	0	0
66087	Emc3	1	0	0	0	66087	Gene_ID	M. musculus	66087	M. musculus	Emc3	ER membrane protein complex subunit 3	GO:0045050 protein insertion into ER membrane by stop-transfer membrane-anchor sequence;GO:0071816 tail-anchored membrane protein insertion into ER membrane;GO:0045048 protein insertion into ER membrane		0	0	0	0	0	0	0	1	0	0	0	0	0	0	0	0	0	0	0	0	0
69617	Pitrm1	1	0	0	0	69617	Gene_ID	M. musculus	69617	M. musculus	Pitrm1	pitrilysin metallepetidase 1	GO:0016485 protein processing;GO:0051604 protein maturation;GO:0006508 proteolysis		0	0	0	0	0	0	0	0	0	0	0	0	0	0	0	0	0	0	0	0	0
52874	Pum3	1	0	0	0	52874	Gene_ID	M. musculus	52874	M. musculus	Pum3	pumilio RNA-binding family member 3	GO:0010835 regulation of protein ADP-ribosylation;GO:0006417 regulation of translation;GO:0034248 regulation of cellular amide metabolic process		0	0	0	1	0	0	0	0	0	0	0	1	0	0	0	0	0	0	0	0	0
72068	Cnot2	1	0	0	0	72068	Gene_ID	M. musculus	72068	M. musculus	Cnot2	CCR4-NOT transcription complex, subunit 2	GO:0010606 positive regulation of cytoplasmic mRNA processing body assembly;GO:0010603 regulation of cytoplasmic mRNA processing body assembly;GO:0000289 nuclear-transcribed mRNA poly(A) tail shortening		1	0	0	1	0	0	0	0	0	0	0	1	0	0	0	0	0	0	0	0	0
227715	Exosc2	0	0	1	0	227715	Gene_ID	M. musculus	227715	M. musculus	Exosc2	exosome component 2	GO:0071034 CUT catabolic process;GO:0071043 CUT metabolic process;GO:0071051 polyadenylation-dependent snoRNA 3'-end processing		0	0	0	1	0	1	0	0	0	0	1	1	0	0	0	0	0	0	0	0	0
11465	Actg1	0	0	0	1	11465	Gene_ID	M. musculus	11465	M. musculus	Actg1	actin, gamma, cytoplasmic 1	GO:0150111 regulation of transepithelial transport;GO:1902396 protein localization to bicellular tight junction;GO:0150105 protein localization to cell-cell junction		0	0	0	0	0	0	0	0	0	0	0	0	1	0	0	0	0	0	0	0	1
244059	Chd2	1	0	0	0	244059	Gene_ID	M. musculus	244059	M. musculus	Chd2	chromodomain helicase DNA binding protein 2	GO:0060218 hematopoietic stem cell differentiation;GO:0034728 nucleosome organization;GO:0002244 hematopoietic progenitor cell differentiation		0	0	0	0	0	0	0	0	0	0	0	0	0	0	0	0	0	0	0	0	0
60441	Mrpl38	1	0	0	0	60441	Gene_ID	M. musculus	60441	M. musculus	Mrpl38	mitochondrial ribosomal protein L38	GO:0032543 mitochondrial translation;GO:0140053 mitochondrial gene expression;GO:0006412 translation		0	0	0	0	1	0	0	0	0	0	0	0	0	0	0	0	0	0	0	0	0
68493	Ndufaf4	1	0	0	0	68493	Gene_ID	M. musculus	68493	M. musculus	Ndufaf4	NADH:ubiquinone oxidoreductase complex assembly factor 4	GO:0010257 NADH dehydrogenase complex assembly;GO:0032981 mitochondrial respiratory chain complex I assembly;GO:0033108 mitochondrial respiratory chain complex assembly		0	0	0	0	0	0	0	0	0	1	0	0	0	0	0	0	0	0	0	0	0
231713	Naa25	1	0	0	0	231713	Gene_ID	M. musculus	231713	M. musculus	Naa25	N(alpha)-acetyltransferase 25, NatB auxiliary subunit	GO:0017196 N-terminal peptidyl-methionine acetylation;GO:0018206 peptidyl-methionine modification;GO:0006474 N-terminal protein amino acid acetylation		0	0	0	0	0	0	0	0	0	0	0	0	0	0	0	0	0	0	0	0	0
12850	Coq7	1	0	0	0	12850	Gene_ID	M. musculus	12850	M. musculus	Coq7	demethyl-Q 7	GO:0006744 ubiquinone biosynthetic process;GO:1901663 quinone biosynthetic process;GO:0006743 ubiquinone metabolic process		0	0	0	0	0	0	0	0	0	1	0	0	0	0	0	0	0	0	0	0	0
67959	Puf60	1	0	0	0	67959	Gene_ID	M. musculus	67959	M. musculus	Puf60	poly-U binding splicing factor 60	GO:0000380 alternative mRNA splicing, via spliceosome;GO:0006376 mRNA splice site selection;GO:0000245 spliceosomal complex assembly		1	0	0	0	0	0	0	0	0	0	0	1	1	0	0	0	0	0	0	0	0
102635661	Gm5915	0	0	0	1	102635661	Gene_ID	M. musculus	102635661	M. musculus	Gm5915	myosin light polypeptide 6-like			0	0	0	0	0	0	0	0	0	0	0	0	0	0	0	0	0	0	0	0	1
100087	Kti12	1	0	0	0	100087	Gene_ID	M. musculus	100087	M. musculus	Kti12	KTI12 homolog, chromatin associated			0	0	0	0	0	0	0	0	0	0	0	0	0	0	0	0	0	0	0	0	0
19744	Rheb	0	0	0	1	19744	Gene_ID	M. musculus	19744	M. musculus	Rheb	Ras homolog enriched in brain	GO:2000074 regulation of type B pancreatic cell development;GO:0048714 positive regulation of oligodendrocyte differentiation;GO:0120163 negative regulation of cold-induced thermogenesis		0	0	0	0	0	0	1	0	0	0	0	0	0	0	0	0	1	0	0	0	1
15528	Hspe1	1	0	0	0	15528	Gene_ID	M. musculus	15528	M. musculus	Hspe1	heat shock protein 1 (chaperonin 10)	GO:0051085 chaperone cofactor-dependent protein refolding;GO:0051084 'de novo' post-translational protein folding;GO:0006458 'de novo' protein folding		0	1	0	0	0	0	0	0	0	0	0	0	0	0	0	0	0	0	0	0	0
19714	Rev3l	0	0	1	0	19714	Gene_ID	M. musculus	19714	M. musculus	Rev3l	REV3 like, DNA directed polymerase zeta catalytic subunit	GO:0042276 error-prone translesion synthesis;GO:0019985 translesion synthesis;GO:0006301 postreplication repair		0	0	0	0	0	0	0	0	0	0	0	0	0	0	0	0	0	0	0	0	0
12226	Btg1	0	0	0	1	12226	Gene_ID	M. musculus	12226	M. musculus	Btg1	BTG anti-proliferation factor 1	GO:0045603 positive regulation of endothelial cell differentiation;GO:2000271 positive regulation of fibroblast apoptotic process;GO:2000269 regulation of fibroblast apoptotic process		0	0	0	0	0	1	0	0	0	0	0	0	0	0	0	0	0	0	0	0	1
432940	Otulin	1	0	0	0	432940	Gene_ID	M. musculus	432940	M. musculus	Otulin	OTU deubiquitinase with linear linkage specificity	GO:1990108 protein linear deubiquitination;GO:0070423 nucleotide-binding oligomerization domain containing signaling pathway;GO:0070431 nucleotide-binding oligomerization domain containing 2 signaling pathway		0	0	0	0	0	0	0	0	0	0	0	0	0	0	0	0	0	0	0	0	0
102339	Cog4	0	0	1	0	102339	Gene_ID	M. musculus	102339	M. musculus	Cog4	component of oligomeric golgi complex 4	GO:0048213 Golgi vesicle prefusion complex stabilization;GO:0000301 retrograde transport, vesicle recycling within Golgi;GO:0006891 intra-Golgi vesicle-mediated transport		0	0	0	0	0	0	0	0	0	0	0	0	0	0	0	1	0	0	0	0	0
15159	Hccs	1	0	0	0	15159	Gene_ID	M. musculus	15159	M. musculus	Hccs	holocytochrome c synthetase	GO:0017003 protein-heme linkage;GO:0017006 protein-tetrapyrrole linkage;GO:0018063 cytochrome c-heme linkage		0	0	0	0	0	0	0	0	0	0	0	0	0	0	0	0	0	0	0	0	0
170767	Rfxap	0	0	1	0	170767	Gene_ID	M. musculus	170767	M. musculus	Rfxap	regulatory factor X-associated protein	GO:0045944 positive regulation of transcription by RNA polymerase II;GO:0045893 positive regulation of DNA-templated transcription;GO:1903508 positive regulation of nucleic acid-templated transcription		0	0	0	0	0	0	0	0	0	0	0	0	0	0	0	0	0	0	0	0	0
107071	Wdr74	1	0	0	0	107071	Gene_ID	M. musculus	107071	M. musculus	Wdr74	WD repeat domain 74	GO:0001825 blastocyst formation;GO:0042273 ribosomal large subunit biogenesis;GO:0001824 blastocyst development		1	0	1	0	0	0	0	0	0	0	0	0	0	0	0	0	0	0	0	0	0
210009	Mtrr	0	0	0	1	210009	Gene_ID	M. musculus	210009	M. musculus	Mtrr	5-methyltetrahydrofolate-homocysteine methyltransferase reductase	GO:1904041 regulation of cystathionine beta-synthase activity;GO:1904042 negative regulation of cystathionine beta-synthase activity;GO:0043418 homocysteine catabolic process		0	0	0	0	0	1	0	0	0	0	0	0	0	0	0	0	0	0	0	0	1
209012	Ulk4	0	0	0	1	209012	Gene_ID	M. musculus	209012	M. musculus	Ulk4	unc-51-like kinase 4	GO:0036445 neuronal stem cell division;GO:0032053 ciliary basal body organization;GO:0048103 somatic stem cell division	yes	0	0	0	0	0	0	0	0	0	0	0	0	0	0	1	0	0	0	0	0	1
382034	Gse1	0	0	0	1	382034	Gene_ID	M. musculus	382034	M. musculus	Gse1	genetic suppressor element 1, coiled-coil protein	GO:0008150 biological_process		0	0	0	0	0	0	0	0	0	0	0	0	0	0	0	0	0	0	0	0	1
13660	Ehd1	1	0	0	0	13660	Gene_ID	M. musculus	13660	M. musculus	Ehd1	EH-domain containing 1	GO:0010886 positive regulation of cholesterol storage;GO:2001137 positive regulation of endocytic recycling;GO:0034383 low-density lipoprotein particle clearance		0	0	0	0	0	0	0	1	0	0	0	0	0	0	0	0	0	0	0	0	0
60533	Cd274	0	0	0	1	60533	Gene_ID	M. musculus	60533	M. musculus	Cd274	CD274 antigen	GO:0002843 regulation of tolerance induction to tumor cell;GO:0002845 positive regulation of tolerance induction to tumor cell;GO:1905404 positive regulation of activated CD8-positive, alpha-beta T cell apoptotic process		0	0	0	0	0	0	0	0	0	0	0	0	0	0	1	0	0	1	0	0	1
57376	Smarce1	1	0	0	0	57376	Gene_ID	M. musculus	57376	M. musculus	Smarce1	SWI/SNF related, matrix associated, actin dependent regulator of chromatin, subfamily e, member 1	GO:0006337 nucleosome disassembly;GO:0032986 protein-DNA complex disassembly;GO:2000819 regulation of nucleotide-excision repair		0	0	0	0	0	0	0	0	0	0	0	0	0	0	0	0	0	0	0	0	0
52857	Gramd1a	0	0	0	1	52857	Gene_ID	M. musculus	52857	M. musculus	Gramd1a	GRAM domain containing 1A	GO:0071397 cellular response to cholesterol;GO:0032366 intracellular sterol transport;GO:0036315 cellular response to sterol		0	0	0	0	0	0	0	0	0	0	0	0	0	0	1	0	0	0	0	0	1
20639	Snrpb2	1	0	0	0	20639	Gene_ID	M. musculus	20639	M. musculus	Snrpb2	U2 small nuclear ribonucleoprotein B	GO:0000375 RNA splicing, via transesterification reactions;GO:0000377 RNA splicing, via transesterification reactions with bulged adenosine as nucleophile;GO:0000398 mRNA splicing, via spliceosome		1	0	0	0	0	0	0	0	0	0	0	1	0	0	0	0	0	0	0	0	0
545808	Rps2-ps5	0	0	1	0	545808	Gene_ID	M. musculus	545808	M. musculus	Rps2-ps5	ribosomal protein S2, pseudogene 5			0	0	0	0	0	0	0	0	0	0	0	0	0	0	0	0	0	0	0	0	0
252966	Cables2	1	0	0	0	252966	Gene_ID	M. musculus	252966	M. musculus	Cables2	CDK5 and Abl enzyme substrate 2	GO:0051301 cell division;GO:0051726 regulation of cell cycle;GO:0007049 cell cycle		0	0	0	0	0	0	0	0	0	0	0	0	0	0	0	0	0	0	0	0	0
17768	Mthfd2	1	0	0	0	17768	Gene_ID	M. musculus	17768	M. musculus	Mthfd2	methylenetetrahydrofolate dehydrogenase (NAD+ dependent), methenyltetrahydrofolate cyclohydrolase	GO:0035999 tetrahydrofolate interconversion;GO:0046653 tetrahydrofolate metabolic process;GO:0006760 folic acid-containing compound metabolic process		0	0	0	0	0	0	0	0	0	0	0	0	0	0	0	0	0	0	0	0	0
20163	Rsu1	1	0	0	0	20163	Gene_ID	M. musculus	20163	M. musculus	Rsu1	Ras suppressor protein 1	GO:2000179 positive regulation of neural precursor cell proliferation;GO:2000177 regulation of neural precursor cell proliferation;GO:0061351 neural precursor cell proliferation		0	0	0	0	0	0	0	0	0	0	0	0	0	0	0	0	0	0	0	0	0
243853	Fkrp	1	0	0	0	243853	Gene_ID	M. musculus	243853	M. musculus	Fkrp	fukutin related protein	GO:0035269 protein O-linked mannosylation;GO:0035268 protein mannosylation;GO:0097502 mannosylation		0	0	0	0	1	0	0	0	0	0	0	0	0	0	0	0	0	0	0	0	0
107358	Tm9sf3	0	0	1	0	107358	Gene_ID	M. musculus	107358	M. musculus	Tm9sf3	transmembrane 9 superfamily member 3	GO:0072657 protein localization to membrane;GO:0051668 localization within membrane;GO:0008104 protein localization		0	0	0	0	0	0	0	0	0	0	0	0	0	0	0	0	0	0	0	0	0
93762	Smarca5	1	0	0	0	93762	Gene_ID	M. musculus	93762	M. musculus	Smarca5	SWI/SNF related, matrix associated, actin dependent regulator of chromatin, subfamily a, member 5	GO:1903379 regulation of mitotic chromosome condensation;GO:1905213 negative regulation of mitotic chromosome condensation;GO:1902340 negative regulation of chromosome condensation		0	0	0	0	0	0	0	0	0	0	0	0	0	0	0	0	0	0	0	0	0
18432	Mybbp1a	1	0	0	0	18432	Gene_ID	M. musculus	18432	M. musculus	Mybbp1a	MYB binding protein (P160) 1a	GO:1903450 regulation of G1 to G0 transition;GO:2000210 positive regulation of anoikis;GO:0045945 positive regulation of transcription by RNA polymerase III		1	0	1	0	0	0	0	0	0	0	0	0	0	0	0	0	0	0	0	0	0
14462	Gata3	0	0	0	1	14462	Gene_ID	M. musculus	14462	M. musculus	Gata3	GATA binding protein 3	GO:2000606 regulation of cell proliferation involved in mesonephros development;GO:2000607 negative regulation of cell proliferation involved in mesonephros development;GO:2000702 regulation of fibroblast growth factor receptor signaling pathway involved in ureteric bud formation		0	0	0	0	0	0	0	0	0	0	0	0	0	0	1	0	0	1	0	0	1
56368	Cyb561d2	0	0	1	0	56368	Gene_ID	M. musculus	56368	M. musculus	Cyb561d2	cytochrome b-561 domain containing 2	GO:0140576 ascorbate homeostasis;GO:0055081 anion homeostasis;GO:0050801 ion homeostasis		0	0	0	0	0	0	0	0	0	0	0	0	0	0	0	0	0	0	0	0	0
13714	Elk4	0	0	1	0	13714	Gene_ID	M. musculus	13714	M. musculus	Elk4	ELK4, member of ETS oncogene family	GO:0070932 histone H3 deacetylation;GO:0016575 histone deacetylation;GO:0006476 protein deacetylation		0	0	0	0	0	0	0	0	0	0	0	0	0	0	0	0	0	0	0	0	0
56698	Phax	1	0	0	0	56698	Gene_ID	M. musculus	56698	M. musculus	Phax	phosphorylated adaptor for RNA export	GO:0006408 snRNA export from nucleus;GO:0051030 snRNA transport;GO:0097064 ncRNA export from nucleus		0	0	0	1	0	0	0	1	0	0	0	0	0	0	0	0	0	0	0	1	0
66083	Setd6	0	0	1	0	66083	Gene_ID	M. musculus	66083	M. musculus	Setd6	SET domain containing 6	GO:0018026 peptidyl-lysine monomethylation;GO:0018022 peptidyl-lysine methylation;GO:0006479 protein methylation		0	0	0	0	0	1	0	0	0	0	0	0	0	0	0	0	0	0	0	0	0
22193	Ube2e3	0	0	0	1	22193	Gene_ID	M. musculus	22193	M. musculus	Ube2e3	ubiquitin-conjugating enzyme E2E 3	GO:0070979 protein K11-linked ubiquitination;GO:0070534 protein K63-linked ubiquitination;GO:0070936 protein K48-linked ubiquitination		0	0	0	0	0	0	0	0	0	0	0	0	0	0	0	0	0	0	0	0	1
227699	Nup188	1	0	0	0	227699	Gene_ID	M. musculus	227699	M. musculus	Nup188	nucleoporin 188	GO:0006405 RNA export from nucleus;GO:0006606 protein import into nucleus;GO:0051170 import into nucleus		1	0	0	0	0	0	1	1	0	0	0	1	0	0	0	0	0	0	0	1	0
228608	Smox	1	0	0	0	228608	Gene_ID	M. musculus	228608	M. musculus	Smox	spermine oxidase	GO:0046208 spermine catabolic process;GO:0006598 polyamine catabolic process;GO:0008215 spermine metabolic process		0	0	0	0	0	0	0	0	0	0	0	0	0	0	0	0	0	0	0	0	0
66887	Lonp2	1	0	0	0	66887	Gene_ID	M. musculus	66887	M. musculus	Lonp2	lon peptidase 2, peroxisomal	GO:0006625 protein targeting to peroxisome;GO:0072662 protein localization to peroxisome;GO:0072663 establishment of protein localization to peroxisome		0	0	0	0	0	0	0	1	0	1	0	0	0	0	0	0	0	0	0	0	0
68024	Hist1h2bc	0	0	0	1	68024	Gene_ID	M. musculus	68024	M. musculus	H2bc4	H2B clustered histone 4	GO:0006334 nucleosome assembly;GO:0034728 nucleosome organization;GO:0065004 protein-DNA complex assembly		0	0	0	0	0	0	0	0	0	0	0	0	0	0	0	0	0	0	0	0	1
360216	Zranb1	1	0	0	0	360216	Gene_ID	M. musculus	360216	M. musculus	Zranb1	zinc finger, RAN-binding domain containing 1	GO:1990168 protein K33-linked deubiquitination;GO:0035523 protein K29-linked deubiquitination;GO:0071947 protein deubiquitination involved in ubiquitin-dependent protein catabolic process		0	0	0	0	0	0	0	0	0	0	0	0	0	0	0	0	0	0	0	0	0
66048	Emc6	1	0	0	0	66048	Gene_ID	M. musculus	66048	M. musculus	Emc6	ER membrane protein complex subunit 6	GO:0045050 protein insertion into ER membrane by stop-transfer membrane-anchor sequence;GO:0071816 tail-anchored membrane protein insertion into ER membrane;GO:0045048 protein insertion into ER membrane		0	0	0	0	0	0	0	1	0	0	0	0	0	0	0	0	0	0	0	0	0
18707	Pik3cd	0	0	0	1	18707	Gene_ID	M. musculus	18707	M. musculus	Pik3cd	phosphatidylinositol-4,5-bisphosphate 3-kinase catalytic subunit delta	GO:0033031 positive regulation of neutrophil apoptotic process;GO:0033029 regulation of neutrophil apoptotic process;GO:1905276 regulation of epithelial tube formation	yes	0	0	0	0	0	0	0	0	0	0	0	0	0	0	0	0	1	1	0	0	1
353242	Mrpl21	1	0	0	0	353242	Gene_ID	M. musculus	353242	M. musculus	Mrpl21	mitochondrial ribosomal protein L21	GO:0032543 mitochondrial translation;GO:0140053 mitochondrial gene expression;GO:0006412 translation		0	0	0	0	1	0	0	0	0	0	0	0	0	0	0	0	0	0	0	0	0
22019	Tpp2	1	0	0	0	22019	Gene_ID	M. musculus	22019	M. musculus	Tpp2	tripeptidyl peptidase II	GO:0080144 amino acid homeostasis;GO:0030163 protein catabolic process;GO:0048878 chemical homeostasis		0	0	0	0	0	0	0	0	0	0	0	0	0	0	0	0	0	0	0	0	0
66973	Mrps18b	1	0	0	0	66973	Gene_ID	M. musculus	66973	M. musculus	Mrps18b	mitochondrial ribosomal protein S18B	GO:0032543 mitochondrial translation;GO:0140053 mitochondrial gene expression;GO:0006412 translation		0	0	0	0	1	0	0	0	0	0	0	0	0	0	0	0	0	0	0	0	0
18023	Nfe2l1	1	0	0	0	18023	Gene_ID	M. musculus	18023	M. musculus	Nfe2l1	nuclear factor, erythroid derived 2,-like 1	GO:1903353 regulation of nucleus organization;GO:0000087 mitotic M phase;GO:0000089 mitotic metaphase		0	0	0	0	1	0	0	0	0	0	0	0	0	0	0	0	0	0	0	0	0
107522	Ece2	1	0	0	0	107522	Gene_ID	M. musculus	107522	M. musculus	Ece2	endothelin converting enzyme 2	GO:0016486 peptide hormone processing;GO:0140448 signaling receptor ligand precursor processing;GO:0042445 hormone metabolic process		0	0	0	0	1	0	0	0	0	0	0	0	0	0	0	0	0	0	0	0	0
22336	Vdac3-ps1	1	0	0	0	22336	Gene_ID	M. musculus	22336	M. musculus	Vdac3-ps1	voltage-dependent anion channel 3, pseudogene 1			0	0	0	0	0	0	0	0	0	0	0	0	0	0	0	0	0	0	0	0	0
67105	Timm21	1	0	0	0	67105	Gene_ID	M. musculus	67105	M. musculus	Timm21	translocase of inner mitochondrial membrane 21	GO:0033617 mitochondrial cytochrome c oxidase assembly;GO:0030150 protein import into mitochondrial matrix;GO:0008535 respiratory chain complex IV assembly		0	0	0	0	0	0	0	1	0	1	0	0	0	0	0	0	0	0	0	0	0
67040	Ddx17	1	0	0	0	67040	Gene_ID	M. musculus	67040	M. musculus	Ddx17	DEAD box helicase 17	GO:0061614 miRNA transcription;GO:0030520 intracellular estrogen receptor signaling pathway;GO:0030521 androgen receptor signaling pathway		1	0	0	0	0	0	0	0	0	0	0	1	0	0	0	0	0	0	0	1	0
224139	Golgb1	1	0	0	0	224139	Gene_ID	M. musculus	224139	M. musculus	Golgb1	golgi autoantigen, golgin subfamily b, macrogolgin 1	GO:1905793 protein localization to pericentriolar material;GO:0035988 chondrocyte proliferation;GO:0071539 protein localization to centrosome		0	0	0	0	0	0	0	1	0	0	0	0	0	0	0	1	0	0	0	0	0
70186	Fam162a	1	0	0	0	70186	Gene_ID	M. musculus	70186	M. musculus	Fam162a	family with sequence similarity 162, member A	GO:0090200 positive regulation of release of cytochrome c from mitochondria;GO:0090199 regulation of release of cytochrome c from mitochondria;GO:0010822 positive regulation of mitochondrion organization		0	0	0	0	0	0	0	0	0	0	0	0	0	0	0	0	0	0	0	0	0
667937	Gm8885	1	0	0	0	667937	Gene_ID	M. musculus	667937	M. musculus	Gm8885	ribosomal protein L15 pseudogene			0	0	0	0	0	0	0	0	0	0	0	0	0	0	0	0	0	0	0	0	0
11534	Adk	1	0	0	0	11534	Gene_ID	M. musculus	11534	M. musculus	Adk	adenosine kinase	GO:0006175 dATP biosynthetic process;GO:0009202 deoxyribonucleoside triphosphate biosynthetic process;GO:0009216 purine deoxyribonucleoside triphosphate biosynthetic process	yes	0	0	0	0	0	0	0	0	0	0	0	0	0	0	0	0	0	0	0	0	0
18673	Phb	1	0	0	0	18673	Gene_ID	M. musculus	18673	M. musculus	Phb	prohibitin	GO:1990051 activation of protein kinase C activity;GO:0045917 positive regulation of complement activation;GO:0044830 modulation by host of viral RNA genome replication		0	0	0	0	0	0	0	0	0	1	0	0	0	0	0	0	0	0	0	0	0
71910	Plpp5	1	0	0	0	71910	Gene_ID	M. musculus	71910	M. musculus	Plpp5	phospholipid phosphatase 5	GO:0046839 phospholipid dephosphorylation;GO:0030258 lipid modification;GO:0016311 dephosphorylation		0	0	0	0	0	0	0	0	0	0	0	0	0	0	0	0	0	0	0	0	0
12539	Cdc37	1	0	0	0	12539	Gene_ID	M. musculus	12539	M. musculus	Cdc37	cell division cycle 37	GO:0098779 positive regulation of mitophagy in response to mitochondrial depolarization;GO:1904925 positive regulation of autophagy of mitochondrion in response to mitochondrial depolarization;GO:1904923 regulation of autophagy of mitochondrion in response to mitochondrial depolarization		0	1	0	1	0	0	0	0	0	0	0	0	0	0	0	0	0	0	0	0	0
229004	Gmeb2	0	0	0	1	229004	Gene_ID	M. musculus	229004	M. musculus	Gmeb2	glucocorticoid modulatory element binding protein 2	GO:0045944 positive regulation of transcription by RNA polymerase II;GO:0045893 positive regulation of DNA-templated transcription;GO:1903508 positive regulation of nucleic acid-templated transcription		0	0	0	0	0	0	0	0	0	0	0	0	0	0	0	0	0	0	0	0	1
216850	Kdm6b	1	0	0	0	216850	Gene_ID	M. musculus	216850	M. musculus	Kdm6b	KDM1 lysine (K)-specific demethylase 6B	GO:0071557 histone H3-K27 demethylation;GO:0048333 mesodermal cell differentiation;GO:0016577 histone demethylation		0	0	0	0	0	0	1	0	0	0	0	0	0	0	0	0	0	0	0	0	0
56194	Prpf40a	0	0	1	0	56194	Gene_ID	M. musculus	56194	M. musculus	Prpf40a	pre-mRNA processing factor 40A	GO:0045292 mRNA cis splicing, via spliceosome;GO:0032465 regulation of cytokinesis;GO:0008360 regulation of cell shape		0	0	0	0	0	0	0	0	0	0	0	1	0	0	0	0	0	0	0	0	0
66356	Knop1	1	0	0	0	66356	Gene_ID	M. musculus	66356	M. musculus	Knop1	lysine rich nucleolar protein 1			0	0	0	0	0	0	0	0	0	0	0	0	0	0	0	0	0	0	0	0	0
107817	Jmjd6	1	0	0	0	107817	Gene_ID	M. musculus	107817	M. musculus	Jmjd6	jumonji domain containing 6	GO:0018395 peptidyl-lysine hydroxylation to 5-hydroxy-L-lysine;GO:0043654 recognition of apoptotic cell;GO:0035513 oxidative RNA demethylation		1	0	0	0	0	1	0	0	0	0	0	1	0	0	0	0	0	0	0	0	0
16189	Il4	0	0	0	1	16189	Gene_ID	M. musculus	16189	M. musculus	Il4	interleukin 4	GO:0070351 negative regulation of white fat cell proliferation;GO:2000422 regulation of eosinophil chemotaxis;GO:2000424 positive regulation of eosinophil chemotaxis		0	0	0	0	0	0	0	0	0	0	0	0	0	0	1	0	1	1	0	0	1
19219	Ptger4	1	0	0	0	19219	Gene_ID	M. musculus	19219	M. musculus	Ptger4	prostaglandin E receptor 4 (subtype EP4)	GO:0042465 kinesis;GO:0042466 chemokinesis;GO:1904335 regulation of ductus arteriosus closure		0	0	0	0	0	0	0	0	0	0	0	0	0	0	0	0	0	0	0	0	0
100503572	Bbip1	1	0	0	0	100503572	Gene_ID	M. musculus	100503572	M. musculus	Bbip1	BBSome interacting protein 1	GO:0097500 receptor localization to non-motile cilium;GO:1903441 protein localization to ciliary membrane;GO:0097499 protein localization to non-motile cilium		0	0	0	0	0	0	0	1	0	0	0	0	0	0	0	0	0	0	0	0	0
67296	Socs4	0	0	1	0	67296	Gene_ID	M. musculus	67296	M. musculus	Socs4	suppressor of cytokine signaling 4	GO:0007175 negative regulation of epidermal growth factor-activated receptor activity;GO:0007176 regulation of epidermal growth factor-activated receptor activity;GO:0042059 negative regulation of epidermal growth factor receptor signaling pathway		0	0	0	0	0	0	0	0	0	0	0	0	0	0	0	0	0	0	0	0	0
66290	Atp6v1g1	0	0	0	1	66290	Gene_ID	M. musculus	66290	M. musculus	Atp6v1g1	ATPase, H+ transporting, lysosomal V1 subunit G1	GO:0036295 cellular response to increased oxygen levels;GO:0036296 response to increased oxygen levels;GO:1902600 proton transmembrane transport		0	0	0	0	0	0	1	0	0	0	0	0	0	0	0	0	0	0	0	0	1
317758	Gimap9	0	0	0	1	317758	Gene_ID	M. musculus	317758	M. musculus	Gimap9	GTPase, IMAP family member 9	GO:0046039 GTP metabolic process;GO:0009205 purine ribonucleoside triphosphate metabolic process;GO:0009144 purine nucleoside triphosphate metabolic process		0	0	0	0	0	0	0	0	0	0	0	0	0	0	0	0	0	0	0	0	1
68153	Gtf2e2	1	0	0	0	68153	Gene_ID	M. musculus	68153	M. musculus	Gtf2e2	general transcription factor II E, polypeptide 2 (beta subunit)	GO:0006367 transcription initiation at RNA polymerase II promoter;GO:0006352 DNA-templated transcription initiation;GO:0006366 transcription by RNA polymerase II		0	0	0	0	0	0	0	0	0	0	0	0	0	0	0	0	0	0	0	0	0
27966	Rrp9	1	0	0	0	27966	Gene_ID	M. musculus	27966	M. musculus	Rrp9	ribosomal RNA processing 9, U3 small nucleolar RNA binding protein	GO:0006364 rRNA processing;GO:0016072 rRNA metabolic process;GO:0042254 ribosome biogenesis		1	0	0	0	0	0	0	0	0	0	0	0	0	0	0	0	0	0	0	0	0
69156	Comtd1	1	0	0	0	69156	Gene_ID	M. musculus	69156	M. musculus	Comtd1	catechol-O-methyltransferase domain containing 1	GO:0032259 methylation;GO:0008152 metabolic process;GO:0008150 biological_process		0	0	0	0	0	1	0	0	0	0	0	0	0	0	0	0	0	0	0	0	0
80291	Rilpl2	1	0	0	0	80291	Gene_ID	M. musculus	80291	M. musculus	Rilpl2	Rab interacting lysosomal protein-like 2	GO:1903445 protein transport from ciliary membrane to plasma membrane;GO:0032594 protein transport within lipid bilayer;GO:0003382 epithelial cell morphogenesis		0	0	0	0	0	0	0	1	0	0	0	0	0	0	0	0	0	0	0	0	0
212862	Chpt1	1	0	0	0	212862	Gene_ID	M. musculus	212862	M. musculus	Chpt1	choline phosphotransferase 1	GO:0006663 platelet activating factor biosynthetic process;GO:0046469 platelet activating factor metabolic process;GO:0008611 ether lipid biosynthetic process		0	0	0	0	0	0	0	0	0	0	0	0	0	0	0	0	0	0	0	0	0
56031	Ppie	1	0	0	0	56031	Gene_ID	M. musculus	56031	M. musculus	Ppie	peptidylprolyl isomerase E (cyclophilin E)	GO:0000413 protein peptidyl-prolyl isomerization;GO:0045070 positive regulation of viral genome replication;GO:0018208 peptidyl-proline modification		1	1	0	0	0	0	0	0	0	0	0	1	0	0	0	0	0	0	0	0	0
28185	Tomm70a	1	0	0	0	28185	Gene_ID	M. musculus	28185	M. musculus	Tomm70a	translocase of outer mitochondrial membrane 70A	GO:1904589 regulation of protein import;GO:1904591 positive regulation of protein import;GO:0045039 protein insertion into mitochondrial inner membrane		0	0	0	0	0	0	0	1	0	1	0	0	0	0	0	0	0	0	0	0	0
15510	Hspd1	1	0	0	0	15510	Gene_ID	M. musculus	15510	M. musculus	Hspd1	heat shock protein 1 (chaperonin)	GO:0034514 mitochondrial unfolded protein response;GO:0048291 isotype switching to IgG isotypes;GO:0032607 interferon-alpha production		0	1	0	0	0	0	0	1	0	1	0	0	0	0	0	0	0	0	0	0	0
233870	Tufm	1	0	0	0	233870	Gene_ID	M. musculus	233870	M. musculus	Tufm	Tu translation elongation factor, mitochondrial	GO:0070125 mitochondrial translational elongation;GO:0006414 translational elongation;GO:0032543 mitochondrial translation		0	0	0	0	1	0	0	0	0	0	0	0	0	0	0	0	0	0	0	0	0
12051	Bcl3	0	0	0	1	12051	Gene_ID	M. musculus	12051	M. musculus	Bcl3	B cell leukemia/lymphoma 3	GO:0002266 follicular dendritic cell activation;GO:0002268 follicular dendritic cell differentiation;GO:0045064 T-helper 2 cell differentiation		0	0	0	1	0	0	0	1	0	0	0	0	0	0	1	0	0	1	0	0	1
56336	B4galt5	1	0	0	0	56336	Gene_ID	M. musculus	56336	M. musculus	B4galt5	UDP-Gal:betaGlcNAc beta 1,4-galactosyltransferase, polypeptide 5	GO:0010706 ganglioside biosynthetic process via lactosylceramide;GO:0030309 poly-N-acetyllactosamine metabolic process;GO:0030311 poly-N-acetyllactosamine biosynthetic process		0	0	0	0	1	0	0	0	0	0	0	0	0	0	0	1	0	0	0	0	0
18129	Notch2	1	0	0	0	18129	Gene_ID	M. musculus	18129	M. musculus	Notch2	notch 2	GO:0071228 cellular response to tumor cell;GO:1990705 cholangiocyte proliferation;GO:0035622 intrahepatic bile duct development		0	0	0	0	0	0	0	0	0	0	0	0	0	0	0	0	0	0	0	0	0
207565	Camkk2	1	0	0	0	207565	Gene_ID	M. musculus	207565	M. musculus	Camkk2	calcium/calmodulin-dependent protein kinase kinase 2, beta	GO:0061762 CAMKK-AMPK signaling cascade;GO:0099004 calmodulin dependent kinase signaling pathway;GO:0032147 activation of protein kinase activity	yes	0	0	0	0	0	0	0	0	0	0	0	0	0	0	0	0	0	0	0	0	0
66399	Tsfm	1	0	0	0	66399	Gene_ID	M. musculus	66399	M. musculus	Tsfm	Ts translation elongation factor, mitochondrial	GO:0070125 mitochondrial translational elongation;GO:0070129 regulation of mitochondrial translation;GO:0062125 regulation of mitochondrial gene expression		0	0	0	1	1	0	0	0	0	0	0	0	0	0	0	0	0	0	1	0	0
74840	Manf	1	0	0	0	74840	Gene_ID	M. musculus	74840	M. musculus	Manf	mesencephalic astrocyte-derived neurotrophic factor	GO:0002014 vasoconstriction of artery involved in ischemic response to lowering of systemic arterial blood pressure;GO:0001980 regulation of systemic arterial blood pressure by ischemic conditions;GO:0001976 nervous system process involved in regulation of systemic arterial blood pressure		0	0	0	0	0	0	0	0	0	0	0	0	0	0	0	0	0	0	0	0	0
71458	Bcor	0	0	0	1	71458	Gene_ID	M. musculus	71458	M. musculus	Bcor	BCL6 interacting corepressor	GO:0000415 negative regulation of histone H3-K36 methylation;GO:0070171 negative regulation of tooth mineralization;GO:0065001 specification of axis polarity		0	0	0	0	0	0	0	0	0	0	0	0	0	0	0	0	0	0	0	0	1
207521	Dtx4	0	0	0	1	207521	Gene_ID	M. musculus	207521	M. musculus	Dtx4	deltex 4, E3 ubiquitin ligase	GO:0007219 Notch signaling pathway;GO:0016567 protein ubiquitination;GO:0032446 protein modification by small protein conjugation		0	0	0	0	0	0	0	0	0	0	0	0	0	0	0	0	0	0	0	0	1
67742	Samsn1	0	0	0	1	67742	Gene_ID	M. musculus	67742	M. musculus	Samsn1	SAM domain, SH3 domain and nuclear localization signals, 1	GO:0050869 negative regulation of B cell activation;GO:0050732 negative regulation of peptidyl-tyrosine phosphorylation;GO:0002820 negative regulation of adaptive immune response		0	0	0	0	0	0	0	0	0	0	0	0	0	0	1	0	0	0	0	0	1
56724	Cript	0	1	0	0	56724	Gene_ID	M. musculus	56724	M. musculus	Cript	cysteine-rich PDZ-binding protein	GO:1902897 regulation of postsynaptic density protein 95 clustering;GO:0035372 protein localization to microtubule;GO:1905874 regulation of postsynaptic density organization		0	0	0	0	0	0	0	1	0	0	0	0	0	0	0	0	0	0	0	0	0
50723	Icosl	0	0	0	1	50723	Gene_ID	M. musculus	50723	M. musculus	Icosl	icos ligand	GO:0002204 somatic recombination of immunoglobulin genes involved in immune response;GO:0045190 isotype switching;GO:0032753 positive regulation of interleukin-4 production		0	0	0	0	0	0	0	0	0	0	0	0	0	0	1	0	0	1	0	0	1
78523	Mrpl9	1	0	0	0	78523	Gene_ID	M. musculus	78523	M. musculus	Mrpl9	mitochondrial ribosomal protein L9	GO:0032543 mitochondrial translation;GO:0140053 mitochondrial gene expression;GO:0006412 translation		0	0	0	0	1	0	0	0	0	0	0	0	0	0	0	0	0	0	0	0	0
66390	Prelid3b	1	0	0	0	66390	Gene_ID	M. musculus	66390	M. musculus	Prelid3b	PRELI domain containing 3B	GO:0015914 phospholipid transport;GO:0015748 organophosphate ester transport;GO:0006869 lipid transport		0	0	0	0	0	0	0	0	0	0	0	0	0	0	0	0	0	0	0	0	0
227700	Sh3glb2	0	0	1	0	227700	Gene_ID	M. musculus	227700	M. musculus	Sh3glb2	SH3-domain GRB2-like endophilin B2	GO:0061024 membrane organization;GO:0016043 cellular component organization;GO:0071840 cellular component organization or biogenesis		0	0	0	0	0	0	0	0	0	0	0	0	0	0	0	0	0	0	0	0	0
19192	Psme3	1	0	0	0	19192	Gene_ID	M. musculus	19192	M. musculus	Psme3	proteaseome (prosome, macropain) activator subunit 3 (PA28 gamma, Ki)	GO:2001237 negative regulation of extrinsic apoptotic signaling pathway;GO:2001236 regulation of extrinsic apoptotic signaling pathway;GO:2000045 regulation of G1/S transition of mitotic cell cycle		1	0	0	0	0	0	1	0	0	0	0	0	0	0	0	0	0	0	0	0	0
27406	Abcf3	1	0	0	0	27406	Gene_ID	M. musculus	27406	M. musculus	Abcf3	ATP-binding cassette, sub-family F (GCN20), member 3	GO:0051607 defense response to virus;GO:0140546 defense response to symbiont;GO:0009615 response to virus		0	0	0	0	0	0	0	0	0	0	0	0	0	0	0	0	0	0	0	0	0
19356	Rad17	0	0	1	0	19356	Gene_ID	M. musculus	19356	M. musculus	Rad17	RAD17 checkpoint clamp loader component	GO:0033314 mitotic DNA replication checkpoint signaling;GO:0031573 mitotic intra-S DNA damage checkpoint signaling;GO:0000076 DNA replication checkpoint signaling		0	0	0	0	0	0	0	0	0	0	0	0	0	0	0	0	0	0	0	0	0
20924	Supt5	1	0	0	0	20924	Gene_ID	M. musculus	20924	M. musculus	Supt5	suppressor of Ty 5, DSIF elongation factor subunit	GO:0031441 negative regulation of mRNA 3'-end processing;GO:1900364 negative regulation of mRNA polyadenylation;GO:0032785 negative regulation of DNA-templated transcription, elongation		1	0	0	0	0	0	0	0	0	0	0	1	0	0	0	0	0	0	0	0	0
545987	Gm5900	1	0	0	0	545987	Gene_ID	M. musculus	545987	M. musculus	Gm5900	MAPK scaffold protein 1 pseudogene			0	0	0	0	0	0	0	0	0	0	0	0	0	0	0	0	0	0	0	0	0
233877	Kctd13	1	0	0	0	233877	Gene_ID	M. musculus	233877	M. musculus	Kctd13	potassium channel tetramerisation domain containing 13	GO:0030038 contractile actin filament bundle assembly;GO:0043149 stress fiber assembly;GO:0035024 negative regulation of Rho protein signal transduction		0	0	0	0	0	0	0	0	0	0	0	0	0	0	0	0	0	0	0	0	0
101154638	Gm5121	1	0	0	0	101154638	Gene_ID	M. musculus	101154638	M. musculus	Gm5121	40S ribosomal protein S8 pseudogene			0	0	0	0	0	0	0	0	0	0	0	0	0	0	0	0	0	0	0	0	0
14228	Fkbp4	1	0	0	0	14228	Gene_ID	M. musculus	14228	M. musculus	Fkbp4	FK506 binding protein 4	GO:0006463 steroid hormone receptor complex assembly;GO:0006825 copper ion transport;GO:0031115 negative regulation of microtubule polymerization		0	1	0	0	0	0	1	0	0	0	0	0	0	0	0	0	0	0	0	1	0
30841	Kdm2b	0	0	0	1	30841	Gene_ID	M. musculus	30841	M. musculus	Kdm2b	lysine (K)-specific demethylase 2B	GO:0021993 initiation of neural tube closure;GO:0021592 fourth ventricle development;GO:0021555 midbrain-hindbrain boundary morphogenesis		0	0	0	0	0	0	0	0	0	0	0	0	0	0	0	0	0	0	0	0	1
140499	Ube2j2	0	0	1	0	140499	Gene_ID	M. musculus	140499	M. musculus	Ube2j2	ubiquitin-conjugating enzyme E2J 2	GO:0030433 ubiquitin-dependent ERAD pathway;GO:0036503 ERAD pathway;GO:0006986 response to unfolded protein		0	0	0	0	0	0	0	0	0	0	0	0	0	0	0	0	0	0	0	0	0
17126	Smad2	0	0	1	0	17126	Gene_ID	M. musculus	17126	M. musculus	Smad2	SMAD family member 2	GO:0007352 zygotic specification of dorsal/ventral axis;GO:1900224 positive regulation of nodal signaling pathway involved in determination of lateral mesoderm left/right asymmetry;GO:1900145 regulation of nodal signaling pathway involved in determination of left/right asymmetry		0	0	0	0	0	0	0	0	0	0	0	0	0	0	0	0	0	0	0	0	0
12048	Bcl2l1	0	0	0	1	12048	Gene_ID	M. musculus	12048	M. musculus	Bcl2l1	BCL2-like 1	GO:0046898 response to cycloheximide;GO:0071839 apoptotic process in bone marrow cell;GO:0019050 suppression by virus of host apoptotic process		0	0	0	0	0	0	0	0	0	1	0	0	0	0	0	0	1	0	0	0	1
53314	Batf	1	0	0	0	53314	Gene_ID	M. musculus	53314	M. musculus	Batf	basic leucine zipper transcription factor, ATF-like	GO:0045064 T-helper 2 cell differentiation;GO:0072540 T-helper 17 cell lineage commitment;GO:0072539 T-helper 17 cell differentiation		0	0	0	0	0	0	0	0	0	0	0	0	0	0	0	0	0	0	0	0	0
67182	Pdzk1ip1	1	0	0	0	67182	Gene_ID	M. musculus	67182	M. musculus	Pdzk1ip1	PDZK1 interacting protein 1	GO:0008150 biological_process		0	0	0	0	0	0	0	0	0	0	0	0	0	0	0	0	0	0	0	0	0
69860	Eif1ad	1	0	0	0	69860	Gene_ID	M. musculus	69860	M. musculus	Eif1ad	eukaryotic translation initiation factor 1A domain containing	GO:0006413 translational initiation;GO:0006412 translation;GO:0043043 peptide biosynthetic process		0	0	0	0	1	0	0	0	0	0	0	0	0	1	0	0	0	0	0	0	0
73247	Mrgbp	1	0	0	0	73247	Gene_ID	M. musculus	73247	M. musculus	Mrgbp	MRG/MORF4L binding protein	GO:0043968 histone H2A acetylation;GO:1905168 positive regulation of double-strand break repair via homologous recombination;GO:0043967 histone H4 acetylation		0	0	0	0	0	0	0	0	0	0	0	0	0	0	0	0	0	0	0	0	0
56524	Mpp6	1	0	0	0	56524	Gene_ID	M. musculus	56524	M. musculus	Pals2	protein associated with LIN7 2, MAGUK family member		yes	0	0	0	0	0	0	0	0	0	0	0	0	0	0	0	0	0	0	0	0	0
66194	Pycrl	0	0	1	0	66194	Gene_ID	M. musculus	66194	M. musculus	Pycrl	pyrroline-5-carboxylate reductase-like	GO:0006216 cytidine catabolic process;GO:0009972 cytidine deamination;GO:0046087 cytidine metabolic process		0	0	0	0	0	0	0	0	0	0	0	0	0	0	0	0	0	0	0	0	0
17936	Nab1	0	0	0	1	17936	Gene_ID	M. musculus	17936	M. musculus	Nab1	Ngfi-A binding protein 1	GO:0001958 endochondral ossification;GO:0036075 replacement ossification;GO:0014037 Schwann cell differentiation		0	0	0	0	0	0	0	0	0	0	0	0	0	0	0	0	0	0	0	0	1
67956	Kmt5a	1	0	0	0	67956	Gene_ID	M. musculus	67956	M. musculus	Kmt5a	lysine methyltransferase 5A	GO:0034771 histone H4-K20 monomethylation;GO:0018026 peptidyl-lysine monomethylation;GO:0034770 histone H4-K20 methylation		0	0	0	0	0	1	0	0	0	0	0	0	0	0	0	0	0	0	0	0	0
18567	Pdcd2	0	0	1	0	18567	Gene_ID	M. musculus	18567	M. musculus	Pdcd2	programmed cell death 2	GO:1902035 positive regulation of hematopoietic stem cell proliferation;GO:1902033 regulation of hematopoietic stem cell proliferation;GO:1901532 regulation of hematopoietic progenitor cell differentiation		0	0	0	0	0	0	0	0	0	0	0	0	0	0	0	0	0	0	0	0	0
72475	Ssbp3	1	0	0	0	72475	Gene_ID	M. musculus	72475	M. musculus	Ssbp3	single-stranded DNA binding protein 3	GO:0021501 prechordal plate formation;GO:0021547 midbrain-hindbrain boundary initiation;GO:2000742 regulation of anterior head development		0	0	0	0	0	0	0	0	0	0	0	0	0	0	0	0	0	0	0	0	0
100072	Camta1	0	0	1	0	100072	Gene_ID	M. musculus	100072	M. musculus	Camta1	calmodulin binding transcription activator 1	GO:0070886 positive regulation of calcineurin-NFAT signaling cascade;GO:0106058 positive regulation of calcineurin-mediated signaling;GO:0070884 regulation of calcineurin-NFAT signaling cascade		0	0	0	0	0	0	0	0	0	0	0	0	0	0	0	0	0	0	0	0	0
66445	Cyc1	1	0	0	0	66445	Gene_ID	M. musculus	66445	M. musculus	Cyc1	cytochrome c-1	GO:0033762 response to glucagon;GO:0006122 mitochondrial electron transport, ubiquinol to cytochrome c;GO:0019646 aerobic electron transport chain		0	0	0	0	0	0	0	0	0	0	0	0	0	0	0	0	0	0	0	0	0
72504	Taf4b	1	0	0	0	72504	Gene_ID	M. musculus	72504	M. musculus	Taf4b	TATA-box binding protein associated factor 4b	GO:0042789 mRNA transcription by RNA polymerase II;GO:0009299 mRNA transcription;GO:0006367 transcription initiation at RNA polymerase II promoter		0	0	0	0	0	0	0	0	0	0	0	1	0	0	0	0	0	0	0	0	0
67724	Pop1	1	0	0	0	67724	Gene_ID	M. musculus	67724	M. musculus	Pop1	processing of precursor 1, ribonuclease P/MRP family, (S. cerevisiae)	GO:0016078 tRNA catabolic process;GO:0001682 tRNA 5'-leader removal;GO:0099116 tRNA 5'-end processing		1	0	0	0	0	1	0	0	0	0	1	0	0	0	0	0	0	0	0	0	0
104662	Tsr1	1	0	0	0	104662	Gene_ID	M. musculus	104662	M. musculus	Tsr1	TSR1 20S rRNA accumulation	GO:0000478 endonucleolytic cleavage involved in rRNA processing;GO:0000479 endonucleolytic cleavage of tricistronic rRNA transcript (SSU-rRNA, 5.8S rRNA, LSU-rRNA);GO:0000469 cleavage involved in rRNA processing		1	0	0	0	0	0	0	0	1	0	1	0	0	0	0	0	0	0	0	0	0
66997	Psmd12	1	0	0	0	66997	Gene_ID	M. musculus	66997	M. musculus	Psmd12	proteasome (prosome, macropain) 26S subunit, non-ATPase, 12			1	0	0	0	0	0	1	0	0	0	0	0	0	0	0	0	0	0	0	0	0
14784	Grb2	0	0	0	1	14784	Gene_ID	M. musculus	14784	M. musculus	Grb2	growth factor receptor bound protein 2	GO:0060670 branching involved in labyrinthine layer morphogenesis;GO:0035987 endodermal cell differentiation;GO:0060713 labyrinthine layer morphogenesis		0	0	0	0	0	0	0	0	0	0	0	0	0	0	0	0	1	0	0	0	1
67222	Srfbp1	1	0	0	0	67222	Gene_ID	M. musculus	67222	M. musculus	Srfbp1	serum response factor binding protein 1	GO:0030490 maturation of SSU-rRNA;GO:0042274 ribosomal small subunit biogenesis;GO:0006364 rRNA processing		1	0	0	0	0	0	0	0	1	0	0	0	0	0	0	0	0	0	0	0	0
20354	Sema4d	0	0	0	1	20354	Gene_ID	M. musculus	20354	M. musculus	Sema4d	sema domain, immunoglobulin domain (Ig), transmembrane domain (TM) and short cytoplasmic domain, (semaphorin) 4D	GO:1905704 positive regulation of inhibitory synapse assembly;GO:1900220 semaphorin-plexin signaling pathway involved in bone trabecula morphogenesis;GO:1905702 regulation of inhibitory synapse assembly		0	0	0	0	0	0	0	0	0	0	0	0	0	0	1	0	0	0	0	0	1
17025	Alad	0	0	1	0	17025	Gene_ID	M. musculus	17025	M. musculus	Alad	aminolevulinate, delta-, dehydratase	GO:0006783 heme biosynthetic process;GO:0046685 response to arsenic-containing substance;GO:0071353 cellular response to interleukin-4		0	0	0	0	0	0	0	0	0	0	0	0	0	0	0	0	0	0	0	0	0
53378	Sdcbp	0	0	0	1	53378	Gene_ID	M. musculus	53378	M. musculus	Sdcbp	syndecan binding protein	GO:1903553 positive regulation of extracellular exosome assembly;GO:1903551 regulation of extracellular exosome assembly;GO:1903543 positive regulation of exosomal secretion		0	0	0	0	0	0	0	0	0	0	0	0	0	0	0	0	0	0	0	0	1
68040	Zfp593	1	0	0	0	68040	Gene_ID	M. musculus	68040	M. musculus	Zfp593	zinc finger protein 593	GO:1903026 negative regulation of RNA polymerase II regulatory region sequence-specific DNA binding;GO:1903025 regulation of RNA polymerase II regulatory region sequence-specific DNA binding;GO:2000678 negative regulation of transcription regulatory region DNA binding		0	0	0	0	0	0	0	0	0	0	0	0	0	0	0	0	0	0	0	0	0
192656	Ripk2	0	0	0	1	192656	Gene_ID	M. musculus	192656	M. musculus	Ripk2	receptor (TNFRSF)-interacting serine-threonine kinase 2	GO:0070427 nucleotide-binding oligomerization domain containing 1 signaling pathway;GO:0034134 toll-like receptor 2 signaling pathway;GO:0070671 response to interleukin-12	yes	0	0	0	0	0	0	0	0	0	0	0	0	0	0	1	0	0	1	0	0	1
224432	Scaf4	0	0	1	0	224432	Gene_ID	M. musculus	224432	M. musculus	Scaf4	SR-related CTD-associated factor 4	GO:0120191 negative regulation of termination of RNA polymerase II transcription;GO:2000805 negative regulation of termination of RNA polymerase II transcription, poly(A)-coupled;GO:0060567 negative regulation of termination of DNA-templated transcription		0	0	0	0	0	0	0	0	0	0	0	1	0	0	0	0	0	0	0	0	0
11630	Crybg1	1	0	0	0	11630	Gene_ID	M. musculus	11630	M. musculus	Crybg1	crystallin beta-gamma domain containing 1	GO:0008150 biological_process		0	0	0	0	0	0	0	0	0	0	0	0	0	0	0	0	0	0	0	0	0
68980	Wdr53	0	0	1	0	68980	Gene_ID	M. musculus	68980	M. musculus	Wdr53	WD repeat domain 53	GO:0008150 biological_process		0	0	0	0	0	0	0	0	0	0	0	0	0	0	0	0	0	0	0	0	0
18035	Nfkbia	1	0	0	0	18035	Gene_ID	M. musculus	18035	M. musculus	Nfkbia	nuclear factor of kappa light polypeptide gene enhancer in B cells inhibitor, alpha	GO:0070427 nucleotide-binding oligomerization domain containing 1 signaling pathway;GO:0007253 cytoplasmic sequestering of NF-kappaB;GO:0010745 negative regulation of macrophage derived foam cell differentiation		0	0	0	0	0	0	0	1	0	0	0	0	0	0	0	0	0	0	0	1	0
19303	Pxn	1	0	0	0	19303	Gene_ID	M. musculus	19303	M. musculus	Pxn	paxillin	GO:0060396 growth hormone receptor signaling pathway;GO:0071378 cellular response to growth hormone stimulus;GO:0060416 response to growth hormone		0	0	0	0	0	0	0	0	0	0	0	0	0	0	0	0	0	0	0	0	0
52440	Tax1bp1	0	0	0	1	52440	Gene_ID	M. musculus	52440	M. musculus	Tax1bp1	Tax1 (human T cell leukemia virus type I) binding protein 1	GO:0032088 negative regulation of NF-kappaB transcription factor activity;GO:0043433 negative regulation of DNA-binding transcription factor activity;GO:0051090 regulation of DNA-binding transcription factor activity		0	0	0	0	0	0	0	0	0	0	0	0	0	0	0	0	0	0	0	0	1
14827	Pdia3	0	0	1	0	14827	Gene_ID	M. musculus	14827	M. musculus	Pdia3	protein disulfide isomerase associated 3	GO:0002397 MHC class I protein complex assembly;GO:0002502 peptide antigen assembly with MHC class I protein complex;GO:0071305 cellular response to vitamin D		0	1	0	0	0	0	0	0	0	0	0	0	0	0	0	1	0	0	0	0	0
72289	Malat1	0	0	0	1	72289	Gene_ID	M. musculus	72289	M. musculus	Malat1	metastasis associated lung adenocarcinoma transcript 1 (non-coding RNA)	GO:2000288 positive regulation of myoblast proliferation;GO:2000291 regulation of myoblast proliferation;GO:0000381 regulation of alternative mRNA splicing, via spliceosome		0	0	0	0	0	0	0	0	0	0	0	0	0	0	0	0	0	0	0	0	1
54189	Rabep1	1	0	0	0	54189	Gene_ID	M. musculus	54189	M. musculus	Rabep1	rabaptin, RAB GTPase binding effector protein 1	GO:1903441 protein localization to ciliary membrane;GO:0006893 Golgi to plasma membrane transport;GO:0061512 protein localization to cilium		0	0	0	0	0	0	0	1	0	0	0	0	0	0	0	0	0	0	0	0	0
66162	Bola2	1	0	0	0	66162	Gene_ID	M. musculus	66162	M. musculus	Bola2	bolA-like 2 (E. coli)	GO:0006879 cellular iron ion homeostasis;GO:0055072 iron ion homeostasis;GO:0046916 cellular transition metal ion homeostasis		0	0	0	0	0	0	0	0	0	0	0	0	0	0	0	0	0	0	0	0	0
100042856	Gm4070	0	0	0	1	100042856	Gene_ID	M. musculus	100042856	M. musculus	Gvin2	GTPase, very large interferon inducible, family member 2	GO:0008150 biological_process		0	0	0	0	0	0	0	0	0	0	0	0	0	0	0	0	0	0	0	0	1
76650	Srxn1	1	0	0	0	76650	Gene_ID	M. musculus	76650	M. musculus	Srxn1	sulfiredoxin 1 homolog (S. cerevisiae)	GO:0034599 cellular response to oxidative stress;GO:0062197 cellular response to chemical stress;GO:0006979 response to oxidative stress		0	0	0	0	0	0	1	0	0	0	0	0	0	0	0	0	0	0	0	0	0
108100	Baiap2	0	0	0	1	108100	Gene_ID	M. musculus	108100	M. musculus	Baiap2	brain-specific angiogenesis inhibitor 1-associated protein 2	GO:0099564 modification of synaptic structure, modulating synaptic transmission;GO:1905274 regulation of modification of postsynaptic actin cytoskeleton;GO:0099159 regulation of modification of postsynaptic structure		0	0	0	0	0	0	0	0	0	0	0	0	0	0	0	0	0	0	0	0	1
227659	Slc2a6	1	0	0	0	227659	Gene_ID	M. musculus	227659	M. musculus	Slc2a6	solute carrier family 2 (facilitated glucose transporter), member 6	GO:0006110 regulation of glycolytic process;GO:0043470 regulation of carbohydrate catabolic process;GO:1903578 regulation of ATP metabolic process		0	0	0	0	0	0	0	0	0	0	0	0	0	0	0	0	0	0	0	0	0
77591	Ddx10	1	0	0	0	77591	Gene_ID	M. musculus	77591	M. musculus	Ddx10	DEAD box helicase 10	GO:0097065 anterior head development;GO:0006364 rRNA processing;GO:0016072 rRNA metabolic process		1	0	0	0	0	0	0	0	0	0	0	0	0	0	0	0	0	0	0	0	0
23996	Psmc4	0	0	1	0	23996	Gene_ID	M. musculus	23996	M. musculus	Psmc4	proteasome (prosome, macropain) 26S subunit, ATPase, 4	GO:0001824 blastocyst development;GO:0043161 proteasome-mediated ubiquitin-dependent protein catabolic process;GO:0010498 proteasomal protein catabolic process		0	0	0	0	0	0	1	0	0	0	0	0	0	0	0	0	0	0	0	0	0
102462	Imp3	1	0	0	0	102462	Gene_ID	M. musculus	102462	M. musculus	Imp3	IMP3, U3 small nucleolar ribonucleoprotein	GO:0006364 rRNA processing;GO:0016072 rRNA metabolic process;GO:0042254 ribosome biogenesis		1	0	0	0	0	0	0	0	0	0	0	1	0	0	0	0	0	0	0	0	0
66138	Bud23	1	0	0	0	66138	Gene_ID	M. musculus	66138	M. musculus	Bud23	BUD23, rRNA methyltransferase and ribosome maturation factor	GO:0070476 rRNA (guanine-N7)-methylation;GO:0036265 RNA (guanine-N7)-methylation;GO:0070475 rRNA base methylation		1	0	0	0	0	1	0	0	0	0	0	0	0	0	0	0	0	0	0	0	0
22042	Tfrc	1	0	0	0	22042	Gene_ID	M. musculus	22042	M. musculus	Tfrc	transferrin receptor	GO:0010637 negative regulation of mitochondrial fusion;GO:0033572 transferrin transport;GO:0071281 cellular response to iron ion		0	0	0	0	0	0	0	0	0	0	0	0	0	0	0	0	0	0	0	0	0
56041	Uso1	1	0	0	0	56041	Gene_ID	M. musculus	56041	M. musculus	Uso1	USO1 vesicle docking factor	GO:0048211 Golgi vesicle docking;GO:0048280 vesicle fusion with Golgi apparatus;GO:0032252 secretory granule localization		0	0	0	0	0	0	0	1	0	0	0	0	0	0	0	1	0	0	0	0	0
215210	Tmem120a	0	0	1	0	215210	Gene_ID	M. musculus	215210	M. musculus	Tmem120a	transmembrane protein 120A	GO:0050966 detection of mechanical stimulus involved in sensory perception of pain;GO:0051291 protein heterooligomerization;GO:0062149 detection of stimulus involved in sensory perception of pain		0	0	0	0	0	0	0	0	0	0	0	0	0	0	0	0	0	0	0	0	0
545622	Ptpn3	0	0	0	1	545622	Gene_ID	M. musculus	545622	M. musculus	Ptpn3	protein tyrosine phosphatase, non-receptor type 3	GO:0098902 regulation of membrane depolarization during action potential;GO:0051045 negative regulation of membrane protein ectodomain proteolysis;GO:0051043 regulation of membrane protein ectodomain proteolysis		0	0	0	0	0	0	0	0	0	0	0	0	0	0	0	0	0	0	0	0	1
19345	Rab5c	1	0	0	0	19345	Gene_ID	M. musculus	19345	M. musculus	Rab5c	RAB5C, member RAS oncogene family	GO:0048227 plasma membrane to endosome transport;GO:0007032 endosome organization;GO:0030100 regulation of endocytosis		0	0	0	0	0	0	0	1	0	0	0	0	0	0	0	0	0	0	0	0	0
12224	Klf5	0	0	0	1	12224	Gene_ID	M. musculus	12224	M. musculus	Klf5	Kruppel-like factor 5	GO:0061586 positive regulation of transcription by transcription factor localization;GO:0099156 cell-cell signaling via exosome;GO:0014901 satellite cell activation involved in skeletal muscle regeneration		0	0	0	0	0	0	0	0	0	0	0	0	0	0	0	0	0	1	0	0	1
56494	Gosr2	0	0	1	0	56494	Gene_ID	M. musculus	56494	M. musculus	Gosr2	golgi SNAP receptor complex member 2	GO:0006891 intra-Golgi vesicle-mediated transport;GO:0006906 vesicle fusion;GO:0090174 organelle membrane fusion		0	0	0	0	0	0	0	0	0	0	0	0	0	0	0	1	0	0	0	0	0
14910	Gt(ROSA)26Sor	0	0	1	0	14910	Gene_ID	M. musculus	14910	M. musculus	Gt(ROSA)26Sor	gene trap ROSA 26, Philippe Soriano			0	0	0	0	0	0	0	0	0	0	0	0	0	0	0	0	0	0	0	0	0
11566	Adss	0	0	0	1	11566	Gene_ID	M. musculus	11566	M. musculus	Adss	adenylosuccinate synthetase, non muscle	GO:0006531 aspartate metabolic process;GO:0044209 AMP salvage;GO:0044208 'de novo' AMP biosynthetic process		0	0	0	0	0	0	0	0	0	0	0	0	0	0	0	0	0	0	0	0	1
72584	Cul4b	1	0	0	0	72584	Gene_ID	M. musculus	72584	M. musculus	Cul4b	cullin 4B	GO:0070914 UV-damage excision repair;GO:0035518 histone H2A monoubiquitination;GO:0033522 histone H2A ubiquitination		1	0	0	0	0	0	0	0	0	0	0	0	0	0	0	0	0	0	0	0	0
67300	Cltc	0	0	0	1	67300	Gene_ID	M. musculus	67300	M. musculus	Cltc	clathrin, heavy polypeptide (Hc)	GO:1900126 negative regulation of hyaluronan biosynthetic process;GO:0150093 amyloid-beta clearance by transcytosis;GO:1900125 regulation of hyaluronan biosynthetic process		0	0	0	0	0	0	0	1	0	0	0	0	1	0	0	0	0	0	0	0	1
231872	Aimp2	0	0	1	0	231872	Gene_ID	M. musculus	231872	M. musculus	Aimp2	aminoacyl tRNA synthetase complex-interacting multifunctional protein 2	GO:1903632 positive regulation of aminoacyl-tRNA ligase activity;GO:1903630 regulation of aminoacyl-tRNA ligase activity;GO:0060510 type II pneumocyte differentiation		0	0	0	0	0	0	0	0	0	0	0	0	0	0	0	0	0	0	0	0	0
104458	Rars	1	0	0	0	104458	Gene_ID	M. musculus	104458	M. musculus	Rars	arginyl-tRNA synthetase	GO:0006420 arginyl-tRNA aminoacylation;GO:0006418 tRNA aminoacylation for protein translation;GO:0043039 tRNA aminoacylation		1	0	0	0	1	1	0	0	0	0	0	0	0	0	0	0	0	0	0	0	0
75957	Mir17hg	0	0	0	1	75957	Gene_ID	M. musculus	75957	M. musculus	Mir17hg	Mir17 host gene (non-protein coding)	GO:0009611 response to wounding;GO:0006950 response to stress;GO:0050896 response to stimulus		0	0	0	0	0	0	0	0	0	0	0	0	0	0	0	0	0	0	0	0	1
50928	Klrg1	0	0	0	1	50928	Gene_ID	M. musculus	50928	M. musculus	Klrg1	killer cell lectin-like receptor subfamily G, member 1	GO:0045087 innate immune response;GO:0098542 defense response to other organism;GO:0006952 defense response		0	0	0	0	0	0	0	0	0	0	0	0	0	0	0	0	0	0	0	0	1
18669	Abcb1b	1	0	0	0	18669	Gene_ID	M. musculus	18669	M. musculus	Abcb1b	ATP-binding cassette, sub-family B (MDR/TAP), member 1B	GO:0061843 Sertoli cell barrier remodeling;GO:0014045 establishment of endothelial blood-brain barrier;GO:0099040 ceramide translocation		0	0	0	0	0	0	0	0	0	0	0	0	0	0	0	0	0	0	0	0	0
15081	H3f3b	0	0	0	1	15081	Gene_ID	M. musculus	15081	M. musculus	H3f3b	H3.3 histone B	GO:1902340 negative regulation of chromosome condensation;GO:0090230 regulation of centromere complex assembly;GO:0031508 pericentric heterochromatin formation		0	0	0	0	0	0	0	0	0	0	0	0	0	0	0	0	0	0	0	0	1
74732	Stx11	1	0	0	0	74732	Gene_ID	M. musculus	74732	M. musculus	Stx11	syntaxin 11	GO:0043316 cytotoxic T cell degranulation;GO:0043312 neutrophil degranulation;GO:0043320 natural killer cell degranulation		0	0	0	0	0	0	0	1	0	0	0	0	0	0	0	0	0	0	0	0	0
56306	Fam60a	1	0	0	0	56306	Gene_ID	M. musculus	56306	M. musculus	Sinhcaf	SIN3-HDAC complex associated factor	GO:1902455 negative regulation of stem cell population maintenance;GO:1902459 positive regulation of stem cell population maintenance;GO:2000036 regulation of stem cell population maintenance		0	0	0	0	0	0	0	0	0	0	0	0	0	0	0	0	0	0	0	0	0
68073	Fam173b	0	0	1	0	68073	Gene_ID	M. musculus	68073	M. musculus	Atpsckmt	ATP synthase C subunit lysine N-methyltransferase	GO:1905271 regulation of proton-transporting ATP synthase activity, rotational mechanism;GO:1905273 positive regulation of proton-transporting ATP synthase activity, rotational mechanism;GO:1905706 regulation of mitochondrial ATP synthesis coupled proton transport		0	0	0	0	0	1	0	0	0	0	0	0	0	0	0	0	0	0	0	0	0
56463	Snd1	1	0	0	0	56463	Gene_ID	M. musculus	56463	M. musculus	Snd1	staphylococcal nuclease and tudor domain containing 1	GO:0010587 miRNA catabolic process;GO:0010586 miRNA metabolic process;GO:0034661 ncRNA catabolic process		1	0	0	0	0	0	0	0	0	0	0	1	0	0	0	0	0	0	0	0	0
114896	Afg3l1	1	0	0	0	114896	Gene_ID	M. musculus	114896	M. musculus	Afg3l1	AFG3-like AAA ATPase 1	GO:0034982 mitochondrial protein processing;GO:0042407 cristae formation;GO:0008053 mitochondrial fusion		0	0	0	0	0	0	0	0	0	1	0	1	0	0	0	0	0	0	0	0	0
22171	Tyms	0	0	1	0	22171	Gene_ID	M. musculus	22171	M. musculus	Tyms	thymidylate synthase	GO:0006231 dTMP biosynthetic process;GO:0009177 pyrimidine deoxyribonucleoside monophosphate biosynthetic process;GO:0009157 deoxyribonucleoside monophosphate biosynthetic process		0	0	0	1	0	1	0	0	0	0	0	0	0	0	0	0	0	0	0	0	0
16648	Kpna3	0	0	1	0	16648	Gene_ID	M. musculus	16648	M. musculus	Kpna3	karyopherin (importin) alpha 3	GO:0006607 NLS-bearing protein import into nucleus;GO:0006606 protein import into nucleus;GO:0051170 import into nucleus		0	0	0	0	0	0	0	1	0	0	0	0	0	0	0	0	0	0	0	1	0
19819	Rnaseh1	1	0	0	0	19819	Gene_ID	M. musculus	19819	M. musculus	Rnaseh1	ribonuclease H1	GO:0043137 DNA replication, removal of RNA primer;GO:0006264 mitochondrial DNA replication;GO:0032042 mitochondrial DNA metabolic process		0	0	0	0	0	0	0	0	0	1	1	0	0	0	0	0	0	0	0	0	0
69237	Gtpbp4	1	0	0	0	69237	Gene_ID	M. musculus	69237	M. musculus	Gtpbp4	GTP binding protein 4	GO:0033342 negative regulation of collagen binding;GO:0033341 regulation of collagen binding;GO:0000463 maturation of LSU-rRNA from tricistronic rRNA transcript (SSU-rRNA, 5.8S rRNA, LSU-rRNA)		1	0	1	0	0	0	0	0	0	0	0	0	0	0	0	0	0	0	0	0	0
223775	Pim3	1	0	0	0	223775	Gene_ID	M. musculus	223775	M. musculus	Pim3	proviral integration site 3	GO:0061179 negative regulation of insulin secretion involved in cellular response to glucose stimulus;GO:0046676 negative regulation of insulin secretion;GO:0090278 negative regulation of peptide hormone secretion	yes	0	0	0	0	0	0	0	0	0	0	0	0	0	0	0	0	0	0	0	0	0
50790	Acsl4	1	0	0	0	50790	Gene_ID	M. musculus	50790	M. musculus	Acsl4	acyl-CoA synthetase long-chain family member 4	GO:0032307 negative regulation of prostaglandin secretion;GO:0035338 long-chain fatty-acyl-CoA biosynthetic process;GO:0032304 negative regulation of icosanoid secretion		0	0	0	0	1	0	0	0	0	0	0	0	0	0	0	0	0	0	0	0	0
20238	Atxn1	0	0	0	1	20238	Gene_ID	M. musculus	20238	M. musculus	Atxn1	ataxin 1	GO:0043569 negative regulation of insulin-like growth factor receptor signaling pathway;GO:0048009 insulin-like growth factor receptor signaling pathway;GO:0043567 regulation of insulin-like growth factor receptor signaling pathway		0	0	0	0	0	0	0	1	0	0	0	1	0	0	0	0	1	0	0	1	1
216558	Ugp2	1	0	0	0	216558	Gene_ID	M. musculus	216558	M. musculus	Ugp2	UDP-glucose pyrophosphorylase 2	GO:0019255 glucose 1-phosphate metabolic process;GO:0006011 UDP-glucose metabolic process;GO:0005978 glycogen biosynthetic process		0	0	0	0	1	0	0	0	0	0	0	0	0	0	0	0	0	0	0	0	0
20336	Exoc4	0	0	1	0	20336	Gene_ID	M. musculus	20336	M. musculus	Exoc4	exocyst complex component 4	GO:0055108 Golgi to transport vesicle transport;GO:0048341 paraxial mesoderm formation;GO:0090522 vesicle tethering involved in exocytosis		0	0	0	0	0	0	0	1	0	1	0	0	0	0	0	0	0	0	0	0	0
213233	Tapbpl	0	0	1	0	213233	Gene_ID	M. musculus	213233	M. musculus	Tapbpl	TAP binding protein-like	GO:0002590 negative regulation of antigen processing and presentation of peptide antigen via MHC class I;GO:0002589 regulation of antigen processing and presentation of peptide antigen via MHC class I;GO:0002397 MHC class I protein complex assembly		0	0	0	0	0	0	0	0	0	0	0	0	0	0	0	0	0	0	0	0	0
101592	Efl1	1	0	0	0	101592	Gene_ID	M. musculus	101592	M. musculus	Efl1	elongation factor like GTPase 1	GO:0042256 mature ribosome assembly;GO:0046039 GTP metabolic process;GO:0042255 ribosome assembly		1	0	0	0	1	0	0	0	0	0	0	0	1	0	0	0	0	0	0	0	0
381379	Med19	0	0	1	0	381379	Gene_ID	M. musculus	381379	M. musculus	Med19	mediator complex subunit 19	GO:0051123 RNA polymerase II preinitiation complex assembly;GO:0070897 transcription preinitiation complex assembly;GO:0032968 positive regulation of transcription elongation by RNA polymerase II		0	0	0	0	0	0	0	0	0	0	0	0	0	0	0	0	0	0	0	0	0
14190	Fgl2	0	0	0	1	14190	Gene_ID	M. musculus	14190	M. musculus	Fgl2	fibrinogen-like protein 2	GO:0002616 regulation of macrophage antigen processing and presentation;GO:0002617 negative regulation of macrophage antigen processing and presentation;GO:0043381 negative regulation of memory T cell differentiation		0	0	0	0	0	0	0	0	0	0	0	0	0	0	1	0	0	1	0	0	1
12013	Bach1	0	0	0	1	12013	Gene_ID	M. musculus	12013	M. musculus	Bach1	BTB and CNC homology 1, basic leucine zipper transcription factor 1	GO:0000117 regulation of transcription involved in G2/M transition of mitotic cell cycle;GO:0061418 regulation of transcription from RNA polymerase II promoter in response to hypoxia;GO:0000083 regulation of transcription involved in G1/S transition of mitotic cell cycle		0	0	0	0	0	0	1	0	0	0	0	0	0	0	0	0	0	0	0	0	1
18624	Pepd	1	0	0	0	18624	Gene_ID	M. musculus	18624	M. musculus	Pepd	peptidase D	GO:0030574 collagen catabolic process;GO:0032963 collagen metabolic process;GO:0006508 proteolysis		0	0	0	0	0	0	0	0	0	0	0	0	0	0	0	0	0	0	0	0	0
72344	Usp36	1	0	0	0	72344	Gene_ID	M. musculus	72344	M. musculus	Usp36	ubiquitin specific peptidase 36	GO:0007000 nucleolus organization;GO:2000232 regulation of rRNA processing;GO:0016242 negative regulation of macroautophagy		0	0	0	0	0	0	0	0	0	0	0	0	0	0	0	0	0	0	0	0	0
67454	Ikbip	0	0	1	0	67454	Gene_ID	M. musculus	67454	M. musculus	Ikbip	IKBKB interacting protein			0	0	0	0	0	0	0	0	0	0	0	0	0	0	0	0	0	0	0	0	0
21454	Tcp1	0	0	1	0	21454	Gene_ID	M. musculus	21454	M. musculus	Tcp1	t-complex protein 1	GO:0042000 translocation of peptides or proteins into host;GO:0044053 translocation of peptides or proteins into host cell cytoplasm;GO:1904874 positive regulation of telomerase RNA localization to Cajal body		0	1	0	0	0	0	0	0	0	0	0	0	0	0	0	0	0	0	0	1	0
66580	Esf1	1	0	0	0	66580	Gene_ID	M. musculus	66580	M. musculus	Esf1	ESF1 nucleolar pre-rRNA processing protein homolog	GO:0006364 rRNA processing;GO:0016072 rRNA metabolic process;GO:0042254 ribosome biogenesis		1	0	0	0	0	0	0	0	0	0	0	0	0	0	0	0	0	0	0	0	0
109054	Pfdn4	1	0	0	0	109054	Gene_ID	M. musculus	109054	M. musculus	Pfdn4	prefoldin 4	GO:1905907 negative regulation of amyloid fibril formation;GO:1905906 regulation of amyloid fibril formation;GO:0006457 protein folding		0	1	0	0	0	0	0	0	0	0	0	0	0	0	0	0	0	0	0	0	0
23943	Esyt1	0	0	0	1	23943	Gene_ID	M. musculus	23943	M. musculus	Esyt1	extended synaptotagmin-like protein 1	GO:0061817 endoplasmic reticulum-plasma membrane tethering;GO:0051643 endoplasmic reticulum localization;GO:0140056 organelle localization by membrane tethering		0	0	0	0	0	0	0	0	0	0	0	0	0	0	0	0	0	0	0	0	1
109305	Orai1	0	0	0	1	109305	Gene_ID	M. musculus	109305	M. musculus	Orai1	ORAI calcium release-activated calcium modulator 1	GO:0002115 store-operated calcium entry;GO:0070509 calcium ion import;GO:0045762 positive regulation of adenylate cyclase activity		0	0	0	0	0	0	0	0	0	0	0	0	0	0	0	0	0	1	0	0	1
11593	Aga	1	0	0	0	11593	Gene_ID	M. musculus	11593	M. musculus	Aga	aspartylglucosaminidase	GO:0006517 protein deglycosylation;GO:0009100 glycoprotein metabolic process;GO:1901135 carbohydrate derivative metabolic process		0	0	0	0	0	0	0	0	0	0	0	0	0	0	0	0	0	0	0	0	0
230700	Foxj3	1	0	0	0	230700	Gene_ID	M. musculus	230700	M. musculus	Foxj3	forkhead box J3	GO:0007141 male meiosis I;GO:0007140 male meiotic nuclear division;GO:0007127 meiosis I		0	0	0	0	0	0	0	0	0	0	0	0	0	0	0	0	0	0	0	0	0
12807	Hps3	1	0	0	0	12807	Gene_ID	M. musculus	12807	M. musculus	Hps3	HPS3, biogenesis of lysosomal organelles complex 2 subunit 1	GO:0060155 platelet dense granule organization;GO:1903232 melanosome assembly;GO:0032438 melanosome organization		0	0	0	0	0	0	0	0	0	0	0	0	0	0	0	0	0	0	0	0	0
229700	Rbm15	0	0	0	1	229700	Gene_ID	M. musculus	229700	M. musculus	Rbm15	RNA binding motif protein 15	GO:0038163 thrombopoietin-mediated signaling pathway;GO:0007221 positive regulation of transcription of Notch receptor target;GO:0009048 dosage compensation by inactivation of X chromosome		0	0	0	0	0	1	0	0	0	0	0	0	0	0	1	0	0	0	0	0	1
74600	Mrpl47	0	0	1	0	74600	Gene_ID	M. musculus	74600	M. musculus	Mrpl47	mitochondrial ribosomal protein L47	GO:0032543 mitochondrial translation;GO:0140053 mitochondrial gene expression;GO:0006412 translation		0	0	0	0	1	0	0	0	0	0	0	0	0	0	0	0	0	0	0	0	0
56437	Rrad	0	0	0	1	56437	Gene_ID	M. musculus	56437	M. musculus	Rrad	Ras-related associated with diabetes	GO:1901842 negative regulation of high voltage-gated calcium channel activity;GO:1901841 regulation of high voltage-gated calcium channel activity;GO:1901386 negative regulation of voltage-gated calcium channel activity		0	0	0	0	0	0	0	0	0	0	0	0	0	0	0	0	0	0	0	0	1
15526	Hspa9	1	0	0	0	15526	Gene_ID	M. musculus	15526	M. musculus	Hspa9	heat shock protein 9	GO:1902037 negative regulation of hematopoietic stem cell differentiation;GO:0045647 negative regulation of erythrocyte differentiation;GO:1901533 negative regulation of hematopoietic progenitor cell differentiation		0	1	0	0	0	0	1	1	0	0	0	0	0	0	0	0	0	0	0	1	0
83672	Sytl3	0	0	0	1	83672	Gene_ID	M. musculus	83672	M. musculus	Sytl3	synaptotagmin-like 3	GO:0006887 exocytosis;GO:0032940 secretion by cell;GO:0140352 export from cell		0	0	0	0	0	0	0	1	0	0	0	0	0	0	0	0	0	0	0	0	1
17713	Grpel1	1	0	0	0	17713	Gene_ID	M. musculus	17713	M. musculus	Grpel1	GrpE-like 1, mitochondrial	GO:0030150 protein import into mitochondrial matrix;GO:0044743 protein transmembrane import into intracellular organelle;GO:0065002 intracellular protein transmembrane transport		0	1	0	0	0	0	0	1	0	1	0	0	0	0	0	0	0	0	0	0	0
623123	Gm6395	0	0	1	0	623123	Gene_ID	M. musculus	623123	M. musculus	Dnajb6-ps	DnaJ heat shock protein family (Hsp40) member B6, pseudogene			0	0	0	0	0	0	0	0	0	0	0	0	0	0	0	0	0	0	0	0	0
19039	Lgals3bp	0	0	1	0	19039	Gene_ID	M. musculus	19039	M. musculus	Lgals3bp	lectin, galactoside-binding, soluble, 3 binding protein	GO:0007155 cell adhesion;GO:0009987 cellular process;GO:0008150 biological_process		0	0	0	0	0	0	0	0	0	0	0	0	0	0	0	0	0	0	0	0	0
13063	Cycs	1	0	0	0	13063	Gene_ID	M. musculus	13063	M. musculus	Cycs	cytochrome c, somatic	GO:0010730 negative regulation of hydrogen peroxide biosynthetic process;GO:0008635 activation of cysteine-type endopeptidase activity involved in apoptotic process by cytochrome c;GO:0010727 negative regulation of hydrogen peroxide metabolic process		0	0	0	0	0	0	1	0	0	0	0	0	0	0	0	0	0	0	0	0	0
26374	Cop1	1	0	0	0	26374	Gene_ID	M. musculus	26374	M. musculus	Cop1	COP1, E3 ubiquitin ligase	GO:0032436 positive regulation of proteasomal ubiquitin-dependent protein catabolic process;GO:2000060 positive regulation of ubiquitin-dependent protein catabolic process;GO:1901800 positive regulation of proteasomal protein catabolic process		0	0	0	0	0	0	0	0	0	0	0	0	0	0	0	0	0	0	0	0	0
68949	Zfas1	0	0	1	0	68949	Gene_ID	M. musculus	68949	M. musculus	Zfas1	zinc finger, NFX1-type containing 1, antisense RNA 1	GO:1903611 negative regulation of calcium-dependent ATPase activity;GO:1903610 regulation of calcium-dependent ATPase activity;GO:0033600 negative regulation of mammary gland epithelial cell proliferation		0	0	0	0	0	0	0	0	0	0	0	0	0	0	0	0	0	0	0	0	0
74213	Rbm26	1	0	0	0	74213	Gene_ID	M. musculus	74213	M. musculus	Rbm26	RNA binding motif protein 26	GO:0006397 mRNA processing;GO:0016071 mRNA metabolic process;GO:0006396 RNA processing		1	0	0	0	0	0	0	0	0	0	0	1	0	0	0	0	0	0	0	0	0
52014	Nus1	0	0	1	0	52014	Gene_ID	M. musculus	52014	M. musculus	Nus1	NUS1 dehydrodolichyl diphosphate synthase subunit	GO:0006489 dolichyl diphosphate biosynthetic process;GO:0046465 dolichyl diphosphate metabolic process;GO:0019408 dolichol biosynthetic process		0	0	0	0	0	0	0	0	0	0	0	0	0	0	0	1	0	0	0	0	0
83435	Plekha3	1	0	0	0	83435	Gene_ID	M. musculus	83435	M. musculus	Plekha3	pleckstrin homology domain-containing, family A (phosphoinositide binding specific) member 3	GO:0035621 ER to Golgi ceramide transport;GO:0120009 intermembrane lipid transfer;GO:0035627 ceramide transport		0	0	0	0	0	0	0	0	0	0	0	0	0	0	0	0	0	0	0	0	0
57914	Crlf2	1	0	0	0	57914	Gene_ID	M. musculus	57914	M. musculus	Crlf2	cytokine receptor-like factor 2	GO:0035745 T-helper 2 cell cytokine production;GO:0035743 CD4-positive, alpha-beta T cell cytokine production;GO:0002369 T cell cytokine production		0	0	0	0	0	0	0	0	0	0	0	0	0	0	0	0	0	0	0	0	0
70511	Eef2kmt	1	0	0	0	70511	Gene_ID	M. musculus	70511	M. musculus	Eef2kmt	eukaryotic elongation factor 2 lysine methyltransferase	GO:0032259 methylation;GO:0008152 metabolic process;GO:0008150 biological_process		0	0	0	0	0	1	0	0	0	0	0	0	0	0	0	0	0	0	0	0	0
16149	Cd74	1	0	0	0	16149	Gene_ID	M. musculus	16149	M. musculus	Cd74	CD74 antigen (invariant polypeptide of major histocompatibility complex, class II antigen-associated)	GO:0035691 macrophage migration inhibitory factor signaling pathway;GO:2000448 positive regulation of macrophage migration inhibitory factor signaling pathway;GO:2000446 regulation of macrophage migration inhibitory factor signaling pathway		0	1	0	0	0	0	0	1	0	0	0	0	0	0	0	0	0	0	0	0	0
67841	Atg3	0	0	0	1	67841	Gene_ID	M. musculus	67841	M. musculus	Atg3	autophagy related 3	GO:0043653 mitochondrial fragmentation involved in apoptotic process;GO:0044804 autophagy of nucleus;GO:0050765 negative regulation of phagocytosis		0	0	0	0	0	0	0	0	0	0	0	0	0	0	0	0	0	0	0	0	1
73919	Lyrm1	0	0	1	0	73919	Gene_ID	M. musculus	73919	M. musculus	Lyrm1	LYR motif containing 1	GO:0008150 biological_process		0	0	0	0	0	0	0	0	0	0	0	0	0	0	0	0	0	0	0	0	0
100043324	Bnip3l-ps	0	0	0	1	100043324	Gene_ID	M. musculus	100043324	M. musculus	Bnip3l-ps	BCL2/adenovirus E1B interacting protein 3-like, pseudogene			0	0	0	0	0	0	0	0	0	0	0	0	0	0	0	0	0	0	0	0	1
66143	Eef1e1	0	0	1	0	66143	Gene_ID	M. musculus	66143	M. musculus	Eef1e1	eukaryotic translation elongation factor 1 epsilon 1	GO:2000774 positive regulation of cellular senescence;GO:0043517 positive regulation of DNA damage response, signal transduction by p53 class mediator;GO:1901798 positive regulation of signal transduction by p53 class mediator		0	0	0	0	0	0	0	0	0	0	0	0	0	0	0	0	0	0	0	0	0
75965	Zdhhc20	1	0	0	0	75965	Gene_ID	M. musculus	75965	M. musculus	Zdhhc20	zinc finger, DHHC domain containing 20	GO:0018230 peptidyl-L-cysteine S-palmitoylation;GO:0018231 peptidyl-S-diacylglycerol-L-cysteine biosynthetic process from peptidyl-cysteine;GO:0018345 protein palmitoylation		0	0	0	0	1	0	0	1	0	1	0	0	0	0	0	0	0	0	0	0	0
17463	Psmd7	1	0	0	0	17463	Gene_ID	M. musculus	17463	M. musculus	Psmd7	proteasome (prosome, macropain) 26S subunit, non-ATPase, 7	GO:0043161 proteasome-mediated ubiquitin-dependent protein catabolic process;GO:0010498 proteasomal protein catabolic process;GO:0006511 ubiquitin-dependent protein catabolic process		1	0	0	0	0	0	1	0	0	0	0	0	0	0	0	0	0	0	0	0	0
14814	Grin2d	1	0	0	0	14814	Gene_ID	M. musculus	14814	M. musculus	Grin2d	glutamate receptor, ionotropic, NMDA2D (epsilon 4)	GO:0035235 ionotropic glutamate receptor signaling pathway;GO:1990806 ligand-gated ion channel signaling pathway;GO:0001964 startle response		0	0	0	0	0	0	0	0	0	0	0	0	0	0	0	0	0	0	0	0	0
54219	Cd320	1	0	0	0	54219	Gene_ID	M. musculus	54219	M. musculus	Cd320	CD320 antigen	GO:0031296 B cell costimulation;GO:0015889 cobalamin transport;GO:0030656 regulation of vitamin metabolic process		0	0	0	0	0	0	0	0	0	0	0	0	0	0	0	0	0	0	0	0	0
66427	Cyb5b	1	0	0	0	66427	Gene_ID	M. musculus	66427	M. musculus	Cyb5b	cytochrome b5 type B	GO:0006809 nitric oxide biosynthetic process;GO:0046209 nitric oxide metabolic process;GO:2001057 reactive nitrogen species metabolic process		0	0	0	0	0	0	0	0	0	0	0	0	0	0	0	0	0	0	0	0	0
67878	Tmem33	1	0	0	0	67878	Gene_ID	M. musculus	67878	M. musculus	Tmem33	transmembrane protein 33	GO:1903896 positive regulation of IRE1-mediated unfolded protein response;GO:1903899 positive regulation of PERK-mediated unfolded protein response;GO:1903371 regulation of endoplasmic reticulum tubular network organization		0	0	0	0	0	0	0	0	0	0	0	0	0	0	0	0	0	0	0	1	0
20932	Surf4	1	0	0	0	20932	Gene_ID	M. musculus	20932	M. musculus	Surf4	surfeit gene 4	GO:0042953 lipoprotein transport;GO:0044872 lipoprotein localization;GO:0007030 Golgi organization		0	0	0	0	0	0	0	0	0	0	0	0	0	0	0	0	0	0	0	0	0
17975	Ncl	1	0	0	0	17975	Gene_ID	M. musculus	17975	M. musculus	Ncl	nucleolin	GO:1901838 positive regulation of transcription of nucleolar large rRNA by RNA polymerase I;GO:1901836 regulation of transcription of nucleolar large rRNA by RNA polymerase I;GO:2000232 regulation of rRNA processing		1	0	1	1	0	0	0	0	0	0	0	1	0	0	0	0	0	0	0	0	0
18476	Pafah1b3	0	0	0	1	18476	Gene_ID	M. musculus	18476	M. musculus	Pafah1b3	platelet-activating factor acetylhydrolase, isoform 1b, subunit 3	GO:0016042 lipid catabolic process;GO:0007283 spermatogenesis;GO:0048232 male gamete generation		0	0	0	0	0	0	0	0	0	0	0	0	0	0	0	0	0	0	0	0	1
12045	Bcl2a1b	1	0	0	0	12045	Gene_ID	M. musculus	12045	M. musculus	Bcl2a1b	B cell leukemia/lymphoma 2 related protein A1b	GO:0038034 signal transduction in absence of ligand;GO:0097192 extrinsic apoptotic signaling pathway in absence of ligand;GO:0008630 intrinsic apoptotic signaling pathway in response to DNA damage		0	0	0	0	0	0	0	0	0	0	0	0	0	0	0	0	0	0	0	0	0
67242	Gemin6	1	0	0	0	67242	Gene_ID	M. musculus	67242	M. musculus	Gemin6	gem nuclear organelle associated protein 6	GO:0000387 spliceosomal snRNP assembly;GO:0000245 spliceosomal complex assembly;GO:0022618 ribonucleoprotein complex assembly		1	0	0	0	0	0	0	0	0	0	0	1	1	0	0	0	0	0	0	1	0
73046	Glrx5	1	0	0	0	73046	Gene_ID	M. musculus	73046	M. musculus	Glrx5	glutaredoxin 5	GO:0106034 protein maturation by [2Fe-2S] cluster transfer;GO:0044571 [2Fe-2S] cluster assembly;GO:0106035 protein maturation by [4Fe-4S] cluster transfer		0	0	0	0	0	0	0	0	0	0	0	0	0	0	0	0	0	0	0	0	0
108946	Zzz3	1	0	0	0	108946	Gene_ID	M. musculus	108946	M. musculus	Zzz3	zinc finger, ZZ domain containing 3	GO:0044154 histone H3-K14 acetylation;GO:0090043 regulation of tubulin deacetylation;GO:0031063 regulation of histone deacetylation		0	0	0	0	0	0	0	0	0	0	0	0	0	0	0	0	0	0	0	0	0
66679	Rae1	1	0	0	0	66679	Gene_ID	M. musculus	66679	M. musculus	Rae1	ribonucleic acid export 1	GO:0000972 transcription-dependent tethering of RNA polymerase II gene DNA at nuclear periphery;GO:0060236 regulation of mitotic spindle organization;GO:0090224 regulation of spindle organization		1	0	0	0	0	0	1	1	0	0	0	1	0	0	0	0	0	0	0	1	0
320207	Pik3r5	1	0	0	0	320207	Gene_ID	M. musculus	320207	M. musculus	Pik3r5	phosphoinositide-3-kinase regulatory subunit 5	GO:0043551 regulation of phosphatidylinositol 3-kinase activity;GO:0043550 regulation of lipid kinase activity;GO:0043406 positive regulation of MAP kinase activity		0	0	0	0	0	0	0	0	0	0	0	0	0	0	0	0	0	0	0	0	0
75623	Tex30	1	0	0	0	75623	Gene_ID	M. musculus	75623	M. musculus	Tex30	testis expressed 30	GO:0008150 biological_process		0	0	0	0	0	0	0	0	0	0	0	0	0	0	0	0	0	0	0	0	0
74091	Npl	0	0	0	1	74091	Gene_ID	M. musculus	74091	M. musculus	Npl	N-acetylneuraminate pyruvate lyase	GO:0019262 N-acetylneuraminate catabolic process;GO:0006054 N-acetylneuraminate metabolic process;GO:0046348 amino sugar catabolic process		0	0	0	0	0	0	0	0	0	0	0	0	0	0	0	1	0	0	0	0	1
236539	Phgdh	1	0	0	0	236539	Gene_ID	M. musculus	236539	M. musculus	Phgdh	3-phosphoglycerate dehydrogenase	GO:0006564 L-serine biosynthetic process;GO:0006566 threonine metabolic process;GO:0009448 gamma-aminobutyric acid metabolic process		0	0	0	0	0	0	0	0	0	0	0	0	0	0	0	0	0	0	0	0	0
69072	Ebna1bp2	1	0	0	0	69072	Gene_ID	M. musculus	69072	M. musculus	Ebna1bp2	EBNA1 binding protein 2	GO:0042273 ribosomal large subunit biogenesis;GO:0006364 rRNA processing;GO:0016072 rRNA metabolic process		1	0	1	0	0	0	0	0	0	0	0	0	0	0	0	0	0	0	0	0	0
53861	Zranb2	0	0	1	0	53861	Gene_ID	M. musculus	53861	M. musculus	Zranb2	zinc finger, RAN-binding domain containing 2	GO:0008380 RNA splicing;GO:0006397 mRNA processing;GO:0016071 mRNA metabolic process		0	0	0	0	0	0	0	0	0	0	0	1	0	0	0	0	0	0	0	0	0
14782	Gsr	1	0	0	0	14782	Gene_ID	M. musculus	14782	M. musculus	Gsr	glutathione reductase	GO:0045454 cell redox homeostasis;GO:0006749 glutathione metabolic process;GO:0006575 cellular modified amino acid metabolic process		0	0	0	0	1	0	1	0	0	0	0	0	0	0	0	0	0	0	0	0	0
73137	Prrc1	1	0	0	0	73137	Gene_ID	M. musculus	73137	M. musculus	Prrc1	proline-rich coiled-coil 1	GO:0034199 activation of protein kinase A activity;GO:0032147 activation of protein kinase activity;GO:0045860 positive regulation of protein kinase activity		0	0	0	0	0	0	0	0	0	0	0	0	0	0	0	0	0	0	0	0	0
11541	Adora2b	0	0	0	1	11541	Gene_ID	M. musculus	11541	M. musculus	Adora2b	adenosine A2b receptor	GO:0002882 positive regulation of chronic inflammatory response to non-antigenic stimulus;GO:0002880 regulation of chronic inflammatory response to non-antigenic stimulus;GO:0002678 positive regulation of chronic inflammatory response		0	0	0	0	0	0	0	0	0	0	0	0	0	0	1	0	0	1	0	0	1
102122	Fam192a	1	0	0	0	102122	Gene_ID	M. musculus	102122	M. musculus	Psme3ip1	proteasome activator subunit 3 interacting protein 1	GO:1901799 negative regulation of proteasomal protein catabolic process;GO:1903051 negative regulation of proteolysis involved in protein catabolic process;GO:0032091 negative regulation of protein binding		0	0	0	0	0	0	0	0	0	0	0	0	0	0	0	0	0	0	0	0	0
100043462	Nutf2-ps1	1	0	0	0	100043462	Gene_ID	M. musculus	100043462	M. musculus	Nutf2-ps1	nuclear transport factor 2, pseudogene 1			0	0	0	0	0	0	0	0	0	0	0	0	0	0	0	0	0	0	0	0	0
72308	Brf1	1	0	0	0	72308	Gene_ID	M. musculus	72308	M. musculus	Brf1	BRF1, RNA polymerase III transcription initiation factor 90 kDa subunit	GO:0045945 positive regulation of transcription by RNA polymerase III;GO:0006359 regulation of transcription by RNA polymerase III;GO:0006383 transcription by RNA polymerase III		0	0	0	1	0	0	0	0	0	0	0	0	0	0	0	0	0	0	0	0	0
76479	Smndc1	1	0	0	0	76479	Gene_ID	M. musculus	76479	M. musculus	Smndc1	survival motor neuron domain containing 1	GO:0008380 RNA splicing;GO:0006397 mRNA processing;GO:0016071 mRNA metabolic process		1	0	0	0	0	0	0	0	0	0	0	1	0	0	0	0	0	0	0	0	0
64934	Pes1	1	0	0	0	64934	Gene_ID	M. musculus	64934	M. musculus	Pes1	pescadillo ribosomal biogenesis factor 1	GO:0007000 nucleolus organization;GO:0000463 maturation of LSU-rRNA from tricistronic rRNA transcript (SSU-rRNA, 5.8S rRNA, LSU-rRNA);GO:0000466 maturation of 5.8S rRNA from tricistronic rRNA transcript (SSU-rRNA, 5.8S rRNA, LSU-rRNA)		1	0	1	0	0	0	0	1	0	0	1	0	0	0	0	0	0	0	0	0	0
21780	Tfam	1	0	0	0	21780	Gene_ID	M. musculus	21780	M. musculus	Tfam	transcription factor A, mitochondrial	GO:0006391 transcription initiation at mitochondrial promoter;GO:0006390 mitochondrial transcription;GO:0000959 mitochondrial RNA metabolic process		0	0	0	0	1	0	0	0	0	1	0	0	0	0	0	0	0	0	0	0	0
20810	Srm	1	0	0	0	20810	Gene_ID	M. musculus	20810	M. musculus	Srm	spermidine synthase	GO:0008295 spermidine biosynthetic process;GO:0008216 spermidine metabolic process;GO:0006596 polyamine biosynthetic process		0	0	0	0	0	0	0	0	0	0	0	0	0	0	0	0	0	0	0	0	0
80914	Uck2	1	0	0	0	80914	Gene_ID	M. musculus	80914	M. musculus	Uck2	uridine-cytidine kinase 2	GO:0044211 CTP salvage;GO:0008655 pyrimidine-containing compound salvage;GO:0010138 pyrimidine ribonucleotide salvage	yes	0	0	0	0	0	0	0	0	0	0	0	0	0	0	0	0	0	0	0	0	0
13244	Degs1	1	0	0	0	13244	Gene_ID	M. musculus	13244	M. musculus	Degs1	delta(4)-desaturase, sphingolipid 1	GO:0043217 myelin maintenance;GO:0046513 ceramide biosynthetic process;GO:0030148 sphingolipid biosynthetic process		0	0	0	0	1	0	0	0	0	0	0	0	0	0	0	0	0	0	0	0	0
17089	Lyar	1	0	0	0	17089	Gene_ID	M. musculus	17089	M. musculus	Lyar	Ly1 antibody reactive clone	GO:0045943 positive regulation of transcription by RNA polymerase I;GO:0006356 regulation of transcription by RNA polymerase I;GO:0048821 erythrocyte development		1	0	0	0	0	0	0	0	0	0	0	0	0	0	0	0	0	0	0	0	0
109019	Nabp1	0	0	0	1	109019	Gene_ID	M. musculus	109019	M. musculus	Nabp1	nucleic acid binding protein 1	GO:0044818 mitotic G2/M transition checkpoint;GO:0010972 negative regulation of G2/M transition of mitotic cell cycle;GO:1902750 negative regulation of cell cycle G2/M phase transition		0	0	0	0	0	0	0	0	0	0	0	0	0	0	0	0	0	0	0	0	1
70556	Slc25a33	1	0	0	0	70556	Gene_ID	M. musculus	70556	M. musculus	Slc25a33	solute carrier family 25, member 33	GO:0006864 pyrimidine nucleotide transport;GO:0031930 mitochondria-nucleus signaling pathway;GO:1990519 pyrimidine nucleotide import into mitochondrion		0	0	0	0	1	0	0	0	0	1	0	0	0	0	0	0	0	0	0	1	0
55989	Nop58	1	0	0	0	55989	Gene_ID	M. musculus	55989	M. musculus	Nop58	NOP58 ribonucleoprotein	GO:0048254 snoRNA localization;GO:0006403 RNA localization;GO:0042254 ribosome biogenesis		1	0	1	0	0	0	0	0	0	0	0	0	0	0	0	0	0	0	0	1	0
69863	Ttc39b	0	0	0	1	69863	Gene_ID	M. musculus	69863	M. musculus	Ttc39b	tetratricopeptide repeat domain 39B	GO:0010887 negative regulation of cholesterol storage;GO:0010885 regulation of cholesterol storage;GO:0010888 negative regulation of lipid storage		0	0	0	0	0	0	0	0	0	0	0	0	0	0	0	0	0	0	0	0	1
216238	Eea1	1	0	0	0	216238	Gene_ID	M. musculus	216238	M. musculus	Eea1	early endosome antigen 1	GO:0039694 viral RNA genome replication;GO:0019079 viral genome replication;GO:0006906 vesicle fusion		0	0	0	0	0	0	0	0	0	0	0	0	0	0	0	0	0	0	0	0	0
56403	Syncrip	1	0	0	0	56403	Gene_ID	M. musculus	56403	M. musculus	Syncrip	synaptotagmin binding, cytoplasmic RNA interacting protein	GO:0090367 negative regulation of mRNA modification;GO:0090365 regulation of mRNA modification;GO:1901537 positive regulation of DNA demethylation		1	0	0	1	0	1	0	0	0	0	0	1	0	0	0	0	0	0	1	0	0
20851	Stat5b	0	0	1	0	20851	Gene_ID	M. musculus	20851	M. musculus	Stat5b	signal transducer and activator of transcription 5B	GO:0046544 development of secondary male sexual characteristics;GO:0070669 response to interleukin-2;GO:0001787 natural killer cell proliferation		0	0	0	0	0	0	0	0	0	0	0	0	0	0	0	0	0	0	0	0	0
22224	Usp10	1	0	0	0	22224	Gene_ID	M. musculus	22224	M. musculus	Usp10	ubiquitin specific peptidase 10	GO:0030330 DNA damage response, signal transduction by p53 class mediator;GO:0043124 negative regulation of I-kappaB kinase/NF-kappaB signaling;GO:0071347 cellular response to interleukin-1		0	0	0	0	0	0	0	0	0	0	0	0	0	0	0	0	0	0	0	0	0
12571	Cdk6	0	0	1	0	12571	Gene_ID	M. musculus	12571	M. musculus	Cdk6	cyclin-dependent kinase 6	GO:0036275 response to 5-fluorouracil;GO:0044838 cell quiescence;GO:0043696 dedifferentiation	yes	0	0	0	0	0	0	1	0	0	0	0	0	0	0	0	0	0	0	0	0	0
74778	Rrp7a	1	0	0	0	74778	Gene_ID	M. musculus	74778	M. musculus	Rrp7a	ribosomal RNA processing 7 homolog A	GO:0000028 ribosomal small subunit assembly;GO:0001825 blastocyst formation;GO:0042255 ribosome assembly		1	0	0	0	0	0	0	0	1	0	0	0	1	0	0	0	0	0	0	0	0
24060	Slc35a1	1	0	0	0	24060	Gene_ID	M. musculus	24060	M. musculus	Slc35a1	solute carrier family 35 (CMP-sialic acid transporter), member 1	GO:0015782 CMP-N-acetylneuraminate transmembrane transport;GO:0090481 pyrimidine nucleotide-sugar transmembrane transport;GO:0015780 nucleotide-sugar transmembrane transport		0	0	0	0	0	0	0	0	0	0	0	0	0	0	0	1	0	0	0	1	0
71770	Ap2b1	1	0	0	0	71770	Gene_ID	M. musculus	71770	M. musculus	Ap2b1	adaptor-related protein complex 2, beta 1 subunit	GO:0098884 postsynaptic neurotransmitter receptor internalization;GO:0140239 postsynaptic endocytosis;GO:0048268 clathrin coat assembly		0	0	0	0	0	0	0	1	0	0	0	0	0	0	0	0	0	0	0	0	0
215160	Rhbdd2	0	0	0	1	215160	Gene_ID	M. musculus	215160	M. musculus	Rhbdd2	rhomboid domain containing 2			0	0	0	0	0	0	0	0	0	0	0	0	0	0	0	0	0	0	0	0	1
71702	Cdc5l	1	0	0	0	71702	Gene_ID	M. musculus	71702	M. musculus	Cdc5l	cell division cycle 5-like (S. pombe)	GO:1904567 response to wortmannin;GO:1904568 cellular response to wortmannin;GO:1990089 response to nerve growth factor		1	0	0	0	0	0	0	0	0	0	0	1	0	0	0	0	0	0	0	0	0
74645	Fam46c	1	0	0	0	74645	Gene_ID	M. musculus	74645	M. musculus	Tent5c	terminal nucleotidyltransferase 5C	GO:0048255 mRNA stabilization;GO:0043489 RNA stabilization;GO:1902373 negative regulation of mRNA catabolic process		0	0	0	1	0	0	0	0	0	0	0	0	0	0	0	0	0	0	0	0	0
12515	Cd69	0	0	0	1	12515	Gene_ID	M. musculus	12515	M. musculus	Cd69	CD69 antigen	GO:0071466 cellular response to xenobiotic stimulus;GO:0009410 response to xenobiotic stimulus;GO:0070887 cellular response to chemical stimulus		0	0	0	0	0	0	0	0	0	0	0	0	0	0	0	0	0	0	0	0	1
140484	Pofut1	1	0	0	0	140484	Gene_ID	M. musculus	140484	M. musculus	Pofut1	protein O-fucosyltransferase 1	GO:0036066 protein O-linked fucosylation;GO:0006004 fucose metabolic process;GO:0036065 fucosylation		0	0	0	0	1	0	0	0	0	0	0	0	0	0	0	0	0	0	0	0	0
52187	Rragd	0	0	0	1	52187	Gene_ID	M. musculus	52187	M. musculus	Rragd	Ras-related GTP binding D	GO:0043201 response to leucine;GO:0071233 cellular response to leucine;GO:1990253 cellular response to leucine starvation		0	0	0	0	0	0	1	0	0	0	0	0	0	0	0	0	0	0	0	0	1
24109	Ubl3	1	0	0	0	24109	Gene_ID	M. musculus	24109	M. musculus	Ubl3	ubiquitin-like 3	GO:0008150 biological_process		0	0	0	0	0	0	0	0	0	0	0	0	0	0	0	0	0	0	0	0	0
28000	Prpf19	1	0	0	0	28000	Gene_ID	M. musculus	28000	M. musculus	Prpf19	pre-mRNA processing factor 19	GO:0000244 spliceosomal tri-snRNP complex assembly;GO:0048711 positive regulation of astrocyte differentiation;GO:0000387 spliceosomal snRNP assembly		1	0	0	0	0	0	0	0	0	0	0	1	1	0	0	0	0	0	0	0	0
14718	Got1	1	0	0	0	14718	Gene_ID	M. musculus	14718	M. musculus	Got1	glutamic-oxaloacetic transaminase 1, soluble	GO:1990267 response to transition metal nanoparticle;GO:0019550 glutamate catabolic process to aspartate;GO:0019551 glutamate catabolic process to 2-oxoglutarate		0	0	0	0	0	0	0	0	0	0	0	0	0	0	0	0	0	0	0	1	0
69024	Snx15	1	0	0	0	69024	Gene_ID	M. musculus	69024	M. musculus	Snx15	sorting nexin 15	GO:0015031 protein transport;GO:0045184 establishment of protein localization;GO:0071705 nitrogen compound transport		0	0	0	0	0	0	0	0	0	0	0	0	0	0	0	0	0	0	0	0	0
69956	Ptcd3	1	0	0	0	69956	Gene_ID	M. musculus	69956	M. musculus	Ptcd3	pentatricopeptide repeat domain 3	GO:0032543 mitochondrial translation;GO:0140053 mitochondrial gene expression;GO:0006412 translation		0	0	0	1	1	0	0	0	0	0	0	0	0	0	0	0	0	0	0	0	0
67655	Ctdp1	1	0	0	0	67655	Gene_ID	M. musculus	67655	M. musculus	Ctdp1	CTD (carboxy-terminal domain, RNA polymerase II, polypeptide A) phosphatase, subunit 1	GO:0070940 dephosphorylation of RNA polymerase II C-terminal domain;GO:0010458 exit from mitosis;GO:0061052 negative regulation of cell growth involved in cardiac muscle cell development		0	0	0	0	0	0	0	0	0	0	0	0	0	0	0	0	0	0	0	0	0
64136	Sdf2l1	0	0	1	0	64136	Gene_ID	M. musculus	64136	M. musculus	Sdf2l1	stromal cell-derived factor 2-like 1	GO:0071712 ER-associated misfolded protein catabolic process;GO:0071218 cellular response to misfolded protein;GO:0051788 response to misfolded protein		0	1	0	0	0	0	0	0	0	0	0	0	0	0	0	0	0	0	0	0	0
67767	Jagn1	1	0	0	0	67767	Gene_ID	M. musculus	67767	M. musculus	Jagn1	jagunal homolog 1	GO:0038158 granulocyte colony-stimulating factor signaling pathway;GO:0061179 negative regulation of insulin secretion involved in cellular response to glucose stimulus;GO:0002446 neutrophil mediated immunity		0	0	0	0	0	0	0	0	0	0	0	0	0	0	0	0	0	0	0	0	0
54351	Elp5	1	0	0	0	54351	Gene_ID	M. musculus	54351	M. musculus	Elp5	elongator acetyltransferase complex subunit 5	GO:0002098 tRNA wobble uridine modification;GO:0002097 tRNA wobble base modification;GO:0006400 tRNA modification		1	0	0	0	0	1	0	0	0	0	0	0	0	0	0	0	0	0	0	0	0
21856	Timm44	1	0	0	0	21856	Gene_ID	M. musculus	21856	M. musculus	Timm44	translocase of inner mitochondrial membrane 44	GO:0030150 protein import into mitochondrial matrix;GO:0044743 protein transmembrane import into intracellular organelle;GO:0065002 intracellular protein transmembrane transport		0	0	0	0	0	0	0	1	0	1	0	0	0	0	0	0	0	0	0	0	0
216344	Rab21	0	0	1	0	216344	Gene_ID	M. musculus	216344	M. musculus	Rab21	RAB21, member RAS oncogene family	GO:2000643 positive regulation of early endosome to late endosome transport;GO:1903651 positive regulation of cytoplasmic transport;GO:0032482 Rab protein signal transduction		0	0	0	0	0	0	0	1	0	0	0	0	0	0	0	0	0	0	0	0	0
14528	Gch1	1	0	0	0	14528	Gene_ID	M. musculus	14528	M. musculus	Gch1	GTP cyclohydrolase 1	GO:0051066 dihydrobiopterin metabolic process;GO:1905627 regulation of serotonin biosynthetic process;GO:0014916 regulation of lung blood pressure		0	0	0	0	0	0	0	0	0	0	0	0	0	0	0	0	0	0	0	0	0
69499	Tsr2	1	0	0	0	69499	Gene_ID	M. musculus	69499	M. musculus	Tsr2	TSR2 20S rRNA accumulation	GO:0000462 maturation of SSU-rRNA from tricistronic rRNA transcript (SSU-rRNA, 5.8S rRNA, LSU-rRNA);GO:0030490 maturation of SSU-rRNA;GO:0042274 ribosomal small subunit biogenesis		1	0	0	0	0	0	0	0	1	0	0	0	0	0	0	0	0	0	0	0	0
19325	Rab10	1	0	0	0	19325	Gene_ID	M. musculus	19325	M. musculus	Rab10	RAB10, member RAS oncogene family	GO:0045196 establishment or maintenance of neuroblast polarity;GO:0045200 establishment of neuroblast polarity;GO:0097051 establishment of protein localization to endoplasmic reticulum membrane		0	0	0	0	0	0	0	1	0	0	0	0	0	0	0	0	0	0	0	0	0
69740	Dph5	1	0	0	0	69740	Gene_ID	M. musculus	69740	M. musculus	Dph5	diphthamide biosynthesis 5	GO:0017182 peptidyl-diphthamide metabolic process;GO:0017183 peptidyl-diphthamide biosynthetic process from peptidyl-histidine;GO:1900247 regulation of cytoplasmic translational elongation		0	0	0	1	0	1	0	0	0	0	0	0	0	0	0	0	0	0	0	0	0
18759	Prkci	1	0	0	0	18759	Gene_ID	M. musculus	18759	M. musculus	Prkci	protein kinase C, iota	GO:0048194 Golgi vesicle budding;GO:0034351 negative regulation of glial cell apoptotic process;GO:0034350 regulation of glial cell apoptotic process	yes	0	0	0	0	0	0	0	0	0	0	0	0	0	0	0	0	0	0	0	0	0
72502	Cwf19l1	0	0	1	0	72502	Gene_ID	M. musculus	72502	M. musculus	Cwf19l1	CWF19-like 1, cell cycle control (S. pombe)	GO:0000375 RNA splicing, via transesterification reactions;GO:0000377 RNA splicing, via transesterification reactions with bulged adenosine as nucleophile;GO:0000398 mRNA splicing, via spliceosome		0	0	0	0	0	0	0	0	0	0	0	1	0	0	0	0	0	0	0	0	0
544963	Iqgap2	0	0	1	0	544963	Gene_ID	M. musculus	544963	M. musculus	Iqgap2	IQ motif containing GTPase activating protein 2	GO:0070493 thrombin-activated receptor signaling pathway;GO:0034314 Arp2/3 complex-mediated actin nucleation;GO:0045010 actin nucleation		0	0	0	0	0	0	0	0	0	0	0	0	0	0	0	0	0	0	0	0	0
68015	Trap1	0	0	1	0	68015	Gene_ID	M. musculus	68015	M. musculus	Trap1	TNF receptor-associated protein 1	GO:0009386 translational attenuation;GO:1903750 regulation of intrinsic apoptotic signaling pathway in response to hydrogen peroxide;GO:1903751 negative regulation of intrinsic apoptotic signaling pathway in response to hydrogen peroxide		0	1	0	1	0	0	0	0	0	0	0	0	0	0	0	0	0	0	0	0	0
53333	Tomm40	1	0	0	0	53333	Gene_ID	M. musculus	53333	M. musculus	Tomm40	translocase of outer mitochondrial membrane 40	GO:0051204 protein insertion into mitochondrial membrane;GO:0030150 protein import into mitochondrial matrix;GO:0090151 establishment of protein localization to mitochondrial membrane		0	0	0	0	0	0	0	1	0	1	0	0	0	0	0	0	0	0	0	0	0
79043	Spsb3	0	0	1	0	79043	Gene_ID	M. musculus	79043	M. musculus	Spsb3	splA/ryanodine receptor domain and SOCS box containing 3	GO:0043161 proteasome-mediated ubiquitin-dependent protein catabolic process;GO:0010498 proteasomal protein catabolic process;GO:0006511 ubiquitin-dependent protein catabolic process		0	0	0	0	0	0	0	0	0	0	0	0	0	0	0	0	0	0	0	0	0
14423	Galnt1	0	0	1	0	14423	Gene_ID	M. musculus	14423	M. musculus	Galnt1	polypeptide N-acetylgalactosaminyltransferase 1	GO:0018243 protein O-linked glycosylation via threonine;GO:0018242 protein O-linked glycosylation via serine;GO:0006493 protein O-linked glycosylation		0	0	0	0	0	0	0	0	0	0	0	0	0	0	0	1	0	0	0	0	0
12767	Cxcr4	1	0	0	0	12767	Gene_ID	M. musculus	12767	M. musculus	Cxcr4	chemokine (C-X-C motif) receptor 4	GO:2000448 positive regulation of macrophage migration inhibitory factor signaling pathway;GO:2000446 regulation of macrophage migration inhibitory factor signaling pathway;GO:0038159 C-X-C chemokine receptor CXCR4 signaling pathway		0	0	0	0	0	0	0	0	0	0	0	0	0	0	0	0	0	0	0	0	0
14702	Gng2	1	0	0	0	14702	Gene_ID	M. musculus	14702	M. musculus	Gng2	guanine nucleotide binding protein (G protein), gamma 2	GO:0048144 fibroblast proliferation;GO:0008283 cell population proliferation;GO:0007186 G protein-coupled receptor signaling pathway		0	0	0	0	0	0	0	0	0	0	0	0	0	0	0	0	0	0	0	0	0
67586	Ubxn11	1	0	0	0	67586	Gene_ID	M. musculus	67586	M. musculus	Ubxn11	UBX domain protein 11	GO:0043161 proteasome-mediated ubiquitin-dependent protein catabolic process;GO:0010498 proteasomal protein catabolic process;GO:0006511 ubiquitin-dependent protein catabolic process		0	0	0	0	0	0	0	0	0	0	0	0	0	0	0	0	0	0	0	0	0
67526	Atg12	1	0	0	0	67526	Gene_ID	M. musculus	67526	M. musculus	Atg12	autophagy related 12	GO:1904971 regulation of viral translation;GO:1904973 positive regulation of viral translation;GO:0006501 C-terminal protein lipidation		0	0	0	0	1	0	0	0	0	1	0	0	0	0	0	0	0	0	0	0	0
67501	Ccdc50	1	0	0	0	67501	Gene_ID	M. musculus	67501	M. musculus	Ccdc50	coiled-coil domain containing 50	GO:0007605 sensory perception of sound;GO:0050954 sensory perception of mechanical stimulus;GO:0007600 sensory perception		0	0	0	0	0	0	0	0	0	0	0	0	0	0	0	0	0	0	0	0	0
19062	Inpp5k	0	0	0	1	19062	Gene_ID	M. musculus	19062	M. musculus	Inpp5k	inositol polyphosphate 5-phosphatase K	GO:2000466 negative regulation of glycogen (starch) synthase activity;GO:2001151 regulation of renal water transport;GO:2001153 positive regulation of renal water transport		0	0	0	1	0	0	0	0	0	0	0	0	0	0	0	0	0	0	0	0	1
68581	Tmed10	0	0	1	0	68581	Gene_ID	M. musculus	68581	M. musculus	Tmed10	transmembrane p24 trafficking protein 10	GO:0106272 protein localization to ERGIC;GO:0106273 cytosol to ERGIC protein transport;GO:1902960 negative regulation of aspartic-type endopeptidase activity involved in amyloid precursor protein catabolic process		0	0	0	1	0	0	0	1	0	0	0	1	0	0	0	1	0	0	0	0	0
66086	Fopnl	0	0	1	0	66086	Gene_ID	M. musculus	66086	M. musculus	Cep20	centrosomal protein 20	GO:0034453 microtubule anchoring;GO:0060271 cilium assembly;GO:0044782 cilium organization		0	0	0	0	0	0	0	0	0	0	0	0	0	0	0	0	0	0	0	0	0
97484	Cog8	1	0	0	0	97484	Gene_ID	M. musculus	97484	M. musculus	Cog8	component of oligomeric golgi complex 8	GO:0000301 retrograde transport, vesicle recycling within Golgi;GO:0006891 intra-Golgi vesicle-mediated transport;GO:0007030 Golgi organization		0	0	0	0	0	0	0	0	0	0	0	0	0	0	0	1	0	0	0	0	0
83485	Ngrn	1	0	0	0	83485	Gene_ID	M. musculus	83485	M. musculus	Ngrn	neugrin, neurite outgrowth associated	GO:0061668 mitochondrial ribosome assembly;GO:0070131 positive regulation of mitochondrial translation;GO:0070129 regulation of mitochondrial translation		1	0	0	1	0	0	0	0	0	0	0	0	1	0	0	0	0	0	1	0	0
80280	Cdk5rap3	1	0	0	0	80280	Gene_ID	M. musculus	80280	M. musculus	Cdk5rap3	CDK5 regulatory subunit associated protein 3	GO:0060318 definitive erythrocyte differentiation;GO:0071569 protein ufmylation;GO:0044387 negative regulation of protein kinase activity by regulation of protein phosphorylation		0	0	0	0	0	0	0	0	0	0	0	0	0	0	0	0	0	0	0	0	0
70333	Cd3eap	0	0	1	0	70333	Gene_ID	M. musculus	70333	M. musculus	Cd3eap	CD3E antigen, epsilon polypeptide associated protein	GO:0006360 transcription by RNA polymerase I;GO:0009303 rRNA transcription;GO:0098781 ncRNA transcription		0	0	0	0	0	0	0	0	0	0	0	0	0	0	0	0	0	0	0	0	0
93871	Brwd1	0	0	0	1	93871	Gene_ID	M. musculus	93871	M. musculus	Brwd1	bromodomain and WD repeat domain containing 1	GO:0008360 regulation of cell shape;GO:0022604 regulation of cell morphogenesis;GO:0022603 regulation of anatomical structure morphogenesis		0	0	0	0	0	0	0	0	0	0	0	1	0	0	0	0	0	0	0	0	1
21934	Tnfrsf11a	1	0	0	0	21934	Gene_ID	M. musculus	21934	M. musculus	Tnfrsf11a	tumor necrosis factor receptor superfamily, member 11a, NFKB activator	GO:0071812 positive regulation of fever generation by positive regulation of prostaglandin secretion;GO:0071848 positive regulation of ERK1 and ERK2 cascade via TNFSF11-mediated signaling;GO:0060086 circadian temperature homeostasis		0	0	0	0	0	0	0	0	0	0	0	0	0	0	0	0	0	0	0	0	0
13654	Egr2	0	0	0	1	13654	Gene_ID	M. musculus	13654	M. musculus	Egr2	early growth response 2	GO:0021595 rhombomere structural organization;GO:0021659 rhombomere 3 structural organization;GO:0021594 rhombomere formation		0	0	0	0	0	0	0	1	0	0	0	0	0	0	0	0	0	0	0	1	1
67194	2700038G22Rik	1	0	0	0	67194	Gene_ID	M. musculus	67194	M. musculus	2700038G22Rik	RIKEN cDNA 2700038G22 gene	GO:0008150 biological_process		0	0	0	0	0	0	0	0	0	0	0	0	0	0	0	0	0	0	0	0	0
15370	Nr4a1	0	0	0	1	15370	Gene_ID	M. musculus	15370	M. musculus	Nr4a1	nuclear receptor subfamily 4, group A, member 1	GO:0014860 neurotransmitter secretion involved in regulation of skeletal muscle contraction;GO:0014852 regulation of skeletal muscle contraction by neural stimulation via neuromuscular junction;GO:0043435 response to corticotropin-releasing hormone		0	0	0	0	0	0	0	0	0	0	0	0	0	0	0	0	1	0	0	0	1
50905	Il17rb	0	0	0	1	50905	Gene_ID	M. musculus	50905	M. musculus	Il17rb	interleukin 17 receptor B	GO:0032754 positive regulation of interleukin-5 production;GO:0032736 positive regulation of interleukin-13 production;GO:0032656 regulation of interleukin-13 production		0	0	0	0	0	0	0	0	0	0	0	0	0	0	1	0	0	0	0	0	1
68763	1110038B12Rik	1	0	0	0	68763	Gene_ID	M. musculus	68763	M. musculus	1110038B12Rik	RIKEN cDNA 1110038B12 gene	GO:0008150 biological_process		0	0	0	0	0	0	0	0	0	0	0	0	0	0	0	0	0	0	0	0	0
14958	H1f0	0	0	0	1	14958	Gene_ID	M. musculus	14958	M. musculus	H1f0	H1.0 linker histone	GO:2000679 positive regulation of transcription regulatory region DNA binding;GO:0030261 chromosome condensation;GO:0045910 negative regulation of DNA recombination		0	0	0	0	0	0	1	0	0	0	0	0	0	0	0	0	0	0	0	0	1
28114	Nsun2	1	0	0	0	28114	Gene_ID	M. musculus	28114	M. musculus	Nsun2	NOL1/NOP2/Sun domain family member 2	GO:0036415 regulation of tRNA stability;GO:0036416 tRNA stabilization;GO:1902370 regulation of tRNA catabolic process		1	0	0	1	0	1	0	0	0	0	0	1	0	0	0	0	0	0	0	0	0
66223	Mrpl35	1	0	0	0	66223	Gene_ID	M. musculus	66223	M. musculus	Mrpl35	mitochondrial ribosomal protein L35	GO:0032543 mitochondrial translation;GO:0140053 mitochondrial gene expression;GO:0006412 translation		0	0	0	0	1	0	0	0	0	0	0	0	0	0	0	0	0	0	0	0	0
225929	Patl1	0	0	0	1	225929	Gene_ID	M. musculus	225929	M. musculus	Patl1	protein associated with topoisomerase II homolog 1 (yeast)	GO:0000290 deadenylation-dependent decapping of nuclear-transcribed mRNA;GO:0110156 methylguanosine-cap decapping;GO:0033962 P-body assembly		0	0	0	1	0	0	0	0	0	0	0	1	1	0	0	0	0	0	0	0	1
13207	Ddx5	0	0	0	1	13207	Gene_ID	M. musculus	13207	M. musculus	Ddx5	DEAD box helicase 5	GO:0061614 miRNA transcription;GO:1903800 positive regulation of miRNA maturation;GO:0043517 positive regulation of DNA damage response, signal transduction by p53 class mediator		0	0	0	0	0	0	0	1	0	0	0	1	0	0	1	0	0	0	0	0	1
52662	Ldlrad4	0	0	0	1	52662	Gene_ID	M. musculus	52662	M. musculus	Ldlrad4	low density lipoprotein receptor class A domain containing 4	GO:0010991 negative regulation of SMAD protein complex assembly;GO:0010990 regulation of SMAD protein complex assembly;GO:0060394 negative regulation of pathway-restricted SMAD protein phosphorylation		0	0	0	0	0	0	0	0	0	0	0	0	0	0	0	0	0	0	0	0	1
108168770	Gm13653	0	0	1	0	108168770	Gene_ID	M. musculus	108168770	M. musculus	Gm13653	predicted gene 13653			0	0	0	0	0	0	0	0	0	0	0	0	0	0	0	0	0	0	0	0	0
66541	Immp1l	1	0	0	0	66541	Gene_ID	M. musculus	66541	M. musculus	Immp1l	IMP1 inner mitochondrial membrane peptidase-like (S. cerevisiae)	GO:0006627 protein processing involved in protein targeting to mitochondrion;GO:0034982 mitochondrial protein processing;GO:0006626 protein targeting to mitochondrion		0	0	0	0	0	0	0	1	0	1	0	0	0	0	0	0	0	0	0	0	0
67005	Polr3k	1	0	0	0	67005	Gene_ID	M. musculus	67005	M. musculus	Polr3k	polymerase (RNA) III (DNA directed) polypeptide K	GO:0006386 termination of RNA polymerase III transcription;GO:0042779 tRNA 3'-trailer cleavage;GO:0042780 tRNA 3'-end processing		1	0	0	0	0	1	0	0	0	0	1	0	0	0	0	0	0	0	0	0	0
52432	Ppp2r2d	0	0	0	1	52432	Gene_ID	M. musculus	52432	M. musculus	Ppp2r2d	protein phosphatase 2, regulatory subunit B, delta	GO:0051301 cell division;GO:0007049 cell cycle;GO:0009987 cellular process		0	0	0	0	0	0	0	0	0	0	0	0	0	0	0	0	1	0	0	0	1
223691	Eif3l	1	0	0	0	223691	Gene_ID	M. musculus	223691	M. musculus	Eif3l	eukaryotic translation initiation factor 3, subunit L	GO:0075525 viral translational termination-reinitiation;GO:0019081 viral translation;GO:0019080 viral gene expression		0	0	0	0	1	0	0	0	0	0	0	0	0	1	0	0	0	0	0	0	0
66882	Bzw1	1	0	0	0	66882	Gene_ID	M. musculus	66882	M. musculus	Bzw1	basic leucine zipper and W2 domains 1	GO:0006446 regulation of translational initiation;GO:0006417 regulation of translation;GO:0034248 regulation of cellular amide metabolic process		0	0	0	1	0	0	0	0	0	0	0	0	0	1	0	0	0	0	0	0	0
69008	Cab39l	1	0	0	0	69008	Gene_ID	M. musculus	69008	M. musculus	Cab39l	calcium binding protein 39-like	GO:0035556 intracellular signal transduction;GO:0007165 signal transduction;GO:0023052 signaling		0	0	0	0	0	0	0	0	0	0	0	0	0	0	0	0	0	0	0	0	0
21938	Tnfrsf1b	1	0	0	0	21938	Gene_ID	M. musculus	21938	M. musculus	Tnfrsf1b	tumor necrosis factor receptor superfamily, member 1b	GO:0150098 glial cell-neuron signaling;GO:0003332 negative regulation of extracellular matrix constituent secretion;GO:1902339 positive regulation of apoptotic process involved in morphogenesis		0	0	0	1	0	0	0	0	0	0	0	0	0	0	0	0	0	0	0	0	0
30960	Vapa	1	0	0	0	30960	Gene_ID	M. musculus	30960	M. musculus	Vapa	vesicle-associated membrane protein, associated protein A	GO:0044828 negative regulation by host of viral genome replication;GO:0044829 positive regulation by host of viral genome replication;GO:0006686 sphingomyelin biosynthetic process		0	0	0	0	1	0	0	1	0	0	0	0	0	0	0	0	0	0	0	0	0
66403	Asf1a	1	0	0	0	66403	Gene_ID	M. musculus	66403	M. musculus	Asf1a	anti-silencing function 1A histone chaperone	GO:0006335 DNA replication-dependent chromatin assembly;GO:0006334 nucleosome assembly;GO:0034728 nucleosome organization		0	0	0	0	0	0	1	0	0	0	0	0	0	0	0	0	0	0	0	0	0
12192	Zfp36l1	0	0	0	1	12192	Gene_ID	M. musculus	12192	M. musculus	Zfp36l1	zinc finger protein 36, C3H type-like 1	GO:0097403 cellular response to raffinose;GO:1901545 response to raffinose;GO:0003342 proepicardium development		0	0	0	1	0	0	0	0	0	0	0	1	0	0	1	0	0	1	0	1	1
12400	Cbfb	0	0	1	0	12400	Gene_ID	M. musculus	12400	M. musculus	Cbfb	core binding factor beta	GO:0043378 positive regulation of CD8-positive, alpha-beta T cell differentiation;GO:0043376 regulation of CD8-positive, alpha-beta T cell differentiation;GO:2001187 positive regulation of CD8-positive, alpha-beta T cell activation		0	0	0	0	0	0	0	0	0	0	0	0	0	0	0	0	0	0	0	0	0
70012	Cep85	0	0	0	1	70012	Gene_ID	M. musculus	70012	M. musculus	Cep85	centrosomal protein 85	GO:0046602 regulation of mitotic centrosome separation;GO:0006469 negative regulation of protein kinase activity;GO:0033673 negative regulation of kinase activity		0	0	0	0	0	0	0	0	0	0	0	0	0	0	0	0	0	0	0	0	1
67075	Magt1	1	0	0	0	67075	Gene_ID	M. musculus	67075	M. musculus	Magt1	magnesium transporter 1	GO:0015693 magnesium ion transport;GO:0018279 protein N-linked glycosylation via asparagine;GO:0018196 peptidyl-asparagine modification		0	0	0	0	1	0	0	0	0	0	0	0	0	0	0	0	0	0	0	0	0
11792	Apex1	1	0	0	0	11792	Gene_ID	M. musculus	11792	M. musculus	Apex1	apurinic/apyrimidinic endonuclease 1	GO:0097698 telomere maintenance via base-excision repair;GO:0043247 telomere maintenance in response to DNA damage;GO:0080111 DNA demethylation		0	0	0	1	0	0	0	0	0	0	0	0	0	0	0	0	0	0	0	0	0
192156	Mvd	1	0	0	0	192156	Gene_ID	M. musculus	192156	M. musculus	Mvd	mevalonate (diphospho) decarboxylase	GO:0019287 isopentenyl diphosphate biosynthetic process, mevalonate pathway;GO:0009240 isopentenyl diphosphate biosynthetic process;GO:0046490 isopentenyl diphosphate metabolic process		0	0	0	0	0	0	0	0	0	0	0	0	0	0	0	1	0	0	0	0	0
231070	Insig1	1	0	0	0	231070	Gene_ID	M. musculus	231070	M. musculus	Insig1	insulin induced gene 1	GO:1901303 negative regulation of cargo loading into COPII-coated vesicle;GO:0036316 SREBP-SCAP complex retention in endoplasmic reticulum;GO:2000639 negative regulation of SREBP signaling pathway		0	0	0	0	0	0	0	1	0	0	0	0	0	0	0	0	0	0	0	0	0
72027	Slc39a4	1	0	0	0	72027	Gene_ID	M. musculus	72027	M. musculus	Slc39a4	solute carrier family 39 (zinc transporter), member 4	GO:0034224 cellular response to zinc ion starvation;GO:0120127 response to zinc ion starvation;GO:0071578 zinc ion import across plasma membrane		0	0	0	0	0	0	0	0	0	0	0	0	0	0	0	0	0	0	0	0	0
20624	Eftud2	1	0	0	0	20624	Gene_ID	M. musculus	20624	M. musculus	Eftud2	elongation factor Tu GTP binding domain containing 2	GO:0000375 RNA splicing, via transesterification reactions;GO:0000377 RNA splicing, via transesterification reactions with bulged adenosine as nucleophile;GO:0000398 mRNA splicing, via spliceosome		1	0	0	0	0	0	0	0	0	0	0	1	0	0	0	0	0	0	0	0	0
15368	Hmox1	1	0	0	0	15368	Gene_ID	M. musculus	15368	M. musculus	Hmox1	heme oxygenase 1	GO:0006788 heme oxidation;GO:0032764 negative regulation of mast cell cytokine production;GO:0034395 regulation of transcription from RNA polymerase II promoter in response to iron		0	0	0	0	0	0	1	0	0	0	0	0	0	0	0	0	0	0	0	0	0
20482	Skil	0	0	0	1	20482	Gene_ID	M. musculus	20482	M. musculus	Skil	SKI-like	GO:1902231 positive regulation of intrinsic apoptotic signaling pathway in response to DNA damage;GO:1902043 positive regulation of extrinsic apoptotic signaling pathway via death domain receptors;GO:0070306 lens fiber cell differentiation		0	0	0	0	0	0	0	0	0	0	0	0	0	0	0	0	1	0	0	0	1
218756	Slc4a7	0	0	1	0	218756	Gene_ID	M. musculus	218756	M. musculus	Slc4a7	solute carrier family 4, sodium bicarbonate cotransporter, member 7	GO:0021747 cochlear nucleus development;GO:0046666 retinal cell programmed cell death;GO:0061299 retina vasculature morphogenesis in camera-type eye		0	0	0	0	0	0	0	0	0	0	0	0	0	0	0	0	0	0	0	0	0
240067	Zfp952	0	0	1	0	240067	Gene_ID	M. musculus	240067	M. musculus	Zfp952	zinc finger protein 952	GO:0000122 negative regulation of transcription by RNA polymerase II;GO:0045892 negative regulation of DNA-templated transcription;GO:1903507 negative regulation of nucleic acid-templated transcription		0	0	0	0	0	0	0	0	0	0	0	0	0	0	0	0	0	0	0	0	0
12466	Cct6a	1	0	0	0	12466	Gene_ID	M. musculus	12466	M. musculus	Cct6a	chaperonin containing Tcp1, subunit 6a (zeta)	GO:1904851 positive regulation of establishment of protein localization to telomere;GO:0070203 regulation of establishment of protein localization to telomere;GO:0070202 regulation of establishment of protein localization to chromosome		0	1	0	0	0	0	0	0	0	0	0	0	0	0	0	0	0	0	0	0	0
384009	Glipr2	0	0	1	0	384009	Gene_ID	M. musculus	384009	M. musculus	Glipr2	GLI pathogenesis-related 2	GO:0010718 positive regulation of epithelial to mesenchymal transition;GO:0010717 regulation of epithelial to mesenchymal transition;GO:0010634 positive regulation of epithelial cell migration		0	0	0	0	0	0	0	0	0	0	0	0	0	0	0	0	0	0	0	0	0
18591	Pdgfb	1	0	0	0	18591	Gene_ID	M. musculus	18591	M. musculus	Pdgfb	platelet derived growth factor, B polypeptide	GO:0072209 metanephric mesangial cell differentiation;GO:0072254 metanephric glomerular mesangial cell differentiation;GO:0072255 metanephric glomerular mesangial cell development		0	0	0	0	0	0	0	0	0	0	0	0	0	0	0	0	1	0	0	0	0
18148	Npm1	1	0	0	0	18148	Gene_ID	M. musculus	18148	M. musculus	Npm1	nucleophosmin 1	GO:0060735 regulation of eIF2 alpha phosphorylation by dsRNA;GO:1902629 regulation of mRNA stability involved in cellular response to UV;GO:0006407 rRNA export from nucleus		1	0	1	1	0	0	0	1	1	0	1	1	0	1	0	0	0	0	1	1	0
30877	Gnl3	1	0	0	0	30877	Gene_ID	M. musculus	30877	M. musculus	Gnl3	guanine nucleotide binding protein-like 3 (nucleolar)	GO:1904816 positive regulation of protein localization to chromosome, telomeric region;GO:0033235 positive regulation of protein sumoylation;GO:1904814 regulation of protein localization to chromosome, telomeric region		1	0	0	0	0	0	0	0	0	0	0	0	0	0	0	0	0	0	0	0	0
209357	Gtf2h3	1	0	0	0	209357	Gene_ID	M. musculus	209357	M. musculus	Gtf2h3	general transcription factor IIH, polypeptide 3	GO:0070816 phosphorylation of RNA polymerase II C-terminal domain;GO:0006289 nucleotide-excision repair;GO:0006366 transcription by RNA polymerase II		1	0	0	0	0	0	0	0	0	0	0	0	0	0	0	0	0	0	0	0	0
208643	Eif4g1	1	0	0	0	208643	Gene_ID	M. musculus	208643	M. musculus	Eif4g1	eukaryotic translation initiation factor 4, gamma 1	GO:1905535 regulation of eukaryotic translation initiation factor 4F complex assembly;GO:1905537 positive regulation of eukaryotic translation initiation factor 4F complex assembly;GO:1905610 regulation of mRNA cap binding		1	0	0	1	1	0	0	0	0	0	0	0	0	1	0	0	0	0	1	0	0
71787	Trnau1ap	1	0	0	0	71787	Gene_ID	M. musculus	71787	M. musculus	Trnau1ap	tRNA selenocysteine 1 associated protein 1	GO:0001514 selenocysteine incorporation;GO:0006451 translational readthrough;GO:0006414 translational elongation		0	0	0	1	1	0	0	0	0	0	0	0	0	0	0	0	0	0	0	0	0
18034	Nfkb2	1	0	0	0	18034	Gene_ID	M. musculus	18034	M. musculus	Nfkb2	nuclear factor of kappa light polypeptide gene enhancer in B cells 2, p49/p100	GO:0002266 follicular dendritic cell activation;GO:0002268 follicular dendritic cell differentiation;GO:0002467 germinal center formation		0	0	0	0	0	0	0	0	0	0	0	0	0	0	0	0	0	0	0	1	0
12122	Bid	1	0	0	0	12122	Gene_ID	M. musculus	12122	M. musculus	Bid	BH3 interacting domain death agonist	GO:0034263 positive regulation of autophagy in response to ER overload;GO:0097345 mitochondrial outer membrane permeabilization;GO:0006983 ER overload response		0	0	0	0	0	0	0	1	0	1	0	0	0	0	0	0	0	0	0	0	0
20501	Slc16a1	1	0	0	0	20501	Gene_ID	M. musculus	20501	M. musculus	Slc16a1	solute carrier family 16 (monocarboxylic acid transporters), member 1	GO:0051780 behavioral response to nutrient;GO:0015727 lactate transport;GO:0035873 lactate transmembrane transport		0	0	0	0	0	0	0	0	0	0	0	0	0	0	0	0	0	0	0	0	0
100504344	Gm20186	0	0	0	1	100504344	Gene_ID	M. musculus	100504344	M. musculus	Gm20186	predicted gene, 20186			0	0	0	0	0	0	0	0	0	0	0	0	0	0	0	0	0	0	0	0	1
52064	Coq5	0	0	1	0	52064	Gene_ID	M. musculus	52064	M. musculus	Coq5	coenzyme Q5 methyltransferase	GO:0006744 ubiquinone biosynthetic process;GO:1901663 quinone biosynthetic process;GO:0006743 ubiquinone metabolic process		0	0	0	0	0	1	0	0	0	0	0	0	0	0	0	0	0	0	0	0	0
80915	Dusp12	1	0	0	0	80915	Gene_ID	M. musculus	80915	M. musculus	Dusp12	dual specificity phosphatase 12	GO:0033133 positive regulation of glucokinase activity;GO:1903301 positive regulation of hexokinase activity;GO:0033131 regulation of glucokinase activity		0	0	0	0	0	0	0	0	0	0	0	0	0	0	0	0	0	0	0	0	0
17974	Nck2	0	0	0	1	17974	Gene_ID	M. musculus	17974	M. musculus	Nck2	non-catalytic region of tyrosine kinase adaptor protein 2	GO:1903898 negative regulation of PERK-mediated unfolded protein response;GO:1990441 negative regulation of transcription from RNA polymerase II promoter in response to endoplasmic reticulum stress;GO:0036493 positive regulation of translation in response to endoplasmic reticulum stress		0	0	0	1	0	0	0	0	0	0	0	0	0	1	1	0	1	1	0	0	1
108147	Atic	0	0	1	0	108147	Gene_ID	M. musculus	108147	M. musculus	Atic	5-aminoimidazole-4-carboxamide ribonucleotide formyltransferase/IMP cyclohydrolase	GO:0046452 dihydrofolate metabolic process;GO:0006189 'de novo' IMP biosynthetic process;GO:0046654 tetrahydrofolate biosynthetic process		0	0	0	0	0	0	0	0	0	0	0	0	0	0	0	0	0	0	0	0	0
68048	Aen	1	0	0	0	68048	Gene_ID	M. musculus	68048	M. musculus	Aen	apoptosis enhancing nuclease	GO:0042771 intrinsic apoptotic signaling pathway in response to DNA damage by p53 class mediator;GO:0072332 intrinsic apoptotic signaling pathway by p53 class mediator;GO:0008630 intrinsic apoptotic signaling pathway in response to DNA damage		0	0	0	0	0	0	0	0	0	0	0	0	0	0	0	0	0	0	0	0	0
23882	Gadd45g	0	0	1	0	23882	Gene_ID	M. musculus	23882	M. musculus	Gadd45g	growth arrest and DNA-damage-inducible 45 gamma	GO:0045063 T-helper 1 cell differentiation;GO:0042088 T-helper 1 type immune response;GO:1900745 positive regulation of p38MAPK cascade		0	0	0	0	0	0	0	0	0	0	0	0	0	0	0	0	0	0	0	0	0
208292	Zfp871	0	0	0	1	208292	Gene_ID	M. musculus	208292	M. musculus	Zfp871	zinc finger protein 871	GO:0006357 regulation of transcription by RNA polymerase II;GO:0006355 regulation of DNA-templated transcription;GO:1903506 regulation of nucleic acid-templated transcription		0	0	0	0	0	0	0	0	0	0	0	0	0	0	0	0	0	0	0	0	1
227120	Plcl1	0	0	0	1	227120	Gene_ID	M. musculus	227120	M. musculus	Plcl1	phospholipase C-like 1	GO:1900122 positive regulation of receptor binding;GO:1900120 regulation of receptor binding;GO:0007214 gamma-aminobutyric acid signaling pathway		0	0	0	0	0	0	0	0	0	0	0	0	0	0	0	0	0	0	0	0	1
100503380	Snhg4	0	0	1	0	100503380	Gene_ID	M. musculus	100503380	M. musculus	Snhg4	small nucleolar RNA host gene 4			0	0	0	0	0	0	0	0	0	0	0	0	0	0	0	0	0	0	0	0	0
668144	Rps3a3	0	0	1	0	668144	Gene_ID	M. musculus	668144	M. musculus	Rps3a3	ribosomal protein S3A3			0	0	0	0	0	0	0	0	0	0	0	0	0	0	0	0	0	0	0	0	0
12462	Cct3	1	0	0	0	12462	Gene_ID	M. musculus	12462	M. musculus	Cct3	chaperonin containing Tcp1, subunit 3 (gamma)	GO:1904851 positive regulation of establishment of protein localization to telomere;GO:0070203 regulation of establishment of protein localization to telomere;GO:0070202 regulation of establishment of protein localization to chromosome		0	1	0	0	0	0	0	0	0	0	0	0	0	0	0	0	0	0	0	0	0
228889	Ddx27	1	0	0	0	228889	Gene_ID	M. musculus	228889	M. musculus	Ddx27	DEAD box helicase 27	GO:0006364 rRNA processing;GO:0016072 rRNA metabolic process;GO:0042254 ribosome biogenesis		1	0	1	0	0	0	0	0	0	0	0	0	0	0	0	0	0	0	0	0	0
16905	Lmna	0	0	0	1	16905	Gene_ID	M. musculus	16905	M. musculus	Lmna	lamin A	GO:1990683 DNA double-strand break attachment to nuclear envelope;GO:0030951 establishment or maintenance of microtubule cytoskeleton polarity;GO:0051664 nuclear pore localization		0	0	0	0	0	0	0	1	0	0	0	0	0	0	0	0	0	0	0	1	1
210766	Brcc3	1	0	0	0	210766	Gene_ID	M. musculus	210766	M. musculus	Brcc3	BRCA1/BRCA2-containing complex, subunit 3	GO:0070537 histone H2A K63-linked deubiquitination;GO:0035518 histone H2A monoubiquitination;GO:0010165 response to X-ray		0	0	0	0	0	0	0	0	0	0	0	0	0	0	0	0	0	0	0	0	0
78286	Nav2	1	0	0	0	78286	Gene_ID	M. musculus	78286	M. musculus	Nav2	neuron navigator 2	GO:0021564 vagus nerve development;GO:0021563 glossopharyngeal nerve development;GO:0003025 regulation of systemic arterial blood pressure by baroreceptor feedback		0	0	0	0	0	0	0	0	0	0	0	0	0	0	0	0	0	0	0	0	0
14744	Gpr65	0	0	0	1	14744	Gene_ID	M. musculus	14744	M. musculus	Gpr65	G-protein coupled receptor 65	GO:0010447 response to acidic pH;GO:0035025 positive regulation of Rho protein signal transduction;GO:0051482 positive regulation of cytosolic calcium ion concentration involved in phospholipase C-activating G protein-coupled signaling pathway		0	0	0	0	0	0	0	0	0	0	0	0	0	0	0	0	0	0	0	0	1
69367	Glrx2	1	0	0	0	69367	Gene_ID	M. musculus	69367	M. musculus	Glrx2	glutaredoxin 2 (thioltransferase)	GO:0042542 response to hydrogen peroxide;GO:0000302 response to reactive oxygen species;GO:0006979 response to oxidative stress		0	0	0	0	0	0	0	0	0	0	0	0	0	0	0	0	0	0	0	0	0
114741	Supt16	0	0	1	0	114741	Gene_ID	M. musculus	114741	M. musculus	Supt16	SPT16, facilitates chromatin remodeling subunit	GO:0006337 nucleosome disassembly;GO:0032986 protein-DNA complex disassembly;GO:0006368 transcription elongation by RNA polymerase II promoter		0	0	0	0	0	0	0	0	0	0	0	0	0	0	0	0	0	0	0	0	0
56515	Rnf138	0	0	1	0	56515	Gene_ID	M. musculus	56515	M. musculus	Rnf138	ring finger protein 138	GO:0010792 DNA double-strand break processing involved in repair via single-strand annealing;GO:0045002 double-strand break repair via single-strand annealing;GO:0000729 DNA double-strand break processing		0	0	0	0	0	0	0	0	0	0	0	0	0	0	0	0	0	0	0	0	0
80901	Cxcr6	0	0	0	1	80901	Gene_ID	M. musculus	80901	M. musculus	Cxcr6	chemokine (C-X-C motif) receptor 6	GO:0019722 calcium-mediated signaling;GO:0019932 second-messenger-mediated signaling;GO:0060326 cell chemotaxis		0	0	0	0	0	0	0	0	0	0	0	0	0	0	0	0	0	0	0	0	1
19070	Mob4	1	0	0	0	19070	Gene_ID	M. musculus	19070	M. musculus	Mob4	MOB family member 4, phocein			0	0	0	0	0	0	0	0	0	0	0	0	0	0	0	0	0	0	0	0	0
67759	Plgrkt	0	0	0	1	67759	Gene_ID	M. musculus	67759	M. musculus	Plgrkt	plasminogen receptor, C-terminal lysine transmembrane protein	GO:0010756 positive regulation of plasminogen activation;GO:0010755 regulation of plasminogen activation;GO:0010954 positive regulation of protein processing		0	0	0	0	0	0	0	0	0	0	0	0	0	0	0	0	0	0	0	0	1
110208	Pgd	1	0	0	0	110208	Gene_ID	M. musculus	110208	M. musculus	Pgd	phosphogluconate dehydrogenase	GO:0019520 aldonic acid metabolic process;GO:0019521 D-gluconate metabolic process;GO:0046176 aldonic acid catabolic process		0	0	0	0	0	0	0	0	0	0	0	0	0	0	0	0	0	0	0	0	0
50493	Txnrd1	1	0	0	0	50493	Gene_ID	M. musculus	50493	M. musculus	Txnrd1	thioredoxin reductase 1	GO:0016259 selenocysteine metabolic process;GO:0070995 NADPH oxidation;GO:0042537 benzene-containing compound metabolic process		0	0	0	0	0	0	1	0	0	0	0	0	0	0	0	0	0	0	0	0	0
15505	Hsph1	1	0	0	0	15505	Gene_ID	M. musculus	15505	M. musculus	Hsph1	heat shock 105kDa/110kDa protein 1	GO:0045345 positive regulation of MHC class I biosynthetic process;GO:0045343 regulation of MHC class I biosynthetic process;GO:0051135 positive regulation of NK T cell activation		0	1	0	0	0	0	1	0	0	0	0	0	0	0	0	0	0	0	0	1	0
234549	Heatr3	1	0	0	0	234549	Gene_ID	M. musculus	234549	M. musculus	Heatr3	HEAT repeat containing 3	GO:0042273 ribosomal large subunit biogenesis;GO:0006606 protein import into nucleus;GO:0051170 import into nucleus		1	0	1	0	0	0	0	1	0	0	0	0	0	0	0	0	0	0	0	0	0
56421	Pfkp	0	0	0	1	56421	Gene_ID	M. musculus	56421	M. musculus	Pfkp	phosphofructokinase, platelet	GO:0030388 fructose 1,6-bisphosphate metabolic process;GO:0006002 fructose 6-phosphate metabolic process;GO:0006735 NADH regeneration	yes	0	0	0	0	0	0	0	0	0	0	0	0	0	0	0	0	0	0	0	1	1
72935	Ddx41	1	0	0	0	72935	Gene_ID	M. musculus	72935	M. musculus	Ddx41	DEAD box helicase 41	GO:0035458 cellular response to interferon-beta;GO:0035456 response to interferon-beta;GO:0000375 RNA splicing, via transesterification reactions		1	0	0	0	0	0	0	0	0	0	0	1	0	0	0	0	0	0	0	0	0
225280	Ino80c	1	0	0	0	225280	Gene_ID	M. musculus	225280	M. musculus	Ino80c	INO80 complex subunit C	GO:1904507 positive regulation of telomere maintenance in response to DNA damage;GO:0060382 regulation of DNA strand elongation;GO:1904505 regulation of telomere maintenance in response to DNA damage		0	0	0	0	0	0	0	0	0	0	0	0	0	0	0	0	0	0	0	0	0
15191	Hdgf	1	0	0	0	15191	Gene_ID	M. musculus	15191	M. musculus	Hdgf	heparin binding growth factor	GO:0098760 response to interleukin-7;GO:0098761 cellular response to interleukin-7;GO:0043524 negative regulation of neuron apoptotic process		0	0	0	0	0	0	0	1	0	0	0	0	0	0	0	0	0	0	0	0	0
53618	Fut8	1	0	0	0	53618	Gene_ID	M. musculus	53618	M. musculus	Fut8	fucosyltransferase 8	GO:0036071 N-glycan fucosylation;GO:0046368 GDP-L-fucose metabolic process;GO:0036065 fucosylation		0	0	0	0	1	0	0	0	0	0	0	0	0	0	0	1	0	0	0	0	0
69823	Fyttd1	1	0	0	0	69823	Gene_ID	M. musculus	69823	M. musculus	Fyttd1	forty-two-three domain containing 1	GO:0006406 mRNA export from nucleus;GO:0006405 RNA export from nucleus;GO:0051028 mRNA transport		1	0	0	0	0	0	0	1	0	0	0	1	0	0	0	0	0	0	0	1	0
78825	Desi2	1	0	0	0	78825	Gene_ID	M. musculus	78825	M. musculus	Desi2	desumoylating isopeptidase 2	GO:0016579 protein deubiquitination;GO:0070646 protein modification by small protein removal;GO:0070647 protein modification by small protein conjugation or removal		0	0	0	0	0	0	0	0	0	0	0	0	0	0	0	0	0	0	0	0	0
72465	Zfp131	0	0	1	0	72465	Gene_ID	M. musculus	72465	M. musculus	Zfp131	zinc finger protein 131	GO:0045944 positive regulation of transcription by RNA polymerase II;GO:0045893 positive regulation of DNA-templated transcription;GO:1903508 positive regulation of nucleic acid-templated transcription		0	0	0	0	0	0	0	0	0	0	0	0	0	0	0	0	0	0	0	1	0
68327	Tsr3	1	0	0	0	68327	Gene_ID	M. musculus	68327	M. musculus	Tsr3	TSR3 20S rRNA accumulation	GO:0000455 enzyme-directed rRNA pseudouridine synthesis;GO:0031118 rRNA pseudouridine synthesis;GO:0001522 pseudouridine synthesis		1	0	0	0	0	1	0	0	1	0	0	0	0	0	0	0	0	0	0	0	0
12125	Bcl2l11	0	0	0	1	12125	Gene_ID	M. musculus	12125	M. musculus	Bcl2l11	BCL2-like 11 (apoptosis facilitator)	GO:0001907 killing by symbiont of host cells;GO:0052042 positive regulation by symbiont of host programmed cell death;GO:0052151 positive regulation by symbiont of host apoptotic process		0	0	0	0	0	0	0	0	0	1	0	0	0	0	1	0	1	0	0	0	1
67399	Pdlim7	0	0	0	1	67399	Gene_ID	M. musculus	67399	M. musculus	Pdlim7	PDZ and LIM domain 7	GO:0045669 positive regulation of osteoblast differentiation;GO:0045667 regulation of osteoblast differentiation;GO:0001503 ossification		0	0	0	0	0	0	0	0	0	0	0	0	0	0	0	0	1	0	0	0	1
16412	Itgb1	0	0	1	0	16412	Gene_ID	M. musculus	16412	M. musculus	Itgb1	integrin beta 1 (fibronectin receptor beta)	GO:0051943 positive regulation of amino acid uptake involved in synaptic transmission;GO:0051951 positive regulation of glutamate uptake involved in transmission of nerve impulse;GO:0048626 myoblast fate specification		0	0	0	0	0	0	0	1	0	0	0	0	1	0	0	0	0	0	0	0	0
668661	2410002F23Rik	1	0	0	0	668661	Gene_ID	M. musculus	668661	M. musculus	2410002F23Rik	RIKEN cDNA 2410002F23 gene	GO:0008150 biological_process		0	0	0	0	0	0	0	0	0	0	0	0	0	0	0	0	0	0	0	0	0
16994	Ltb	0	0	0	1	16994	Gene_ID	M. musculus	16994	M. musculus	Ltb	lymphotoxin B	GO:0048535 lymph node development;GO:0032735 positive regulation of interleukin-12 production;GO:0032655 regulation of interleukin-12 production		0	0	0	0	0	0	0	0	0	0	0	0	0	0	1	0	0	0	0	0	1
66230	Mrps28	0	0	1	0	66230	Gene_ID	M. musculus	66230	M. musculus	Mrps28	mitochondrial ribosomal protein S28	GO:0032543 mitochondrial translation;GO:0140053 mitochondrial gene expression;GO:0006412 translation		0	0	0	0	1	0	0	0	0	0	0	1	0	0	0	0	0	0	0	0	0
99349	Dnajc24	1	0	0	0	99349	Gene_ID	M. musculus	99349	M. musculus	Dnajc24	DnaJ heat shock protein family (Hsp40) member C24	GO:0032781 positive regulation of ATP-dependent activity;GO:0043462 regulation of ATP-dependent activity;GO:0044093 positive regulation of molecular function		0	0	0	0	0	0	0	0	0	0	0	0	0	0	0	0	0	0	0	0	0
64658	Mrps25	0	0	1	0	64658	Gene_ID	M. musculus	64658	M. musculus	Mrps25	mitochondrial ribosomal protein S25	GO:0032543 mitochondrial translation;GO:0140053 mitochondrial gene expression;GO:0006412 translation		0	0	0	0	1	0	0	0	0	0	0	0	0	0	0	0	0	0	0	0	0
15980	Ifngr2	0	0	0	1	15980	Gene_ID	M. musculus	15980	M. musculus	Ifngr2	interferon gamma receptor 2	GO:1904783 positive regulation of NMDA glutamate receptor activity;GO:2000310 regulation of NMDA receptor activity;GO:0001774 microglial cell activation		0	0	0	0	0	0	0	0	0	0	0	0	0	0	0	0	1	1	0	0	1
624251	Gm6485	0	0	0	1	624251	Gene_ID	M. musculus	624251	M. musculus	Gm6485	predicted gene 6485			0	0	0	0	0	0	0	0	0	0	0	0	0	0	0	0	0	0	0	0	1
80884	Maged2	0	0	0	1	80884	Gene_ID	M. musculus	80884	M. musculus	Maged2	MAGE family member D2	GO:0070294 renal sodium ion absorption;GO:0003096 renal sodium ion transport;GO:0070293 renal absorption		0	0	0	0	0	0	0	0	0	0	0	0	0	0	0	0	0	0	0	0	1
121022	Mrps6	1	0	0	0	121022	Gene_ID	M. musculus	121022	M. musculus	Mrps6	mitochondrial ribosomal protein S6	GO:0032543 mitochondrial translation;GO:0140053 mitochondrial gene expression;GO:0006412 translation		0	0	0	0	1	0	0	0	0	0	0	0	0	0	0	0	0	0	0	0	0
20826	Snu13	1	0	0	0	20826	Gene_ID	M. musculus	20826	M. musculus	Snu13	SNU13 homolog, small nuclear ribonucleoprotein (U4/U6.U5)	GO:0000492 box C/D snoRNP assembly;GO:0000491 small nucleolar ribonucleoprotein complex assembly;GO:0000470 maturation of LSU-rRNA		1	0	1	0	0	0	0	0	1	0	0	1	1	0	0	0	0	0	0	0	0
14102	Fas	1	0	0	0	14102	Gene_ID	M. musculus	14102	M. musculus	Fas	Fas (TNF receptor superfamily member 6)	GO:0036337 Fas signaling pathway;GO:0031104 dendrite regeneration;GO:1900148 negative regulation of Schwann cell migration		0	0	0	0	0	0	0	0	0	0	0	0	0	0	0	0	0	0	0	0	0
72515	Wdr43	1	0	0	0	72515	Gene_ID	M. musculus	72515	M. musculus	Wdr43	WD repeat domain 43	GO:2000234 positive regulation of rRNA processing;GO:2000232 regulation of rRNA processing;GO:0045943 positive regulation of transcription by RNA polymerase I		1	0	0	0	0	0	0	0	1	0	0	0	0	0	0	0	0	0	0	0	0
12633	Cflar	0	0	1	0	12633	Gene_ID	M. musculus	12633	M. musculus	Cflar	CASP8 and FADD-like apoptosis regulator	GO:0014732 skeletal muscle atrophy;GO:1901740 negative regulation of myoblast fusion;GO:1903845 negative regulation of cellular response to transforming growth factor beta stimulus		0	0	0	0	0	0	0	0	0	0	0	0	1	0	0	0	0	0	0	0	0
30056	Timm9	1	0	0	0	30056	Gene_ID	M. musculus	30056	M. musculus	Timm9	translocase of inner mitochondrial membrane 9	GO:0045039 protein insertion into mitochondrial inner membrane;GO:0051204 protein insertion into mitochondrial membrane;GO:0090151 establishment of protein localization to mitochondrial membrane		0	0	0	0	0	0	0	1	0	1	0	0	0	0	0	0	0	0	0	0	0
27223	Trp53bp1	0	0	1	0	27223	Gene_ID	M. musculus	27223	M. musculus	Trp53bp1	transformation related protein 53 binding protein 1	GO:2000042 negative regulation of double-strand break repair via homologous recombination;GO:2000780 negative regulation of double-strand break repair;GO:0045830 positive regulation of isotype switching		0	0	0	0	0	0	0	0	0	0	0	0	0	0	0	0	0	0	0	1	0
12319	Car8	1	0	0	0	12319	Gene_ID	M. musculus	12319	M. musculus	Car8	carbonic anhydrase 8	GO:0006730 one-carbon metabolic process;GO:0048015 phosphatidylinositol-mediated signaling;GO:0048017 inositol lipid-mediated signaling		0	0	0	0	0	0	0	0	0	0	0	0	0	0	0	0	0	0	0	0	0
99982	Kdm1a	0	0	0	1	99982	Gene_ID	M. musculus	99982	M. musculus	Kdm1a	lysine (K)-specific demethylase 1A	GO:0010725 regulation of primitive erythrocyte differentiation;GO:0033184 positive regulation of histone ubiquitination;GO:0051572 negative regulation of histone H3-K4 methylation		0	0	0	0	0	0	0	0	0	0	0	0	0	0	1	0	0	1	0	0	1
66395	Ahnak	0	0	0	1	66395	Gene_ID	M. musculus	66395	M. musculus	Ahnak	AHNAK nucleoprotein (desmoyokin)	GO:1905686 positive regulation of plasma membrane repair;GO:1905684 regulation of plasma membrane repair;GO:1903729 regulation of plasma membrane organization		0	0	0	0	0	0	0	0	0	0	0	0	0	0	0	0	0	0	0	0	1
214601	Slc10a3	1	0	0	0	214601	Gene_ID	M. musculus	214601	M. musculus	Slc10a3	solute carrier family 10 (sodium/bile acid cotransporter family), member 3	GO:0015721 bile acid and bile salt transport;GO:0032526 response to retinoic acid;GO:0015718 monocarboxylic acid transport		0	0	0	0	0	0	0	0	0	0	0	0	0	0	0	0	0	0	0	0	0
108014	Srsf9	0	0	0	1	108014	Gene_ID	M. musculus	108014	M. musculus	Srsf9	serine and arginine-rich splicing factor 9	GO:0048025 negative regulation of mRNA splicing, via spliceosome;GO:0000380 alternative mRNA splicing, via spliceosome;GO:0033119 negative regulation of RNA splicing		0	0	0	0	0	0	0	0	0	0	0	1	0	0	0	0	0	0	0	1	1
18637	Pfdn2	1	0	0	0	18637	Gene_ID	M. musculus	18637	M. musculus	Pfdn2	prefoldin 2	GO:1905907 negative regulation of amyloid fibril formation;GO:1905906 regulation of amyloid fibril formation;GO:0006457 protein folding		0	1	0	0	0	0	0	0	0	0	0	0	0	0	0	0	0	0	0	0	0
72416	Lrpprc	1	0	0	0	72416	Gene_ID	M. musculus	72416	M. musculus	Lrpprc	leucine-rich PPR-motif containing	GO:0000961 negative regulation of mitochondrial RNA catabolic process;GO:0000957 mitochondrial RNA catabolic process;GO:0000960 regulation of mitochondrial RNA catabolic process		0	0	0	1	0	0	1	0	0	0	0	0	0	0	0	0	0	0	1	1	0
100504581	Gm17275	1	0	0	0	100504581	Gene_ID	M. musculus	100504581	M. musculus	Gm17275	predicted gene, 17275			0	0	0	0	0	0	0	0	0	0	0	0	0	0	0	0	0	0	0	0	0
69076	Triap1	0	0	1	0	69076	Gene_ID	M. musculus	69076	M. musculus	Triap1	TP53 regulated inhibitor of apoptosis 1	GO:1902166 negative regulation of intrinsic apoptotic signaling pathway in response to DNA damage by p53 class mediator;GO:2001140 positive regulation of phospholipid transport;GO:2001138 regulation of phospholipid transport		0	0	0	0	0	0	0	0	0	0	0	0	0	0	0	0	0	0	0	0	0
380752	Eipr1	0	0	0	1	380752	Gene_ID	M. musculus	380752	M. musculus	Eipr1	EARP complex and GARP complex interacting protein 1	GO:1905281 positive regulation of retrograde transport, endosome to Golgi;GO:1904811 positive regulation of dense core granule transport;GO:1904809 regulation of dense core granule transport		0	0	0	0	0	0	0	0	0	0	0	0	0	0	0	0	0	0	0	0	1
100039174	Gm10273	1	0	0	0	100039174	Gene_ID	M. musculus	100039174	M. musculus	Gm10273	translocase of inner mitochondrial membrane 23 homolog pseudogene			0	0	0	0	0	0	0	0	0	0	0	0	0	0	0	0	0	0	0	0	0
68441	Rraga	1	0	0	0	68441	Gene_ID	M. musculus	68441	M. musculus	Rraga	Ras-related GTP binding A	GO:0045918 negative regulation of cytolysis;GO:0042268 regulation of cytolysis;GO:1904263 positive regulation of TORC1 signaling		0	0	0	0	0	0	1	0	0	0	0	0	0	0	0	0	0	0	0	0	0
78889	Wsb1	0	0	0	1	78889	Gene_ID	M. musculus	78889	M. musculus	Wsb1	WD repeat and SOCS box-containing 1	GO:0140454 protein aggregate center assembly;GO:0044314 protein K27-linked ubiquitination;GO:0000209 protein polyubiquitination		0	0	0	0	0	0	0	0	0	0	0	0	0	0	0	0	0	0	0	0	1
66583	Exosc1	1	0	0	0	66583	Gene_ID	M. musculus	66583	M. musculus	Exosc1	exosome component 1	GO:0006401 RNA catabolic process;GO:0006364 rRNA processing;GO:0016072 rRNA metabolic process		1	0	0	0	0	0	0	0	0	0	0	0	0	0	0	0	0	0	0	0	0
320685	Dctd	0	0	1	0	320685	Gene_ID	M. musculus	320685	M. musculus	Dctd	dCMP deaminase	GO:0006226 dUMP biosynthetic process;GO:0006231 dTMP biosynthetic process;GO:0009177 pyrimidine deoxyribonucleoside monophosphate biosynthetic process		0	0	0	0	0	0	0	0	0	0	0	0	0	0	0	0	0	0	0	0	0
13685	Eif4ebp1	1	0	0	0	13685	Gene_ID	M. musculus	13685	M. musculus	Eif4ebp1	eukaryotic translation initiation factor 4E binding protein 1	GO:0002190 cap-independent translational initiation;GO:0002192 IRES-dependent translational initiation of linear mRNA;GO:0110017 cap-independent translational initiation of linear mRNA		0	0	0	1	1	0	0	0	0	0	0	0	0	1	0	0	1	0	0	0	0
67738	Ppid	1	0	0	0	67738	Gene_ID	M. musculus	67738	M. musculus	Ppid	peptidylprolyl isomerase D (cyclophilin D)	GO:0071492 cellular response to UV-A;GO:0070141 response to UV-A;GO:0000413 protein peptidyl-prolyl isomerization		0	1	0	0	0	0	0	0	0	0	0	0	0	0	0	0	0	0	0	0	0
70317	Arl16	1	0	0	0	70317	Gene_ID	M. musculus	70317	M. musculus	Arl16	ADP-ribosylation factor-like 16	GO:0008150 biological_process		0	0	0	0	0	0	0	0	0	0	0	0	0	0	0	0	0	0	0	0	0
100039343	Gm9797	1	0	0	0	100039343	Gene_ID	M. musculus	100039343	M. musculus	Gm9797	translocase of inner mitochondrial membrane 8 homolog a1 pseudogene			0	0	0	0	0	0	0	0	0	0	0	0	0	0	0	0	0	0	0	0	0
326618	Tpm4	0	0	0	1	326618	Gene_ID	M. musculus	326618	M. musculus	Tpm4	tropomyosin 4	GO:0006936 muscle contraction;GO:0003012 muscle system process;GO:0007015 actin filament organization		0	0	0	0	0	0	0	0	0	0	0	0	0	0	0	0	0	0	0	0	1
59043	Wsb2	0	0	0	1	59043	Gene_ID	M. musculus	59043	M. musculus	Wsb2	WD repeat and SOCS box-containing 2	GO:0000209 protein polyubiquitination;GO:0016567 protein ubiquitination;GO:0032446 protein modification by small protein conjugation		0	0	0	0	0	0	0	0	0	0	0	0	0	0	0	0	0	0	0	0	1
66912	Bzw2	0	0	1	0	66912	Gene_ID	M. musculus	66912	M. musculus	Bzw2	basic leucine zipper and W2 domains 2	GO:0006446 regulation of translational initiation;GO:0006417 regulation of translation;GO:0034248 regulation of cellular amide metabolic process		0	0	0	1	0	0	0	0	0	0	0	0	0	1	0	0	0	0	0	0	0
66966	Trit1	1	0	0	0	66966	Gene_ID	M. musculus	66966	M. musculus	Trit1	tRNA isopentenyltransferase 1	GO:0006400 tRNA modification;GO:0008033 tRNA processing;GO:0009451 RNA modification		1	0	0	0	0	1	0	0	0	0	0	0	0	0	0	0	0	0	0	0	0
72736	Tmx1	0	0	1	0	72736	Gene_ID	M. musculus	72736	M. musculus	Tmx1	thioredoxin-related transmembrane protein 1	GO:0034976 response to endoplasmic reticulum stress;GO:0033554 cellular response to stress;GO:0006950 response to stress		0	0	0	0	0	0	0	0	0	0	0	0	0	0	0	0	0	0	0	0	0
229780	Trmt13	1	0	0	0	229780	Gene_ID	M. musculus	229780	M. musculus	Trmt13	tRNA methyltransferase 13	GO:0030488 tRNA methylation;GO:0001510 RNA methylation;GO:0006400 tRNA modification		1	0	0	0	0	1	0	0	0	0	0	0	0	0	0	0	0	0	0	0	0
218335	Clptm1l	0	0	1	0	218335	Gene_ID	M. musculus	218335	M. musculus	Clptm1l	CLPTM1-like	GO:0006915 apoptotic process;GO:0012501 programmed cell death;GO:0008219 cell death		0	0	0	0	0	0	0	0	0	0	0	0	0	0	0	0	0	0	0	0	0
98828	Cdc123	0	0	1	0	98828	Gene_ID	M. musculus	98828	M. musculus	Cdc123	cell division cycle 123	GO:0051301 cell division;GO:0007049 cell cycle;GO:0009987 cellular process		0	0	0	0	0	0	0	0	0	0	0	0	0	0	0	0	0	0	0	0	0
22122	Tsta3	1	0	0	0	22122	Gene_ID	M. musculus	22122	M. musculus	Gfus	GDP-L-fucose synthase	GO:0042351 'de novo' GDP-L-fucose biosynthetic process;GO:0042350 GDP-L-fucose biosynthetic process;GO:0046368 GDP-L-fucose metabolic process		0	0	0	0	0	0	0	0	0	0	0	0	0	0	0	1	0	0	0	0	0
17299	Mettl1	1	0	0	0	17299	Gene_ID	M. musculus	17299	M. musculus	Mettl1	methyltransferase like 1	GO:0036265 RNA (guanine-N7)-methylation;GO:0030488 tRNA methylation;GO:0001510 RNA methylation		1	0	0	0	0	1	0	0	0	0	0	0	0	0	0	0	0	0	0	0	0
100191076	Gm16238	1	0	0	0	100191076	Gene_ID	M. musculus	100191076	M. musculus	Gm16238	ribosomal protein L19 pseudogene			0	0	0	0	0	0	0	0	0	0	0	0	0	0	0	0	0	0	0	0	0
20462	Tra2b	0	0	0	1	20462	Gene_ID	M. musculus	20462	M. musculus	Tra2b	transformer 2 beta	GO:0021796 cerebral cortex regionalization;GO:0021978 telencephalon regionalization;GO:1990403 embryonic brain development		0	0	0	0	0	0	0	0	0	0	0	1	0	0	0	0	0	0	0	0	1
14229	Fkbp5	0	0	0	1	14229	Gene_ID	M. musculus	14229	M. musculus	Fkbp5	FK506 binding protein 5	GO:0000413 protein peptidyl-prolyl isomerization;GO:0018208 peptidyl-proline modification;GO:0061077 chaperone-mediated protein folding		0	1	0	0	0	0	1	0	0	0	0	0	0	0	0	0	0	0	0	0	1
94254	Rcc1l	1	0	0	0	94254	Gene_ID	M. musculus	94254	M. musculus	Rcc1l	reculator of chromosome condensation 1 like	GO:0070131 positive regulation of mitochondrial translation;GO:0008053 mitochondrial fusion;GO:0070129 regulation of mitochondrial translation		0	0	0	1	0	0	0	0	0	1	0	0	0	0	0	0	0	0	1	0	0
245841	Polr2h	1	0	0	0	245841	Gene_ID	M. musculus	245841	M. musculus	Polr2h	polymerase (RNA) II (DNA directed) polypeptide H	GO:0006366 transcription by RNA polymerase II;GO:0006351 DNA-templated transcription;GO:0097659 nucleic acid-templated transcription		1	0	0	0	0	0	0	0	0	0	0	1	0	0	0	0	0	0	0	0	0
18453	P4hb	0	0	1	0	18453	Gene_ID	M. musculus	18453	M. musculus	P4hb	prolyl 4-hydroxylase, beta polypeptide	GO:0034975 protein folding in endoplasmic reticulum;GO:0018401 peptidyl-proline hydroxylation to 4-hydroxy-L-proline;GO:0046598 positive regulation of viral entry into host cell		0	1	0	0	0	0	1	0	0	0	0	0	0	0	0	0	0	0	0	0	0
67337	Cstf1	0	0	1	0	67337	Gene_ID	M. musculus	67337	M. musculus	Cstf1	cleavage stimulation factor, 3' pre-RNA, subunit 1	GO:0006397 mRNA processing;GO:0016071 mRNA metabolic process;GO:0006396 RNA processing		0	0	0	0	0	0	0	0	0	0	0	1	0	0	0	0	0	0	0	0	0
22791	Dnajc2	1	0	0	0	22791	Gene_ID	M. musculus	22791	M. musculus	Dnajc2	DnaJ heat shock protein family (Hsp40) member C2	GO:0051083 'de novo' cotranslational protein folding;GO:0006458 'de novo' protein folding;GO:2000279 negative regulation of DNA biosynthetic process		0	1	0	0	0	0	1	0	0	0	0	0	0	0	0	0	0	0	0	1	0
20017	Polr1b	1	0	0	0	20017	Gene_ID	M. musculus	20017	M. musculus	Polr1b	polymerase (RNA) I polypeptide B	GO:0017126 nucleologenesis;GO:0007000 nucleolus organization;GO:0009303 rRNA transcription		1	0	0	0	0	0	0	0	0	0	0	0	0	0	0	0	0	0	0	0	0
17159	Man2b1	0	0	0	1	17159	Gene_ID	M. musculus	17159	M. musculus	Man2b1	mannosidase 2, alpha B1	GO:0006013 mannose metabolic process;GO:0009313 oligosaccharide catabolic process;GO:0009311 oligosaccharide metabolic process		0	0	0	0	0	0	0	0	0	0	0	0	0	0	0	0	0	0	0	0	1
72726	Tbcc	1	0	0	0	72726	Gene_ID	M. musculus	72726	M. musculus	Tbcc	tubulin-specific chaperone C	GO:0007023 post-chaperonin tubulin folding pathway;GO:0007021 tubulin complex assembly;GO:0006457 protein folding		0	1	0	0	0	0	0	0	0	0	0	0	0	0	0	0	0	0	0	0	0
57315	Wdr46	1	0	0	0	57315	Gene_ID	M. musculus	57315	M. musculus	Wdr46	WD repeat domain 46	GO:0000462 maturation of SSU-rRNA from tricistronic rRNA transcript (SSU-rRNA, 5.8S rRNA, LSU-rRNA);GO:0030490 maturation of SSU-rRNA;GO:0042274 ribosomal small subunit biogenesis		1	0	0	0	0	0	0	0	1	0	0	0	0	0	0	0	0	0	0	0	0
23991	Cib1	1	0	0	0	23991	Gene_ID	M. musculus	23991	M. musculus	Cib1	calcium and integrin binding 1 (calmyrin)	GO:0007113 endomitotic cell cycle;GO:1905938 positive regulation of germ cell proliferation;GO:2000256 positive regulation of male germ cell proliferation		0	0	0	0	0	0	0	0	0	0	0	0	0	0	0	0	0	0	0	0	0
76355	Tgds	1	0	0	0	76355	Gene_ID	M. musculus	76355	M. musculus	Tgds	TDP-glucose 4,6-dehydratase	GO:0009225 nucleotide-sugar metabolic process;GO:0055086 nucleobase-containing small molecule metabolic process;GO:1901135 carbohydrate derivative metabolic process		0	0	0	0	0	0	0	0	0	0	0	0	0	0	0	0	0	0	0	0	0
140858	Wdr5	1	0	0	0	140858	Gene_ID	M. musculus	140858	M. musculus	Wdr5	WD repeat domain 5	GO:0051572 negative regulation of histone H3-K4 methylation;GO:0043984 histone H4-K16 acetylation;GO:1900095 regulation of dosage compensation by inactivation of X chromosome		0	0	0	0	0	1	0	0	0	0	0	0	0	0	0	0	0	0	0	0	0
320011	Uggt1	1	0	0	0	320011	Gene_ID	M. musculus	320011	M. musculus	Uggt1	UDP-glucose glycoprotein glucosyltransferase 1	GO:0071712 ER-associated misfolded protein catabolic process;GO:0018279 protein N-linked glycosylation via asparagine;GO:0018196 peptidyl-asparagine modification		0	0	0	0	1	0	0	0	0	0	0	0	0	0	0	0	0	0	0	0	0
55932	Gbp3	0	0	0	1	55932	Gene_ID	M. musculus	55932	M. musculus	Gbp3	guanylate binding protein 3	GO:0044406 adhesion of symbiont to host;GO:0042832 defense response to protozoan;GO:0001562 response to protozoan		0	0	0	0	0	0	0	0	0	0	0	0	0	0	0	0	0	1	0	0	1
72993	Appl1	0	0	0	1	72993	Gene_ID	M. musculus	72993	M. musculus	Appl1	adaptor protein, phosphotyrosine interaction, PH domain and leucine zipper containing 1	GO:1905450 negative regulation of Fc-gamma receptor signaling pathway involved in phagocytosis;GO:1905301 regulation of macropinocytosis;GO:1905303 positive regulation of macropinocytosis		0	0	0	0	0	0	0	1	0	0	0	0	0	0	1	0	1	0	0	0	1
21340	Taf1b	1	0	0	0	21340	Gene_ID	M. musculus	21340	M. musculus	Taf1b	TATA-box binding protein associated factor, RNA polymerase I, B	GO:0001188 RNA polymerase I preinitiation complex assembly;GO:0006361 transcription initiation at RNA polymerase I promoter;GO:0042790 nucleolar large rRNA transcription by RNA polymerase I		1	0	0	0	0	0	0	0	0	0	0	0	0	0	0	0	0	0	0	0	0
23837	Cfdp1	0	1	0	0	23837	Gene_ID	M. musculus	23837	M. musculus	Cfdp1	craniofacial development protein 1	GO:2000270 negative regulation of fibroblast apoptotic process;GO:0044346 fibroblast apoptotic process;GO:2000269 regulation of fibroblast apoptotic process		0	0	0	0	0	0	0	0	0	0	0	0	0	0	0	0	0	0	0	0	0
68176	Fam212a	0	0	0	1	68176	Gene_ID	M. musculus	68176	M. musculus	Inka1	inka box actin regulator 1	GO:0021915 neural tube development;GO:0043009 chordate embryonic development;GO:0009792 embryo development ending in birth or egg hatching		0	0	0	0	0	0	0	0	0	0	0	0	0	0	0	0	0	0	0	0	1
71890	Mad2l2	0	0	1	0	71890	Gene_ID	M. musculus	71890	M. musculus	Mad2l2	MAD2 mitotic arrest deficient-like 2	GO:2000048 negative regulation of cell-cell adhesion mediated by cadherin;GO:0042276 error-prone translesion synthesis;GO:0010944 negative regulation of transcription by competitive promoter binding		0	0	0	0	0	0	0	0	0	0	0	0	0	0	0	0	0	0	0	0	0
19205	Ptbp1	1	0	0	0	19205	Gene_ID	M. musculus	19205	M. musculus	Ptbp1	polypyrimidine tract binding protein 1	GO:0075522 IRES-dependent viral translational initiation;GO:0019081 viral translation;GO:0070886 positive regulation of calcineurin-NFAT signaling cascade		1	0	0	0	0	0	0	0	0	0	0	1	0	0	0	0	0	0	0	0	0
69597	Afg3l2	1	0	0	0	69597	Gene_ID	M. musculus	69597	M. musculus	Afg3l2	AFG3-like AAA ATPase 2	GO:0036444 calcium import into the mitochondrion;GO:0060013 righting reflex;GO:0034982 mitochondrial protein processing		0	0	0	0	0	0	0	0	0	1	0	1	0	0	0	0	0	0	0	0	0
72368	Borcs8	1	0	0	0	72368	Gene_ID	M. musculus	72368	M. musculus	Borcs8	BLOC-1 related complex subunit 8	GO:0062196 regulation of lysosome size;GO:0051036 regulation of endosome size;GO:0097494 regulation of vesicle size		0	0	0	0	0	0	0	0	0	0	0	0	0	0	0	0	0	0	0	0	0
21969	Top1	1	0	0	0	21969	Gene_ID	M. musculus	21969	M. musculus	Top1	topoisomerase (DNA) I	GO:0006265 DNA topological change;GO:0040016 embryonic cleavage;GO:0009303 rRNA transcription		1	0	0	0	0	0	0	0	0	0	0	0	0	0	0	0	0	0	0	1	0
14269	Fnbp1	0	0	0	1	14269	Gene_ID	M. musculus	14269	M. musculus	Fnbp1	formin binding protein 1	GO:0006897 endocytosis;GO:0016192 vesicle-mediated transport;GO:0007399 nervous system development		0	0	0	0	0	0	0	0	0	0	0	0	0	0	0	0	0	0	0	0	1
207958	Alg11	1	0	0	0	207958	Gene_ID	M. musculus	207958	M. musculus	Alg11	asparagine-linked glycosylation 11 (alpha-1,2-mannosyltransferase)	GO:0006490 oligosaccharide-lipid intermediate biosynthetic process;GO:0006487 protein N-linked glycosylation;GO:0006486 protein glycosylation		0	0	0	0	1	0	0	0	0	0	0	0	0	0	0	0	0	0	0	0	0
13070	Cyp11a1	0	0	0	1	13070	Gene_ID	M. musculus	13070	M. musculus	Cyp11a1	cytochrome P450, family 11, subfamily a, polypeptide 1	GO:0034650 cortisol metabolic process;GO:0006704 glucocorticoid biosynthetic process;GO:0006700 C21-steroid hormone biosynthetic process		0	0	0	0	0	0	0	0	0	0	0	0	0	0	0	0	0	0	0	0	1
12700	Cish	0	0	0	1	12700	Gene_ID	M. musculus	12700	M. musculus	Cish	cytokine inducible SH2-containing protein	GO:0007205 protein kinase C-activating G protein-coupled receptor signaling pathway;GO:0046854 phosphatidylinositol phosphate biosynthetic process;GO:0006661 phosphatidylinositol biosynthetic process		0	0	0	0	0	0	0	0	0	0	0	0	0	0	0	0	1	0	0	0	1
100678	Psph	1	0	0	0	100678	Gene_ID	M. musculus	100678	M. musculus	Psph	phosphoserine phosphatase	GO:0006564 L-serine biosynthetic process;GO:0006563 L-serine metabolic process;GO:0009070 serine family amino acid biosynthetic process		0	0	0	0	0	0	0	0	0	0	0	0	0	0	0	0	0	0	0	0	0
192185	Nadk	1	0	0	0	192185	Gene_ID	M. musculus	192185	M. musculus	Nadk	NAD kinase	GO:0006741 NADP biosynthetic process;GO:0019674 NAD metabolic process;GO:0019359 nicotinamide nucleotide biosynthetic process	yes	0	0	0	0	0	0	0	0	0	0	0	0	0	0	0	0	0	0	0	0	0
72057	Phf10	1	0	0	0	72057	Gene_ID	M. musculus	72057	M. musculus	Phf10	PHD finger protein 10	GO:2000819 regulation of nucleotide-excision repair;GO:0070316 regulation of G0 to G1 transition;GO:1902459 positive regulation of stem cell population maintenance		0	0	0	0	0	0	0	0	0	0	0	0	0	0	0	0	0	0	0	0	0
100715	Papd4	0	0	0	1	100715	Gene_ID	M. musculus	100715	M. musculus	Tent2	terminal nucleotidyltransferase 2	GO:2000626 negative regulation of miRNA catabolic process;GO:2000625 regulation of miRNA catabolic process;GO:0071044 histone mRNA catabolic process		0	0	0	1	0	0	0	0	0	0	0	1	0	0	0	0	0	1	0	0	1
107508	Eprs	1	0	0	0	107508	Gene_ID	M. musculus	107508	M. musculus	Eprs	glutamyl-prolyl-tRNA synthetase	GO:0006424 glutamyl-tRNA aminoacylation;GO:0006433 prolyl-tRNA aminoacylation;GO:0140212 regulation of long-chain fatty acid import into cell		1	0	0	1	1	1	0	0	0	0	0	0	0	0	0	0	0	0	0	0	0
19401	Rara	0	0	0	1	19401	Gene_ID	M. musculus	19401	M. musculus	Rara	retinoic acid receptor, alpha	GO:0060010 Sertoli cell fate commitment;GO:0060591 chondroblast differentiation;GO:0045630 positive regulation of T-helper 2 cell differentiation		0	0	0	1	0	0	0	0	0	0	0	1	0	0	1	0	1	0	0	1	1
18438	P2rx4	1	0	0	0	18438	Gene_ID	M. musculus	18438	M. musculus	P2rx4	purinergic receptor P2X, ligand-gated ion channel 4	GO:0050975 sensory perception of touch;GO:1904141 positive regulation of microglial cell migration;GO:1904139 regulation of microglial cell migration		0	0	0	0	0	0	0	0	0	0	0	0	0	0	0	0	0	0	0	0	0
71955	Ist1	0	0	0	1	71955	Gene_ID	M. musculus	71955	M. musculus	Ist1	increased sodium tolerance 1 homolog (yeast)	GO:0046745 viral capsid secondary envelopment;GO:0009838 abscission;GO:0048672 positive regulation of collateral sprouting		0	0	0	0	0	0	0	0	0	0	0	0	0	0	0	0	0	0	0	0	1
74158	Josd1	0	0	1	0	74158	Gene_ID	M. musculus	74158	M. musculus	Josd1	Josephin domain containing 1	GO:0016579 protein deubiquitination;GO:0070646 protein modification by small protein removal;GO:0070647 protein modification by small protein conjugation or removal		0	0	0	0	0	0	0	0	0	0	0	0	0	0	0	0	0	0	0	0	0
246196	Zfp277	1	0	0	0	246196	Gene_ID	M. musculus	246196	M. musculus	Zfp277	zinc finger protein 277	GO:2000772 regulation of cellular senescence;GO:0070301 cellular response to hydrogen peroxide;GO:0042542 response to hydrogen peroxide		0	0	0	0	0	0	0	0	0	0	0	0	0	0	0	0	0	0	0	0	0
26427	Creb3l1	1	0	0	0	26427	Gene_ID	M. musculus	26427	M. musculus	Creb3l1	cAMP responsive element binding protein 3-like 1	GO:0070278 extracellular matrix constituent secretion;GO:1990440 positive regulation of transcription from RNA polymerase II promoter in response to endoplasmic reticulum stress;GO:1903671 negative regulation of sprouting angiogenesis		0	0	0	0	0	0	0	0	0	0	0	0	0	0	0	0	0	0	0	0	0
224250	Cldnd1	0	0	1	0	224250	Gene_ID	M. musculus	224250	M. musculus	Cldnd1	claudin domain containing 1	GO:0008150 biological_process		0	0	0	0	0	0	0	0	0	0	0	0	0	0	0	0	0	0	0	0	0
13669	Eif3a	0	0	1	0	13669	Gene_ID	M. musculus	13669	M. musculus	Eif3a	eukaryotic translation initiation factor 3, subunit A	GO:0002188 translation reinitiation;GO:0001732 formation of cytoplasmic translation initiation complex;GO:0075525 viral translational termination-reinitiation		0	0	0	0	0	0	0	0	0	0	0	0	1	0	0	0	0	0	0	0	0
18391	Sigmar1	1	0	0	0	18391	Gene_ID	M. musculus	18391	M. musculus	Sigmar1	sigma non-opioid intracellular receptor 1	GO:0036474 cell death in response to hydrogen peroxide;GO:0070207 protein homotrimerization;GO:0070206 protein trimerization		0	0	0	0	0	0	0	0	0	0	0	0	0	0	0	0	0	0	0	0	0
216157	Tmem259	1	0	0	0	216157	Gene_ID	M. musculus	216157	M. musculus	Tmem259	transmembrane protein 259	GO:1904294 positive regulation of ERAD pathway;GO:1904292 regulation of ERAD pathway;GO:1905898 positive regulation of response to endoplasmic reticulum stress		0	0	0	0	0	0	0	0	0	0	0	0	0	0	0	0	0	0	0	0	0
105513	Chmp7	1	0	0	0	105513	Gene_ID	M. musculus	105513	M. musculus	Chmp7	charged multivesicular body protein 7	GO:0046761 viral budding from plasma membrane;GO:0039702 viral budding via host ESCRT complex;GO:0046753 non-lytic viral release		0	0	0	0	0	0	0	1	0	0	0	0	0	0	0	0	0	0	0	0	0
52551	Sgta	1	0	0	0	52551	Gene_ID	M. musculus	52551	M. musculus	Sgta	small glutamine-rich tetratricopeptide repeat (TPR)-containing, alpha	GO:1903070 negative regulation of ER-associated ubiquitin-dependent protein catabolic process;GO:1903071 positive regulation of ER-associated ubiquitin-dependent protein catabolic process;GO:1904293 negative regulation of ERAD pathway		0	1	0	0	0	0	0	1	0	1	0	0	0	0	0	0	0	0	0	0	0
67842	Nop9	0	0	1	0	67842	Gene_ID	M. musculus	67842	M. musculus	Nop9	NOP9 nucleolar protein	GO:0000472 endonucleolytic cleavage to generate mature 5'-end of SSU-rRNA from (SSU-rRNA, 5.8S rRNA, LSU-rRNA);GO:0000967 rRNA 5'-end processing;GO:0034471 ncRNA 5'-end processing		0	0	0	0	0	0	0	1	1	0	1	1	0	0	0	0	0	0	0	1	0
67134	Nop56	1	0	0	0	67134	Gene_ID	M. musculus	67134	M. musculus	Nop56	NOP56 ribonucleoprotein	GO:0042254 ribosome biogenesis;GO:0022613 ribonucleoprotein complex biogenesis;GO:0044085 cellular component biogenesis		1	0	1	0	0	0	0	0	0	0	0	0	0	0	0	0	0	0	0	0	0
69077	Psmd11	1	0	0	0	69077	Gene_ID	M. musculus	69077	M. musculus	Psmd11	proteasome (prosome, macropain) 26S subunit, non-ATPase, 11	GO:0043248 proteasome assembly;GO:0048863 stem cell differentiation;GO:0006511 ubiquitin-dependent protein catabolic process		1	0	0	0	0	0	1	0	0	0	0	0	0	0	0	0	0	0	0	0	0
27279	Tnfrsf12a	1	0	0	0	27279	Gene_ID	M. musculus	27279	M. musculus	Tnfrsf12a	tumor necrosis factor receptor superfamily, member 12a	GO:0006931 substrate-dependent cell migration, cell attachment to substrate;GO:0006929 substrate-dependent cell migration;GO:0045773 positive regulation of axon extension		0	0	0	0	0	0	0	0	0	0	0	0	0	0	0	0	0	0	0	0	0
232236	Ccdc174	0	0	1	0	232236	Gene_ID	M. musculus	232236	M. musculus	Ccdc174	coiled-coil domain containing 174	GO:0008150 biological_process		0	0	0	0	0	0	0	0	0	0	0	0	0	0	0	0	0	0	0	0	0
51797	Ctps	1	0	0	0	51797	Gene_ID	M. musculus	51797	M. musculus	Ctps	cytidine 5'-triphosphate synthase	GO:0019856 pyrimidine nucleobase biosynthetic process;GO:0006241 CTP biosynthetic process;GO:0009209 pyrimidine ribonucleoside triphosphate biosynthetic process		0	0	0	0	0	0	0	0	0	0	0	0	0	0	0	0	0	0	0	0	0
18139	Zfp638	1	0	0	0	18139	Gene_ID	M. musculus	18139	M. musculus	Zfp638	zinc finger protein 638	GO:0008380 RNA splicing;GO:0006396 RNA processing;GO:0016070 RNA metabolic process		1	0	0	0	0	0	0	0	0	0	0	1	0	0	0	0	0	0	0	0	0
14635	Galk1	1	0	0	0	14635	Gene_ID	M. musculus	14635	M. musculus	Galk1	galactokinase 1	GO:0019402 galactitol metabolic process;GO:0006059 hexitol metabolic process;GO:0061623 glycolytic process from galactose	yes	0	0	0	0	0	0	0	0	0	0	0	0	0	0	0	0	0	0	0	0	0
108857	Ankhd1	0	0	1	0	108857	Gene_ID	M. musculus	108857	M. musculus	Ankhd1	ankyrin repeat and KH domain containing 1	GO:0045087 innate immune response;GO:0098542 defense response to other organism;GO:0006952 defense response		0	0	0	0	0	0	0	0	0	0	0	0	0	0	0	0	0	0	0	0	0
239650	Ccdc184	1	0	0	0	239650	Gene_ID	M. musculus	239650	M. musculus	Ccdc184	coiled-coil domain containing 184	GO:0008150 biological_process		0	0	0	0	0	0	0	0	0	0	0	0	0	0	0	0	0	0	0	0	0
17250	Abcc1	1	0	0	0	17250	Gene_ID	M. musculus	17250	M. musculus	Abcc1	ATP-binding cassette, sub-family C (CFTR/MRP), member 1	GO:0099039 sphingolipid translocation;GO:0015911 long-chain fatty acid import across plasma membrane;GO:0034775 glutathione transmembrane transport		0	0	0	0	0	0	1	0	0	0	0	0	0	0	0	0	0	0	0	0	0
224045	Eif2b5	1	0	0	0	224045	Gene_ID	M. musculus	224045	M. musculus	Eif2b5	eukaryotic translation initiation factor 2B, subunit 5 epsilon	GO:0014002 astrocyte development;GO:0014003 oligodendrocyte development;GO:0001541 ovarian follicle development		0	0	0	1	1	0	0	0	0	0	0	0	0	1	0	0	0	0	1	0	0
15115	Hars	1	0	0	0	15115	Gene_ID	M. musculus	15115	M. musculus	Hars	histidyl-tRNA synthetase	GO:0006427 histidyl-tRNA aminoacylation;GO:0006418 tRNA aminoacylation for protein translation;GO:0043039 tRNA aminoacylation		1	0	0	0	1	1	0	0	0	0	0	0	0	0	0	0	0	0	0	0	0
19260	Ptpn22	0	0	0	1	19260	Gene_ID	M. musculus	19260	M. musculus	Ptpn22	protein tyrosine phosphatase, non-receptor type 22 (lymphoid)	GO:0035644 phosphoanandamide dephosphorylation;GO:0071661 regulation of granzyme B production;GO:0071663 positive regulation of granzyme B production		0	0	0	0	0	0	0	0	0	0	0	0	0	0	1	0	0	1	0	0	1
60321	Wbp11	0	0	1	0	60321	Gene_ID	M. musculus	60321	M. musculus	Wbp11	WW domain binding protein 11	GO:0045292 mRNA cis splicing, via spliceosome;GO:0006364 rRNA processing;GO:0000375 RNA splicing, via transesterification reactions		0	0	0	0	0	0	0	0	0	0	0	1	0	0	0	0	0	0	0	0	0
74097	Pop7	1	0	0	0	74097	Gene_ID	M. musculus	74097	M. musculus	Pop7	processing of precursor 7, ribonuclease P family, (S. cerevisiae)	GO:0001682 tRNA 5'-leader removal;GO:0099116 tRNA 5'-end processing;GO:0000966 RNA 5'-end processing		1	0	0	0	0	1	0	0	0	0	1	0	0	0	0	0	0	0	0	0	0
66148	Dnajc15	0	0	1	0	66148	Gene_ID	M. musculus	66148	M. musculus	Dnajc15	DnaJ heat shock protein family (Hsp40) member C15	GO:1902957 negative regulation of mitochondrial electron transport, NADH to ubiquinone;GO:1905447 negative regulation of mitochondrial ATP synthesis coupled electron transport;GO:1905446 regulation of mitochondrial ATP synthesis coupled electron transport		0	0	0	0	0	0	0	1	0	1	0	0	0	0	0	0	0	0	0	0	0
59042	Cope	1	0	0	0	59042	Gene_ID	M. musculus	59042	M. musculus	Cope	coatomer protein complex, subunit epsilon	GO:0099612 protein localization to axon;GO:0006891 intra-Golgi vesicle-mediated transport;GO:0006890 retrograde vesicle-mediated transport, Golgi to endoplasmic reticulum		0	0	0	0	0	0	0	0	0	0	0	0	0	0	0	1	0	0	0	0	0
11501	Adam8	0	0	0	1	11501	Gene_ID	M. musculus	11501	M. musculus	Adam8	a disintegrin and metallopeptidase domain 8	GO:2000398 regulation of thymocyte aggregation;GO:2000399 negative regulation of thymocyte aggregation;GO:2000413 regulation of fibronectin-dependent thymocyte migration		0	0	0	0	0	0	0	0	0	0	0	0	0	0	1	0	0	1	0	0	1
112403	Dxo	0	0	0	1	112403	Gene_ID	M. musculus	112403	M. musculus	Dxo	decapping exoribonuclease	GO:0110155 NAD-cap decapping;GO:0071028 nuclear mRNA surveillance;GO:0071027 nuclear RNA surveillance		0	0	0	1	0	0	0	0	0	0	1	1	0	0	0	0	0	0	0	0	1
20619	Snap23	1	0	0	0	20619	Gene_ID	M. musculus	20619	M. musculus	Snap23	synaptosomal-associated protein 23	GO:0002349 histamine production involved in inflammatory response;GO:0002441 histamine secretion involved in inflammatory response;GO:0002553 histamine secretion by mast cell		0	0	0	0	0	0	0	0	0	0	0	0	0	0	0	0	0	0	0	0	0
192159	Prpf8	1	0	0	0	192159	Gene_ID	M. musculus	192159	M. musculus	Prpf8	pre-mRNA processing factor 8	GO:0000244 spliceosomal tri-snRNP complex assembly;GO:0000387 spliceosomal snRNP assembly;GO:0071356 cellular response to tumor necrosis factor		1	0	0	0	0	0	0	0	0	0	0	1	1	0	0	0	0	0	0	0	0
12330	Canx	1	0	0	0	12330	Gene_ID	M. musculus	12330	M. musculus	Canx	calnexin	GO:0072583 clathrin-dependent endocytosis;GO:0048488 synaptic vesicle endocytosis;GO:0140238 presynaptic endocytosis		0	1	0	0	0	0	0	0	0	0	0	0	0	0	0	1	0	0	0	0	0
17872	Ppp1r15a	1	0	0	0	17872	Gene_ID	M. musculus	17872	M. musculus	Ppp1r15a	protein phosphatase 1, regulatory subunit 15A	GO:0036496 regulation of translational initiation by eIF2 alpha dephosphorylation;GO:1902310 positive regulation of peptidyl-serine dephosphorylation;GO:1903916 regulation of endoplasmic reticulum stress-induced eIF2 alpha dephosphorylation		0	0	0	1	0	0	0	1	0	0	0	0	0	1	0	0	0	0	0	0	0
78581	Utp23	1	0	0	0	78581	Gene_ID	M. musculus	78581	M. musculus	Utp23	UTP23 small subunit processome component	GO:0000480 endonucleolytic cleavage in 5'-ETS of tricistronic rRNA transcript (SSU-rRNA, 5.8S rRNA, LSU-rRNA);GO:0000478 endonucleolytic cleavage involved in rRNA processing;GO:0000479 endonucleolytic cleavage of tricistronic rRNA transcript (SSU-rRNA, 5.8S rRNA, LSU-rRNA)		1	0	0	0	0	0	0	0	1	0	1	0	0	0	0	0	0	0	0	0	0
72139	2610044O15Rik8	1	0	0	0	72139	Gene_ID	M. musculus	72139	M. musculus	2610044O15Rik8	RIKEN cDNA 2610044O15 gene	GO:0006357 regulation of transcription by RNA polymerase II;GO:0006355 regulation of DNA-templated transcription;GO:1903506 regulation of nucleic acid-templated transcription		0	0	0	0	0	0	0	0	0	0	0	0	0	0	0	0	0	0	0	0	0
19826	Rnps1	1	0	0	0	19826	Gene_ID	M. musculus	19826	M. musculus	Rnps1	RNA binding protein with serine rich domain 1	GO:0048025 negative regulation of mRNA splicing, via spliceosome;GO:0033119 negative regulation of RNA splicing;GO:0050686 negative regulation of mRNA processing		1	0	0	0	0	0	0	0	0	0	0	1	0	0	0	0	0	0	0	1	0
73288	Vps50	0	0	1	0	73288	Gene_ID	M. musculus	73288	M. musculus	Vps50	VPS50 EARP/GARPII complex subunit	GO:0032456 endocytic recycling;GO:0042147 retrograde transport, endosome to Golgi;GO:0098876 vesicle-mediated transport to the plasma membrane		0	0	0	0	0	0	0	0	0	0	0	0	0	0	0	0	0	0	0	0	0
232566	Amn1	0	0	0	1	232566	Gene_ID	M. musculus	232566	M. musculus	Amn1	antagonist of mitotic exit network 1	GO:0015889 cobalamin transport;GO:0051180 vitamin transport;GO:0031146 SCF-dependent proteasomal ubiquitin-dependent protein catabolic process		0	0	0	0	0	0	0	0	0	0	0	0	0	0	0	0	0	0	0	0	1
104348	Zfp120	0	0	1	0	104348	Gene_ID	M. musculus	104348	M. musculus	Zfp120	zinc finger protein 120	GO:0000122 negative regulation of transcription by RNA polymerase II;GO:0045892 negative regulation of DNA-templated transcription;GO:1903507 negative regulation of nucleic acid-templated transcription		0	0	0	0	0	0	0	0	0	0	0	0	0	0	0	0	0	0	0	0	0
108168162	Gm43305	0	0	0	1	108168162	Gene_ID	M. musculus	108168162	M. musculus	Gm43305	predicted gene 43305			0	0	0	0	0	0	0	0	0	0	0	0	0	0	0	0	0	0	0	0	1
223601	Fam49b	1	0	0	0	223601	Gene_ID	M. musculus	223601	M. musculus	Cyrib	CYFIP related Rac1 interactor B	GO:2000567 regulation of memory T cell activation;GO:2000568 positive regulation of memory T cell activation;GO:2000114 regulation of establishment of cell polarity		0	0	0	0	0	0	0	0	0	0	0	0	0	0	0	0	0	0	0	0	0
74035	Nol9	1	0	0	0	74035	Gene_ID	M. musculus	74035	M. musculus	Nol9	nucleolar protein 9	GO:0000448 cleavage in ITS2 between 5.8S rRNA and LSU-rRNA of tricistronic rRNA transcript (SSU-rRNA, 5.8S rRNA, LSU-rRNA);GO:0000478 endonucleolytic cleavage involved in rRNA processing;GO:0000479 endonucleolytic cleavage of tricistronic rRNA transcript (SSU-rRNA, 5.8S rRNA, LSU-rRNA)	yes	1	0	1	0	0	0	0	0	0	0	1	0	0	0	0	0	0	0	0	0	0
245474	Dkc1	1	0	0	0	245474	Gene_ID	M. musculus	245474	M. musculus	Dkc1	dyskeratosis congenita 1, dyskerin	GO:0000495 box H/ACA RNA 3'-end processing;GO:0034964 box H/ACA RNA processing;GO:0031120 snRNA pseudouridine synthesis		1	0	0	1	0	1	0	0	0	0	0	1	0	0	0	0	0	0	0	1	0
26430	Parg	0	0	1	0	26430	Gene_ID	M. musculus	26430	M. musculus	Parg	poly (ADP-ribose) glycohydrolase	GO:1990966 ATP generation from poly-ADP-D-ribose;GO:0016045 detection of bacterium;GO:0098543 detection of other organism		0	0	0	0	0	0	0	0	0	0	0	0	0	0	0	0	0	0	0	0	0
110816	Pwp2	1	0	0	0	110816	Gene_ID	M. musculus	110816	M. musculus	Pwp2	PWP2 periodic tryptophan protein homolog (yeast)	GO:0000028 ribosomal small subunit assembly;GO:0000462 maturation of SSU-rRNA from tricistronic rRNA transcript (SSU-rRNA, 5.8S rRNA, LSU-rRNA);GO:0030490 maturation of SSU-rRNA		1	0	0	0	0	0	0	0	1	0	0	0	1	0	0	0	0	0	0	0	0
217664	Mgat2	1	0	0	0	217664	Gene_ID	M. musculus	217664	M. musculus	Mgat2	mannoside acetylglucosaminyltransferase 2	GO:0009312 oligosaccharide biosynthetic process;GO:0018279 protein N-linked glycosylation via asparagine;GO:0018196 peptidyl-asparagine modification		0	0	0	0	1	0	0	0	0	0	0	0	0	0	0	1	0	0	0	0	0
68385	Tlcd1	1	0	0	0	68385	Gene_ID	M. musculus	68385	M. musculus	Tlcd1	TLC domain containing 1	GO:0055091 phospholipid homeostasis;GO:0071709 membrane assembly;GO:0097035 regulation of membrane lipid distribution		0	0	0	0	0	0	0	0	0	0	0	0	0	0	0	0	0	0	0	0	0
75614	Rab26os	1	0	0	0	75614	Gene_ID	M. musculus	75614	M. musculus	Rab26os	RAB26, member RAS oncogene family, opposite strand	GO:0008150 biological_process		0	0	0	0	0	0	0	0	0	0	0	0	0	0	0	0	0	0	0	0	0
13007	Csrp1	0	0	0	1	13007	Gene_ID	M. musculus	13007	M. musculus	Csrp1	cysteine and glycine-rich protein 1	GO:0045214 sarcomere organization;GO:0030239 myofibril assembly;GO:0055002 striated muscle cell development		0	0	0	0	0	0	0	0	0	0	0	0	1	0	0	0	0	0	0	0	1
625193	Gm6563	1	0	0	0	625193	Gene_ID	M. musculus	625193	M. musculus	Gm6563	SAP domain containing ribonucleoprotein pseudogene			0	0	0	0	0	0	0	0	0	0	0	0	0	0	0	0	0	0	0	0	0
15896	Icam2	1	0	0	0	15896	Gene_ID	M. musculus	15896	M. musculus	Icam2	intercellular adhesion molecule 2	GO:0098609 cell-cell adhesion;GO:0007155 cell adhesion;GO:0009987 cellular process		0	0	0	0	0	0	0	0	0	0	0	0	0	0	0	0	0	0	0	0	0
59001	Pole3	0	0	1	0	59001	Gene_ID	M. musculus	59001	M. musculus	Pole3	polymerase (DNA directed), epsilon 3 (p17 subunit)	GO:0006272 leading strand elongation;GO:0006271 DNA strand elongation involved in DNA replication;GO:0022616 DNA strand elongation		0	0	0	0	0	0	0	0	0	0	0	0	0	0	0	0	0	0	0	0	0
630146	Cd101	0	0	0	1	630146	Gene_ID	M. musculus	630146	M. musculus	Cd101	CD101 antigen	GO:0002763 positive regulation of myeloid leukocyte differentiation;GO:0045639 positive regulation of myeloid cell differentiation;GO:0002761 regulation of myeloid leukocyte differentiation		0	0	0	0	0	0	0	0	0	0	0	0	0	0	1	0	0	0	0	0	1
11865	Arntl	1	0	0	0	11865	Gene_ID	M. musculus	11865	M. musculus	Arntl	aryl hydrocarbon receptor nuclear translocator-like	GO:0090403 oxidative stress-induced premature senescence;GO:0060137 maternal process involved in parturition;GO:2000074 regulation of type B pancreatic cell development		0	0	0	0	0	0	0	1	0	0	0	0	0	0	0	0	0	0	0	0	0
12047	Bcl2a1d	1	0	0	0	12047	Gene_ID	M. musculus	12047	M. musculus	Bcl2a1d	B cell leukemia/lymphoma 2 related protein A1d	GO:0038034 signal transduction in absence of ligand;GO:0097192 extrinsic apoptotic signaling pathway in absence of ligand;GO:0008630 intrinsic apoptotic signaling pathway in response to DNA damage		0	0	0	0	0	0	0	0	0	0	0	0	0	0	0	0	0	0	0	0	0
70769	Nolc1	1	0	0	0	70769	Gene_ID	M. musculus	70769	M. musculus	Nolc1	nucleolar and coiled-body phosphoprotein 1	GO:0033979 box H/ACA RNA metabolic process;GO:0014029 neural crest formation;GO:0007000 nucleolus organization		1	0	0	1	0	0	0	0	0	0	0	0	0	0	0	0	0	0	0	0	0
67049	Pus3	0	0	1	0	67049	Gene_ID	M. musculus	67049	M. musculus	Pus3	pseudouridine synthase 3	GO:0031119 tRNA pseudouridine synthesis;GO:1990481 mRNA pseudouridine synthesis;GO:0001522 pseudouridine synthesis		0	0	0	0	0	1	0	0	0	0	0	1	0	0	0	0	0	0	0	0	0
26987	Eif4e2	1	0	0	0	26987	Gene_ID	M. musculus	26987	M. musculus	Eif4e2	eukaryotic translation initiation factor 4E member 2	GO:0006413 translational initiation;GO:0031047 gene silencing by RNA;GO:0017148 negative regulation of translation		0	0	0	1	1	0	0	0	0	0	0	1	0	1	0	0	1	0	0	0	0
69082	Zc3h15	1	0	0	0	69082	Gene_ID	M. musculus	69082	M. musculus	Zc3h15	zinc finger CCCH-type containing 15	GO:0002181 cytoplasmic translation;GO:0043547 positive regulation of GTPase activity;GO:0019221 cytokine-mediated signaling pathway		0	0	0	0	1	0	0	0	0	0	0	0	0	0	0	0	0	0	0	0	0
72612	Hpf1	0	0	1	0	72612	Gene_ID	M. musculus	72612	M. musculus	Hpf1	histone PARylation factor 1	GO:0018312 peptidyl-serine ADP-ribosylation;GO:0010835 regulation of protein ADP-ribosylation;GO:0006471 protein ADP-ribosylation		0	0	0	0	0	0	0	0	0	0	0	0	0	0	0	0	0	0	0	0	0
319945	Flad1	1	0	0	0	319945	Gene_ID	M. musculus	319945	M. musculus	Flad1	flavin adenine dinucleotide synthetase 1	GO:0006747 FAD biosynthetic process;GO:0046443 FAD metabolic process;GO:0072388 flavin adenine dinucleotide biosynthetic process		0	0	0	0	0	0	0	0	0	0	0	0	0	0	0	0	0	0	0	0	0
22097	Tsix	1	0	0	0	22097	Gene_ID	M. musculus	22097	M. musculus	Tsix	X (inactive)-specific transcript, opposite strand	GO:0060817 inactivation of paternal X chromosome;GO:0045815 epigenetic maintenance of chromatin in transcription-competent conformation;GO:0009048 dosage compensation by inactivation of X chromosome		0	0	0	0	0	0	0	0	0	0	0	0	0	0	0	0	0	0	0	0	0
20320	Nptn	0	0	1	0	20320	Gene_ID	M. musculus	20320	M. musculus	Nptn	neuroplastin	GO:0099557 trans-synaptic signaling by trans-synaptic complex, modulating synaptic transmission;GO:0048170 positive regulation of long-term neuronal synaptic plasticity;GO:0045743 positive regulation of fibroblast growth factor receptor signaling pathway		0	0	0	0	0	0	0	0	0	0	0	0	0	0	0	0	0	0	0	0	0
73666	Thoc3	1	0	0	0	73666	Gene_ID	M. musculus	73666	M. musculus	Thoc3	THO complex 3	GO:0046784 viral mRNA export from host cell nucleus;GO:0044417 translocation of molecules into host;GO:0006406 mRNA export from nucleus		1	0	0	0	0	0	0	1	0	0	0	1	0	0	0	0	0	0	0	1	0
56085	Ubqln1	1	0	0	0	56085	Gene_ID	M. musculus	56085	M. musculus	Ubqln1	ubiquilin 1	GO:1901340 negative regulation of store-operated calcium channel activity;GO:0034140 negative regulation of toll-like receptor 3 signaling pathway;GO:0035973 aggrephagy		0	0	0	0	0	0	0	0	0	0	0	0	0	0	0	0	0	0	0	0	0
23881	G3bp2	0	0	1	0	23881	Gene_ID	M. musculus	23881	M. musculus	G3bp2	GTPase activating protein (SH3 domain) binding protein 2	GO:0062029 positive regulation of stress granule assembly;GO:0062028 regulation of stress granule assembly;GO:0034063 stress granule assembly		0	0	0	0	0	0	0	0	0	0	0	0	1	0	0	0	0	0	0	1	0
102635275	Bach2it1	0	0	0	1	102635275	Gene_ID	M. musculus	102635275	M. musculus	Bach2it1	BTB and CNC homology 2, intronic transcript 1	GO:0008150 biological_process		0	0	0	0	0	0	0	0	0	0	0	0	0	0	0	0	0	0	0	0	1
66410	Mterf3	1	0	0	0	66410	Gene_ID	M. musculus	66410	M. musculus	Mterf3	mitochondrial transcription termination factor 3	GO:0061668 mitochondrial ribosome assembly;GO:0042255 ribosome assembly;GO:0042254 ribosome biogenesis		1	0	0	0	0	0	0	0	0	0	0	0	1	0	0	0	0	0	0	0	0
67283	Slc25a19	1	0	0	0	67283	Gene_ID	M. musculus	67283	M. musculus	Slc25a19	solute carrier family 25 (mitochondrial thiamine pyrophosphate carrier), member 19	GO:0030974 thiamine pyrophosphate transmembrane transport;GO:0071934 thiamine transmembrane transport;GO:0015888 thiamine transport		0	0	0	0	0	0	0	0	0	0	0	0	0	0	0	0	0	0	0	0	0
547150	6820431F20Rik	1	0	0	0	547150	Gene_ID	M. musculus	547150	M. musculus	6820431F20Rik	cadherin 11 pseudogene			0	0	0	0	0	0	0	0	0	0	0	0	0	0	0	0	0	0	0	0	0
70310	Plscr3	1	0	0	0	70310	Gene_ID	M. musculus	70310	M. musculus	Plscr3	phospholipid scramblase 3	GO:0032049 cardiolipin biosynthetic process;GO:0006655 phosphatidylglycerol biosynthetic process;GO:0032048 cardiolipin metabolic process		0	0	0	0	0	0	0	0	0	0	0	0	0	0	0	0	0	0	0	0	0
16478	Jund	0	0	0	1	16478	Gene_ID	M. musculus	16478	M. musculus	Jund	jun D proto-oncogene	GO:0002076 osteoblast development;GO:0043032 positive regulation of macrophage activation;GO:0043030 regulation of macrophage activation		0	0	0	0	0	0	0	0	0	0	0	0	0	0	1	0	1	0	0	0	1
19073	Srgn	0	0	0	1	19073	Gene_ID	M. musculus	19073	M. musculus	Srgn	serglycin	GO:0033371 T cell secretory granule organization;GO:0033367 protein localization to mast cell secretory granule;GO:0033368 protease localization to mast cell secretory granule		0	0	0	0	0	0	0	1	0	0	0	0	0	0	1	0	0	0	0	0	1
57750	Wdr12	1	0	0	0	57750	Gene_ID	M. musculus	57750	M. musculus	Wdr12	WD repeat domain 12	GO:0000463 maturation of LSU-rRNA from tricistronic rRNA transcript (SSU-rRNA, 5.8S rRNA, LSU-rRNA);GO:0000466 maturation of 5.8S rRNA from tricistronic rRNA transcript (SSU-rRNA, 5.8S rRNA, LSU-rRNA);GO:0000470 maturation of LSU-rRNA		1	0	1	0	0	0	0	0	0	0	1	0	0	0	0	0	0	0	0	0	0
70699	Nup205	1	0	0	0	70699	Gene_ID	M. musculus	70699	M. musculus	Nup205	nucleoporin 205	GO:0051292 nuclear pore complex assembly;GO:0006999 nuclear pore organization;GO:0046931 pore complex assembly		0	0	0	0	0	0	0	0	0	0	0	0	0	0	0	0	0	0	0	1	0
228961	Npepl1	1	0	0	0	228961	Gene_ID	M. musculus	228961	M. musculus	Npepl1	aminopeptidase-like 1	GO:0006508 proteolysis;GO:0019538 protein metabolic process;GO:1901564 organonitrogen compound metabolic process		0	0	0	0	0	0	0	0	0	0	0	0	0	0	0	0	0	0	0	0	0
272589	Tbcel	1	0	0	0	272589	Gene_ID	M. musculus	272589	M. musculus	Tbcel	tubulin folding cofactor E-like	GO:0007023 post-chaperonin tubulin folding pathway;GO:0007021 tubulin complex assembly;GO:0006457 protein folding		0	1	0	0	0	0	0	0	0	0	0	0	0	0	0	0	0	0	0	0	0
108156	Mthfd1	0	0	1	0	108156	Gene_ID	M. musculus	108156	M. musculus	Mthfd1	methylenetetrahydrofolate dehydrogenase (NADP+ dependent), methenyltetrahydrofolate cyclohydrolase, formyltetrahydrofolate synthase	GO:0000105 histidine biosynthetic process;GO:0009257 10-formyltetrahydrofolate biosynthetic process;GO:0009092 homoserine metabolic process		0	0	0	0	0	0	0	0	0	0	0	0	0	0	0	0	0	0	0	0	0
20448	St6galnac4	1	0	0	0	20448	Gene_ID	M. musculus	20448	M. musculus	St6galnac4	ST6 (alpha-N-acetyl-neuraminyl-2,3-beta-galactosyl-1,3)-N-acetylgalactosaminide alpha-2,6-sialyltransferase 4	GO:0001574 ganglioside biosynthetic process;GO:0001573 ganglioside metabolic process;GO:0006688 glycosphingolipid biosynthetic process		0	0	0	0	1	0	0	0	0	0	0	0	0	0	0	1	0	0	0	0	0
240396	Mex3c	1	0	0	0	240396	Gene_ID	M. musculus	240396	M. musculus	Mex3c	mex3 RNA binding family member C	GO:0003415 chondrocyte hypertrophy;GO:0002063 chondrocyte development;GO:0097009 energy homeostasis		0	0	0	0	0	0	0	0	0	0	0	0	0	0	0	0	0	0	0	0	0
70683	Utp20	1	0	0	0	70683	Gene_ID	M. musculus	70683	M. musculus	Utp20	UTP20 small subunit processome component	GO:0006364 rRNA processing;GO:0016072 rRNA metabolic process;GO:0042254 ribosome biogenesis		1	0	0	0	0	0	0	0	0	0	0	0	0	0	0	0	0	0	0	0	0
107939	Pom121	1	0	0	0	107939	Gene_ID	M. musculus	107939	M. musculus	Pom121	nuclear pore membrane protein 121	GO:0006999 nuclear pore organization;GO:0006405 RNA export from nucleus;GO:0006606 protein import into nucleus		1	0	0	0	0	0	1	1	0	0	0	1	0	0	0	0	0	0	0	1	0
102866	Pls3	0	0	0	1	102866	Gene_ID	M. musculus	102866	M. musculus	Pls3	plastin 3 (T-isoform)	GO:0098693 regulation of synaptic vesicle cycle;GO:0051639 actin filament network formation;GO:0051017 actin filament bundle assembly		0	0	0	0	0	0	0	0	0	0	0	0	0	0	0	0	0	0	0	0	1
321006	Dcaf1	0	0	1	0	321006	Gene_ID	M. musculus	321006	M. musculus	Dcaf1	DDB1 and CUL4 associated factor 1	GO:0035212 cell competition in a multicellular organism;GO:0033151 V(D)J recombination;GO:0002562 somatic diversification of immune receptors via germline recombination within a single locus	yes	0	0	0	0	0	0	0	0	0	0	0	1	0	0	0	0	0	0	0	0	0
66047	Mrpl54	1	0	0	0	66047	Gene_ID	M. musculus	66047	M. musculus	Mrpl54	mitochondrial ribosomal protein L54	GO:0032543 mitochondrial translation;GO:0140053 mitochondrial gene expression;GO:0006412 translation		0	0	0	0	1	0	0	0	0	0	0	0	0	0	0	0	0	0	0	0	0
67892	Coa6	1	0	0	0	67892	Gene_ID	M. musculus	67892	M. musculus	Coa6	cytochrome c oxidase assembly factor 6	GO:0042774 plasma membrane ATP synthesis coupled electron transport;GO:0008535 respiratory chain complex IV assembly;GO:0017004 cytochrome complex assembly		0	0	0	0	0	0	0	0	0	0	0	0	0	0	0	0	0	0	0	0	0
73723	Sh3bgrl3	0	0	0	1	73723	Gene_ID	M. musculus	73723	M. musculus	Sh3bgrl3	SH3 domain binding glutamic acid-rich protein-like 3			0	0	0	0	0	0	0	0	0	0	0	0	0	0	0	0	0	0	0	0	1
100226	Stx12	0	0	1	0	100226	Gene_ID	M. musculus	100226	M. musculus	Stx12	syntaxin 12	GO:0016189 synaptic vesicle to endosome fusion;GO:0099532 synaptic vesicle endosomal processing;GO:0033344 cholesterol efflux		0	0	0	0	0	0	0	1	0	0	0	0	0	0	0	0	0	0	0	0	0
20867	Stip1	1	0	0	0	20867	Gene_ID	M. musculus	20867	M. musculus	Stip1	stress-induced phosphoprotein 1	GO:0098760 response to interleukin-7;GO:0098761 cellular response to interleukin-7;GO:0071345 cellular response to cytokine stimulus		0	0	0	0	0	0	1	0	0	0	0	0	0	0	0	0	0	0	0	0	0
207214	Larp4	1	0	0	0	207214	Gene_ID	M. musculus	207214	M. musculus	Larp4	La ribonucleoprotein 4	GO:0045727 positive regulation of translation;GO:0034250 positive regulation of cellular amide metabolic process;GO:0022604 regulation of cell morphogenesis		0	0	0	1	1	0	0	0	0	0	0	0	0	0	0	0	0	0	1	0	0
103468	Nup107	0	0	1	0	103468	Gene_ID	M. musculus	103468	M. musculus	Nup107	nucleoporin 107	GO:0000973 post-transcriptional tethering of RNA polymerase II gene DNA at nuclear periphery;GO:0000972 transcription-dependent tethering of RNA polymerase II gene DNA at nuclear periphery;GO:0051292 nuclear pore complex assembly		0	0	0	0	0	0	1	1	0	0	0	1	0	0	0	0	0	0	0	1	0
12387	Ctnnb1	0	0	0	1	12387	Gene_ID	M. musculus	12387	M. musculus	Ctnnb1	catenin (cadherin associated protein), beta 1	GO:0044334 canonical Wnt signaling pathway involved in positive regulation of epithelial to mesenchymal transition;GO:0045976 negative regulation of mitotic cell cycle, embryonic;GO:0060983 epicardium-derived cardiac vascular smooth muscle cell differentiation		0	0	0	1	0	0	0	0	0	0	0	0	0	0	1	0	1	1	0	0	1
103963	Rpn1	1	0	0	0	103963	Gene_ID	M. musculus	103963	M. musculus	Rpn1	ribophorin I	GO:0018279 protein N-linked glycosylation via asparagine;GO:0018196 peptidyl-asparagine modification;GO:0006487 protein N-linked glycosylation		0	0	0	0	1	0	0	0	0	0	0	0	0	0	0	0	0	0	0	0	0
235339	Dlat	1	0	0	0	235339	Gene_ID	M. musculus	235339	M. musculus	Dlat	dihydrolipoamide S-acetyltransferase (E2 component of pyruvate dehydrogenase complex)	GO:0006086 acetyl-CoA biosynthetic process from pyruvate;GO:0061732 mitochondrial acetyl-CoA biosynthetic process from pyruvate;GO:0006085 acetyl-CoA biosynthetic process		0	0	0	0	1	0	0	0	0	0	0	0	0	0	0	0	0	0	0	0	0
240832	Tor1aip2	0	0	0	1	240832	Gene_ID	M. musculus	240832	M. musculus	Tor1aip2	torsin A interacting protein 2	GO:0090435 protein localization to nuclear envelope;GO:0032781 positive regulation of ATP-dependent activity;GO:0043462 regulation of ATP-dependent activity		0	0	0	0	0	0	0	1	0	0	0	0	0	0	0	0	0	0	0	0	1
13665	Eif2s1	1	0	0	0	13665	Gene_ID	M. musculus	13665	M. musculus	Eif2s1	eukaryotic translation initiation factor 2, subunit 1 alpha	GO:0032057 negative regulation of translational initiation in response to stress;GO:2000676 positive regulation of type B pancreatic cell apoptotic process;GO:0036499 PERK-mediated unfolded protein response		0	0	0	1	1	0	1	0	0	0	0	0	1	1	0	0	0	0	0	0	0
15490	Hsd17b7	0	0	1	0	15490	Gene_ID	M. musculus	15490	M. musculus	Hsd17b7	hydroxysteroid (17-beta) dehydrogenase 7	GO:0006703 estrogen biosynthetic process;GO:0120178 steroid hormone biosynthetic process;GO:0008209 androgen metabolic process		0	0	0	0	0	0	0	0	0	0	0	0	0	0	0	0	0	0	0	0	0
19243	Ptp4a1	1	0	0	0	19243	Gene_ID	M. musculus	19243	M. musculus	Ptp4a1	protein tyrosine phosphatase 4a1	GO:0006470 protein dephosphorylation;GO:0016311 dephosphorylation;GO:0030335 positive regulation of cell migration		0	0	0	0	0	0	0	0	0	0	0	0	0	0	0	0	0	0	0	0	0
16477	Junb	0	0	0	1	16477	Gene_ID	M. musculus	16477	M. musculus	Junb	jun B proto-oncogene	GO:0002158 osteoclast proliferation;GO:0060136 embryonic process involved in female pregnancy;GO:0033687 osteoblast proliferation		0	0	0	0	0	0	0	0	0	0	0	0	0	0	0	0	1	1	0	0	1
98985	Clp1	0	0	1	0	98985	Gene_ID	M. musculus	98985	M. musculus	Clp1	CLP1, cleavage and polyadenylation factor I subunit	GO:0098795 global gene silencing by mRNA cleavage;GO:0070922 RISC complex assembly;GO:0006388 tRNA splicing, via endonucleolytic cleavage and ligation	yes	0	0	0	1	0	1	0	0	0	0	0	1	1	0	0	0	0	0	0	0	0
432665	Rpl21-ps3	1	0	0	0	432665	Gene_ID	M. musculus	432665	M. musculus	Rpl21-ps3	ribosomal protein L21, pseudogene 3			0	0	0	0	0	0	0	0	0	0	0	0	0	0	0	0	0	0	0	0	0
110959	Nudt19	1	0	0	0	110959	Gene_ID	M. musculus	110959	M. musculus	Nudt19	nudix (nucleoside diphosphate linked moiety X)-type motif 19	GO:0015938 coenzyme A catabolic process;GO:0044580 butyryl-CoA catabolic process;GO:1901289 succinyl-CoA catabolic process		0	0	0	0	0	0	0	0	0	0	0	0	0	0	0	0	0	0	0	0	0
72462	Rrp1b	0	0	1	0	72462	Gene_ID	M. musculus	72462	M. musculus	Rrp1b	ribosomal RNA processing 1B	GO:0043923 positive regulation by host of viral transcription;GO:0034260 negative regulation of GTPase activity;GO:0098586 cellular response to virus		0	0	0	0	0	0	0	0	0	0	0	1	0	0	0	0	0	0	0	0	0
12995	Csnk2a1	0	0	1	0	12995	Gene_ID	M. musculus	12995	M. musculus	Csnk2a1	casein kinase 2, alpha 1 polypeptide	GO:2000059 negative regulation of ubiquitin-dependent protein catabolic process;GO:1903051 negative regulation of proteolysis involved in protein catabolic process;GO:0018107 peptidyl-threonine phosphorylation	yes	0	0	0	0	0	0	0	0	0	0	0	0	0	0	0	0	0	0	0	0	0
21841	Tia1	1	0	0	0	21841	Gene_ID	M. musculus	21841	M. musculus	Tia1	cytotoxic granule-associated RNA binding protein 1	GO:1903608 protein localization to cytoplasmic stress granule;GO:0034063 stress granule assembly;GO:1904037 positive regulation of epithelial cell apoptotic process		1	0	0	1	0	0	0	1	0	0	0	1	1	0	0	0	0	0	0	0	0
338359	Supv3l1	1	0	0	0	338359	Gene_ID	M. musculus	338359	M. musculus	Supv3l1	suppressor of var1, 3-like 1 (S. cerevisiae)	GO:0035945 mitochondrial ncRNA surveillance;GO:0071026 cytoplasmic RNA surveillance;GO:2000827 mitochondrial RNA surveillance		1	0	0	0	1	0	0	0	0	1	0	1	0	0	0	0	0	0	0	0	0
18715	Pim2	1	0	0	0	18715	Gene_ID	M. musculus	18715	M. musculus	Pim2	proviral integration site 2	GO:0008637 apoptotic mitochondrial changes;GO:0000082 G1/S transition of mitotic cell cycle;GO:0044843 cell cycle G1/S phase transition	yes	0	0	0	0	0	0	0	0	0	1	0	0	0	0	0	0	0	0	0	0	0
18538	Pcna	0	0	1	0	18538	Gene_ID	M. musculus	18538	M. musculus	Pcna	proliferating cell nuclear antigen	GO:1902990 mitotic telomere maintenance via semi-conservative replication;GO:0032077 positive regulation of deoxyribonuclease activity;GO:0006272 leading strand elongation		0	0	0	0	0	0	0	0	0	0	0	0	0	0	0	0	0	0	0	1	0
20529	Slc31a1	0	0	1	0	20529	Gene_ID	M. musculus	20529	M. musculus	Slc31a1	solute carrier family 31, member 1	GO:0072718 response to cisplatin;GO:0072719 cellular response to cisplatin;GO:0015679 plasma membrane copper ion transport		0	0	0	0	0	0	0	0	0	0	0	0	0	0	0	0	0	0	0	0	0
19217	Ptger2	1	0	0	0	19217	Gene_ID	M. musculus	19217	M. musculus	Ptger2	prostaglandin E receptor 2 (subtype EP2)	GO:1904344 regulation of gastric mucosal blood circulation;GO:1904346 positive regulation of gastric mucosal blood circulation;GO:0072639 interleukin-33 production		0	0	0	0	0	0	0	0	0	0	0	0	0	0	0	0	0	0	0	0	0
227446	2310035C23Rik	1	0	0	0	227446	Gene_ID	M. musculus	227446	M. musculus	Relch	RAB11 binding and LisH domain, coiled-coil and HEAT repeat containing	GO:0032367 intracellular cholesterol transport;GO:0032366 intracellular sterol transport;GO:0032365 intracellular lipid transport		0	0	0	0	0	0	0	0	0	0	0	0	0	0	0	0	0	0	0	0	0
209224	Enox2	0	0	0	1	209224	Gene_ID	M. musculus	209224	M. musculus	Enox2	ecto-NOX disulfide-thiol exchanger 2	GO:0007624 ultradian rhythm;GO:0022900 electron transport chain;GO:0048511 rhythmic process		0	0	0	0	0	0	0	0	0	0	0	1	0	0	0	0	0	0	0	0	1
69550	Bst2	1	0	0	0	69550	Gene_ID	M. musculus	69550	M. musculus	Bst2	bone marrow stromal cell antigen 2	GO:0002736 regulation of plasmacytoid dendritic cell cytokine production;GO:0002737 negative regulation of plasmacytoid dendritic cell cytokine production;GO:0002731 negative regulation of dendritic cell cytokine production		0	0	0	0	0	0	0	0	0	0	0	0	0	0	0	0	0	0	0	0	0
93837	Dach2	0	0	0	1	93837	Gene_ID	M. musculus	93837	M. musculus	Dach2	dachshund family transcription factor 2	GO:0046545 development of primary female sexual characteristics;GO:0046660 female sex differentiation;GO:0045137 development of primary sexual characteristics		0	0	0	0	0	0	0	0	0	0	0	0	0	0	0	0	0	0	0	0	1
226747	Ahctf1	0	0	0	1	226747	Gene_ID	M. musculus	226747	M. musculus	Ahctf1	AT hook containing transcription factor 1	GO:0051292 nuclear pore complex assembly;GO:0006999 nuclear pore organization;GO:0046931 pore complex assembly		0	0	0	0	0	0	0	1	0	0	0	0	0	0	0	0	0	1	0	1	1
106248	Qtrt2	1	0	0	0	106248	Gene_ID	M. musculus	106248	M. musculus	Qtrt2	queuine tRNA-ribosyltransferase accessory subunit 2	GO:0101030 tRNA-guanine transglycosylation;GO:0006400 tRNA modification;GO:0008033 tRNA processing		1	0	0	0	0	1	0	0	0	0	0	0	0	0	0	0	0	0	0	0	0
23912	Rhof	1	0	0	0	23912	Gene_ID	M. musculus	23912	M. musculus	Rhof	ras homolog family member F (in filopodia)	GO:0030865 cortical cytoskeleton organization;GO:0008360 regulation of cell shape;GO:0007163 establishment or maintenance of cell polarity		0	0	0	0	0	0	0	0	0	0	0	0	0	0	0	0	0	0	0	0	0
668850	Rpl31-ps16	0	0	1	0	668850	Gene_ID	M. musculus	668850	M. musculus	Rpl31-ps16	ribosomal protein L31, pseudogene 16			0	0	0	0	0	0	0	0	0	0	0	0	0	0	0	0	0	0	0	0	0
13667	Eif2b4	1	0	0	0	13667	Gene_ID	M. musculus	13667	M. musculus	Eif2b4	eukaryotic translation initiation factor 2B, subunit 4 delta	GO:1905098 negative regulation of guanyl-nucleotide exchange factor activity;GO:1905097 regulation of guanyl-nucleotide exchange factor activity;GO:1904424 regulation of GTP binding		0	0	0	0	1	0	0	0	0	0	0	0	0	1	0	0	0	0	0	0	0
16174	Il18rap	1	0	0	0	16174	Gene_ID	M. musculus	16174	M. musculus	Il18rap	interleukin 18 receptor accessory protein	GO:0035744 T-helper 1 cell cytokine production;GO:0035655 interleukin-18-mediated signaling pathway;GO:0071351 cellular response to interleukin-18		0	0	0	0	0	0	0	0	0	0	0	0	0	0	0	0	0	0	0	0	0
619605	Zcchc17	1	0	0	0	619605	Gene_ID	M. musculus	619605	M. musculus	Zcchc17	zinc finger, CCHC domain containing 17	GO:0043489 RNA stabilization;GO:1902369 negative regulation of RNA catabolic process;GO:0043487 regulation of RNA stability		0	0	0	1	0	0	0	0	0	0	0	0	0	0	0	0	0	0	0	0	0
13481	Dpm2	1	0	0	0	13481	Gene_ID	M. musculus	13481	M. musculus	Dpm2	dolichol-phosphate (beta-D) mannosyltransferase 2	GO:0019348 dolichol metabolic process;GO:0016093 polyprenol metabolic process;GO:0006506 GPI anchor biosynthetic process		0	0	0	0	1	0	0	0	0	0	0	0	0	0	0	1	0	0	0	0	0
56361	Pus1	0	0	1	0	56361	Gene_ID	M. musculus	56361	M. musculus	Pus1	pseudouridine synthase 1	GO:0031119 tRNA pseudouridine synthesis;GO:1990481 mRNA pseudouridine synthesis;GO:0001522 pseudouridine synthesis		0	0	0	0	0	1	0	0	0	0	0	1	0	0	0	0	0	0	0	0	0
227656	Rexo4	1	0	0	0	227656	Gene_ID	M. musculus	227656	M. musculus	Rexo4	REX4, 3'-5' exonuclease	GO:0000738 DNA catabolic process, exonucleolytic;GO:0000737 DNA catabolic process, endonucleolytic;GO:0006308 DNA catabolic process		1	0	0	0	0	0	0	0	0	0	0	0	0	0	0	0	0	0	0	0	0
14728	Lilrb4a	0	0	0	1	14728	Gene_ID	M. musculus	14728	M. musculus	Lilrb4a	leukocyte immunoglobulin-like receptor, subfamily B, member 4A	GO:0035740 CD8-positive, alpha-beta T cell proliferation;GO:1900099 negative regulation of plasma cell differentiation;GO:0045584 negative regulation of cytotoxic T cell differentiation		0	0	0	0	0	0	0	0	0	0	0	0	0	0	1	0	1	1	0	0	1
216742	Fnip1	0	0	0	1	216742	Gene_ID	M. musculus	216742	M. musculus	Fnip1	folliculin interacting protein 1	GO:0002904 positive regulation of B cell apoptotic process;GO:2000973 regulation of pro-B cell differentiation;GO:1905456 regulation of lymphoid progenitor cell differentiation		0	0	0	0	0	0	1	0	0	0	0	0	0	0	0	0	0	1	0	0	1
269800	Zfp384	1	0	0	0	269800	Gene_ID	M. musculus	269800	M. musculus	Zfp384	zinc finger protein 384	GO:0050714 positive regulation of protein secretion;GO:0006913 nucleocytoplasmic transport;GO:0051169 nuclear transport		0	0	0	0	0	0	0	1	0	0	0	0	0	0	0	0	0	0	0	0	0
66202	1110059G10Rik	0	0	0	1	66202	Gene_ID	M. musculus	66202	M. musculus	1110059G10Rik	RIKEN cDNA 1110059G10 gene	GO:0008150 biological_process		0	0	0	0	0	0	0	0	0	0	0	0	0	0	0	0	0	0	0	0	1
13681	Eif4a1	1	0	0	0	13681	Gene_ID	M. musculus	13681	M. musculus	Eif4a1	eukaryotic translation initiation factor 4A1	GO:0002183 cytoplasmic translational initiation;GO:0006413 translational initiation;GO:0002181 cytoplasmic translation		1	0	0	0	1	0	0	0	0	0	0	0	0	1	0	0	0	0	0	0	0
101612	Grwd1	1	0	0	0	101612	Gene_ID	M. musculus	101612	M. musculus	Grwd1	glutamate-rich WD repeat containing 1	GO:0006337 nucleosome disassembly;GO:0032986 protein-DNA complex disassembly;GO:0006334 nucleosome assembly		1	0	0	0	0	0	0	0	0	0	0	0	0	0	0	0	0	0	0	0	0
56791	Ube2l6	0	0	0	1	56791	Gene_ID	M. musculus	56791	M. musculus	Ube2l6	ubiquitin-conjugating enzyme E2L 6	GO:0032020 ISG15-protein conjugation;GO:0000209 protein polyubiquitination;GO:0016567 protein ubiquitination		0	0	0	0	0	0	0	0	0	0	0	0	0	0	0	0	0	0	0	0	1
105372	Utp15	1	0	0	0	105372	Gene_ID	M. musculus	105372	M. musculus	Utp15	UTP15 small subunit processome component	GO:2000234 positive regulation of rRNA processing;GO:2000232 regulation of rRNA processing;GO:0045943 positive regulation of transcription by RNA polymerase I		1	0	0	0	0	0	0	0	0	0	0	0	0	0	0	0	0	0	0	0	0
14595	B4galt1	0	0	0	1	14595	Gene_ID	M. musculus	14595	M. musculus	B4galt1	UDP-Gal:betaGlcNAc beta 1,4- galactosyltransferase, polypeptide 1	GO:0005989 lactose biosynthetic process;GO:0005988 lactose metabolic process;GO:0046351 disaccharide biosynthetic process		0	0	0	0	0	0	0	0	0	0	0	0	0	0	0	1	0	0	0	0	1
114713	Rasa2	1	0	0	0	114713	Gene_ID	M. musculus	114713	M. musculus	Rasa2	RAS p21 protein activator 2	GO:0046580 negative regulation of Ras protein signal transduction;GO:0051058 negative regulation of small GTPase mediated signal transduction;GO:0046578 regulation of Ras protein signal transduction		0	0	0	0	0	0	0	0	0	0	0	0	0	0	0	0	0	0	0	0	0
67941	Rps27l	1	0	0	0	67941	Gene_ID	M. musculus	67941	M. musculus	Rps27l	ribosomal protein S27-like	GO:0006978 DNA damage response, signal transduction by p53 class mediator resulting in transcription of p21 class mediator;GO:0042772 DNA damage response, signal transduction resulting in transcription;GO:0000028 ribosomal small subunit assembly		1	0	0	1	1	0	0	0	1	0	0	0	1	1	0	0	0	0	1	0	0
54342	Gnpnat1	0	0	1	0	54342	Gene_ID	M. musculus	54342	M. musculus	Gnpnat1	glucosamine-phosphate N-acetyltransferase 1	GO:0006041 glucosamine metabolic process;GO:0006048 UDP-N-acetylglucosamine biosynthetic process;GO:0046349 amino sugar biosynthetic process		0	0	0	0	0	0	0	0	0	0	0	0	0	0	0	1	0	0	0	0	0
56715	Rabgef1	0	0	1	0	56715	Gene_ID	M. musculus	56715	M. musculus	Rabgef1	RAB guanine nucleotide exchange factor (GEF) 1	GO:1900234 regulation of Kit signaling pathway;GO:1900235 negative regulation of Kit signaling pathway;GO:0032764 negative regulation of mast cell cytokine production		0	0	0	0	0	0	0	1	0	1	0	0	0	0	0	0	0	0	0	0	0
269198	Nbeal1	1	0	0	0	269198	Gene_ID	M. musculus	269198	M. musculus	Nbeal1	neurobeachin like 1	GO:0008104 protein localization;GO:0070727 cellular macromolecule localization;GO:0033036 macromolecule localization		0	0	0	0	0	0	0	0	0	0	0	0	0	0	0	0	0	0	0	0	0
67604	Get4	1	0	0	0	67604	Gene_ID	M. musculus	67604	M. musculus	Get4	golgi to ER traffic protein 4	GO:0036506 maintenance of unfolded protein;GO:1904378 maintenance of unfolded protein involved in ERAD pathway;GO:0071816 tail-anchored membrane protein insertion into ER membrane		0	0	0	0	0	0	0	1	0	1	0	0	0	0	0	0	0	0	0	0	0
213326	Scyl2	0	0	1	0	213326	Gene_ID	M. musculus	213326	M. musculus	Scyl2	SCY1-like 2 (S. cerevisiae)	GO:2000286 receptor internalization involved in canonical Wnt signaling pathway;GO:2000370 positive regulation of clathrin-dependent endocytosis;GO:0021860 pyramidal neuron development	yes	0	0	0	0	0	0	0	0	0	0	0	0	0	0	0	0	0	0	0	0	0
15982	Ifrd1	1	0	0	0	15982	Gene_ID	M. musculus	15982	M. musculus	Ifrd1	interferon-related developmental regulator 1	GO:0048671 negative regulation of collateral sprouting;GO:0048670 regulation of collateral sprouting;GO:0043403 skeletal muscle tissue regeneration		0	0	0	0	0	0	0	0	0	0	0	0	0	0	0	0	0	0	0	0	0
12181	Bop1	1	0	0	0	12181	Gene_ID	M. musculus	12181	M. musculus	Bop1	block of proliferation 1	GO:0000448 cleavage in ITS2 between 5.8S rRNA and LSU-rRNA of tricistronic rRNA transcript (SSU-rRNA, 5.8S rRNA, LSU-rRNA);GO:0000478 endonucleolytic cleavage involved in rRNA processing;GO:0000479 endonucleolytic cleavage of tricistronic rRNA transcript (SSU-rRNA, 5.8S rRNA, LSU-rRNA)		1	0	1	0	0	0	0	0	0	0	1	0	1	0	0	0	0	0	0	0	0
57261	Brd4	0	0	1	0	57261	Gene_ID	M. musculus	57261	M. musculus	Brd4	bromodomain containing 4	GO:2001255 positive regulation of histone H3-K36 trimethylation;GO:0000416 positive regulation of histone H3-K36 methylation;GO:2001253 regulation of histone H3-K36 trimethylation		0	0	0	0	0	0	0	0	0	0	0	0	0	0	0	0	0	0	0	0	0
68926	Ubap2	1	0	0	0	68926	Gene_ID	M. musculus	68926	M. musculus	Ubap2	ubiquitin-associated protein 2			0	0	0	0	0	0	0	0	0	0	0	0	0	0	0	0	0	0	0	0	0
17698	Msn	0	0	0	1	17698	Gene_ID	M. musculus	17698	M. musculus	Msn	moesin	GO:0070489 T cell aggregation;GO:0071593 lymphocyte aggregation;GO:0071394 cellular response to testosterone stimulus		0	0	0	0	0	0	0	0	0	0	0	0	0	0	1	0	0	1	0	0	1
210998	Fam91a1	1	0	0	0	210998	Gene_ID	M. musculus	210998	M. musculus	Fam91a1	family with sequence similarity 91, member A1	GO:0099041 vesicle tethering to Golgi;GO:0099022 vesicle tethering;GO:0006903 vesicle targeting		0	0	0	0	0	0	0	1	0	0	0	0	0	0	0	0	0	0	0	0	0
74182	Gpcpd1	0	0	0	1	74182	Gene_ID	M. musculus	74182	M. musculus	Gpcpd1	glycerophosphocholine phosphodiesterase 1	GO:0046475 glycerophospholipid catabolic process;GO:0009395 phospholipid catabolic process;GO:0046503 glycerolipid catabolic process		0	0	0	0	0	0	0	0	0	0	0	0	0	0	0	0	1	0	0	0	1
77128	Crebrf	0	0	0	1	77128	Gene_ID	M. musculus	77128	M. musculus	Crebrf	CREB3 regulatory factor	GO:1900170 negative regulation of glucocorticoid mediated signaling pathway;GO:1902211 regulation of prolactin signaling pathway;GO:1902213 positive regulation of prolactin signaling pathway		0	0	0	0	0	0	1	0	0	0	0	0	0	0	0	0	0	0	0	0	1
66235	Eif1ax	1	0	0	0	66235	Gene_ID	M. musculus	66235	M. musculus	Eif1ax	eukaryotic translation initiation factor 1A, X-linked	GO:0006413 translational initiation;GO:0006412 translation;GO:0043043 peptide biosynthetic process		0	0	0	0	1	0	0	0	0	0	0	0	0	1	0	0	0	0	0	0	0
28028	Mrpl50	1	0	0	0	28028	Gene_ID	M. musculus	28028	M. musculus	Mrpl50	mitochondrial ribosomal protein L50	GO:0032543 mitochondrial translation;GO:0140053 mitochondrial gene expression;GO:0006412 translation		0	0	0	0	1	0	0	0	0	0	0	0	0	0	0	0	0	0	0	0	0
16590	Kit	0	0	0	1	16590	Gene_ID	M. musculus	16590	M. musculus	Kit	KIT proto-oncogene receptor tyrosine kinase	GO:0097326 melanocyte adhesion;GO:0120071 regulation of pyloric antrum smooth muscle contraction;GO:0120072 positive regulation of pyloric antrum smooth muscle contraction	yes	0	0	0	0	0	0	0	0	0	0	0	0	0	0	1	0	1	1	0	0	1
233724	Tmem41b	0	0	1	0	233724	Gene_ID	M. musculus	233724	M. musculus	Tmem41b	transmembrane protein 41B	GO:0044830 modulation by host of viral RNA genome replication;GO:0044827 modulation by host of viral genome replication;GO:0044788 modulation by host of viral process		0	0	0	0	0	0	0	0	0	0	0	0	0	0	0	0	0	0	0	0	0
12915	Atf6b	1	0	0	0	12915	Gene_ID	M. musculus	12915	M. musculus	Atf6b	activating transcription factor 6 beta	GO:1903892 negative regulation of ATF6-mediated unfolded protein response;GO:1903891 regulation of ATF6-mediated unfolded protein response;GO:1990440 positive regulation of transcription from RNA polymerase II promoter in response to endoplasmic reticulum stress		0	0	0	0	0	0	0	0	0	0	0	0	0	0	0	0	0	0	0	0	0
57773	Wdr4	1	0	0	0	57773	Gene_ID	M. musculus	57773	M. musculus	Wdr4	WD repeat domain 4	GO:0036265 RNA (guanine-N7)-methylation;GO:0001510 RNA methylation;GO:0006400 tRNA modification		1	0	0	0	0	1	0	0	0	0	0	0	0	0	0	0	0	0	0	0	0
64010	Sav1	0	0	1	0	64010	Gene_ID	M. musculus	64010	M. musculus	Sav1	salvador family WW domain containing 1	GO:0097283 keratinocyte apoptotic process;GO:1902174 positive regulation of keratinocyte apoptotic process;GO:1902172 regulation of keratinocyte apoptotic process		0	0	0	0	0	0	0	0	0	0	0	0	0	0	0	0	0	0	0	0	0
211064	Alkbh1	0	0	1	0	211064	Gene_ID	M. musculus	211064	M. musculus	Alkbh1	alkB homolog 1, histone H2A dioxygenase	GO:1990983 tRNA demethylation;GO:0042245 RNA repair;GO:0002101 tRNA wobble cytosine modification		0	0	0	1	0	1	0	0	0	0	0	0	0	1	0	0	0	0	0	0	0
56095	Ftsj3	1	0	0	0	56095	Gene_ID	M. musculus	56095	M. musculus	Ftsj3	FtsJ RNA methyltransferase homolog 3 (E. coli)	GO:0000463 maturation of LSU-rRNA from tricistronic rRNA transcript (SSU-rRNA, 5.8S rRNA, LSU-rRNA);GO:0031167 rRNA methylation;GO:0000466 maturation of 5.8S rRNA from tricistronic rRNA transcript (SSU-rRNA, 5.8S rRNA, LSU-rRNA)		1	0	1	0	0	1	0	0	0	0	1	0	0	0	0	0	0	0	0	0	0
65114	Vps35	0	0	0	1	65114	Gene_ID	M. musculus	65114	M. musculus	Vps35	VPS35 retromer complex component	GO:0032460 negative regulation of protein oligomerization;GO:0032463 negative regulation of protein homooligomerization;GO:0090326 positive regulation of locomotion involved in locomotory behavior		0	0	0	0	0	0	0	1	0	1	0	0	0	0	1	0	0	0	0	0	1
69721	Nkiras1	0	0	1	0	69721	Gene_ID	M. musculus	69721	M. musculus	Nkiras1	NFKB inhibitor interacting Ras-like protein 1	GO:0032484 Ral protein signal transduction;GO:0043129 surfactant homeostasis;GO:0048875 chemical homeostasis within a tissue		0	0	0	0	0	0	0	0	0	0	0	0	0	0	0	0	0	0	0	0	0
19352	Rabggtb	1	0	0	0	19352	Gene_ID	M. musculus	19352	M. musculus	Rabggtb	Rab geranylgeranyl transferase, b subunit	GO:0018344 protein geranylgeranylation;GO:0018342 protein prenylation;GO:0097354 prenylation		0	0	0	0	0	0	0	0	0	0	0	0	0	0	0	0	0	0	0	0	0
68097	Dynll2	0	0	1	0	68097	Gene_ID	M. musculus	68097	M. musculus	Dynll2	dynein light chain LC8-type 2	GO:0007017 microtubule-based process;GO:0009987 cellular process;GO:0008150 biological_process		0	0	0	0	0	0	1	0	0	0	0	0	0	0	0	1	0	0	0	0	0
69912	Nup43	1	0	0	0	69912	Gene_ID	M. musculus	69912	M. musculus	Nup43	nucleoporin 43	GO:0051028 mRNA transport;GO:0050657 nucleic acid transport;GO:0050658 RNA transport		1	0	0	0	0	0	1	1	0	0	0	1	0	0	0	0	0	0	0	1	0
11843	Arf4	0	0	0	1	11843	Gene_ID	M. musculus	11843	M. musculus	Arf4	ADP-ribosylation factor 4	GO:0031584 activation of phospholipase D activity;GO:0045176 apical protein localization;GO:0006471 protein ADP-ribosylation		0	0	0	0	0	0	0	1	0	0	0	0	0	0	0	1	1	0	0	0	1
26442	Psma5	1	0	0	0	26442	Gene_ID	M. musculus	26442	M. musculus	Psma5	proteasome subunit alpha 5	GO:0043161 proteasome-mediated ubiquitin-dependent protein catabolic process;GO:0010498 proteasomal protein catabolic process;GO:0006511 ubiquitin-dependent protein catabolic process		1	0	0	0	0	0	1	0	0	0	0	0	0	0	0	0	0	0	0	0	0
212528	Trmt1	1	0	0	0	212528	Gene_ID	M. musculus	212528	M. musculus	Trmt1	tRNA methyltransferase 1	GO:0002940 tRNA N2-guanine methylation;GO:0030488 tRNA methylation;GO:0001510 RNA methylation		1	0	0	0	0	1	0	0	0	0	0	0	0	0	0	0	0	0	0	0	0
68350	Mul1	0	0	0	1	68350	Gene_ID	M. musculus	68350	M. musculus	Mul1	mitochondrial ubiquitin ligase activator of NFKB 1	GO:0050689 negative regulation of defense response to virus by host;GO:0071650 negative regulation of chemokine (C-C motif) ligand 5 production;GO:0010637 negative regulation of mitochondrial fusion		0	0	0	0	0	0	1	0	0	1	0	0	0	0	1	0	0	0	0	0	1
14057	Sfxn1	1	0	0	0	14057	Gene_ID	M. musculus	14057	M. musculus	Sfxn1	sideroflexin 1	GO:0042942 D-serine transport;GO:0140300 serine import into mitochondrion;GO:0015825 L-serine transport		0	0	0	0	0	0	0	0	0	1	0	0	0	0	0	0	0	0	0	0	0
58523	Elp2	1	0	0	0	58523	Gene_ID	M. musculus	58523	M. musculus	Elp2	elongator acetyltransferase complex subunit 2	GO:0002098 tRNA wobble uridine modification;GO:0002097 tRNA wobble base modification;GO:0006400 tRNA modification		1	0	0	0	0	1	0	0	0	0	0	0	0	0	0	0	0	0	0	0	0
234839	Piezo1	1	0	0	0	234839	Gene_ID	M. musculus	234839	M. musculus	Piezo1	piezo-type mechanosensitive ion channel component 1	GO:0033634 positive regulation of cell-cell adhesion mediated by integrin;GO:0033632 regulation of cell-cell adhesion mediated by integrin;GO:0033625 positive regulation of integrin activation		0	0	0	0	0	0	0	0	0	0	0	0	0	0	0	0	0	0	0	0	0
270066	Slc35e1	0	0	1	0	270066	Gene_ID	M. musculus	270066	M. musculus	Slc35e1	solute carrier family 35, member E1			0	0	0	0	0	0	0	0	0	0	0	0	0	0	0	0	0	0	0	0	0
66201	Vta1	1	0	0	0	66201	Gene_ID	M. musculus	66201	M. musculus	Vta1	vesicle (multivesicular body) trafficking 1	GO:0032511 late endosome to vacuole transport via multivesicular body sorting pathway;GO:0046755 viral budding;GO:0019068 virion assembly		0	0	0	0	0	0	0	0	0	0	0	0	0	0	0	0	0	0	0	0	0
67239	Rpf2	1	0	0	0	67239	Gene_ID	M. musculus	67239	M. musculus	Rpf2	ribosome production factor 2 homolog	GO:1902570 protein localization to nucleolus;GO:0000463 maturation of LSU-rRNA from tricistronic rRNA transcript (SSU-rRNA, 5.8S rRNA, LSU-rRNA);GO:0000027 ribosomal large subunit assembly		1	0	1	0	0	0	0	1	0	0	0	0	1	0	0	0	0	0	0	0	0
68108	Snhg17	1	0	0	0	68108	Gene_ID	M. musculus	68108	M. musculus	Snhg17	small nucleolar RNA host gene 17	GO:0009611 response to wounding;GO:0010467 gene expression;GO:0006950 response to stress		0	0	0	0	0	0	0	0	0	0	0	0	0	0	0	0	0	0	0	0	0
15939	Ier5	0	0	0	1	15939	Gene_ID	M. musculus	15939	M. musculus	Ier5	immediate early response 5	GO:1900036 positive regulation of cellular response to heat;GO:1900034 regulation of cellular response to heat;GO:0034605 cellular response to heat		0	0	0	0	0	0	0	0	0	0	0	0	0	0	0	0	0	0	0	0	1
100043064	Gm4204	0	0	1	0	100043064	Gene_ID	M. musculus	100043064	M. musculus	Gm4204	nucleosome assembly protein 1-like 1 pseudogene			0	0	0	0	0	0	0	0	0	0	0	0	0	0	0	0	0	0	0	0	0
66905	Plin3	0	0	0	1	66905	Gene_ID	M. musculus	66905	M. musculus	Plin3	perilipin 3	GO:1905691 lipid droplet disassembly;GO:0010890 positive regulation of sequestering of triglyceride;GO:0010889 regulation of sequestering of triglyceride		0	0	0	0	0	0	0	0	0	0	0	0	0	0	0	0	0	0	0	0	1
18221	Nudc	1	0	0	0	18221	Gene_ID	M. musculus	18221	M. musculus	Nudc	nudC nuclear distribution protein	GO:0007097 nuclear migration;GO:0051647 nucleus localization;GO:0007080 mitotic metaphase plate congression		0	1	0	0	0	0	0	0	0	0	0	0	0	0	0	0	0	0	0	0	0
107271	Yars	1	0	0	0	107271	Gene_ID	M. musculus	107271	M. musculus	Yars	tyrosyl-tRNA synthetase	GO:0006437 tyrosyl-tRNA aminoacylation;GO:0006418 tRNA aminoacylation for protein translation;GO:0043039 tRNA aminoacylation		1	0	0	0	1	1	0	0	0	0	0	0	0	0	0	0	0	0	0	0	0
67008	Yae1d1	1	0	0	0	67008	Gene_ID	M. musculus	67008	M. musculus	Yae1d1	Yae1 domain containing 1	GO:0106035 protein maturation by [4Fe-4S] cluster transfer;GO:0097428 protein maturation by iron-sulfur cluster transfer;GO:0051604 protein maturation		0	0	0	0	0	0	0	0	0	0	0	0	0	0	0	0	0	0	0	0	0
76863	Dcun1d5	1	0	0	0	76863	Gene_ID	M. musculus	76863	M. musculus	Dcun1d5	DCN1, defective in cullin neddylation 1, domain containing 5 (S. cerevisiae)	GO:2000436 positive regulation of protein neddylation;GO:2000434 regulation of protein neddylation;GO:0045116 protein neddylation		0	0	0	0	0	0	0	0	0	0	0	0	0	0	0	0	0	0	0	0	0
[truncated: 37 more rows]
