# Supplementary material for: Time-dependent cell-state selection identifies transiently expressed genes regulating ILC2 activation
Source: Commun Biol. 2023 Sep 6;6:915. doi: 10.1038/s42003-023-05297-w (PMC10482971; doi:10.1038/s42003-023-05297-w)
Supplement: Supplementary file 5 — Supplementary Data 3 [file 42003_2023_5297_MOESM5_ESM.csv]

name	Pre_1	Pre_2	Pre_3	Pre_4	Pre_5	Pre_6	Pre_7	Pre_8	Pre_9	Pre_10	dt0.5h_1	dt0.5h_2	dt0.5h_3	dt0.5h_4	dt0.5h_5	dt0.5h_6	dt0.5h_7	dt0.5h_8	dt0.5h_9	dt0.5h_10	dt0.5h_11	dt1.0h_1	dt1.0h_2	dt1.0h_3	dt1.0h_4	dt1.0h_5	dt1.0h_6	dt1.0h_7	dt1.0h_8	dt1.0h_9	dt1.0h_10	dt1.0h_11	dt1.5h_1	dt1.5h_2	dt1.5h_3	dt1.5h_4	dt1.5h_5	dt1.5h_6	dt1.5h_7	dt1.5h_8	dt1.5h_9	dt1.5h_10	dt1.5h_11	LA_1	LA_2	LA_3	LA_4	LA_5	LA_6
Gnai3	7.202722632249863	0.0	0.0	7.3312482685524225	0.0	6.247877684399664	0.0	0.0	8.582014115239287	0.0	0.0	6.745624049867962	7.323289219425517	0.0	0.0	0.0	0.0	8.520742298228662	6.526029515170025	0.0	0.0	6.840405478485985	6.8716411788013945	0.0	0.0	0.0	3.5846874578540233	7.466957865289503	0.0	6.821776806108704	7.8558322046702305	2.034419710162209	0.0	8.74475928567513	4.507247610376197	6.741740981837958	6.84326305531402	7.3972625250706106	0.0	7.677612888332825	0.0	8.701571987376433	0.0	6.433110998927002	6.567558779595627	3.3520823669384217	6.716124411106797	6.508476121399461	5.593894418886978
Cdc45	5.750461127921178	0.0	0.0	0.0	0.0	0.0	0.0	0.0	0.0	6.487083939904691	0.0	0.0	0.0	0.0	0.0	0.0	0.0	0.0	0.0	0.0	0.0	0.0	0.0	0.0	0.0	0.0	0.0	0.0	0.0	0.0	0.0	0.0	0.0	0.0	0.0	0.0	0.0	0.0	0.0	0.0	0.0	0.0	0.0	0.0	6.424769083518754	0.0	0.0	0.0	0.0
Narf	0.0	0.0	0.0	0.0	0.0	0.0	0.0	0.0	0.0	0.0	0.0	0.0	0.0	0.0	0.0	0.0	0.0	0.0	0.0	0.0	0.0	0.0	0.0	0.0	0.0	0.0	0.0	0.0	0.0	0.0	0.0	0.0	0.0	0.0	0.0	0.0	0.0	0.0	0.0	0.0	0.0	0.0	0.0	0.0	0.0	0.0	0.0	0.0	0.0
Klf6	8.596558088110493	9.729100225066727	8.607465203461901	8.799434413579702	7.467938403172949	8.269076349383516	0.0	0.0	4.1749828541764655	9.453860455648313	0.0	0.0	0.0	0.0	0.0	0.0	0.0	4.743863356421507	0.0	0.0	8.37829477418693	0.0	0.0	0.0	0.0	0.0	0.0	0.0	0.0	0.0	0.0	0.0	0.0	0.0	0.0	0.0	0.0	2.5677232318554255	0.0	0.0	0.0	0.0	0.0	5.547044546122979	0.0	0.0	7.917768476971246	7.852435110624824	0.0
Scmh1	0.0	0.0	0.0	0.0	0.0	8.434577880131275	0.0	4.565629896581528	0.0	0.0	0.0	0.0	0.0	0.0	0.0	0.0	0.0	0.0	0.0	0.0	0.0	0.0	0.0	0.0	0.0	0.0	0.0	0.0	0.0	0.0	0.0	0.0	0.0	0.0	0.0	0.0	0.0	0.0	0.0	0.0	0.0	0.0	0.0	0.0	0.0	0.0	0.0	0.0	0.0
Cox5a	10.429158926806988	2.79242398833884	9.8341616470518	9.826351860370648	11.19259496586631	8.74310101850943	10.96446174883766	8.053145371256798	10.520065222748679	10.452831482982853	9.096758701961985	9.281331547580995	10.27888846465854	8.998533964588946	11.220373212597362	7.8089986892847625	9.726497862672264	8.127118755317142	10.753200191338372	0.0	10.481040854371043	10.120823163579292	9.547697932378263	9.376892257647976	11.201267760769202	9.827070140182995	9.71823318288344	9.551851543556193	0.0	11.232952632290303	9.633562735701553	9.172336825697064	10.466447038727582	9.743076755294206	9.59398643449779	9.315425708157914	10.575750145050804	11.241391358413471	10.65491338799972	10.276994687887258	10.244926063082543	10.548090515211888	8.56354485467142	9.76543928913462	10.826080975364569	10.357620912501893	10.26955994756946	10.44518584415258	10.948929652715156
Fer	0.0	0.0	0.0	0.0	6.8097191241847	0.0	0.0	0.0	0.0	0.0	0.0	0.0	0.0	0.0	0.0	0.0	0.0	0.0	0.0	0.0	0.0	0.0	0.0	0.0	0.0	0.0	0.0	0.0	0.0	0.0	0.0	0.0	0.0	0.0	0.0	0.0	0.0	0.0	0.0	0.0	0.0	0.0	0.0	0.0	0.0	0.0	0.0	0.0	0.0
Xpo6	0.0	0.0	0.0	0.0	0.0	0.0	0.0	0.0	6.870732959987443	0.0	0.0	0.0	7.2345967672614355	0.0	0.0	0.0	0.0	6.5122370623139005	0.0	0.0	0.0	0.0	0.0	0.0	0.0	0.0	6.794118520411665	0.0	0.0	0.0	5.167826892722366	0.0	0.0	0.0	5.790601037883167	0.0	5.3914976972215065	0.0	8.801989330143728	8.926283577167116	0.0	8.003296455296157	0.0	3.722607772991856	6.926744790930238	6.633037930985934	2.0889136727731565	0.0	0.0
Tfe3	0.0	0.0	0.0	0.0	0.0	0.0	8.069285023598114	0.0	0.0	0.0	0.0	0.0	0.0	0.0	0.0	0.0	0.0	0.0	0.0	0.0	0.0	0.0	0.0	8.56446198741841	0.0	0.0	0.0	3.781135824074433	0.0	0.0	0.0	0.0	0.0	0.0	0.0	0.0	0.0	5.787015417464818	0.0	0.0	0.0	0.0	0.0	0.0	0.0	0.0	0.0	0.0	0.0
Axin2	4.414202547981586	0.0	0.0	0.0	0.0	0.0	0.0	0.0	0.0	0.0	2.261607131876178	0.0	0.0	7.331505993391925	0.0	0.0	0.0	0.0	0.0	0.0	0.0	5.18005827283265	0.0	0.0	0.0	0.0	0.0	0.0	0.0	0.0	0.0	0.0	0.0	0.0	4.113203037050467	0.0	0.0	0.0	0.0	0.0	0.0	0.0	0.0	0.0	0.0	0.0	0.0	0.0	0.0
Brat1	0.0	0.0	0.0	0.0	0.0	0.0	0.0	0.0	0.0	0.0	0.0	0.0	0.0	0.0	0.0	0.0	0.0	0.0	0.0	0.0	0.0	0.0	0.0	0.0	0.0	0.0	0.0	5.987878938070441	0.0	0.0	0.0	0.0	0.0	0.0	0.0	0.0	0.0	8.434674672208766	0.0	0.0	0.0	0.0	0.0	0.0	0.0	0.0	0.0	0.0	0.0
Igsf5	0.0	0.0	0.0	0.0	0.0	0.0	0.0	8.332294435597667	0.0	0.0	0.0	0.0	2.064545066745755	0.0	7.940252023020846	0.0	5.923593790137478	0.0	6.37169830990442	0.0	0.0	0.0	0.0	7.817462811271523	0.0	5.40519383569557	0.0	6.574922115017272	0.0	6.553110942721231	9.346573367131361	0.0	3.0909465426771403	0.0	0.0	0.0	8.05022129199173	0.0	0.0	0.0	7.713193963378744	0.0	0.0	6.271614409314357	0.0	0.0	5.72978163402264	8.535962571187795	0.0
Pih1d2	0.0	0.0	0.0	0.0	0.0	0.0	0.0	0.0	0.0	0.0	0.0	0.0	0.0	0.0	0.0	0.0	0.0	0.0	0.0	0.0	0.0	0.0	0.0	0.0	0.0	0.0	0.0	0.0	0.0	0.0	0.0	0.0	0.0	0.0	0.0	0.0	0.0	0.0	0.0	0.0	0.0	0.0	0.0	0.0	0.0	0.0	0.0	0.0	0.0
Dlat	3.1903614017019724	0.0	0.0	0.0	5.063009997459743	0.0	0.0	5.942078867662059	0.0	0.0	0.0	0.0	7.03896112101392	7.369744406674323	0.0	0.0	0.0	6.142516940941507	0.0	0.0	8.03155344266799	0.0	0.0	0.0	0.0	0.0	0.0	6.072296736822304	0.0	0.0	2.168246758639406	0.0	0.0	7.9669511366094055	0.0	0.0	0.0	0.0	0.0	0.0	7.007068951190876	6.597599760926147	0.0	0.0	0.0	0.0	5.638483463343598	0.0	0.0
Sdhd	8.565941437962845	8.679575276012818	0.0	2.792292277041958	6.8680983169464636	8.665285548112632	0.0	7.901745674455121	0.0	3.36976732326229	9.19344912847668	8.077318048486802	2.064545066745755	7.167532057627868	7.072877597084626	7.330012560016956	0.0	0.0	1.738712303197082	0.0	7.933259459079751	0.0	6.9300419908017	0.0	8.046921850341551	0.0	7.511454248679078	7.955990457974456	0.0	6.553110942721231	7.742685806521939	0.0	9.180113894645652	0.0	2.686017239666505	3.1946244131707333	9.276578192820516	0.0	0.0	7.372619529170621	8.648501629543794	0.0	0.0	8.198843430320668	6.872753017151309	7.691513876466751	6.4197272906222675	6.508476121399461	8.623640707249436
Ccnd2	8.754236124306118	8.92804489926076	11.71271593126334	9.86354427968931	10.82365989409679	11.387159106128555	10.754311096901647	10.374834548557148	9.901681617399088	4.298241184776938	10.980193102684837	11.602945282638373	9.265200005406964	11.283571380098902	10.574887554167878	9.2958345675867	10.605810499741825	11.792684397507134	9.521472183568935	13.741849323338268	10.474502596716357	11.41117877628116	10.442761021003701	9.863228845624244	8.59772608687064	11.200623860219894	9.92821863382626	11.02954626122009	0.0	9.629873321383005	10.068635717982955	0.0	10.061935584676874	10.41594781725057	12.012576124301534	10.446643965782775	11.017206270901577	9.269340190445428	11.529634413649665	10.204646039167848	10.751533742800444	9.170094367136365	0.0	9.0211330103346	11.204955543587287	7.182980306247558	9.114333029694503	9.816071582639143	7.4523894421435495
Gpr107	6.842947992434699	0.0	0.0	0.0	8.386082639837362	0.0	2.091985959025512	3.0976409690371245	0.0	0.0	0.0	0.0	7.764509337214301	0.0	2.962520833828142	0.0	0.0	0.0	0.0	0.0	0.0	0.0	0.0	0.0	0.0	0.0	0.0	2.6086073766791946	0.0	0.0	0.0	2.846625377522831	0.0	0.0	0.0	0.0	0.0	0.0	9.14921983142317	0.0	5.162203258038862	0.0	4.008420207807153	0.0	0.0	0.0	0.0	0.0	0.0
Tspan32	7.730220805596637	10.205375065504796	7.73980974950904	0.0	9.631511377710503	9.897038687826774	8.77573632536694	9.404366759321547	9.500802750031715	10.433480068044805	0.0	7.2013843640677235	0.0	0.0	9.43423104719335	0.0	1.8462308461785821	0.0	0.0	0.0	8.703088884217587	2.297802761695842	7.740499481295353	7.219859400131313	9.422072523227502	7.7400750288852	0.0	0.0	0.0	7.2438228552263375	0.0	0.0	0.0	6.044597195238713	7.6196505486603	7.620071901130402	0.0	6.319395546705229	0.0	0.0	8.494579329268502	0.0	0.0	5.881570673223501	0.0	0.0	7.663665684105378	0.0	7.069257859612035
Mid2	0.0	0.0	0.0	0.0	0.0	0.0	0.0	0.0	0.0	0.0	0.0	0.0	0.0	0.0	0.0	0.0	0.0	0.0	0.0	0.0	0.0	0.0	0.0	0.0	0.0	0.0	0.0	0.0	0.0	0.0	0.0	0.0	0.0	0.0	0.0	0.0	0.0	0.0	0.0	0.0	0.0	0.0	0.0	0.0	0.0	0.0	0.0	0.0	0.0
Trim25	0.0	0.0	0.0	0.0	0.0	0.0	0.0	0.0	0.0	0.0	0.0	6.554898314066087	0.0	0.0	0.0	0.0	0.0	8.999240410995156	0.0	0.0	0.0	2.297802761695842	0.0	6.2761903279247635	7.947775780435378	0.0	2.7001858342793037	0.0	0.0	0.0	0.0	9.776978942553644	0.0	0.0	0.0	0.0	0.0	0.0	0.0	0.0	0.0	0.0	0.0	0.0	5.771566836173945	0.0	2.0889136727731565	0.0	0.0
Dgke	0.0	0.0	0.0	0.0	0.0	0.0	0.0	0.0	0.0	0.0	0.0	0.0	0.0	0.0	0.0	0.0	0.0	0.0	0.0	0.0	0.0	0.0	0.0	0.0	0.0	1.9838480440893587	0.0	1.1857312316655868	0.0	0.0	0.0	0.0	0.0	0.0	0.0	0.0	0.0	0.0	0.0	0.0	0.0	0.0	0.0	0.0	0.0	0.0	0.0	0.0	0.0
Scpep1	0.0	0.0	0.0	0.0	0.0	0.0	0.0	0.0	0.0	0.0	0.0	0.0	0.0	0.0	0.0	0.0	0.0	0.0	0.0	0.0	0.0	0.0	0.0	0.0	0.0	0.0	0.0	0.0	0.0	0.0	0.0	0.0	0.0	0.0	0.0	0.0	0.0	5.149792386627173	0.0	0.0	0.0	0.0	0.0	0.0	0.0	0.0	0.0	0.0	0.0
Mnt	0.0	0.0	0.0	8.12713232524764	0.0	0.0	0.0	0.0	0.0	0.0	0.0	0.0	0.0	0.0	0.0	0.0	0.0	0.0	0.0	0.0	0.0	0.0	0.0	0.0	0.0	0.0	0.0	0.0	0.0	0.0	0.0	0.0	0.0	0.0	0.0	0.0	0.0	0.0	0.0	0.0	0.0	0.0	0.0	0.0	0.0	0.0	0.0	0.0	0.0
Itgb2	3.1903614017019724	0.0	0.0	0.0	6.8680983169464636	5.266737358792451	5.440403805466767	6.028160722249172	0.0	0.0	0.0	5.570161813566241	3.3990427479302845	0.0	0.0	0.0	0.0	1.8397367047468591	3.9092190713462878	0.0	0.0	0.0	6.24761524997875	4.81487942227347	0.0	0.0	0.0	0.0	0.0	0.0	0.0	0.0	7.562347359791837	0.0	0.0	0.0	0.0	0.0	5.061263797098951	0.0	0.0	0.0	0.0	0.0	0.0	0.0	0.0	0.0	0.0
Hddc2	0.0	0.0	0.0	0.0	0.0	0.0	0.0	9.269488103900123	0.0	0.0	2.261607131876178	0.0	8.151213574976838	0.0	0.0	0.0	0.0	0.0	0.0	0.0	0.0	0.0	7.724088897666481	0.0	3.290144002206832	9.29360731063783	0.0	0.0	0.0	0.0	0.0	0.0	0.0	0.0	8.279910465269989	0.0	0.0	0.0	0.0	0.0	0.0	0.0	0.0	0.0	0.0	0.0	7.383428530467937	0.0	7.955592074132836
Rtca	5.514317304416629	0.0	0.0	2.792292277041958	5.415957493403666	0.0	0.0	0.0	0.0	0.0	0.0	0.0	0.0	0.0	0.0	0.0	0.0	0.0	0.0	0.0	0.0	0.0	5.476991970203777	0.0	7.6014452154002115	0.0	0.0	0.0	0.0	0.0	0.0	0.0	0.0	0.0	0.0	0.0	0.0	6.405795327409411	0.0	0.0	0.0	0.0	0.0	6.3812618207985015	0.0	0.0	0.0	0.0	0.0
Dbt	0.0	0.0	0.0	0.0	0.0	0.0	0.0	0.0	0.0	0.0	0.0	0.0	0.0	0.0	0.0	0.0	0.0	0.0	0.0	0.0	0.0	0.0	0.0	0.0	0.0	0.0	0.0	0.0	0.0	0.0	0.0	0.0	0.0	0.0	0.0	0.0	6.953363359632205	0.0	0.0	0.0	0.0	0.0	0.0	0.0	0.0	0.0	0.0	0.0	0.0
Dazap2	9.144463318284378	7.703747800278775	9.082159251064015	8.096217602854258	5.2502502717117565	9.676788174722647	3.812845437153342	10.099644944247434	6.431557425399002	9.214098969709049	8.734941277612181	8.244675593354458	8.429474589523801	8.02550554512006	7.899777852142701	0.0	0.0	8.058982254592296	7.423142152473242	0.0	7.622301375111389	8.891683668331899	0.0	8.516656247387777	10.335355168842625	8.387878493936803	8.3703882640303	6.886066853750046	0.0	0.0	9.867438052318006	8.763282388959253	3.0909465426771403	9.025345366430887	7.6196505486603	9.278010590822094	8.380946053721473	8.350038449743511	0.0	7.737446233687171	9.560657047178044	8.27534519877866	0.0	7.824793271005633	7.338814705102995	7.355187494161498	7.171808784641585	6.547576143500827	5.593894418886978
Mcts1	7.585092558472254	0.0	0.0	0.0	2.493814782172175	0.0	0.0	0.0	0.0	0.0	8.869798010348148	0.0	7.107163513649495	4.752567130143553	6.716821719352472	6.46747459849209	7.722761495574453	6.244201350307894	0.0	0.0	0.0	2.297802761695842	7.980469347587326	8.749557644776043	0.0	1.9838480440893587	0.0	5.038684883524976	0.0	7.641125621425524	0.0	0.0	7.442716691004529	0.0	2.686017239666505	8.913395566027742	0.0	0.0	4.660558143455508	8.249989865522284	0.0	8.808239648900518	8.504810040599533	0.0	7.83869150928878	0.0	8.35061928703633	0.0	7.891725880410334
Rnf17	0.0	0.0	0.0	0.0	0.0	0.0	0.0	0.0	0.0	0.0	0.0	0.0	0.0	0.0	0.0	0.0	0.0	0.0	0.0	0.0	0.0	0.0	0.0	0.0	0.0	0.0	0.0	0.0	0.0	0.0	0.0	0.0	0.0	0.0	0.0	0.0	0.0	0.0	0.0	0.0	0.0	0.0	0.0	0.0	0.0	0.0	0.0	0.0	0.0
Trappc10	6.842947992434699	0.0	9.64995258373614	0.0	0.0	0.0	0.0	0.0	8.185245481215262	0.0	0.0	0.0	0.0	0.0	0.0	0.0	0.0	0.0	0.0	0.0	0.0	5.328076430982353	0.0	0.0	0.0	5.679281328582397	0.0	0.0	0.0	0.0	0.0	0.0	0.0	7.614914992051003	0.0	0.0	0.0	0.0	0.0	0.0	0.0	0.0	0.0	0.0	6.69748005751271	0.0	0.0	0.0	0.0
Ccm2	5.379966787873492	0.0	0.0	0.0	0.0	7.438741650169012	0.0	0.0	0.0	0.0	0.0	6.65341065624955	0.0	0.0	0.0	0.0	6.815199068726828	6.6667343221848645	0.0	0.0	7.69908782801275	5.585112719476728	6.460704453149894	0.0	0.0	0.0	0.0	3.781135824074433	0.0	3.788091705598238	5.916740835051461	6.999546241260969	0.0	6.044597195238713	0.0	6.367267872061115	0.0	6.319395546705229	3.185396382515147	0.0	0.0	0.0	0.0	4.022511742186916	7.077561582741471	7.327876196838033	7.491734361930868	0.0	5.055226114613646
Tbrg4	0.0	0.0	0.0	0.0	0.0	0.0	7.495727135433092	2.257037634536371	0.0	0.0	0.0	0.0	0.0	4.500197043695106	0.0	0.0	0.0	0.0	0.0	0.0	0.0	0.0	1.7735002640214386	0.0	9.044191674866376	7.995315840155264	9.031746250786048	6.475089385663825	0.0	0.0	0.0	0.0	0.0	6.362147466823844	7.450642196502035	0.0	3.3371129855497434	0.0	0.0	3.2734514491951026	2.765811652248132	0.0	0.0	8.228490567250317	0.0	7.327876196838033	6.670763301026683	4.55524858845055	0.0
Ndufa9	7.241986282324097	2.79242398833884	0.0	0.0	6.5492544511957025	0.0	0.0	7.3535336897716865	2.141643084824773	0.0	9.096758701961985	0.0	6.8920480212200825	2.413079931483054	6.777650674158735	2.0061056723646464	0.0	0.0	7.972111059170265	0.0	0.0	6.790228959150508	7.603670408687931	7.121014838260071	0.0	0.0	0.0	7.978040954021672	0.0	0.0	7.980844011548481	0.0	0.0	8.11524910638324	0.0	0.0	0.0	0.0	0.0	7.080852751560389	8.749187602895782	7.667740358558507	0.0	3.3435460796429894	0.0	7.088499855078573	8.500740914010878	8.887908211991256	0.0
Lck	0.0	0.0	0.0	0.0	0.0	0.0	0.0	0.0	0.0	0.0	0.0	0.0	0.0	0.0	0.0	0.0	0.0	0.0	0.0	0.0	0.0	0.0	0.0	0.0	0.0	0.0	0.0	0.0	0.0	0.0	0.0	0.0	0.0	0.0	0.0	0.0	0.0	0.0	0.0	0.0	0.0	6.020066603188069	0.0	0.0	0.0	0.0	0.0	0.0	6.512485523808271
Galnt1	8.136630608637024	0.0	9.082159251064015	0.0	2.493814782172175	0.0	2.091985959025512	7.598309855032743	0.0	8.618974663671013	8.915871058027259	6.700253983343167	9.517855792676713	8.671199747703447	0.0	8.996803885374437	8.910448524548197	1.8397367047468591	0.0	0.0	0.0	2.297802761695842	8.344839371124927	7.014896659723443	0.0	1.9838480440893587	8.346214605707397	7.615021570840757	0.0	2.071617759585059	7.02576444646975	9.02576332269456	10.830493876506699	0.0	9.738681696560427	10.686844277994005	0.0	8.371667527879412	10.942939240551972	9.205868080900919	8.709752368818835	9.584505634302758	6.256789531673329	0.0	7.6589593144631785	8.237925171240883	6.923722250191594	7.687186234474408	4.62346002990091
Mkrn2	0.0	0.0	0.0	0.0	0.0	0.0	0.0	0.0	0.0	0.0	0.0	0.0	0.0	0.0	0.0	0.0	0.0	0.0	0.0	0.0	0.0	0.0	0.0	0.0	0.0	0.0	0.0	0.0	0.0	0.0	0.0	0.0	0.0	0.0	0.0	0.0	0.0	0.0	0.0	0.0	0.0	0.0	0.0	0.0	3.3129538343457203	0.0	0.0	0.0	0.0
Pparg	6.362539347113312	0.0	0.0	0.0	0.0	6.383654403753597	0.0	8.190155019064536	0.0	0.0	0.0	0.0	0.0	0.0	0.0	0.0	0.0	0.0	0.0	0.0	0.0	0.0	0.0	0.0	0.0	0.0	0.0	0.0	0.0	7.545408643603646	0.0	0.0	0.0	0.0	0.0	0.0	0.0	0.0	0.0	6.136612725953358	0.0	0.0	0.0	5.547044546122979	0.0	0.0	0.0	6.340530549489379	0.0
Raf1	5.855460870066732	0.0	0.0	0.0	0.0	0.0	7.8212691010791335	0.0	0.0	0.0	0.0	0.0	0.0	0.0	0.0	0.0	6.911660504648452	0.0	0.0	0.0	0.0	0.0	0.0	7.632475398007156	0.0	0.0	0.0	0.0	0.0	0.0	0.0	7.637936726638583	0.0	0.0	0.0	0.0	0.0	8.679777883819316	0.0	0.0	0.0	0.0	4.008420207807153	0.0	0.0	0.0	0.0	0.0	6.7031539573632735
Sept1	0.0	0.0	0.0	0.0	0.0	0.0	0.0	0.0	0.0	0.0	2.261607131876178	8.905054266064738	7.536170959611233	0.0	1.7070605585346919	8.167978139638775	0.0	0.0	0.0	0.0	0.0	0.0	0.0	0.0	0.0	0.0	0.0	0.0	0.0	0.0	0.0	0.0	0.0	0.0	0.0	0.0	0.0	0.0	0.0	0.0	0.0	0.0	0.0	0.0	0.0	0.0	0.0	0.0	0.0
Pdgfb	0.0	0.0	0.0	0.0	0.0	0.0	0.0	0.0	0.0	0.0	0.0	0.0	0.0	0.0	0.0	4.815200336617585	6.5613482647895705	0.0	0.0	0.0	0.0	7.068034743606719	0.0	0.0	0.0	0.0	7.713946897256051	0.0	0.0	2.071617759585059	0.0	0.0	0.0	4.108718703866705	0.0	0.0	0.0	0.0	0.0	0.0	0.0	0.0	9.472491504933588	0.0	0.0	7.182980306247558	0.0	0.0	5.311010497630055
Grasp	0.0	0.0	0.0	0.0	0.0	0.0	0.0	7.386500052114626	0.0	0.0	0.0	0.0	0.0	0.0	0.0	0.0	0.0	0.0	0.0	0.0	0.0	6.88889536905682	0.0	0.0	0.0	0.0	0.0	0.0	0.0	0.0	0.0	0.0	0.0	2.681998106764027	0.0	7.0387714399011285	0.0	4.372598498533055	0.0	0.0	0.0	0.0	0.0	0.0	0.0	0.0	0.0	0.0	0.0
Acvr1b	6.044987888340054	0.0	7.07394107983855	0.0	0.0	0.0	0.0	0.0	0.0	0.0	0.0	0.0	0.0	0.0	0.0	0.0	0.0	0.0	5.348208196367928	0.0	0.0	0.0	0.0	0.0	0.0	0.0	0.0	0.0	0.0	0.0	4.85589736657701	0.0	0.0	0.0	0.0	0.0	0.0	0.0	0.0	0.0	7.451533899845409	0.0	0.0	0.0	0.0	0.0	0.0	0.0	0.0
Tom1l2	0.0	0.0	0.0	0.0	0.0	0.0	8.47858622958656	0.0	0.0	2.50298678733202	0.0	0.0	0.0	0.0	0.0	0.0	0.0	0.0	0.0	0.0	0.0	0.0	0.0	0.0	0.0	0.0	0.0	0.0	0.0	0.0	0.0	0.0	0.0	0.0	0.0	0.0	0.0	0.0	0.0	0.0	0.0	0.0	0.0	0.0	0.0	0.0	0.0	0.0	0.0
Gabra2	0.0	0.0	2.8234833710171237	0.0	0.0	0.0	0.0	0.0	0.0	0.0	0.0	0.0	0.0	0.0	2.467252990542504	0.0	0.0	0.0	0.0	0.0	0.0	0.0	0.0	0.0	3.290144002206832	1.9838480440893587	0.0	0.0	0.0	0.0	0.0	2.846625377522831	0.0	0.0	0.0	3.1946244131707333	0.0	0.0	0.0	0.0	0.0	0.0	0.0	0.0	0.0	0.0	0.0	0.0	0.0
Wdr77	0.0	0.0	0.0	0.0	7.9456231953605405	0.0	8.424801490766862	0.0	0.0	2.50298678733202	0.0	7.804672929335238	0.0	0.0	0.0	0.0	0.0	7.972729156008947	6.698278877554707	0.0	0.0	0.0	6.986170406231943	7.719510493252361	3.290144002206832	0.0	9.505511917320652	7.0053849774684345	0.0	8.239055759175727	0.0	7.922038309823866	0.0	0.0	10.028715589015675	0.0	2.4732426501674385	0.0	9.70562304208951	0.0	0.0	0.0	4.008420207807153	7.744986489175834	7.690512984246574	0.0	8.750085388826673	8.04234558866952	6.252608126697024
Atp5f1	9.50876823980309	2.79242398833884	0.0	10.289626329392314	0.0	3.0874182883042995	8.218996335965931	7.450255463969027	9.726789509736827	0.0	10.754754258263699	10.1342803527198	10.282579978298145	8.96145454590965	9.68902219826545	8.270203588516589	10.115459101646287	9.649629840325144	7.624533818852929	0.0	10.463539219281145	9.74624761979544	9.287843159211857	9.847856563598707	0.0	9.1658129824414	9.380161465957862	9.309633134999501	0.0	9.984889174525577	10.273968047436979	9.478189630609243	9.305437507494858	10.608460889793907	8.062487917950639	8.354101156204313	2.4732426501674385	9.411860109213595	0.0	9.962896481576289	8.185198870329893	9.247965063385967	0.0	9.57086274782767	9.217657784300018	9.264632306728382	9.592949263926746	9.119628885123936	9.01994967654542
Hnrnpd	0.0	0.0	0.0	0.0	0.0	4.954147445792394	6.579497243126104	4.565629896581528	0.0	0.0	9.230380950570671	0.0	4.328988864736219	3.80511748476159	0.0	0.0	3.1353357843309406	2.622671282665234	3.002183056053074	0.0	0.0	0.0	5.220421431095935	0.0	0.0	0.0	0.0	4.135225072707289	0.0	0.0	8.2528775397018	4.042897841189761	4.9580166982075955	9.025345366430887	8.446512680427094	8.241983868659378	2.4732426501674385	4.934157119940727	5.374523943557733	6.773067990586422	5.378828463102443	0.0	0.0	2.0180374078426837	5.01270090696305	4.675998512998066	4.359356476272534	0.0	2.4059452486435475
Dynlt1c	2.3403338330830463	0.0	2.8234833710171237	0.0	0.0	0.0	0.0	3.6253018843170977	4.424643930364908	0.0	3.1027433320918907	0.0	0.0	0.0	1.7070605585346919	0.0	1.8462308461785821	0.0	0.0	0.0	1.6572835889069522	3.1430940016850766	0.0	0.0	0.0	0.0	0.0	1.8276455921604884	0.0	2.8889196265214236	3.5215916455520326	0.0	0.0	0.0	0.0	0.0	0.0	0.0	0.0	2.415429870075144	2.765811652248132	0.0	4.962887321276999	2.0180374078426837	4.238479373471373	0.0	2.0889136727731565	0.0	0.0
C1d	7.35374604077041	9.297742582412305	0.0	0.0	6.476064414309657	8.717626049562607	0.0	0.0	0.0	0.0	2.261607131876178	0.0	2.064545066745755	10.074408138439402	1.7070605585346919	0.0	0.0	7.504312815009399	7.234499194358729	0.0	9.697619117206123	7.591986596959542	0.0	3.982504187938607	0.0	0.0	7.891484917350435	6.322591063252345	0.0	7.815386132489457	8.333238941559529	0.0	0.0	0.0	0.0	3.1946244131707333	8.025225794287273	0.0	0.0	9.184530893059833	9.358755577008898	0.0	0.0	8.168574244436261	8.43092311610965	7.794864947721379	6.305653699610341	1.8078471352128256	7.554914737638855
Gm2a	4.414202547981586	6.669236295822668	5.227747570721835	0.0	7.972481868693352	0.0	10.195422675608766	7.285251190503349	8.29903933116355	8.417034629319147	0.0	0.0	0.0	0.0	0.0	6.008008407881172	9.029880071869757	3.5005200966774517	6.937148029067062	0.0	0.0	0.0	6.420530387167938	0.0	5.175061230804228	0.0	0.0	5.551279715379367	0.0	5.414355805390873	0.0	0.0	0.0	0.0	0.0	0.0	0.0	0.0	0.0	0.0	0.0	0.0	0.0	0.0	2.451275510667002	7.327876196838033	0.0	1.8078471352128256	0.0
Krit1	3.1903614017019724	0.0	8.193660135026988	0.0	8.658357437196097	4.554540506927978	0.0	5.6479235731295345	0.0	0.0	0.0	0.0	7.379526231527484	0.0	7.189397129716736	7.8089986892847625	0.0	0.0	0.0	0.0	0.0	0.0	3.045525583256873	1.7940440651373777	9.32663890007452	7.245351315434152	0.0	6.322591063252345	0.0	6.159441705300587	0.0	0.0	7.091381414470355	0.0	2.686017239666505	0.0	7.717221396226618	0.0	0.0	3.8078033371145246	0.0	6.597599760926147	10.847390998194998	0.0	0.0	6.719645487020762	3.4279853474698334	0.0	0.0
Clcn4	0.0	7.931003727789387	7.69818806939858	0.0	0.0	0.0	7.239492472408877	0.0	0.0	0.0	2.261607131876178	0.0	7.826513246830673	0.0	0.0	8.10613764355091	0.0	0.0	4.860389696141472	0.0	0.0	8.241341621818838	0.0	0.0	0.0	7.000958645157276	0.0	4.860233119874181	0.0	0.0	0.0	0.0	0.0	0.0	0.0	0.0	0.0	0.0	6.731474538458975	0.0	6.459752572831567	0.0	0.0	0.0	0.0	0.0	0.0	0.0	0.0
Grm6	0.0	0.0	0.0	0.0	0.0	0.0	0.0	0.0	0.0	0.0	0.0	0.0	0.0	0.0	0.0	0.0	0.0	0.0	0.0	0.0	0.0	0.0	0.0	0.0	0.0	0.0	0.0	0.0	0.0	0.0	0.0	0.0	0.0	0.0	0.0	0.0	0.0	0.0	0.0	0.0	0.0	0.0	0.0	0.0	0.0	7.021890353284695	0.0	0.0	0.0
Hk2	4.665915064250073	0.0	9.8341616470518	0.0	0.0	0.0	7.779024233674142	0.0	7.206952372269873	0.0	0.0	7.134736883780487	8.532279463248152	7.031031719713343	0.0	7.408966601595416	0.0	8.692481301805321	0.0	0.0	6.127944007937468	7.109547690258289	5.311110278037084	8.978546475447471	0.0	6.336240706640702	9.516385309611405	9.104423257305665	0.0	8.370550143015167	0.0	9.490663136667257	0.0	7.692530102443934	7.494786378355717	6.503181815526602	2.4732426501674385	8.32808016377034	8.951048987948587	0.0	7.352586829589671	6.516013629421045	4.008420207807153	2.827950791303735	8.048054425767944	6.222837493671047	6.046262344177389	6.384385093714306	6.512485523808271
Myo18a	0.0	0.0	0.0	0.0	0.0	0.0	0.0	0.0	0.0	0.0	0.0	0.0	0.0	0.0	0.0	0.0	0.0	0.0	0.0	0.0	0.0	0.0	0.0	0.0	0.0	0.0	0.0	0.0	0.0	0.0	0.0	0.0	0.0	0.0	0.0	0.0	0.0	0.0	8.151758481086727	0.0	0.0	0.0	0.0	0.0	0.0	0.0	0.0	0.0	0.0
Cd52	13.125764021189756	10.020129127653306	12.438492560165757	11.820438445366484	12.498645923774395	13.031133774730096	10.351312709997636	10.563230413060147	12.770391462361813	10.937964183115792	13.907996360594476	13.938307197769868	13.652075802991854	13.038051565542284	13.621499892447112	13.35353963502516	13.84783880026796	12.811242068829602	14.360504637866493	0.0	13.691063073528618	13.578614549085032	14.255411780918894	13.326806579221644	13.559901099752693	14.717466616999396	14.868305516245481	13.717368058306572	13.909294528425816	14.1338064625089	13.338665824632818	13.431301458351395	12.430735738632002	12.24204038366699	12.500612006334576	15.11791030904931	14.003858724335013	12.156400565444265	12.121005417689501	13.620397131281754	14.058062566976476	12.682046531895889	8.242569747341445	13.548662227074272	11.473340595829606	13.585772275595152	11.984622731641105	11.16402394312318	12.46043623557547
Kat2b	0.0	0.0	0.0	0.0	0.0	8.610974433006046	7.571934901975229	0.0	0.0	0.0	0.0	0.0	0.0	0.0	0.0	0.0	0.0	0.0	0.0	0.0	0.0	0.0	0.0	0.0	0.0	0.0	0.0	0.0	0.0	0.0	0.0	0.0	0.0	0.0	0.0	0.0	0.0	0.0	0.0	0.0	0.0	0.0	0.0	0.0	0.0	0.0	0.0	0.0	0.0
Rab5b	0.0	0.0	0.0	0.0	0.0	0.0	0.0	0.0	0.0	0.0	0.0	0.0	0.0	0.0	4.695684398811613	0.0	0.0	2.622671282665234	0.0	0.0	1.6572835889069522	0.0	0.0	3.982504187938607	0.0	0.0	8.321628983274381	0.0	0.0	0.0	0.0	0.0	0.0	0.0	0.0	4.670513407057442	0.0	0.0	6.357030229255503	0.0	0.0	0.0	0.0	0.0	0.0	0.0	0.0	3.4600580426039462	0.0
Icosl	0.0	4.93732749979607	0.0	0.0	5.2502502717117565	0.0	4.575519168225581	0.0	0.0	5.710237627929509	4.571162367427683	0.0	0.0	0.0	0.0	0.0	6.972561680603229	1.8397367047468591	4.860389696141472	0.0	4.6262304404407395	2.297802761695842	0.0	1.7940440651373777	3.290144002206832	3.979781641064213	0.0	0.0	0.0	0.0	3.9048764698479976	0.0	5.5274238143025105	4.108718703866705	0.0	6.049702113696215	2.4732426501674385	0.0	6.0394954897146045	0.0	0.0	0.0	0.0	0.0	0.0	0.0	0.0	0.0	0.0
Spg7	5.379966787873492	0.0	0.0	0.0	0.0	0.0	3.812845437153342	0.0	0.0	0.0	6.98006382005552	0.0	0.0	0.0	0.0	0.0	0.0	0.0	0.0	0.0	0.0	0.0	0.0	0.0	7.052366750146067	8.336041901464663	0.0	0.0	0.0	0.0	4.670351934629467	0.0	0.0	0.0	0.0	0.0	0.0	0.0	0.0	0.0	0.0	6.674818006635844	4.008420207807153	0.0	0.0	0.0	0.0	0.0	0.0
Rpl13	12.006315014417895	13.202492091920869	12.447940864590409	12.416260960113267	12.656041934290217	11.811123491330092	12.169167272277367	13.04077251208146	12.888722913748753	12.616603280980563	12.338102902197368	12.484749051415118	11.820542496048617	11.939983241818956	12.517346716395856	12.588392410564357	11.717456979485675	12.156911386323456	12.514576223618532	0.0	11.918913358248625	12.515955873941266	12.090020200955118	12.136468796587264	12.481331783776744	12.277063344006418	11.790455785450604	11.820805088893831	0.0	11.86989407862276	12.61036522829305	11.51533880029185	10.251871831541276	12.712786904284215	12.539328844803482	10.59854367913652	12.370695096441045	12.185696347162722	11.875758633219471	12.628928366636668	12.400830492054737	12.41999085473098	5.5323471474099595	12.211965599496084	11.832771050568546	11.628712959749782	12.239853368713618	12.38493304478897	11.626335455234578
Chmp1a	4.10909241479802	0.0	5.444629418164675	0.0	5.2502502717117565	0.0	0.0	6.577462633730826	0.0	0.0	0.0	0.0	2.064545066745755	5.602501921224206	5.5329086491709125	0.0	7.002074566818248	0.0	5.428701440227929	0.0	0.0	6.3100067436185725	6.420530387167938	4.81487942227347	0.0	5.502458077754952	0.0	4.72768811577413	0.0	0.0	0.0	0.0	0.0	5.636826676013556	5.287154844724642	0.0	0.0	0.0	0.0	0.0	0.0	0.0	0.0	3.3435460796429894	3.3129538343457203	6.280958341810533	3.4279853474698334	0.0	4.346901675556998
Rpa1	6.044987888340054	0.0	0.0	4.231270139872639	3.3597049317123577	8.33757156463726	4.760580968932052	0.0	0.0	0.0	0.0	0.0	0.0	0.0	0.0	0.0	6.203136190610158	0.0	0.0	0.0	0.0	0.0	0.0	6.528425642036225	0.0	0.0	0.0	0.0	0.0	0.0	0.0	0.0	9.372448057568258	0.0	0.0	0.0	2.4732426501674385	0.0	0.0	0.0	0.0	0.0	0.0	0.0	0.0	3.731358949500865	4.110311504717354	0.0	0.0
Tubgcp3	0.0	0.0	0.0	0.0	0.0	0.0	0.0	0.0	0.0	9.007149361744613	0.0	0.0	0.0	0.0	0.0	0.0	0.0	0.0	0.0	0.0	0.0	4.8288134445505255	0.0	0.0	0.0	0.0	0.0	0.0	0.0	0.0	0.0	0.0	0.0	0.0	0.0	0.0	0.0	0.0	10.095528503667538	0.0	0.0	0.0	0.0	6.089734007797278	0.0	0.0	0.0	0.0	0.0
Polr3d	2.3403338330830463	0.0	0.0	0.0	4.287665465917495	0.0	0.0	0.0	0.0	0.0	0.0	6.002721117584823	0.0	4.967293626548489	0.0	0.0	0.0	0.0	0.0	0.0	7.363878668148885	0.0	0.0	4.81487942227347	0.0	0.0	5.8070602312647805	4.58172238223687	0.0	0.0	0.0	0.0	0.0	0.0	2.686017239666505	0.0	3.873686662717532	0.0	0.0	5.60533503987656	0.0	0.0	9.961712025431849	0.0	0.0	2.025172125417593	0.0	7.500531132479455	6.8715396941948885
Tcf7	0.0	0.0	0.0	0.0	0.0	0.0	0.0	0.0	0.0	0.0	0.0	0.0	6.812571607631882	0.0	0.0	0.0	0.0	0.0	4.972041452731097	0.0	0.0	0.0	0.0	0.0	0.0	0.0	0.0	0.0	0.0	0.0	0.0	0.0	0.0	0.0	0.0	0.0	0.0	0.0	0.0	0.0	0.0	7.667740358558507	0.0	0.0	0.0	0.0	0.0	0.0	0.0
Ddx3x	0.0	0.0	8.736431139376322	0.0	7.265639168800753	3.0874182883042995	8.069285023598114	2.257037634536371	0.0	0.0	0.0	8.884918770022642	0.0	0.0	3.623486027614822	7.622803622101719	6.942432425077773	8.728020155355688	8.389068257229448	0.0	4.007154642208503	8.164640844905113	0.0	2.5694211785376657	7.841309988486115	9.598671069628153	0.0	6.251954057114811	0.0	4.734905870032367	0.0	5.826254217684756	3.0909465426771403	0.0	7.405104521822103	0.0	4.263907198664531	9.69527481450127	8.99749903086386	9.268049128055468	0.0	0.0	0.0	6.942666625156195	7.920803503890574	7.754408568533894	6.575524232831944	0.0	7.554914737638855
Il12rb1	0.0	0.0	0.0	0.0	0.0	0.0	0.0	0.0	0.0	0.0	8.158074538106467	0.0	0.0	0.0	0.0	0.0	0.0	0.0	0.0	0.0	0.0	0.0	0.0	0.0	0.0	0.0	0.0	0.0	0.0	0.0	0.0	0.0	0.0	0.0	0.0	0.0	0.0	0.0	0.0	0.0	0.0	0.0	0.0	0.0	0.0	0.0	0.0	0.0	0.0
Usp32	0.0	0.0	0.0	0.0	0.0	0.0	0.0	0.0	0.0	0.0	0.0	0.0	0.0	0.0	0.0	0.0	8.162469565706786	0.0	0.0	0.0	0.0	0.0	0.0	0.0	0.0	0.0	0.0	0.0	0.0	0.0	0.0	0.0	0.0	0.0	0.0	0.0	0.0	0.0	0.0	0.0	0.0	0.0	0.0	0.0	0.0	0.0	0.0	0.0	0.0
Txnrd3	0.0	0.0	0.0	0.0	0.0	0.0	0.0	0.0	0.0	0.0	2.261607131876178	0.0	7.073465307321285	0.0	0.0	5.2173692660471	0.0	4.876463738120131	0.0	0.0	0.0	0.0	0.0	2.5694211785376657	0.0	0.0	0.0	0.0	0.0	0.0	0.0	0.0	0.0	0.0	5.4751741059556664	0.0	2.4732426501674385	0.0	0.0	0.0	0.0	0.0	7.730036573404643	0.0	0.0	0.0	0.0	0.0	0.0
Dnajc5	0.0	0.0	0.0	0.0	0.0	0.0	0.0	7.855400868559866	0.0	2.50298678733202	0.0	0.0	0.0	0.0	0.0	0.0	6.848074736031708	7.441474737933513	0.0	0.0	0.0	6.981243737878753	0.0	0.0	8.094051580593634	0.0	0.0	6.454266240054214	0.0	6.45115504187918	0.0	0.0	0.0	7.654244433270574	7.537619825388044	0.0	2.4732426501674385	7.264823958422568	0.0	0.0	0.0	0.0	0.0	5.954347203495265	0.0	0.0	0.0	1.8078471352128256	5.528201933706219
Tpd52l2	6.842947992434699	0.0	0.0	0.0	2.493814782172175	0.0	0.0	0.0	0.0	0.0	6.693094500914134	7.265088437977668	7.997979035472115	3.2708582679126854	7.358223446145039	7.157825157416272	0.0	5.1098958522983375	9.015579826962979	0.0	8.442236591777215	2.297802761695842	7.656513627632083	8.999566641419532	0.0	7.90925004950974	0.0	0.0	0.0	0.0	0.0	0.0	7.312261718239277	0.0	7.537619825388044	9.489197767492897	7.365487580275506	7.118987316818595	0.0	8.546089672714901	7.968414098601196	6.337541684859691	0.0	7.173579601575431	0.0	7.733746836441738	8.166797269281197	0.0	6.844805093686831
Fmr1	7.911617805382631	0.0	0.0	0.0	0.0	7.558370487700249	0.0	0.0	0.0	0.0	0.0	0.0	0.0	0.0	0.0	0.0	0.0	0.0	5.504940009665808	0.0	0.0	0.0	0.0	0.0	0.0	0.0	0.0	0.0	0.0	0.0	0.0	0.0	7.916820538622113	0.0	0.0	5.071318104394483	0.0	0.0	0.0	0.0	0.0	0.0	0.0	0.0	0.0	0.0	0.0	0.0	5.311010497630055
Il4	0.0	0.0	0.0	0.0	0.0	0.0	2.091985959025512	3.0976409690371245	6.991723604450892	9.144397968911376	7.255596527856195	0.0	0.0	3.2708582679126854	7.04840028688584	5.622679445733	0.0	7.8651160240380396	6.37169830990442	0.0	0.0	0.0	6.102806743579816	7.121014838260071	7.534684722738671	9.01738393906822	6.383407836884387	1.1857312316655868	0.0	7.815386132489457	0.0	8.623023881310546	0.0	9.01026761788716	8.377453385547579	8.241983868659378	7.717221396226618	0.0	0.0	8.819596469291803	8.562566208381666	0.0	0.0	7.345779435913725	7.02902024923819	6.099061530044733	0.0	7.480465456119817	6.57888125319729
Pxmp4	7.457467209401143	0.0	0.0	0.0	0.0	0.0	0.0	0.0	0.0	0.0	0.0	0.0	0.0	0.0	6.864339827319942	0.0	0.0	4.04235382566562	6.937148029067062	0.0	0.0	0.0	0.0	0.0	0.0	0.0	0.0	0.0	0.0	0.0	7.898717744873262	0.0	4.558368650268713	0.0	0.0	0.0	0.0	3.440614880451956	0.0	0.0	0.0	6.597599760926147	0.0	0.0	0.0	0.0	0.0	0.0	0.0
Gnb1l	0.0	0.0	0.0	0.0	0.0	0.0	0.0	0.0	0.0	0.0	0.0	0.0	0.0	0.0	0.0	0.0	0.0	0.0	0.0	0.0	0.0	0.0	0.0	0.0	0.0	0.0	0.0	0.0	0.0	0.0	0.0	0.0	0.0	0.0	7.358082502252417	0.0	0.0	0.0	0.0	0.0	0.0	0.0	0.0	0.0	0.0	7.580183715635919	0.0	6.200352023601423	7.696214296602043
Smarcb1	6.432093522574799	0.0	0.0	8.780112845208087	0.0	0.0	0.0	0.0	0.0	0.0	0.0	0.0	0.0	0.0	0.0	7.8660811957389996	0.0	0.0	1.738712303197082	0.0	0.0	0.0	0.0	1.7940440651373777	3.290144002206832	8.168322626342137	0.0	6.686261420684143	0.0	5.414355805390873	0.0	7.254862154329588	0.0	6.772793817957072	0.0	0.0	0.0	6.319395546705229	0.0	0.0	0.0	0.0	0.0	7.5237144892211845	7.453606227446451	0.0	6.623929521481278	0.0	6.369758059135049
Hip1r	0.0	0.0	0.0	0.0	0.0	0.0	9.955732743408918	0.0	0.0	0.0	0.0	2.9343839320402303	0.0	0.0	0.0	0.0	0.0	0.0	0.0	0.0	0.0	0.0	0.0	0.0	0.0	0.0	0.0	0.0	0.0	0.0	0.0	0.0	0.0	0.0	0.0	0.0	0.0	0.0	0.0	0.0	8.447406939012996	0.0	0.0	0.0	0.0	8.16263103601212	0.0	1.8078471352128256	0.0
Nsun5	0.0	0.0	0.0	0.0	0.0	0.0	0.0	0.0	0.0	0.0	0.0	5.844901035626261	7.997979035472115	2.413079931483054	0.0	0.0	0.0	6.5122370623139005	0.0	0.0	0.0	0.0	0.0	6.528425642036225	0.0	0.0	0.0	3.11248659733475	0.0	0.0	0.0	0.0	0.0	0.0	8.228548942316522	7.125588713968061	0.0	0.0	0.0	7.372619529170621	0.0	0.0	0.0	6.271614409314357	8.334351850502099	6.9158288450088055	6.473550802071038	0.0	6.292724422590186
Top1mt	0.0	0.0	0.0	0.0	0.0	0.0	0.0	0.0	0.0	0.0	0.0	0.0	0.0	0.0	0.0	0.0	0.0	0.0	0.0	0.0	0.0	2.297802761695842	0.0	0.0	7.1447966648131915	8.153424522729116	0.0	0.0	0.0	8.862695543228256	0.0	2.846625377522831	0.0	7.0336276275053375	0.0	0.0	0.0	0.0	0.0	7.615190283486444	2.765811652248132	0.0	0.0	5.7239820313579965	0.0	7.088499855078573	2.0889136727731565	0.0	5.528201933706219
Oxa1l	2.3403338330830463	0.0	0.0	0.0	0.0	0.0	0.0	0.0	0.0	0.0	6.4008039775528465	0.0	0.0	0.0	0.0	0.0	0.0	5.213823857473282	0.0	0.0	1.6572835889069522	0.0	0.0	6.131341980435528	0.0	0.0	0.0	0.0	0.0	0.0	0.0	0.0	0.0	0.0	0.0	7.125588713968061	0.0	6.319395546705229	0.0	0.0	7.790834588647845	0.0	0.0	0.0	7.7812332217994165	5.733269575135141	5.896682850281942	0.0	0.0
Heatr6	0.0	0.0	0.0	0.0	0.0	0.0	0.0	0.0	0.0	0.0	0.0	0.0	0.0	0.0	0.0	7.8089986892847625	1.8462308461785821	4.597830450208138	0.0	0.0	0.0	0.0	5.311110278037084	1.7940440651373777	0.0	0.0	0.0	5.038684883524976	0.0	0.0	0.0	0.0	0.0	0.0	0.0	0.0	0.0	7.831127366576942	0.0	0.0	0.0	0.0	0.0	0.0	0.0	0.0	0.0	7.286086854320081	0.0
Icam4	0.0	0.0	0.0	0.0	0.0	0.0	0.0	0.0	0.0	0.0	0.0	0.0	0.0	0.0	0.0	0.0	0.0	0.0	0.0	0.0	0.0	0.0	0.0	0.0	0.0	0.0	0.0	0.0	0.0	0.0	0.0	0.0	0.0	0.0	0.0	0.0	0.0	0.0	0.0	0.0	0.0	0.0	0.0	0.0	0.0	0.0	0.0	0.0	0.0
Ilf2	4.10909241479802	0.0	8.252356705880755	0.0	2.493814782172175	0.0	0.0	6.51919824075832	0.0	0.0	2.261607131876178	8.768850882247747	0.0	0.0	0.0	7.483823023406676	0.0	6.933501911292259	0.0	0.0	1.6572835889069522	0.0	6.336661876230496	0.0	7.534684722738671	0.0	7.891484917350435	6.433138136491466	0.0	8.269329926025044	2.168246758639406	7.195143059166382	3.0909465426771403	7.9669511366094055	6.458865936414283	6.741740981837958	0.0	6.773891813407568	7.274668526368876	5.841776735394036	7.190146978454803	5.89655528324399	0.0	6.089734007797278	0.0	0.0	2.0889136727731565	5.358224253807311	0.0
Chtop	6.941645602709343	7.482508276135298	0.0	0.0	0.0	0.0	0.0	0.0	0.0	0.0	0.0	7.168445449855729	4.7259681730278835	6.826276953824807	7.872150156676802	0.0	8.011025842885736	6.0888543946284575	6.597415456337276	0.0	5.719766528645845	0.0	6.646332535070782	0.0	10.04282464719848	0.0	2.7001858342793037	7.537948780279902	0.0	7.594060791235136	0.0	0.0	10.295690695917624	0.0	7.69726692876006	0.0	7.005414956866911	6.227489998073445	7.41817081914088	0.0	0.0	7.1235234851541245	0.0	7.84407375042175	6.497929774317567	0.0	0.0	0.0	4.855435381613211
Snapin	5.514317304416629	0.0	7.69818806939858	7.574960277369684	7.861910007290192	6.097982326660989	0.0	0.0	7.364632587382816	7.814369230645903	0.0	6.21115382397735	0.0	0.0	0.0	4.962069768120133	0.0	0.0	6.103996379234716	0.0	6.675934046579015	0.0	5.9418248131552565	6.709427940011298	6.4728286767819965	7.636742717583993	2.7001858342793037	5.093579293404321	0.0	6.02395512728235	0.0	0.0	0.0	0.0	2.686017239666505	7.558990163948417	0.0	0.0	0.0	6.829144083346994	7.246350485052439	6.337541684859691	0.0	2.0180374078426837	6.1799868123875425	7.71278489008532	5.436481343578912	7.006308239602652	0.0
S100a4	9.215224573721569	0.0	0.0	8.502096023677849	8.844337688483916	7.374989242086781	6.119568964586028	9.733896842980622	6.5932642495531555	7.47901993317409	7.392241514878503	7.2013843640677235	8.375187741155123	0.0	7.91339579792408	8.212678812486875	8.391595281858082	0.0	8.83537919987076	0.0	0.0	7.025291799221816	7.740499481295353	0.0	5.96519993236415	6.861250884787729	7.511454248679078	0.0	0.0	0.0	5.916740835051461	6.454574320975098	0.0	6.263863956069043	0.0	8.961391749478388	8.548198428432432	7.012870258875595	8.30735729841529	5.946894032979517	0.0	5.258251373275655	0.0	4.666903920771052	3.3129538343457203	5.9636610945024895	0.0	0.0	0.0
S100a6	10.527774018584887	9.835894002398236	10.89453849217626	13.05236679080054	12.23172956446577	12.634987385678562	10.99477126782719	11.851025738021368	12.23675491676417	10.951632182330583	11.4964483840559	9.495667748486584	8.930743651724908	2.413079931483054	9.835694436109106	11.333437461373128	11.456064125977083	10.13321855946965	9.698299915701599	0.0	8.4599969748827	7.677285009834689	11.88571205812595	7.70251846510129	3.290144002206832	10.145860671142676	10.693622619869927	10.44140611300351	0.0	9.022311203930563	10.18147913895078	8.335587931116402	10.712598040056895	10.981357111987737	3.5693316155264077	12.979220707628917	11.818363867190337	11.178355716053684	11.222568693140591	10.547377039896247	0.0	9.921982879276174	5.939570388762182	0.0	6.872753017151309	0.0	8.782432404455744	0.0	0.0
Icam2	0.0	0.0	0.0	0.0	0.0	0.0	0.0	7.138152098505935	0.0	0.0	0.0	0.0	0.0	0.0	0.0	0.0	7.686865130344147	1.8397367047468591	0.0	0.0	0.0	0.0	0.0	7.752905689191376	0.0	7.978508535995655	0.0	5.038684883524976	0.0	0.0	8.495699711711222	0.0	0.0	0.0	0.0	6.946393329271087	8.599901330419256	0.0	0.0	0.0	0.0	0.0	0.0	0.0	8.393066737897959	0.0	0.0	0.0	7.487380369213272
Mapk7	0.0	0.0	0.0	0.0	0.0	0.0	0.0	0.0	0.0	0.0	0.0	0.0	0.0	0.0	0.0	0.0	0.0	0.0	5.262957178836356	0.0	0.0	0.0	0.0	0.0	0.0	0.0	0.0	4.135225072707289	0.0	0.0	0.0	0.0	0.0	0.0	0.0	0.0	0.0	0.0	0.0	0.0	0.0	0.0	0.0	0.0	0.0	0.0	0.0	0.0	0.0
Epn2	0.0	0.0	0.0	0.0	0.0	0.0	0.0	0.0	0.0	0.0	0.0	0.0	0.0	0.0	0.0	0.0	0.0	0.0	0.0	0.0	0.0	0.0	0.0	0.0	0.0	7.7794210011855	0.0	0.0	0.0	0.0	0.0	0.0	0.0	0.0	0.0	0.0	0.0	0.0	9.26766371782597	0.0	0.0	0.0	0.0	0.0	7.7812332217994165	0.0	0.0	0.0	0.0
Sec24b	0.0	0.0	0.0	0.0	0.0	0.0	0.0	0.0	0.0	0.0	0.0	0.0	0.0	0.0	0.0	0.0	0.0	1.8397367047468591	0.0	0.0	0.0	0.0	0.0	0.0	0.0	0.0	0.0	5.246742967409612	0.0	5.518852615888767	2.168246758639406	5.366515599934149	0.0	0.0	0.0	0.0	0.0	0.0	7.668359362192923	0.0	0.0	0.0	0.0	0.0	0.0	7.533129277888402	0.0	0.0	6.125097895941833
Rmnd5b	2.3403338330830463	0.0	0.0	0.0	6.978214515977086	0.0	0.0	0.0	0.0	0.0	0.0	0.0	0.0	0.0	0.0	0.0	7.471679391520247	5.914738636881721	6.698278877554707	0.0	0.0	0.0	5.476991970203777	5.50530062225389	0.0	1.9838480440893587	0.0	0.0	0.0	0.0	0.0	0.0	0.0	0.0	0.0	0.0	0.0	0.0	0.0	0.0	0.0	0.0	0.0	0.0	0.0	0.0	0.0	6.29530102464201	0.0
Nhp2	8.79440803525846	9.377054241854951	10.064541072052497	9.6459914775391	0.0	8.638385547258647	0.0	2.257037634536371	8.29903933116355	10.17842491602311	7.1438870897377775	10.028119776621198	10.53245774848801	6.826276953824807	8.729775391586138	8.152764745001571	0.0	9.258163038366314	9.06678367253495	0.0	0.0	3.6725667247626452	10.34150748427027	8.853275567962351	10.34512864458668	10.586692370304354	11.096415242147167	11.306475437604785	0.0	9.758166562048995	3.9048764698479976	11.13514268025386	9.33933181227234	0.0	10.344348270381222	7.2074767940517	9.758309679070353	10.41080072919261	0.0	9.63347749180533	10.244926063082543	10.490519048029526	0.0	9.304732612001635	11.09430082027048	11.671439094084166	10.065627296777823	11.09806250597968	10.70505592815491
Vps9d1	0.0	0.0	0.0	0.0	0.0	0.0	0.0	0.0	0.0	0.0	0.0	0.0	0.0	0.0	0.0	0.0	0.0	0.0	0.0	0.0	0.0	0.0	0.0	0.0	0.0	0.0	0.0	0.0	0.0	0.0	0.0	0.0	0.0	0.0	0.0	0.0	3.3371129855497434	0.0	0.0	0.0	0.0	0.0	0.0	0.0	0.0	0.0	0.0	0.0	0.0
Mfsd10	5.855460870066732	2.79242398833884	0.0	8.03232687902251	2.493814782172175	6.826498438731979	0.0	0.0	0.0	0.0	0.0	0.0	0.0	0.0	0.0	0.0	0.0	6.702905155187761	0.0	0.0	0.0	0.0	0.0	0.0	0.0	0.0	0.0	5.987878938070441	0.0	0.0	0.0	0.0	0.0	0.0	0.0	0.0	0.0	0.0	0.0	7.17040455125886	0.0	0.0	9.502822844701168	0.0	0.0	0.0	0.0	0.0	0.0
Luzp1	0.0	0.0	0.0	0.0	0.0	0.0	0.0	0.0	0.0	0.0	8.195911195985278	0.0	0.0	0.0	0.0	0.0	0.0	0.0	0.0	0.0	0.0	0.0	0.0	0.0	0.0	0.0	0.0	0.0	0.0	0.0	0.0	0.0	0.0	0.0	0.0	0.0	0.0	0.0	0.0	0.0	0.0	0.0	0.0	0.0	0.0	0.0	0.0	0.0	0.0
Kctd10	3.72165638182928	9.184719087943625	0.0	0.0	0.0	0.0	7.713242900795796	0.0	0.0	0.0	0.0	7.669955617580777	0.0	0.0	0.0	0.0	8.728199828096354	5.975142400955167	0.0	0.0	0.0	0.0	0.0	0.0	0.0	0.0	0.0	0.0	0.0	0.0	0.0	0.0	0.0	4.108718703866705	0.0	0.0	0.0	0.0	0.0	0.0	0.0	5.612420384462279	0.0	3.722607772991856	0.0	0.0	6.4197272906222675	4.833554893898849	0.0
Poldip2	0.0	0.0	0.0	0.0	0.0	0.0	8.424801490766862	0.0	0.0	0.0	0.0	0.0	0.0	0.0	0.0	0.0	0.0	0.0	0.0	0.0	0.0	0.0	0.0	0.0	0.0	0.0	0.0	0.0	0.0	0.0	0.0	0.0	0.0	0.0	0.0	0.0	0.0	0.0	6.731474538458975	0.0	0.0	0.0	0.0	0.0	6.872753017151309	3.731358949500865	0.0	0.0	5.883808070580737
Ift20	6.893140645281741	7.331401243983997	6.6185193623262055	9.778471067705219	0.0	0.0	8.869311289541841	8.382182514232428	0.0	0.0	0.0	0.0	8.833433867318286	8.421063454046351	4.8165685164393235	0.0	8.357750229285504	0.0	0.0	0.0	0.0	0.0	7.283595430312465	7.6503075426662965	8.460594907710304	7.699625833598083	0.0	0.0	0.0	0.0	8.93742551337038	0.0	0.0	8.057745954040545	0.0	6.049702113696215	8.95787577491768	7.5568260647605445	5.061263797098951	0.0	7.007068951190876	8.954769552587427	4.008420207807153	9.304732612001635	7.378102186533305	0.0	8.91478235108597	0.0	0.0
Pcbp3	0.0	0.0	0.0	0.0	0.0	0.0	0.0	0.0	0.0	0.0	5.947761020283225	0.0	0.0	0.0	0.0	0.0	0.0	0.0	0.0	0.0	0.0	0.0	0.0	0.0	0.0	0.0	0.0	0.0	0.0	0.0	0.0	0.0	0.0	0.0	0.0	0.0	0.0	0.0	0.0	0.0	0.0	0.0	0.0	0.0	0.0	0.0	0.0	0.0	0.0
Lgals9	8.028506589061898	5.91359033923578	0.0	0.0	6.476064414309657	0.0	7.270316224558271	6.739341914524723	7.731888365296694	0.0	0.0	9.495667748486584	9.352085815396793	2.413079931483054	1.7070605585346919	6.515840659308256	7.406959445421363	8.599604358724402	8.629414140731447	0.0	0.0	0.0	8.75338631157323	10.211366303617693	3.290144002206832	6.4864571277222005	8.65254566917912	7.31355009229778	0.0	6.2226942295137375	2.998111839512712	4.687768066729374	0.0	6.158392206216261	0.0	0.0	0.0	4.68052987452671	0.0	0.0	6.940488750013828	6.674818006635844	4.008420207807153	7.262247212926197	8.702576005300964	0.0	6.923722250191594	0.0	5.145621028240316
Araf	0.0	0.0	0.0	0.0	0.0	0.0	2.091985959025512	8.113463675143219	0.0	7.6894209004746195	8.404194571583268	0.0	0.0	0.0	0.0	0.0	8.175480354650437	0.0	0.0	0.0	1.6572835889069522	0.0	0.0	3.7376089864477025	0.0	4.623149091356281	0.0	6.555500595094953	0.0	4.8987984595736025	0.0	0.0	0.0	0.0	0.0	6.049702113696215	0.0	0.0	0.0	0.0	7.451533899845409	0.0	0.0	0.0	0.0	9.17551467600071	0.0	0.0	0.0
Uxt	0.0	0.0	9.220891194305098	2.792292277041958	10.039758573285672	0.0	2.091985959025512	0.0	8.475388474898107	9.992584248140925	0.0	8.146607597281658	5.865284624525794	0.0	0.0	8.64110993079254	0.0	8.51057438926916	8.075734379400297	0.0	0.0	7.3008863143669105	0.0	5.151777103902096	10.393026875278906	0.0	0.0	7.242457911425251	0.0	9.166013452115552	10.398722934161821	0.0	0.0	7.766181933474364	0.0	8.70364713025374	2.4732426501674385	5.503303411867142	3.185396382515147	0.0	9.04690239567336	0.0	0.0	6.3812618207985015	2.451275510667002	8.208277381164715	8.56413435698118	7.772175368102921	0.0
Cnnm3	0.0	0.0	0.0	0.0	0.0	0.0	0.0	0.0	0.0	0.0	0.0	0.0	0.0	0.0	0.0	0.0	0.0	0.0	0.0	0.0	0.0	0.0	0.0	0.0	0.0	0.0	0.0	0.0	0.0	0.0	0.0	0.0	0.0	0.0	0.0	0.0	0.0	0.0	0.0	0.0	0.0	0.0	0.0	0.0	0.0	0.0	0.0	0.0	0.0
Lman2l	0.0	0.0	0.0	0.0	0.0	0.0	0.0	0.0	0.0	0.0	2.261607131876178	0.0	0.0	0.0	0.0	0.0	0.0	0.0	8.075734379400297	0.0	0.0	0.0	0.0	7.894297527287379	0.0	0.0	0.0	0.0	0.0	0.0	0.0	0.0	0.0	0.0	0.0	0.0	0.0	0.0	4.103839157258589	0.0	0.0	0.0	0.0	0.0	0.0	0.0	0.0	0.0	0.0
Mcm3ap	8.050789395485022	0.0	0.0	0.0	0.0	0.0	0.0	0.0	0.0	0.0	2.261607131876178	0.0	7.885961808862047	0.0	0.0	0.0	0.0	0.0	7.300159358133933	0.0	0.0	0.0	0.0	0.0	7.4646843682322075	0.0	0.0	0.0	0.0	0.0	0.0	0.0	0.0	6.909097432593333	0.0	0.0	0.0	0.0	0.0	0.0	0.0	0.0	0.0	0.0	0.0	0.0	0.0	0.0	0.0
Pcnt	3.72165638182928	0.0	0.0	0.0	0.0	0.0	7.330055727475991	2.257037634536371	0.0	0.0	0.0	0.0	0.0	0.0	0.0	0.0	0.0	0.0	0.0	0.0	0.0	0.0	6.986170406231943	0.0	0.0	0.0	0.0	0.0	0.0	0.0	0.0	0.0	0.0	0.0	0.0	0.0	0.0	0.0	7.41817081914088	0.0	0.0	0.0	0.0	0.0	0.0	0.0	0.0	0.0	0.0
Mxd1	0.0	6.971388277299781	0.0	0.0	0.0	0.0	0.0	0.0	0.0	0.0	0.0	0.0	0.0	0.0	5.031628505288412	0.0	0.0	4.252183161807782	0.0	0.0	0.0	0.0	0.0	0.0	6.4728286767819965	0.0	0.0	6.152046786449982	0.0	0.0	0.0	0.0	7.6186372909050375	0.0	0.0	6.741740981837958	0.0	0.0	0.0	0.0	0.0	0.0	0.0	0.0	0.0	0.0	0.0	0.0	0.0
Gmcl1	0.0	0.0	0.0	0.0	0.0	0.0	0.0	0.0	0.0	0.0	0.0	0.0	0.0	0.0	0.0	0.0	0.0	0.0	0.0	0.0	0.0	0.0	0.0	0.0	0.0	0.0	0.0	0.0	0.0	0.0	0.0	0.0	0.0	0.0	0.0	0.0	0.0	0.0	0.0	0.0	0.0	0.0	0.0	0.0	0.0	0.0	0.0	0.0	0.0
Snrnp27	8.550385961452458	0.0	0.0	0.0	0.0	7.867228462516636	0.0	0.0	0.0	0.0	7.392241514878503	8.212721265927888	4.328988864736219	0.0	7.678391902807907	8.979662561685853	8.424664508739298	8.002056907671633	0.0	13.741849323338268	8.578550281029951	0.0	8.38714601171782	7.0952080572861425	0.0	0.0	8.463225173993074	7.266546657811479	0.0	7.752479061779033	9.233859673970256	7.865692699600527	8.84471688562312	5.785927368487072	0.0	7.2849654617226856	0.0	7.594104294776963	3.185396382515147	8.29050020712027	2.765811652248132	9.059263391626896	10.516768303382383	7.88187850703915	0.0	7.964067923658234	6.84423077089818	6.622733877070115	8.15374747266434
Ocrl	0.0	0.0	0.0	0.0	0.0	0.0	0.0	0.0	0.0	0.0	0.0	0.0	0.0	0.0	0.0	0.0	0.0	0.0	0.0	0.0	0.0	0.0	0.0	0.0	0.0	0.0	0.0	0.0	0.0	0.0	8.167774400889991	0.0	0.0	0.0	0.0	0.0	0.0	0.0	0.0	0.0	0.0	0.0	0.0	0.0	0.0	0.0	0.0	0.0	0.0
Calm1	11.564543730293268	10.316852356479641	9.734738862565282	11.483757275647356	11.110337027012628	10.802465899950722	11.141618662107884	9.090993358847395	11.220642879623645	11.83992553458369	9.986315254109664	11.285363910137043	11.407329636599815	10.746902493983367	11.285965114268018	9.703353673582694	11.499392138589622	11.002576190737164	10.81440308298799	0.0	11.71861896740559	11.260386844921959	11.923933467675159	10.23223617892814	11.054107634732212	11.273053025104822	11.381513359076761	10.994819134466285	13.909294528425816	10.363773889696935	12.841567000556426	8.416264309397809	10.7571620252013	10.950093586028364	11.177703867500693	11.964756231497502	9.417716914130557	10.135389378607394	3.185396382515147	9.327660506656132	11.10308759193145	11.441125256730873	4.008420207807153	11.29953306335967	11.271669465419658	10.41714570136002	12.148703831887525	11.870860906494203	11.1817153964992
Agpat3	0.0	0.0	0.0	0.0	0.0	0.0	0.0	0.0	0.0	0.0	3.630610603768252	0.0	7.351681726671403	0.0	8.127162529003112	8.197931944585891	0.0	6.142516940941507	0.0	0.0	0.0	0.0	0.0	0.0	0.0	2.788880710928014	0.0	5.8351816185083	0.0	0.0	0.0	7.496666816909069	0.0	0.0	8.147906413482861	0.0	0.0	0.0	0.0	0.0	0.0	0.0	0.0	0.0	0.0	0.0	2.0889136727731565	7.755573364274966	6.73261870177934
Uhrf1	5.750461127921178	0.0	0.0	0.0	0.0	0.0	0.0	0.0	0.0	0.0	0.0	0.0	0.0	0.0	0.0	0.0	0.0	0.0	0.0	0.0	0.0	0.0	0.0	0.0	0.0	0.0	0.0	0.0	0.0	0.0	0.0	0.0	0.0	0.0	0.0	0.0	0.0	0.0	0.0	0.0	0.0	0.0	0.0	0.0	0.0	0.0	0.0	0.0	0.0
Dpp9	0.0	0.0	0.0	0.0	0.0	3.0874182883042995	2.091985959025512	0.0	7.90619926621931	0.0	7.1438870897377775	0.0	0.0	6.378441032443101	0.0	0.0	0.0	0.0	3.6652628750078207	0.0	0.0	0.0	0.0	3.982504187938607	0.0	0.0	0.0	0.0	0.0	0.0	0.0	0.0	0.0	0.0	5.790601037883167	0.0	0.0	0.0	0.0	0.0	0.0	0.0	0.0	0.0	0.0	0.0	0.0	0.0	0.0
Gramd1a	0.0	0.0	0.0	0.0	0.0	3.9999526624491493	0.0	0.0	7.47943627433951	0.0	0.0	6.991427210127319	0.0	0.0	6.685417614976989	5.434211252560391	5.652954508089737	6.142516940941507	7.017425721176603	0.0	7.1398004024122335	0.0	6.102806743579816	6.407813461136973	0.0	0.0	0.0	3.781135824074433	0.0	0.0	0.0	0.0	0.0	0.0	0.0	6.503181815526602	5.9113982629875075	7.066904244549937	0.0	0.0	5.882962190456126	0.0	0.0	6.1529430628470205	6.088203343159546	0.0	5.72978163402264	0.0	0.0
Hpn	0.0	0.0	0.0	0.0	0.0	0.0	0.0	0.0	0.0	0.0	0.0	0.0	0.0	0.0	0.0	3.3292518070381285	0.0	0.0	0.0	0.0	0.0	3.1430940016850766	0.0	1.7940440651373777	0.0	3.68053456668336	0.0	0.0	0.0	0.0	3.5215916455520326	0.0	0.0	0.0	0.0	0.0	0.0	0.0	0.0	0.0	0.0	0.0	0.0	0.0	0.0	0.0	0.0	0.0	0.0
Ckb	0.0	0.0	0.0	0.0	0.0	0.0	0.0	0.0	0.0	0.0	0.0	0.0	0.0	0.0	0.0	0.0	0.0	5.85169491159555	5.577351196697602	0.0	0.0	0.0	0.0	0.0	8.094051580593634	0.0	0.0	5.470626193196093	0.0	0.0	0.0	2.034419710162209	0.0	0.0	0.0	0.0	0.0	6.129328930730345	0.0	0.0	0.0	0.0	0.0	0.0	0.0	0.0	0.0	0.0	0.0
Sp1	0.0	0.0	0.0	0.0	0.0	0.0	0.0	0.0	0.0	0.0	0.0	0.0	0.0	0.0	0.0	0.0	0.0	0.0	0.0	0.0	0.0	0.0	0.0	0.0	0.0	0.0	0.0	0.0	0.0	0.0	0.0	0.0	9.807267067000197	0.0	0.0	0.0	6.953363359632205	0.0	0.0	0.0	0.0	0.0	0.0	0.0	7.1245227045778226	5.242025177786347	0.0	3.08807084486444	5.985215563575803
Itgb7	8.177708861105238	0.0	9.927172266265247	0.0	10.417465264127225	10.734235768295063	8.568138814116214	8.804294202637305	0.0	4.858551295493832	9.066441115231259	0.0	8.639802159533303	7.5470670016434775	0.0	2.8143307277637253	8.311351828149407	6.772634885565433	9.04140890241538	0.0	8.898095758992083	7.3708398946083635	8.608922708257701	0.0	3.290144002206832	9.398415534943695	2.7001858342793037	7.0053849774684345	0.0	0.0	2.168246758639406	0.0	9.654096867438986	8.549990317655162	0.0	8.241983868659378	0.0	0.0	0.0	8.847016957434224	3.6556507088789822	9.584505634302758	0.0	2.0180374078426837	0.0	0.0	7.709247009562883	0.0	0.0
Myg1	6.622648601870413	0.0	0.0	0.0	8.024744129289452	0.0	0.0	2.257037634536371	9.673524121510873	0.0	0.0	6.991427210127319	0.0	0.0	7.596343968265549	0.0	8.805558409943599	0.0	1.738712303197082	0.0	0.0	0.0	7.452491216459129	0.0	0.0	0.0	0.0	0.0	0.0	7.181510080422618	0.0	0.0	0.0	0.0	0.0	0.0	0.0	0.0	0.0	6.044869706606547	0.0	0.0	0.0	0.0	5.01270090696305	5.814224285756106	0.0	0.0	4.346901675556998
Rarg	0.0	0.0	0.0	0.0	0.0	0.0	0.0	0.0	0.0	0.0	0.0	0.0	0.0	0.0	0.0	0.0	8.226380959917684	0.0	2.5045550729219763	0.0	0.0	0.0	6.336661876230496	0.0	0.0	0.0	0.0	0.0	0.0	0.0	0.0	0.0	0.0	0.0	0.0	0.0	0.0	3.9805912658522264	0.0	0.0	0.0	0.0	0.0	0.0	0.0	0.0	0.0	0.0	0.0
Pfdn5	9.5562696928563	11.568003244099753	9.114161958447966	7.3312482685524225	9.508441794474697	8.082098734236986	10.117042333959397	9.278297700217609	8.973434901284893	2.50298678733202	8.177116903277696	9.591968295125687	8.81315874199273	9.372633371758432	8.184446444697906	9.281917661438047	7.905656641705142	9.227451561256338	10.759049533490822	0.0	9.620752332355792	10.639569401154413	9.276633935729253	8.876187461657777	3.290144002206832	10.384644647245755	0.0	8.255850059041173	0.0	7.895210231580352	10.890765259883864	9.125114458350872	10.57711875712599	9.77018151510407	0.0	3.1946244131707333	7.717221396226618	9.149249237669489	9.428879289529698	8.989166639085548	8.861410850824877	8.224885415025497	5.5323471474099595	0.0	8.917823659861234	6.952055985018599	7.355032178799812	8.197903397369885	7.943043016218775
Rrp15	0.0	0.0	0.0	0.0	0.0	3.0874182883042995	2.091985959025512	0.0	7.821674814146313	0.0	0.0	0.0	7.924275445953207	8.267504004147659	6.685417614976989	8.197931944585891	7.774984982577465	8.710360157300988	0.0	0.0	6.334606965030794	0.0	7.656513627632083	0.0	0.0	0.0	10.089812645603084	7.43543020483808	0.0	8.060139028858417	0.0	0.0	5.5274238143025105	7.353351764327491	8.88836248674966	0.0	0.0	6.83744884234363	3.185396382515147	0.0	8.494579329268502	7.421142551664697	0.0	6.327479539443902	6.497929774317567	8.033336941890719	8.434433361395014	7.738778084386576	5.774730052905407
Srr	0.0	0.0	0.0	0.0	0.0	0.0	0.0	0.0	0.0	0.0	0.0	0.0	0.0	0.0	0.0	0.0	0.0	0.0	0.0	0.0	0.0	0.0	0.0	0.0	0.0	0.0	0.0	0.0	0.0	0.0	0.0	0.0	0.0	0.0	0.0	0.0	0.0	0.0	0.0	0.0	0.0	0.0	0.0	0.0	0.0	0.0	0.0	0.0	0.0
Acp5	0.0	0.0	0.0	0.0	0.0	0.0	0.0	0.0	0.0	8.08628223868467	6.745063875033312	0.0	0.0	0.0	1.7070605585346919	0.0	0.0	0.0	0.0	0.0	0.0	0.0	7.472277938525218	0.0	0.0	0.0	0.0	0.0	0.0	0.0	0.0	0.0	0.0	0.0	0.0	0.0	0.0	0.0	0.0	0.0	0.0	0.0	0.0	0.0	0.0	0.0	0.0	0.0	0.0
Fbxo9	5.855460870066732	0.0	0.0	0.0	0.0	0.0	6.927704275457775	0.0	0.0	0.0	0.0	0.0	0.0	0.0	0.0	8.008103478815208	0.0	0.0	0.0	0.0	0.0	0.0	6.24761524997875	0.0	0.0	0.0	0.0	0.0	0.0	0.0	0.0	5.253949588069694	0.0	0.0	0.0	0.0	0.0	2.5677232318554255	0.0	0.0	0.0	0.0	0.0	0.0	0.0	0.0	0.0	0.0	0.0
Vps50	0.0	0.0	0.0	0.0	0.0	8.303730414526466	0.0	0.0	0.0	0.0	0.0	0.0	0.0	0.0	0.0	0.0	7.553689934596899	0.0	0.0	0.0	8.570397791208942	0.0	5.396433955440956	5.339340473199446	0.0	5.909517285247627	5.303488295769066	4.135225072707289	0.0	0.0	0.0	7.471715974299797	0.0	0.0	7.096805762649289	0.0	0.0	0.0	0.0	0.0	0.0	7.705033128468739	0.0	0.0	7.1245227045778226	3.731358949500865	0.0	0.0	0.0
Hars	5.379966787873492	0.0	0.0	0.0	6.8680983169464636	0.0	0.0	0.0	0.0	0.0	0.0	0.0	7.584821453315418	0.0	6.998163418463205	0.0	0.0	7.504312815009399	6.909364476374557	0.0	0.0	0.0	7.092272551211206	0.0	8.63006480826888	0.0	0.0	6.367831349031231	0.0	0.0	2.168246758639406	0.0	0.0	0.0	0.0	0.0	0.0	6.63770603521335	4.103839157258589	0.0	0.0	0.0	0.0	5.232810044735882	7.559933433222699	7.055579491697659	7.491734361930868	6.827231469196343	6.033365820771988
Zmat2	6.988572677664074	0.0	0.0	0.0	5.822522259381722	8.691693147842921	4.760580968932052	0.0	6.952510092021182	0.0	7.861151890977869	7.2013843640677235	7.6997204955629375	6.133761285555996	0.0	9.77465476255552	7.593010751618667	2.622671282665234	6.698278877554707	0.0	7.161671698694371	0.0	0.0	6.987100997829951	8.268534748605871	8.060652877463793	2.7001858342793037	7.43543020483808	0.0	5.518852615888767	6.217039410085536	0.0	8.125466922295123	0.0	8.468816870024911	7.89182546490066	0.0	0.0	0.0	8.495003847162629	0.0	6.947994594861684	0.0	5.954347203495265	8.393066737897959	5.242025177786347	7.204007897592116	7.4394769334493605	0.0
Ube2c	9.772813674322313	2.79242398833884	0.0	0.0	0.0	0.0	0.0	0.0	0.0	0.0	0.0	0.0	0.0	0.0	0.0	0.0	0.0	0.0	0.0	0.0	0.0	0.0	0.0	0.0	0.0	0.0	0.0	0.0	0.0	0.0	0.0	0.0	0.0	0.0	0.0	0.0	0.0	0.0	0.0	0.0	0.0	0.0	0.0	0.0	0.0	0.0	0.0	0.0	0.0
Smg5	0.0	0.0	0.0	8.096217602854258	0.0	0.0	0.0	0.0	0.0	0.0	0.0	7.622101450120457	0.0	8.871039563064725	1.7070605585346919	0.0	0.0	0.0	0.0	0.0	0.0	0.0	0.0	0.0	0.0	0.0	2.7001858342793037	6.1259502166360855	0.0	0.0	0.0	0.0	0.0	0.0	0.0	0.0	6.784892794395857	4.372598498533055	0.0	0.0	4.201940862318368	0.0	0.0	0.0	0.0	0.0	0.0	7.353831663522648	0.0
Cct3	7.55422898750466	0.0	0.0	0.0	6.139342726589205	7.999949703800648	0.0	7.017064980184525	0.0	2.50298678733202	0.0	8.450492142518417	8.388952158940981	9.787126678388338	8.963730823562502	8.024912133558864	8.369120363353264	6.142516940941507	8.942068789655558	0.0	5.0580267953516245	8.124705025034666	9.051813936858586	8.516656247387777	4.773273515782149	9.081750954834762	8.969806439613643	8.457653073166918	0.0	9.539604812818242	0.0	8.634310606784757	4.558368650268713	0.0	8.921084005327678	4.113602074390048	9.378780573180004	9.198491541361726	3.185396382515147	9.931219745618776	4.201940862318368	7.973042432472139	4.962887321276999	9.304732612001635	9.474862008778542	9.515219334118747	9.918147684746513	9.243861898101613	9.156657178658548
Glmp	4.10909241479802	0.0	8.584803838024289	0.0	0.0	7.999949703800648	7.207995754216421	6.028160722249172	7.067091012316935	8.474970963786083	6.524911306942198	7.233587989479411	0.0	7.704960979624032	0.0	0.0	7.51326732464138	0.0	6.6654350672281035	0.0	0.0	7.591986596959542	6.292825475712488	8.75780610673361	7.947775780435378	0.0	0.0	6.650094706860619	0.0	0.0	7.919691743544648	8.06234739588712	5.745340859219899	0.0	2.686017239666505	7.125588713968061	0.0	5.503303411867142	9.06448491862178	7.903358418489202	0.0	0.0	4.008420207807153	6.433110998927002	0.0	6.032949187123132	0.0	5.808031671859836	0.0
Mef2d	0.0	0.0	0.0	0.0	0.0	0.0	0.0	0.0	0.0	0.0	0.0	0.0	0.0	0.0	0.0	5.622679445733	0.0	0.0	0.0	0.0	0.0	0.0	0.0	0.0	0.0	0.0	0.0	0.0	0.0	3.4074524536833417	4.457371684595875	0.0	0.0	0.0	0.0	0.0	0.0	0.0	0.0	3.2734514491951026	0.0	0.0	0.0	5.345333041160756	0.0	2.025172125417593	0.0	0.0	0.0
Snd1	0.0	0.0	0.0	0.0	0.0	0.0	0.0	0.0	0.0	0.0	0.0	0.0	0.0	0.0	0.0	0.0	0.0	6.194254828644147	0.0	0.0	0.0	0.0	0.0	0.0	0.0	0.0	0.0	0.0	0.0	0.0	0.0	0.0	5.5274238143025105	0.0	0.0	0.0	0.0	3.9805912658522264	0.0	7.334380646602943	2.765811652248132	6.947994594861684	0.0	5.547044546122979	0.0	4.03139712503886	6.046262344177389	6.622733877070115	0.0
Slc19a1	0.0	0.0	0.0	0.0	0.0	0.0	0.0	0.0	0.0	0.0	0.0	0.0	7.294326705746979	0.0	0.0	2.0061056723646464	0.0	0.0	0.0	0.0	4.858223175372432	0.0	0.0	0.0	0.0	0.0	0.0	5.70020291093167	0.0	6.2226942295137375	0.0	8.588624031149687	0.0	0.0	0.0	0.0	0.0	0.0	0.0	7.5161801026609565	0.0	5.612420384462279	0.0	0.0	5.648434820143693	7.327876196838033	5.896682850281942	1.8078471352128256	5.883808070580737
Kpnb1	0.0	0.0	0.0	0.0	7.429684480147136	0.0	8.325565652968091	0.0	7.611177251062514	0.0	0.0	0.0	7.485822449314659	0.0	6.481121629776718	0.0	0.0	7.375774547976033	8.075734379400297	0.0	0.0	0.0	1.7735002640214386	0.0	0.0	0.0	0.0	7.075239488942694	0.0	0.0	8.269311917713251	6.731776453790168	3.0909465426771403	4.502697443997425	9.624109781127064	7.495207536179857	8.191729951061617	0.0	5.374523943557733	6.985372198603181	8.156153676292922	0.0	0.0	0.0	0.0	0.0	7.517586427075028	0.0	6.442886095995515
Npepps	0.0	0.0	0.0	0.0	0.0	3.9999526624491493	0.0	0.0	0.0	0.0	0.0	0.0	0.0	0.0	0.0	0.0	0.0	5.1098958522983375	8.409046651779029	0.0	2.4082883131609267	7.068034743606719	0.0	0.0	0.0	0.0	0.0	1.1857312316655868	0.0	0.0	0.0	0.0	0.0	7.092080794216747	5.070907196896391	0.0	0.0	0.0	0.0	0.0	0.0	0.0	4.962887321276999	8.18378822064931	7.62670006295593	0.0	0.0	7.331601650713906	0.0
Mrpl10	6.131164861355895	0.0	0.0	6.172478504200538	0.0	0.0	0.0	0.0	0.0	0.0	0.0	0.0	0.0	0.0	0.0	0.0	1.8462308461785821	8.266571942686605	0.0	0.0	0.0	0.0	0.0	0.0	0.0	0.0	0.0	0.0	0.0	0.0	0.0	0.0	7.672813172334623	6.158392206216261	6.913817690988952	0.0	0.0	5.337348747848747	0.0	5.470791946769054	7.0707115555712	0.0	0.0	7.616333816322449	0.0	0.0	6.363817673362797	6.585644376204432	0.0
Cyp51	3.1903614017019724	0.0	0.0	0.0	0.0	0.0	0.0	0.0	0.0	0.0	0.0	0.0	6.639140043181158	0.0	0.0	0.0	0.0	8.45863130529787	7.944999024922225	0.0	0.0	5.328076430982353	0.0	0.0	7.665252530671375	6.044837231999987	9.746214621111069	7.254552560399591	0.0	0.0	8.509600471239779	0.0	0.0	6.622255926105751	7.207056154405344	8.838267720524252	7.717221396226618	6.487311886839315	0.0	8.579168815214867	2.765811652248132	5.612420384462279	0.0	8.39461560549881	0.0	0.0	5.541014990614054	0.0	7.711092921046789
Tcf25	8.157315933979348	0.0	0.0	0.0	2.493814782172175	7.238354580281752	6.88850504751552	0.0	7.451580404217162	2.50298678733202	6.639182881667731	8.843784560806172	7.924275445953207	0.0	9.410419061378029	8.430176282768098	8.188374855156981	1.8397367047468591	7.624533818852929	0.0	7.161671698694371	7.704632754227378	0.0	0.0	0.0	1.9838480440893587	0.0	5.867041425376712	0.0	0.0	9.083982099196096	0.0	3.0909465426771403	0.0	8.032853000276369	7.987648834691509	6.524472684427057	7.310334465049756	0.0	5.322398927038944	6.459752572831567	7.973042432472139	9.409846005227529	2.0180374078426837	0.0	0.0	8.336164359556474	0.0	0.0
Tubb6	0.0	0.0	0.0	0.0	0.0	0.0	0.0	0.0	0.0	0.0	5.947761020283225	0.0	0.0	6.521178478335841	0.0	0.0	0.0	0.0	6.822651556475334	0.0	1.6572835889069522	0.0	0.0	6.2761903279247635	0.0	0.0	0.0	5.70020291093167	0.0	7.6640945134540495	6.217039410085536	0.0	0.0	0.0	0.0	8.033274888951752	0.0	6.9567334994561865	0.0	0.0	0.0	0.0	0.0	0.0	6.6339814251897415	0.0	5.896682850281942	0.0	7.283493728579112
Def8	0.0	0.0	0.0	0.0	0.0	0.0	0.0	0.0	0.0	0.0	0.0	0.0	0.0	0.0	0.0	0.0	0.0	0.0	0.0	0.0	0.0	0.0	0.0	0.0	0.0	0.0	0.0	1.1857312316655868	0.0	4.734905870032367	6.772648683344798	0.0	0.0	0.0	0.0	0.0	0.0	0.0	0.0	0.0	0.0	0.0	0.0	0.0	0.0	0.0	0.0	0.0	0.0
Itga3	0.0	0.0	0.0	0.0	0.0	0.0	0.0	0.0	0.0	0.0	0.0	0.0	0.0	0.0	0.0	0.0	0.0	0.0	0.0	0.0	0.0	0.0	0.0	0.0	0.0	0.0	0.0	0.0	0.0	0.0	0.0	0.0	0.0	0.0	0.0	0.0	0.0	0.0	0.0	0.0	0.0	0.0	0.0	0.0	0.0	0.0	0.0	0.0	0.0
Foxm1	0.0	0.0	0.0	0.0	0.0	0.0	0.0	0.0	0.0	0.0	0.0	0.0	0.0	0.0	0.0	0.0	0.0	0.0	0.0	0.0	0.0	0.0	0.0	0.0	0.0	0.0	0.0	0.0	0.0	0.0	0.0	0.0	0.0	0.0	0.0	0.0	0.0	0.0	0.0	0.0	0.0	0.0	0.0	0.0	0.0	0.0	0.0	0.0	0.0
Itfg2	0.0	0.0	0.0	0.0	0.0	0.0	0.0	0.0	0.0	0.0	0.0	0.0	0.0	0.0	0.0	0.0	0.0	8.290539980333673	0.0	0.0	0.0	0.0	0.0	4.6824924936805825	0.0	0.0	0.0	0.0	0.0	0.0	0.0	0.0	0.0	0.0	0.0	0.0	0.0	0.0	0.0	0.0	0.0	6.239279703931644	0.0	0.0	0.0	0.0	0.0	8.00068636043925	0.0
Tulp3	0.0	0.0	0.0	0.0	0.0	5.523512560316543	0.0	0.0	0.0	0.0	0.0	0.0	0.0	0.0	1.7070605585346919	0.0	0.0	0.0	0.0	0.0	0.0	0.0	0.0	0.0	0.0	0.0	0.0	0.0	0.0	0.0	0.0	0.0	0.0	0.0	6.268561913932822	0.0	0.0	0.0	0.0	0.0	0.0	0.0	0.0	0.0	2.451275510667002	0.0	0.0	0.0	0.0
Gtf2h4	0.0	0.0	0.0	0.0	0.0	0.0	0.0	0.0	0.0	0.0	0.0	0.0	7.2345967672614355	0.0	0.0	0.0	7.243598216250992	6.902731573954692	0.0	0.0	0.0	0.0	0.0	0.0	0.0	0.0	0.0	5.470626193196093	0.0	0.0	0.0	0.0	0.0	0.0	0.0	0.0	0.0	0.0	0.0	7.677612888332825	0.0	0.0	0.0	0.0	3.848696279438984	0.0	0.0	0.0	0.0
Tubb5	10.519808721507465	0.0	2.8234833710171237	2.792292277041958	0.0	8.434577880131275	6.185739707954036	7.058566877337942	2.141643084824773	9.323269044768274	7.182092760573699	8.801443022884243	8.245015206133825	7.251847392814919	9.033982549657322	7.828278234684369	0.0	8.242198978305478	7.403359339425637	0.0	7.204444031483694	2.297802761695842	0.0	1.7940440651373777	0.0	8.486277982561997	7.374741189695608	7.088813494845257	0.0	8.144224056271385	9.701748063486614	6.852665963407447	6.731830823868227	10.03144771199518	0.0	8.75901165899753	6.524472684427057	6.487311886839315	6.2069813900797	8.512234233717523	8.627492882792543	0.0	0.0	5.345333041160756	9.301789210085527	7.834217717337631	8.46132318096382	0.0	8.298692064344143
Ell2	0.0	0.0	0.0	0.0	0.0	3.0874182883042995	0.0	8.280619256124469	0.0	0.0	0.0	7.295915762715642	6.01481074822755	8.592543134778861	0.0	0.0	0.0	9.391579165109448	5.172350415493904	0.0	0.0	0.0	0.0	0.0	0.0	0.0	2.7001858342793037	7.652066971894511	0.0	4.549979870461364	6.862046583315429	2.034419710162209	0.0	4.811841138438303	0.0	0.0	0.0	7.354453115804133	9.813413850499284	0.0	9.766853178824297	3.542183800299692	0.0	7.262247212926197	0.0	0.0	7.070661105087939	0.0	0.0
Jup	0.0	0.0	3.7178013807121912	0.0	0.0	0.0	0.0	0.0	0.0	0.0	0.0	0.0	0.0	0.0	0.0	2.0061056723646464	0.0	0.0	0.0	0.0	0.0	0.0	0.0	0.0	0.0	3.979781641064213	0.0	0.0	0.0	0.0	0.0	0.0	0.0	0.0	0.0	0.0	0.0	0.0	0.0	0.0	0.0	0.0	0.0	0.0	0.0	0.0	0.0	0.0	0.0
Nom1	0.0	0.0	3.7178013807121912	0.0	0.0	0.0	0.0	0.0	2.141643084824773	2.50298678733202	0.0	8.689810887370857	2.064545066745755	0.0	0.0	3.7079507297865284	6.815199068726828	4.997895900612193	0.0	0.0	8.512002795412267	0.0	0.0	0.0	0.0	6.932795232819131	0.0	0.0	0.0	0.0	0.0	2.034419710162209	3.0909465426771403	0.0	8.74950800627549	0.0	4.823618356397412	0.0	8.801989330143728	0.0	7.300446307790262	0.0	0.0	2.0180374078426837	0.0	0.0	4.571672734972985	1.8078471352128256	1.655312195624614
Ergic1	0.0	0.0	0.0	0.0	0.0	0.0	2.091985959025512	0.0	7.708540641862631	0.0	0.0	0.0	0.0	0.0	0.0	0.0	0.0	5.1098958522983375	7.1179538942929	0.0	0.0	0.0	0.0	0.0	0.0	0.0	0.0	7.088813494845257	0.0	0.0	7.207309858679099	0.0	5.5274238143025105	0.0	0.0	0.0	0.0	6.83744884234363	0.0	0.0	0.0	0.0	0.0	3.3435460796429894	6.7583012960844115	7.381991359375066	3.809116456319771	0.0	5.883808070580737
Acap1	3.72165638182928	6.669236295822668	7.931610916404895	0.0	6.748877606592382	8.554538492528252	0.0	8.053145371256798	0.0	7.276711259380836	8.038219426655504	0.0	0.0	7.251847392814919	0.0	0.0	0.0	7.158554990091119	8.6463446102376	0.0	0.0	0.0	8.40784301122889	6.321412194942202	0.0	0.0	0.0	0.0	0.0	0.0	5.537047156291602	0.0	0.0	9.069655583550235	0.0	0.0	0.0	0.0	0.0	0.0	0.0	0.0	0.0	0.0	0.0	0.0	0.0	0.0	5.459374871067972
Csn3	0.0	0.0	0.0	0.0	0.0	0.0	0.0	0.0	0.0	0.0	0.0	0.0	0.0	0.0	0.0	0.0	0.0	0.0	0.0	0.0	0.0	0.0	0.0	0.0	0.0	0.0	0.0	0.0	0.0	0.0	0.0	0.0	0.0	0.0	0.0	0.0	0.0	0.0	0.0	0.0	0.0	0.0	0.0	0.0	0.0	0.0	0.0	0.0	0.0
Ifrd1	0.0	0.0	0.0	0.0	0.0	6.507744701638496	0.0	0.0	0.0	0.0	0.0	0.0	8.289723864256956	0.0	7.815255025620423	0.0	7.002074566818248	6.033118443215005	8.124882338684552	0.0	0.0	0.0	0.0	8.384397757149387	3.290144002206832	0.0	0.0	7.7320967293942955	0.0	4.734905870032367	7.83390170719017	0.0	0.0	6.622255926105751	9.747831008158283	10.017834247632878	6.784892794395857	7.217830906505701	0.0	7.615190283486444	0.0	5.042127803734259	0.0	0.0	6.088203343159546	0.0	7.070661105087939	5.358224253807311	6.948893603134347
Stk38l	0.0	0.0	0.0	0.0	0.0	0.0	0.0	0.0	0.0	0.0	0.0	0.0	0.0	0.0	0.0	0.0	0.0	0.0	0.0	0.0	0.0	0.0	0.0	0.0	0.0	0.0	0.0	0.0	0.0	0.0	0.0	0.0	0.0	0.0	0.0	0.0	0.0	0.0	0.0	0.0	0.0	0.0	0.0	0.0	0.0	0.0	0.0	0.0	0.0
Brpf1	0.0	0.0	0.0	0.0	4.287665465917495	0.0	7.620591740447826	0.0	0.0	0.0	0.0	0.0	0.0	0.0	0.0	0.0	0.0	0.0	0.0	0.0	0.0	0.0	0.0	0.0	0.0	0.0	0.0	0.0	0.0	5.616289064257832	0.0	0.0	9.355984953409582	8.143163424314517	0.0	0.0	0.0	0.0	0.0	0.0	0.0	0.0	0.0	5.110762733388037	0.0	6.952055985018599	0.0	0.0	2.8971901526731725
Akr1b3	4.10909241479802	0.0	4.265743252275663	0.0	8.282568608733486	0.0	0.0	4.779292639693718	6.828037752766849	6.487083939904691	5.417777938737609	6.144966611830516	5.170454912203917	6.880253795726738	6.243046842220169	7.302704245164289	0.0	4.435333606932672	0.0	0.0	0.0	7.997802765053767	0.0	5.248604760529824	7.534684722738671	7.593244373079951	0.0	6.94695909020002	0.0	7.752479061779033	0.0	6.813484305611888	6.2518232019422	0.0	6.049285002294419	5.860164934266094	8.400516376685973	5.337348747848747	7.348203177210169	4.50296194215456	2.765811652248132	7.5081101552743075	0.0	6.978004457957073	0.0	9.013540239550563	0.0	7.114426243534251	9.344903635540996
Ddt	6.7369991800542515	0.0	0.0	7.52940064171234	6.748877606592382	0.0	2.091985959025512	0.0	7.821674814146313	0.0	0.0	0.0	0.0	0.0	6.285555244799211	0.0	0.0	0.0	0.0	0.0	0.0	0.0	0.0	7.68532391760651	0.0	1.9838480440893587	0.0	7.624372481696295	0.0	0.0	0.0	0.0	0.0	0.0	0.0	8.317688326877272	0.0	0.0	3.185396382515147	7.2951005763399515	9.841731386269462	0.0	4.008420207807153	0.0	6.978788643641106	0.0	0.0	1.8078471352128256	6.442886095995515
Ddx18	6.941645602709343	0.0	0.0	0.0	6.924206762751208	9.55261867130759	7.960084518450102	5.1301403665527685	0.0	2.50298678733202	0.0	7.028611162421016	8.639802159533303	9.541269851862667	8.19563525628327	0.0	8.391595281858082	0.0	8.457814770875165	0.0	7.507434200229439	0.0	6.24761524997875	0.0	0.0	0.0	8.592157765314218	6.53581405142033	0.0	8.491054217770454	2.168246758639406	6.852665963407447	8.529457671200518	8.372707923852472	0.0	8.491203806632273	8.340990516585416	8.139232295813686	7.831098037810874	8.075514504018468	4.201940862318368	8.11834109514556	10.589232531875055	7.012497369149175	8.209227253428008	7.814675507842369	7.138874591298545	7.913575529181481	7.322771793023333
Ubl3	0.0	0.0	0.0	0.0	0.0	0.0	0.0	0.0	0.0	0.0	0.0	0.0	0.0	0.0	0.0	0.0	8.948843769903952	0.0	8.11275142257356	0.0	0.0	4.363550692622747	0.0	0.0	0.0	3.302523934003746	0.0	1.1857312316655868	0.0	0.0	7.306194556492471	0.0	0.0	6.622255926105751	0.0	0.0	0.0	0.0	8.110087498700851	0.0	6.638395220984691	0.0	0.0	6.327479539443902	0.0	0.0	6.046262344177389	0.0	0.0
Eef1e1	5.066674099012018	0.0	0.0	8.064625892519855	5.415957493403666	0.0	0.0	0.0	0.0	8.272051780827729	0.0	6.700253983343167	9.492579534731872	8.923396934473327	5.730472373942275	2.0061056723646464	0.0	6.339188276865827	0.0	0.0	8.13467625645658	0.0	6.102806743579816	8.573835939843494	7.665252530671375	0.0	6.994055741065572	8.468077801465471	0.0	8.025083061837442	2.998111839512712	8.095391591641663	7.672813172334623	6.909097432593333	8.490781478227332	0.0	0.0	7.118987316818595	6.936114033557893	8.028387049426792	0.0	0.0	4.008420207807153	7.0461848209002165	8.521433657449471	7.669924545122239	8.336164359556474	8.466253507453597	8.421375814041609
Akt1	4.10909241479802	0.0	0.0	0.0	0.0	0.0	0.0	7.481106829032746	0.0	0.0	0.0	0.0	0.0	6.3014015840980875	4.41849647663577	2.0061056723646464	0.0	4.04235382566562	0.0	0.0	0.0	0.0	0.0	0.0	0.0	0.0	0.0	0.0	0.0	0.0	0.0	7.724973438295997	5.270631703198453	0.0	0.0	4.113602074390048	0.0	0.0	7.881505629708771	0.0	5.733672881885058	0.0	0.0	0.0	7.62670006295593	0.0	5.638483463343598	5.267457698824316	4.346901675556998
Cldn15	0.0	0.0	0.0	0.0	0.0	0.0	0.0	0.0	0.0	0.0	5.135751672328948	0.0	0.0	0.0	0.0	0.0	0.0	0.0	0.0	0.0	0.0	0.0	0.0	0.0	0.0	0.0	0.0	0.0	0.0	0.0	0.0	0.0	0.0	0.0	0.0	0.0	0.0	0.0	0.0	0.0	0.0	0.0	0.0	0.0	0.0	0.0	0.0	0.0	0.0
Il16	0.0	0.0	0.0	0.0	0.0	0.0	0.0	7.138152098505935	0.0	0.0	0.0	0.0	0.0	0.0	0.0	0.0	1.8462308461785821	7.353192345946259	6.852138767232223	0.0	0.0	0.0	0.0	0.0	0.0	0.0	0.0	0.0	0.0	0.0	5.641741283876214	0.0	0.0	5.921051849764244	6.913817690988952	3.1946244131707333	0.0	0.0	0.0	0.0	0.0	0.0	0.0	5.232810044735882	0.0	4.675998512998066	0.0	0.0	0.0
Tcirg1	3.1903614017019724	0.0	0.0	0.0	0.0	0.0	2.091985959025512	0.0	0.0	0.0	0.0	0.0	0.0	0.0	0.0	2.0061056723646464	0.0	0.0	0.0	0.0	0.0	0.0	5.0199116037667535	0.0	0.0	1.9838480440893587	0.0	2.270337536456304	0.0	0.0	0.0	0.0	3.0909465426771403	0.0	0.0	0.0	0.0	0.0	0.0	6.829144083346994	3.6556507088789822	0.0	4.008420207807153	4.666903920771052	5.199749009789822	8.033336941890719	5.067929549101504	0.0	0.0
Naglu	0.0	7.331401243983997	0.0	0.0	0.0	0.0	0.0	0.0	0.0	0.0	0.0	0.0	0.0	0.0	0.0	0.0	0.0	0.0	0.0	0.0	0.0	0.0	0.0	0.0	0.0	0.0	0.0	0.0	0.0	0.0	0.0	0.0	0.0	0.0	0.0	0.0	0.0	0.0	0.0	0.0	0.0	0.0	0.0	0.0	0.0	0.0	0.0	0.0	0.0
Crnkl1	6.131164861355895	0.0	0.0	0.0	0.0	0.0	6.965866540707997	0.0	0.0	0.0	0.0	0.0	0.0	0.0	0.0	0.0	8.509313470066793	1.8397367047468591	0.0	0.0	0.0	0.0	0.0	5.151777103902096	0.0	0.0	0.0	4.58172238223687	0.0	0.0	0.0	0.0	0.0	0.0	0.0	0.0	6.114649607624971	6.129328930730345	0.0	0.0	0.0	0.0	0.0	0.0	0.0	6.878668531740024	5.973410291107022	0.0	0.0
Chordc1	0.0	0.0	0.0	0.0	0.0	0.0	0.0	0.0	0.0	0.0	0.0	0.0	5.784277521265482	6.521178478335841	0.0	6.890709467371593	0.0	1.8397367047468591	6.9644066174601225	0.0	7.117592426053694	8.27821513004935	5.553288640223216	0.0	9.09140923338958	1.9838480440893587	6.643559141212836	7.705910333272701	0.0	0.0	7.137408569899999	0.0	0.0	0.0	0.0	6.627386708171169	7.325095536016689	5.65212234949542	0.0	0.0	6.2558211272753645	8.482827776047886	0.0	8.286017422290085	6.088203343159546	0.0	7.95608561426142	1.8078471352128256	7.069257859612035
Rtcb	5.514317304416629	6.286568244681963	2.8234833710171237	0.0	7.308432111305138	0.0	0.0	6.3287984106881305	7.138715877846846	0.0	2.261607131876178	0.0	8.245015206133825	6.3014015840980875	0.0	4.962069768120133	7.791981002738817	6.194254828644147	6.761805051071256	0.0	0.0	0.0	6.336661876230496	5.9123755773296764	3.290144002206832	0.0	0.0	5.70020291093167	0.0	5.951120963741729	0.0	5.9029178388666015	0.0	0.0	0.0	6.367267872061115	0.0	6.129328930730345	6.357030229255503	0.0	0.0	6.4295356850276475	0.0	5.232810044735882	6.1799868123875425	6.280958341810533	6.52543829831271	0.0	6.73261870177934
Pwp1	0.0	0.0	0.0	0.0	0.0	0.0	2.091985959025512	0.0	8.829347079199101	2.50298678733202	0.0	9.258036845603062	9.302040379570078	0.0	6.107446777986285	10.686730357298678	7.996436133363768	6.033118443215005	0.0	0.0	0.0	6.5700074082533915	7.9525669736946485	8.790336293759228	10.475429428346544	3.68053456668336	7.595891257583096	8.553772385200066	0.0	6.780331672261155	7.8558322046702305	7.4463260111383685	0.0	5.785927368487072	7.450642196502035	6.367267872061115	8.775046775053356	7.118987316818595	9.14921983142317	7.5161801026609565	9.211238911215286	0.0	4.008420207807153	7.079103573720499	0.0	5.119955712826891	6.84423077089818	7.4394769334493605	0.0
Fbxo7	0.0	0.0	0.0	0.0	0.0	0.0	0.0	6.837977106686276	0.0	0.0	0.0	0.0	5.941983998374568	5.8389346263233906	0.0	0.0	0.0	0.0	5.504940009665808	0.0	0.0	6.379529939077867	0.0	0.0	0.0	6.622497181053513	0.0	5.038684883524976	0.0	0.0	0.0	0.0	0.0	0.0	0.0	0.0	0.0	0.0	0.0	0.0	0.0	0.0	0.0	0.0	0.0	0.0	0.0	0.0	0.0
Capns1	8.518762613615118	0.0	0.0	8.962586172382004	8.324869575656043	0.0	9.031040236231428	4.965355618223369	8.360249008210625	0.0	9.257472324111276	0.0	0.0	7.792017038176106	2.962520833828142	2.0061056723646464	7.573484300627784	8.002056907671633	3.9092190713462878	0.0	0.0	0.0	8.221661471174219	8.405551214375912	4.214451018138455	8.66497691200418	0.0	7.061536554127228	0.0	0.0	0.0	2.034419710162209	10.15051275788055	7.40037285201408	5.4751741059556664	0.0	2.4732426501674385	0.0	0.0	8.249989865522284	8.998632358521363	0.0	0.0	0.0	3.3129538343457203	0.0	7.296505622162213	6.658893713479617	0.0
Clpb	0.0	0.0	0.0	0.0	0.0	0.0	0.0	0.0	0.0	0.0	0.0	0.0	0.0	0.0	6.747556767595946	0.0	0.0	0.0	0.0	0.0	0.0	0.0	0.0	0.0	0.0	0.0	0.0	0.0	0.0	0.0	0.0	0.0	0.0	0.0	0.0	0.0	0.0	0.0	0.0	0.0	0.0	0.0	0.0	0.0	0.0	0.0	6.305653699610341	0.0	0.0
Sept7	8.384845220179024	2.79242398833884	0.0	0.0	8.555528413772967	6.72787043748189	8.368933709114996	7.249858487577873	0.0	0.0	0.0	7.8879672865360915	8.569017990701205	8.857647843651229	6.00940491994819	6.515840659308256	8.025469485277162	6.6667343221848645	0.0	0.0	10.085774126892431	6.445856290331648	7.819863935255129	5.047980231667857	0.0	3.68053456668336	5.8070602312647805	7.347824215951293	0.0	7.469208549406305	8.424112933386764	0.0	8.529457671200518	6.972705758957541	0.0	9.862198254427756	7.104201847472715	7.5568260647605445	0.0	7.033902218619661	7.190146978454803	6.674818006635844	0.0	6.327479539443902	7.721391278105763	6.719645487020762	6.046262344177389	7.262779408906918	7.504562644857045
Zdhhc4	6.680956548324235	0.0	0.0	0.0	0.0	0.0	0.0	0.0	0.0	0.0	6.936026777989097	0.0	0.0	0.0	0.0	0.0	0.0	0.0	0.0	0.0	0.0	6.738244237285238	0.0	1.7940440651373777	0.0	0.0	0.0	7.217960114516894	0.0	0.0	0.0	7.3941649266389105	0.0	7.092080794216747	2.686017239666505	6.847692966366429	0.0	0.0	8.878443414101765	0.0	0.0	2.6609971000019246	0.0	0.0	0.0	0.0	0.0	0.0	0.0
Rac1	7.202722632249863	2.79242398833884	8.38943006005036	0.0	0.0	9.038868591846317	0.0	7.285251190503349	6.643374994558223	9.144397968911376	10.392875279519773	6.991427210127319	0.0	8.02550554512006	7.9534949563867	0.0	9.320837918806689	7.695964294649766	7.572337141587272	0.0	9.795291145449955	8.645811464100401	8.007842300023707	8.477237300647781	8.918909204159933	10.024203849854768	10.318242995326951	9.244420091944127	0.0	9.456525943886787	9.377223510340716	6.852665963407447	8.273061460615397	0.0	7.494786378355717	10.488193700943375	5.225862487291462	7.310334465049756	3.185396382515147	7.254721027533778	9.480912458765449	6.516013629421045	0.0	8.710442863783303	9.311968879223704	6.676991512192663	8.728110630904622	8.602458066616157	8.567517954270746
Nup214	0.0	0.0	0.0	0.0	0.0	0.0	0.0	0.0	0.0	0.0	0.0	0.0	0.0	0.0	0.0	0.0	0.0	0.0	0.0	0.0	0.0	0.0	6.2009422943728545	0.0	0.0	0.0	0.0	6.738866316351429	0.0	0.0	2.998111839512712	0.0	0.0	0.0	0.0	0.0	5.3914976972215065	0.0	0.0	0.0	0.0	0.0	0.0	0.0	0.0	0.0	0.0	0.0	0.0
Ugp2	0.0	0.0	0.0	0.0	0.0	6.247877684399664	0.0	0.0	0.0	0.0	0.0	4.785403561276122	2.064545066745755	0.0	9.083008190529927	8.284233404144784	6.437205449204315	6.6667343221848645	7.607343905900219	0.0	0.0	6.5700074082533915	5.311110278037084	0.0	7.665252530671375	0.0	0.0	7.4031981384220575	0.0	4.088980163746503	5.424156880204459	7.312207177109258	6.830461314161274	0.0	0.0	0.0	0.0	8.139232295813686	0.0	0.0	7.190146978454803	7.845252359483426	0.0	6.023628160915158	0.0	0.0	0.0	6.795098711554774	6.61096732405133
Trmt1	0.0	0.0	0.0	0.0	0.0	0.0	0.0	0.0	0.0	0.0	2.261607131876178	7.265088437977668	7.979903122783552	6.826276953824807	0.0	0.0	0.0	0.0	0.0	0.0	0.0	0.0	0.0	7.923921111697259	0.0	0.0	0.0	0.0	0.0	0.0	0.0	0.0	0.0	5.921051849764244	5.287154844724642	0.0	0.0	0.0	0.0	0.0	4.201940862318368	0.0	0.0	0.0	7.7516225027634205	0.0	6.84423077089818	6.8586641078414745	6.57888125319729
Nacc1	0.0	0.0	0.0	0.0	0.0	0.0	0.0	0.0	0.0	0.0	0.0	0.0	0.0	0.0	0.0	0.0	0.0	0.0	0.0	0.0	0.0	0.0	0.0	5.581630457374672	0.0	0.0	0.0	0.0	0.0	0.0	0.0	0.0	3.0909465426771403	0.0	0.0	0.0	0.0	0.0	0.0	0.0	0.0	0.0	0.0	0.0	0.0	0.0	0.0	0.0	0.0
Nfix	0.0	0.0	0.0	0.0	0.0	0.0	0.0	0.0	0.0	0.0	0.0	0.0	0.0	0.0	0.0	0.0	0.0	0.0	4.860389696141472	0.0	0.0	0.0	0.0	0.0	0.0	0.0	0.0	0.0	0.0	0.0	0.0	0.0	7.871209416693368	0.0	0.0	0.0	2.4732426501674385	0.0	0.0	0.0	0.0	0.0	0.0	0.0	0.0	0.0	5.815644437318829	0.0	4.00444694289715
Slc1a5	0.0	6.750910720508339	5.444629418164675	0.0	4.287665465917495	0.0	0.0	0.0	0.0	6.696393236907855	0.0	0.0	7.631884735747234	0.0	1.7070605585346919	0.0	7.951760290741229	1.8397367047468591	0.0	0.0	9.798784658273558	0.0	4.164445979266133	0.0	0.0	8.941363191231847	0.0	9.388583447349937	0.0	0.0	2.168246758639406	0.0	5.745340859219899	7.766181933474364	8.615978116258008	0.0	0.0	6.564467809322499	0.0	7.033902218619661	6.7973347016189285	6.133832749415433	11.916243729401604	2.827950791303735	8.37375940518593	5.119955712826891	6.473550802071038	0.0	6.125097895941833
Uba1	0.0	0.0	0.0	0.0	0.0	6.507744701638496	9.912420695686645	0.0	2.141643084824773	8.37707608078312	8.436162183676402	0.0	6.639140043181158	0.0	7.3381694015370735	7.70853588402995	8.025469485277162	6.339188276865827	5.712105271786332	0.0	0.0	6.840405478485985	7.214788087871566	0.0	3.290144002206832	6.388070283236866	8.612569214415704	7.5478110773896585	0.0	2.8889196265214236	8.895691884160282	8.264730367771906	3.0909465426771403	0.0	8.554737437106843	8.033274888951752	8.122709934550894	0.0	4.103839157258589	7.254721027533778	0.0	4.787824278169545	0.0	6.710269533935174	6.424769083518754	8.115493136412532	5.815644437318829	9.145346077122879	5.883808070580737
Fam50a	8.367196501802693	2.79242398833884	10.096932610711379	0.0	8.099750549688833	0.0	8.120934368111941	7.418729913358132	0.0	2.50298678733202	0.0	6.832295830981455	0.0	0.0	0.0	9.246526476079367	7.858030901452427	0.0	0.0	0.0	0.0	0.0	0.0	0.0	7.665252530671375	0.0	0.0	6.2028650768735405	0.0	0.0	0.0	0.0	8.747089754179397	8.726423872373532	8.11999176715265	0.0	0.0	0.0	0.0	0.0	8.03374640548915	0.0	0.0	7.345779435913725	0.0	0.0	6.4197272906222675	0.0	0.0
Emd	0.0	0.0	7.469903462148596	0.0	0.0	0.0	0.0	0.0	5.88300816947935	0.0	0.0	0.0	6.684491343465672	0.0	0.0	7.095538358676465	0.0	4.743863356421507	0.0	0.0	0.0	6.3100067436185725	0.0	0.0	8.530789209944626	7.000958645157276	6.065793619900823	0.0	0.0	0.0	0.0	0.0	0.0	7.490053013273861	0.0	0.0	0.0	0.0	0.0	0.0	5.567132948666586	0.0	0.0	7.20374504041786	0.0	6.390614691729398	0.0	5.066757677929836	6.7031539573632735
Sipa1l2	0.0	0.0	0.0	0.0	0.0	0.0	0.0	0.0	0.0	0.0	0.0	0.0	0.0	0.0	0.0	0.0	4.885162079451427	0.0	0.0	0.0	0.0	0.0	0.0	0.0	0.0	0.0	0.0	0.0	0.0	0.0	0.0	0.0	0.0	0.0	0.0	0.0	0.0	0.0	0.0	0.0	0.0	0.0	0.0	0.0	0.0	0.0	0.0	0.0	0.0
Ap4e1	4.10909241479802	0.0	0.0	0.0	0.0	0.0	0.0	2.257037634536371	0.0	0.0	0.0	0.0	0.0	0.0	0.0	0.0	0.0	0.0	0.0	0.0	0.0	0.0	0.0	0.0	0.0	0.0	0.0	0.0	0.0	0.0	0.0	0.0	0.0	0.0	0.0	0.0	0.0	0.0	0.0	0.0	0.0	0.0	0.0	0.0	0.0	0.0	0.0	0.0	0.0
Blvra	7.702339645300331	8.780266426336537	0.0	7.859003800533271	0.0	0.0	0.0	0.0	2.141643084824773	8.796087899380375	0.0	0.0	6.812571607631882	0.0	0.0	7.644719022505024	0.0	5.914738636881721	7.142028326729623	0.0	0.0	0.0	7.567334705478906	0.0	9.203104729177916	0.0	0.0	0.0	0.0	0.0	0.0	0.0	0.0	0.0	0.0	0.0	6.524472684427057	7.354453115804133	0.0	0.0	6.459752572831567	7.279994069796707	0.0	7.111287927584926	5.771566836173945	7.669924545122239	0.0	6.9195465953894875	6.61096732405133
Idh3g	8.655908508463678	0.0	2.8234833710171237	0.0	8.075179165748834	0.0	0.0	8.190155019064536	2.141643084824773	0.0	0.0	0.0	0.0	0.0	7.211612867023893	2.0061056723646464	0.0	8.75411132190182	0.0	0.0	0.0	0.0	0.0	7.923921111697259	0.0	0.0	2.7001858342793037	8.86904444280723	0.0	0.0	9.500676681385753	0.0	8.37462305690911	0.0	0.0	7.2074767940517	0.0	8.644675317980647	3.185396382515147	7.677612888332825	0.0	8.461193804187188	0.0	5.954347203495265	9.42883142000414	7.355187494161498	7.383428530467937	8.12222009518254	6.973783234187095
Ssr4	9.215224573721569	10.4694127293548	0.0	2.792292277041958	9.994613408391551	9.038868591846317	0.0	2.257037634536371	7.946674182416685	9.9455460923359	9.116622163333094	8.963827572384266	9.257717680341509	8.492119278218262	8.601051372777233	8.137389211980521	9.630552389780668	9.429850968941007	9.902352436222357	0.0	0.0	2.297802761695842	7.639113399058608	9.800731810619322	3.290144002206832	6.665135187791668	8.48553009638203	8.865105711701709	0.0	8.749130025998154	9.055837675209197	3.7426871613236563	7.442716691004529	10.327477976219853	9.074406537857813	8.033274888951752	8.649815246581811	9.720779375980014	8.927250828704386	8.777463075106333	9.625667789482618	10.623068730274701	0.0	9.76543928913462	8.763187229913628	10.238009279557323	10.542508083390729	9.138959629063415	10.29525174876273
Bcap31	9.048066536104512	7.6192782446409595	9.60561458092338	3.684211868005216	8.87313039536761	7.721048934573968	9.151833729313392	8.09363646715283	0.0	9.9455460923359	9.84462948501132	4.387699777910399	6.332269552425186	9.882780793150742	7.435763103496891	9.18054861691064	6.479784417756058	8.745466589363497	9.009049651486556	0.0	6.792663468160928	8.85554070199628	7.980469347587326	7.909185352655271	7.7263569081501675	8.240589275539023	0.0	7.381302948409689	0.0	7.989154012814023	8.114193644429916	0.0	0.0	8.900066161791505	8.984381371616061	8.70364713025374	8.340990516585416	9.111182165197878	8.748672039630069	7.17040455125886	0.0	8.003296455296157	0.0	8.18378822064931	10.01932195003225	9.900709490972215	7.491734361930868	8.735397054525718	6.64235528686416
Fam98a	0.0	0.0	0.0	0.0	0.0	0.0	0.0	0.0	0.0	0.0	0.0	8.543343771348248	0.0	0.0	0.0	0.0	0.0	0.0	0.0	0.0	0.0	0.0	0.0	0.0	0.0	0.0	2.7001858342793037	0.0	0.0	7.617785121457854	0.0	8.045537072048907	8.125466922295123	0.0	0.0	0.0	2.4732426501674385	0.0	0.0	0.0	0.0	0.0	0.0	0.0	0.0	0.0	0.0	0.0	0.0
Kmt2a	4.414202547981586	8.478469098767208	0.0	0.0	7.710595816089869	0.0	0.0	0.0	0.0	0.0	0.0	0.0	0.0	6.133761285555996	0.0	6.137302290392833	0.0	0.0	7.093470901453696	0.0	8.01962674702001	7.264595017189307	0.0	0.0	5.175061230804228	9.379335215877079	0.0	4.135225072707289	0.0	7.641125621425524	7.670277829226889	7.367359690350284	9.452058221654198	0.0	0.0	0.0	7.240751812332549	7.012870258875595	9.813413850499284	0.0	0.0	5.258251373275655	0.0	0.0	0.0	6.390614691729398	0.0	6.29530102464201	0.0
Ift46	5.514317304416629	0.0	0.0	0.0	0.0	8.041608849823723	0.0	0.0	0.0	0.0	0.0	0.0	0.0	0.0	0.0	0.0	0.0	0.0	0.0	0.0	0.0	0.0	0.0	0.0	0.0	0.0	0.0	0.0	0.0	0.0	0.0	0.0	0.0	0.0	0.0	0.0	0.0	7.118987316818595	0.0	0.0	6.720052619897496	0.0	0.0	0.0	0.0	0.0	0.0	0.0	0.0
Cd3g	11.97897805716551	0.0	9.114161958447966	3.684211868005216	3.3597049317123577	0.0	11.8321609166049	10.294608938680396	0.0	0.0	8.079287484110804	0.0	2.064545066745755	0.0	0.0	0.0	0.0	0.0	0.0	0.0	0.0	0.0	1.7735002640214386	0.0	0.0	0.0	3.5846874578540233	7.392292079805352	0.0	10.401849954834747	0.0	2.034419710162209	10.188199667219639	0.0	0.0	0.0	0.0	0.0	3.185396382515147	0.0	10.420073955992812	0.0	0.0	0.0	0.0	0.0	0.0	0.0	0.0
Trappc6a	4.665915064250073	0.0	0.0	0.0	3.8970430019174156	0.0	0.0	0.0	6.991723604450892	2.50298678733202	0.0	5.46558057312933	6.9302024813743195	0.0	6.326846920031786	0.0	0.0	5.914738636881721	6.054119195731241	0.0	0.0	5.328076430982353	0.0	0.0	8.348452188515425	0.0	6.994055741065572	5.8351816185083	0.0	0.0	2.168246758639406	0.0	0.0	0.0	5.925733220022484	0.0	6.784892794395857	0.0	0.0	0.0	0.0	0.0	0.0	0.0	6.266278697981823	0.0	5.541014990614054	0.0	4.62346002990091
Supt6	0.0	0.0	0.0	0.0	0.0	0.0	7.644318301324454	2.257037634536371	6.784040386817226	3.36976732326229	5.856208995112094	0.0	0.0	0.0	0.0	0.0	0.0	0.0	0.0	0.0	0.0	0.0	0.0	0.0	0.0	0.0	0.0	6.099372882349892	0.0	0.0	0.0	0.0	0.0	0.0	0.0	3.1946244131707333	5.6747417589035285	0.0	0.0	0.0	0.0	0.0	0.0	0.0	6.872753017151309	0.0	0.0	0.0	6.033365820771988
Unc119	0.0	0.0	0.0	0.0	0.0	0.0	0.0	0.0	0.0	0.0	0.0	0.0	0.0	0.0	0.0	0.0	0.0	0.0	0.0	0.0	0.0	0.0	0.0	0.0	0.0	0.0	0.0	0.0	0.0	0.0	7.101145415799462	0.0	0.0	0.0	0.0	0.0	0.0	0.0	0.0	0.0	7.498573715045312	0.0	10.724078495366125	0.0	0.0	0.0	0.0	0.0	6.61096732405133
Rab34	0.0	0.0	2.8234833710171237	0.0	0.0	0.0	2.091985959025512	0.0	0.0	0.0	0.0	2.1117487297679003	2.064545066745755	0.0	0.0	7.246486182388846	0.0	0.0	0.0	0.0	0.0	0.0	0.0	0.0	0.0	0.0	0.0	1.1857312316655868	0.0	0.0	0.0	0.0	0.0	2.681998106764027	0.0	0.0	0.0	0.0	0.0	0.0	0.0	0.0	0.0	0.0	2.451275510667002	0.0	0.0	0.0	0.0
Sdf2	6.7369991800542515	0.0	9.16087308077783	0.0	0.0	0.0	0.0	3.6253018843170977	0.0	0.0	7.88451078193598	0.0	0.0	7.643861026731669	8.77523232124546	7.644719022505024	3.5087307466271187	1.8397367047468591	0.0	0.0	0.0	2.297802761695842	6.9011370753505	0.0	10.354836355608512	6.5785605556937	0.0	7.019629087316945	0.0	4.088980163746503	0.0	4.291270194913352	0.0	6.772793817957072	0.0	7.0387714399011285	7.865412486291083	8.212977000998071	7.831098037810874	0.0	2.765811652248132	8.87520754974189	0.0	7.593730439992328	0.0	6.952055985018599	0.0	7.239089228559227	7.72581966610946
Ccne1	6.212483064617999	0.0	0.0	0.0	0.0	0.0	0.0	0.0	0.0	0.0	0.0	0.0	0.0	0.0	0.0	0.0	0.0	0.0	0.0	0.0	0.0	0.0	0.0	0.0	0.0	0.0	0.0	0.0	0.0	0.0	0.0	0.0	0.0	0.0	0.0	0.0	0.0	0.0	0.0	0.0	0.0	0.0	0.0	0.0	0.0	0.0	0.0	0.0	0.0
Bbc3	0.0	0.0	0.0	0.0	0.0	0.0	2.091985959025512	0.0	7.394201269664359	2.50298678733202	0.0	0.0	6.441973967248581	0.0	0.0	0.0	0.0	4.597830450208138	0.0	0.0	0.0	0.0	0.0	0.0	0.0	3.979781641064213	0.0	0.0	0.0	0.0	0.0	0.0	0.0	0.0	0.0	0.0	0.0	0.0	0.0	0.0	0.0	0.0	0.0	0.0	0.0	5.119955712826891	0.0	0.0	0.0
Psmc3	7.241986282324097	0.0	8.38943006005036	0.0	0.0	0.0	7.882403838567527	7.418729913358132	2.968143540030575	8.566643144076417	6.890603105821788	8.212721265927888	6.967373827873845	8.910484648088984	8.20673796049331	8.090254274186492	0.0	7.483669410389256	9.10402814086067	0.0	7.3826239450948234	6.840405478485985	6.460704453149894	8.009308213119333	0.0	2.788880710928014	7.956803199765008	8.382491362149802	0.0	7.303555286872695	0.0	0.0	0.0	8.197422190506368	0.0	7.4284740690472075	4.5707375856469294	6.9567334994561865	0.0	8.442042455798937	7.864509394401058	0.0	0.0	4.4823494312369805	8.717969206193624	8.564758219968953	5.323777649428415	7.65173731528308	7.696214296602043
Acp2	0.0	0.0	0.0	0.0	6.685356869938871	0.0	0.0	0.0	0.0	0.0	0.0	0.0	0.0	0.0	0.0	0.0	0.0	0.0	0.0	0.0	0.0	0.0	0.0	0.0	0.0	0.0	0.0	0.0	0.0	0.0	0.0	0.0	0.0	0.0	0.0	8.241983868659378	0.0	0.0	0.0	0.0	0.0	0.0	0.0	0.0	0.0	0.0	0.0	0.0	0.0
Rapsn	0.0	7.703747800278775	0.0	0.0	0.0	0.0	7.644318301324454	0.0	9.148473441607427	8.293677193364354	0.0	0.0	0.0	0.0	0.0	0.0	0.0	0.0	0.0	0.0	0.0	0.0	0.0	0.0	8.42417403458162	0.0	0.0	0.0	0.0	0.0	0.0	0.0	0.0	0.0	0.0	0.0	0.0	0.0	0.0	0.0	0.0	0.0	0.0	0.0	0.0	0.0	0.0	0.0	0.0
Slc39a13	0.0	0.0	0.0	0.0	0.0	0.0	0.0	0.0	0.0	0.0	0.0	0.0	0.0	0.0	0.0	0.0	0.0	0.0	0.0	0.0	0.0	0.0	0.0	0.0	0.0	0.0	0.0	0.0	0.0	0.0	0.0	0.0	0.0	0.0	0.0	0.0	0.0	0.0	0.0	0.0	3.6556507088789822	0.0	0.0	0.0	0.0	0.0	0.0	0.0	0.0
Celf2	8.157315933979348	5.91359033923578	7.780264240874722	8.096217602854258	0.0	9.284195337372154	9.394996720805564	6.395096557011183	6.738658927744703	2.50298678733202	0.0	7.804672929335238	6.592316720713456	0.0	0.0	7.769649015942359	0.0	6.470881666124316	0.0	0.0	0.0	7.562395027275232	6.420530387167938	7.632475398007156	0.0	0.0	0.0	0.0	0.0	0.0	0.0	0.0	0.0	2.681998106764027	5.287154844724642	7.841416315864324	8.819341096069511	2.5677232318554255	6.617128281193222	7.4461847687405935	6.940488750013828	6.133832749415433	0.0	0.0	0.0	0.0	0.0	8.147891546410234	0.0
Ddb2	0.0	0.0	0.0	0.0	0.0	0.0	0.0	0.0	0.0	0.0	0.0	0.0	0.0	0.0	0.0	0.0	0.0	0.0	0.0	0.0	0.0	0.0	0.0	0.0	0.0	0.0	0.0	6.668291393071189	0.0	0.0	0.0	0.0	0.0	0.0	0.0	0.0	0.0	0.0	0.0	0.0	0.0	0.0	0.0	0.0	0.0	0.0	0.0	0.0	0.0
Sf3a1	0.0	0.0	9.264321017077151	0.0	6.8680983169464636	0.0	0.0	0.0	6.113801814425073	0.0	0.0	7.295915762715642	0.0	0.0	0.0	0.0	8.122718008640131	0.0	6.103996379234716	0.0	0.0	7.757820503838215	0.0	0.0	0.0	0.0	6.475436753289786	0.0	0.0	0.0	4.670351934629467	0.0	0.0	0.0	0.0	0.0	0.0	0.0	0.0	0.0	4.907204418263032	6.817862466789487	0.0	6.869283174400598	6.497929774317567	0.0	2.0889136727731565	0.0	0.0
Stat6	0.0	0.0	7.967090694413313	0.0	0.0	7.614659608296498	0.0	0.0	0.0	0.0	2.261607131876178	7.985746927725321	2.064545066745755	3.2708582679126854	8.584122262177939	7.769649015942359	0.0	7.353192345946259	5.348208196367928	0.0	8.992644033200188	0.0	4.164445979266133	0.0	0.0	7.273182826581195	0.0	6.594085652099964	0.0	0.0	0.0	0.0	9.912336078632629	4.502697443997425	7.971691942065518	7.734984901903484	0.0	0.0	0.0	0.0	4.597246371745822	5.612420384462279	10.046518247903638	0.0	5.513804680401957	7.120685748439184	7.266327218261052	0.0	0.0
Napsa	0.0	0.0	0.0	0.0	0.0	0.0	0.0	0.0	0.0	0.0	0.0	0.0	0.0	0.0	0.0	0.0	0.0	0.0	0.0	0.0	0.0	0.0	0.0	0.0	0.0	0.0	0.0	6.612997970345094	0.0	0.0	0.0	0.0	0.0	0.0	0.0	0.0	0.0	0.0	0.0	0.0	0.0	0.0	0.0	0.0	0.0	0.0	0.0	0.0	0.0
Vrk3	6.432093522574799	7.999441493857724	0.0	0.0	0.0	0.0	0.0	6.3287984106881305	0.0	0.0	0.0	0.0	0.0	0.0	0.0	0.0	0.0	0.0	0.0	0.0	0.0	3.6725667247626452	0.0	0.0	0.0	0.0	0.0	0.0	0.0	0.0	0.0	0.0	7.77541898745905	0.0	0.0	0.0	0.0	0.0	0.0	0.0	0.0	0.0	0.0	0.0	0.0	0.0	0.0	0.0	0.0
Smg9	6.680956548324235	0.0	0.0	8.92789128404365	0.0	8.975797574850626	0.0	0.0	0.0	0.0	0.0	0.0	0.0	2.413079931483054	0.0	0.0	0.0	0.0	6.991159712401537	0.0	0.0	0.0	0.0	0.0	0.0	0.0	0.0	0.0	0.0	0.0	0.0	0.0	0.0	5.282517140760186	0.0	6.946393329271087	0.0	0.0	0.0	0.0	0.0	0.0	0.0	0.0	0.0	0.0	0.0	0.0	0.0
Paxip1	0.0	0.0	0.0	0.0	0.0	0.0	0.0	0.0	0.0	0.0	0.0	0.0	0.0	0.0	0.0	0.0	0.0	0.0	0.0	0.0	0.0	0.0	0.0	0.0	0.0	0.0	0.0	0.0	0.0	0.0	4.207412002687523	0.0	0.0	0.0	0.0	0.0	0.0	0.0	0.0	5.946894032979517	0.0	0.0	4.008420207807153	0.0	0.0	0.0	5.973410291107022	0.0	4.00444694289715
Rmnd5a	0.0	0.0	0.0	9.227993412725494	0.0	0.0	7.387419567217608	0.0	0.0	0.0	0.0	0.0	0.0	0.0	0.0	0.0	0.0	8.08662419807527	0.0	0.0	0.0	0.0	0.0	0.0	0.0	0.0	0.0	0.0	0.0	0.0	6.074689492924627	0.0	7.961033737647912	0.0	0.0	6.503181815526602	0.0	0.0	0.0	0.0	0.0	6.88439528510469	0.0	0.0	0.0	0.0	0.0	0.0	2.4059452486435475
Mov10	0.0	0.0	0.0	0.0	0.0	0.0	0.0	0.0	0.0	0.0	0.0	0.0	0.0	0.0	0.0	0.0	0.0	6.0888543946284575	0.0	0.0	0.0	0.0	0.0	0.0	0.0	0.0	0.0	0.0	0.0	0.0	0.0	0.0	0.0	0.0	0.0	0.0	0.0	0.0	0.0	0.0	0.0	0.0	0.0	0.0	0.0	0.0	0.0	0.0	0.0
Ppm1j	0.0	0.0	0.0	0.0	0.0	0.0	2.091985959025512	0.0	0.0	8.293677193364354	0.0	0.0	0.0	0.0	0.0	0.0	3.8050838756629535	0.0	0.0	0.0	0.0	0.0	0.0	0.0	0.0	0.0	0.0	0.0	0.0	0.0	0.0	0.0	0.0	0.0	0.0	0.0	0.0	0.0	0.0	0.0	0.0	0.0	0.0	0.0	0.0	0.0	0.0	0.0	0.0
Rhoc	5.9533344171298115	0.0	0.0	0.0	0.0	7.721048934573968	7.415268228602341	5.6479235731295345	0.0	0.0	7.604056021978835	2.1117487297679003	2.064545066745755	2.413079931483054	6.107446777986285	0.0	7.406959445421363	6.142516940941507	5.6463009907074815	0.0	7.025175442674941	0.0	0.0	0.0	0.0	7.35359400276324	0.0	5.385195363125497	0.0	7.545408643603646	8.114193644429916	0.0	0.0	0.0	0.0	0.0	0.0	0.0	0.0	0.0	7.451533899845409	0.0	0.0	0.0	0.0	0.0	0.0	0.0	0.0
Ppard	0.0	0.0	0.0	0.0	0.0	0.0	0.0	0.0	0.0	0.0	0.0	0.0	0.0	0.0	0.0	0.0	3.5087307466271187	0.0	1.738712303197082	0.0	0.0	0.0	0.0	0.0	0.0	0.0	0.0	0.0	0.0	0.0	0.0	0.0	0.0	0.0	0.0	0.0	0.0	0.0	0.0	0.0	0.0	0.0	0.0	0.0	0.0	0.0	0.0	0.0	0.0
Def6	5.066674099012018	0.0	0.0	0.0	2.493814782172175	0.0	0.0	5.1301403665527685	0.0	0.0	0.0	0.0	0.0	0.0	0.0	0.0	7.593010751618667	5.567729344199231	0.0	0.0	0.0	0.0	0.0	0.0	0.0	0.0	0.0	0.0	0.0	0.0	0.0	0.0	9.680781350151124	0.0	0.0	6.627386708171169	0.0	0.0	0.0	0.0	6.870686588075094	0.0	10.145962973355884	0.0	4.5450398662093745	0.0	0.0	0.0	4.74410519499614
Metrn	0.0	0.0	0.0	0.0	0.0	0.0	0.0	0.0	0.0	0.0	0.0	0.0	0.0	0.0	0.0	0.0	0.0	0.0	0.0	0.0	0.0	0.0	0.0	0.0	0.0	0.0	0.0	0.0	0.0	0.0	0.0	0.0	0.0	2.681998106764027	0.0	0.0	0.0	0.0	0.0	0.0	0.0	0.0	0.0	0.0	0.0	3.731358949500865	0.0	0.0	0.0
Lmf1	0.0	0.0	0.0	0.0	0.0	0.0	0.0	7.058566877337942	0.0	0.0	0.0	0.0	0.0	0.0	0.0	0.0	0.0	0.0	0.0	0.0	0.0	0.0	0.0	0.0	0.0	0.0	0.0	0.0	0.0	0.0	0.0	0.0	0.0	0.0	0.0	0.0	0.0	0.0	0.0	0.0	0.0	0.0	9.047881781822781	0.0	0.0	0.0	0.0	4.833554893898849	0.0
Narfl	0.0	0.0	0.0	0.0	5.936037144001053	0.0	0.0	7.626181054101998	0.0	7.276711259380836	0.0	0.0	0.0	0.0	0.0	0.0	0.0	0.0	0.0	0.0	0.0	0.0	0.0	0.0	0.0	0.0	0.0	0.0	0.0	0.0	0.0	0.0	0.0	0.0	0.0	0.0	0.0	7.700486073398085	0.0	0.0	0.0	0.0	0.0	5.547044546122979	0.0	0.0	2.0889136727731565	0.0	0.0
Dbf4	3.1903614017019724	0.0	2.8234833710171237	0.0	0.0	0.0	2.9120157257308468	2.257037634536371	2.141643084824773	0.0	0.0	5.759006129192202	2.064545066745755	0.0	1.7070605585346919	3.3292518070381285	8.509313470066793	1.8397367047468591	1.738712303197082	0.0	2.8996903391347866	0.0	0.0	0.0	0.0	1.9838480440893587	0.0	1.8276455921604884	0.0	0.0	0.0	0.0	0.0	0.0	3.5693316155264077	6.217205223496334	0.0	0.0	0.0	0.0	0.0	0.0	0.0	0.0	0.0	5.556308794965606	0.0	0.0	1.655312195624614
Daxx	0.0	0.0	0.0	0.0	0.0	0.0	0.0	0.0	0.0	0.0	0.0	0.0	0.0	2.413079931483054	4.8165685164393235	0.0	0.0	0.0	6.450926612218608	0.0	0.0	0.0	0.0	4.81487942227347	0.0	0.0	0.0	1.8276455921604884	0.0	0.0	0.0	0.0	0.0	7.148257567150936	0.0	0.0	0.0	0.0	0.0	0.0	0.0	7.177588026192074	0.0	0.0	0.0	6.952055985018599	0.0	0.0	0.0
Cd320	0.0	0.0	0.0	0.0	0.0	0.0	0.0	0.0	0.0	0.0	0.0	0.0	0.0	0.0	0.0	0.0	0.0	0.0	0.0	0.0	0.0	0.0	0.0	0.0	0.0	0.0	2.7001858342793037	0.0	0.0	7.116383924557425	0.0	8.335587931116402	9.142212364313107	2.681998106764027	0.0	0.0	2.4732426501674385	0.0	0.0	2.415429870075144	0.0	6.748112383714411	8.9188542840794	7.805251629043998	6.816661818007375	7.327876196838033	5.896682850281942	7.114426243534251	0.0
Ipo4	0.0	0.0	0.0	0.0	0.0	0.0	0.0	4.314728972343728	0.0	0.0	0.0	0.0	2.064545066745755	0.0	0.0	0.0	0.0	5.1098958522983375	0.0	0.0	0.0	0.0	0.0	0.0	0.0	0.0	0.0	3.11248659733475	0.0	3.4074524536833417	0.0	0.0	0.0	0.0	5.4751741059556664	0.0	0.0	0.0	0.0	0.0	6.940488750013828	0.0	0.0	5.881570673223501	5.885011123721781	5.814224285756106	6.181779890025651	0.0	0.0
Tm9sf1	0.0	0.0	0.0	0.0	0.0	0.0	0.0	0.0	0.0	0.0	0.0	0.0	0.0	0.0	6.807129642155858	0.0	0.0	0.0	0.0	0.0	0.0	0.0	0.0	6.775915367416859	0.0	0.0	0.0	0.0	0.0	0.0	0.0	0.0	0.0	0.0	0.0	0.0	0.0	0.0	0.0	0.0	0.0	0.0	0.0	0.0	0.0	0.0	0.0	0.0	0.0
Rec8	0.0	0.0	0.0	0.0	0.0	0.0	0.0	0.0	0.0	0.0	0.0	0.0	0.0	0.0	0.0	0.0	0.0	2.622671282665234	0.0	0.0	0.0	0.0	0.0	0.0	0.0	0.0	0.0	0.0	0.0	0.0	0.0	0.0	0.0	0.0	0.0	0.0	0.0	0.0	0.0	0.0	0.0	0.0	0.0	0.0	0.0	0.0	0.0	0.0	0.0
Irf9	0.0	0.0	0.0	0.0	9.180112334960027	0.0	0.0	0.0	0.0	0.0	0.0	0.0	0.0	0.0	0.0	0.0	0.0	0.0	6.6654350672281035	0.0	8.528929652177386	6.3100067436185725	0.0	7.995423383121178	0.0	0.0	0.0	5.146461313541116	0.0	6.780331672261155	8.841767651880266	0.0	4.558368650268713	6.454160336548493	0.0	8.280332608413966	8.16908819331556	0.0	0.0	7.615190283486444	0.0	5.042127803734259	0.0	0.0	0.0	0.0	0.0	0.0	0.0
Gmpr2	0.0	0.0	0.0	2.792292277041958	6.3989619736004455	0.0	0.0	0.0	0.0	0.0	0.0	0.0	0.0	0.0	0.0	0.0	0.0	0.0	0.0	0.0	0.0	0.0	0.0	8.115823412706462	0.0	0.0	0.0	6.612997970345094	0.0	0.0	8.317520781059452	2.034419710162209	0.0	7.801644198568866	0.0	0.0	0.0	9.004467621765716	0.0	0.0	2.765811652248132	0.0	4.008420207807153	0.0	7.1245227045778226	0.0	2.908534761144562	7.520321550092525	0.0
Mdp1	8.136630608637024	7.277297950782352	0.0	0.0	0.0	8.465516054207685	8.280853422898488	7.924371486863553	9.679540548025708	9.312716362644965	8.017238517591592	7.846921152018736	2.064545066745755	2.413079931483054	6.946113916270748	0.0	7.141209731720382	6.871290626398556	0.0	0.0	0.0	7.8091169055611935	8.52615211801902	8.806330397445057	7.7849780696847395	0.0	7.326131307417502	7.887741701584469	0.0	0.0	0.0	0.0	6.731830823868227	4.811841138438303	9.521151705622556	7.125588713968061	7.552047278245368	8.139232295813686	0.0	9.037571302408216	9.153622755677713	2.6609971000019246	0.0	7.262247212926197	7.920803503890574	0.0	6.802779845866472	0.0	0.0
Dhrs1	2.3403338330830463	0.0	0.0	0.0	6.748877606592382	0.0	0.0	0.0	0.0	0.0	0.0	0.0	0.0	0.0	0.0	0.0	0.0	0.0	0.0	0.0	0.0	0.0	0.0	0.0	0.0	0.0	0.0	0.0	0.0	0.0	0.0	0.0	0.0	0.0	0.0	0.0	0.0	0.0	0.0	0.0	0.0	0.0	0.0	0.0	4.797737501702186	0.0	0.0	0.0	0.0
Tmem161a	0.0	0.0	0.0	0.0	0.0	0.0	0.0	0.0	0.0	0.0	0.0	0.0	0.0	0.0	0.0	0.0	0.0	1.8397367047468591	0.0	0.0	0.0	0.0	6.24761524997875	0.0	0.0	0.0	0.0	0.0	0.0	0.0	0.0	0.0	0.0	0.0	0.0	0.0	0.0	0.0	0.0	0.0	0.0	0.0	0.0	0.0	0.0	0.0	0.0	0.0	4.855435381613211
Armc6	0.0	0.0	0.0	0.0	0.0	0.0	0.0	0.0	0.0	0.0	0.0	0.0	7.433653092930614	0.0	0.0	0.0	0.0	0.0	0.0	0.0	0.0	0.0	0.0	5.723148401003896	0.0	2.788880710928014	0.0	2.6086073766791946	0.0	8.077352668397983	0.0	0.0	0.0	0.0	0.0	0.0	0.0	0.0	0.0	0.0	0.0	0.0	0.0	0.0	5.885011123721781	0.0	0.0	0.0	0.0
Borcs8	0.0	0.0	0.0	0.0	0.0	0.0	0.0	0.0	0.0	0.0	0.0	8.29131799631867	6.639140043181158	7.210305592057718	1.7070605585346919	0.0	0.0	0.0	7.461912108374609	0.0	0.0	6.684316101358752	0.0	0.0	0.0	7.429758949015976	0.0	0.0	0.0	7.082684131255413	7.428306972153696	6.731776453790168	0.0	6.699487464868931	0.0	6.367267872061115	6.953363359632205	6.63770603521335	0.0	0.0	7.352586829589671	0.0	0.0	6.213498581540474	0.0	0.0	0.0	8.00068636043925	0.0
Slc25a42	6.622648601870413	0.0	0.0	0.0	0.0	0.0	0.0	0.0	0.0	0.0	2.261607131876178	0.0	0.0	0.0	0.0	0.0	0.0	0.0	0.0	0.0	0.0	0.0	0.0	0.0	0.0	0.0	0.0	0.0	0.0	0.0	0.0	0.0	0.0	0.0	0.0	0.0	0.0	0.0	0.0	0.0	0.0	0.0	0.0	0.0	0.0	0.0	0.0	0.0	0.0
Ranbp3	0.0	0.0	0.0	0.0	0.0	6.72787043748189	0.0	0.0	0.0	0.0	7.837408559658268	0.0	0.0	0.0	1.7070605585346919	0.0	0.0	0.0	0.0	0.0	0.0	0.0	1.7735002640214386	0.0	0.0	0.0	0.0	6.495616251587939	0.0	0.0	0.0	0.0	8.84471688562312	6.044597195238713	3.5693316155264077	0.0	0.0	7.012870258875595	0.0	0.0	7.934603909456615	0.0	0.0	0.0	0.0	5.354567003142497	0.0	0.0	6.033365820771988
Ndufa11	10.309510230856363	8.85604699600927	0.0	9.63527850895559	6.978214515977086	0.0	0.0	2.257037634536371	10.592003515439805	4.858551295493832	10.0599747785092	8.49101956578566	9.492579534731872	10.238383633635301	9.153557749333858	2.8143307277637253	8.435521256601382	10.36251147976928	10.07484828556305	0.0	8.03155344266799	8.65985167944435	8.970671412258683	9.731221473756808	9.365573114116229	9.135808628205485	9.569555953809294	8.188100952940214	0.0	7.012826867619763	8.317520781059452	10.840915493581111	3.0909465426771403	9.865423725274308	2.686017239666505	9.673381426380953	7.151169274782561	7.012870258875595	0.0	9.268049128055468	10.7417914397025	7.008908192401705	0.0	8.850496168533322	9.723899619377757	0.0	9.114333029694503	9.519341267901474	8.700208379170927
Nr2f6	0.0	0.0	0.0	0.0	0.0	0.0	0.0	0.0	0.0	0.0	0.0	0.0	0.0	0.0	0.0	0.0	0.0	0.0	0.0	0.0	0.0	0.0	0.0	0.0	0.0	0.0	0.0	0.0	0.0	0.0	0.0	0.0	0.0	0.0	0.0	0.0	0.0	0.0	0.0	0.0	0.0	0.0	0.0	0.0	0.0	0.0	5.896682850281942	6.200352023601423	0.0
Use1	5.750461127921178	0.0	0.0	9.093579223447328	8.463858169178659	7.374989242086781	8.280853422898488	0.0	8.983196529181273	10.018790273407998	7.763739930687536	11.148494127694113	8.673933101593162	9.566183015395746	2.467252990542504	7.938839257888701	0.0	0.0	0.0	0.0	7.541197127890954	8.383497249023204	8.29014941769128	8.88374460658701	8.094051580593634	0.0	0.0	7.507950806079725	0.0	7.303555286872695	0.0	7.195143059166382	0.0	9.954765839105548	4.816431740799045	8.586105104831207	0.0	7.354453115804133	5.631750648757636	7.615190283486444	0.0	0.0	0.0	6.942666625156195	8.821354362913306	0.0	0.0	0.0	0.0
Ocel1	0.0	0.0	0.0	0.0	0.0	0.0	0.0	0.0	0.0	0.0	0.0	0.0	0.0	0.0	0.0	0.0	0.0	0.0	7.3213983860242715	0.0	0.0	0.0	6.714375259441371	1.7940440651373777	8.139690265214561	0.0	0.0	0.0	0.0	0.0	0.0	0.0	0.0	0.0	0.0	0.0	0.0	0.0	0.0	0.0	0.0	0.0	0.0	0.0	8.31423692161989	0.0	0.0	0.0	0.0
Braf	0.0	0.0	0.0	0.0	0.0	0.0	0.0	0.0	0.0	0.0	0.0	0.0	0.0	3.2708582679126854	0.0	0.0	0.0	0.0	0.0	0.0	0.0	0.0	0.0	0.0	0.0	0.0	0.0	0.0	0.0	0.0	0.0	0.0	0.0	0.0	0.0	0.0	0.0	0.0	0.0	0.0	0.0	0.0	0.0	0.0	0.0	0.0	0.0	0.0	0.0
Ndufb2	7.757573341545099	4.627123115325958	6.322343390157742	7.895374315542781	0.0	6.097982326660989	0.0	8.227024167839048	0.0	9.519570788317473	6.583178187537182	8.041384014134776	9.211990014723638	8.559839112709398	0.0	8.63016639751537	0.0	7.184369866176674	7.300159358133933	0.0	8.703088884217587	9.016961406264214	4.346999004345846	7.4612157542566555	8.42417403458162	6.706549142815675	8.937809888639709	7.456525011992198	0.0	6.9012576343489	0.0	0.0	0.0	6.044597195238713	7.096805762649289	8.42428051672385	8.862315883803053	2.5677232318554255	9.229252828458185	8.121151054700196	0.0	7.5081101552743075	0.0	5.638224124324252	8.821354362913306	7.182980306247558	7.438597547948552	6.9195465953894875	7.83851583904641
Hltf	5.9533344171298115	0.0	8.835741290677154	0.0	0.0	0.0	8.411036057376773	0.0	0.0	0.0	0.0	0.0	0.0	0.0	0.0	0.0	0.0	6.6667343221848645	6.9644066174601225	0.0	0.0	0.0	0.0	0.0	0.0	0.0	0.0	3.485206936050611	0.0	0.0	0.0	0.0	0.0	0.0	8.147906413482861	0.0	0.0	0.0	0.0	0.0	0.0	0.0	0.0	4.022511742186916	0.0	0.0	0.0	0.0	0.0
Prpf6	4.880165674980173	0.0	0.0	0.0	6.685356869938871	3.9999526624491493	6.88850504751552	0.0	0.0	0.0	0.0	4.387699777910399	0.0	0.0	0.0	0.0	0.0	0.0	0.0	0.0	0.0	0.0	5.396433955440956	0.0	0.0	0.0	0.0	3.781135824074433	0.0	0.0	0.0	0.0	0.0	0.0	0.0	5.071318104394483	4.5707375856469294	0.0	0.0	0.0	6.7973347016189285	0.0	0.0	4.270674362957882	0.0	0.0	0.0	0.0	6.998250737239636
Rgs19	6.044987888340054	0.0	0.0	0.0	0.0	8.638385547258647	2.091985959025512	7.757990646959949	0.0	0.0	0.0	0.0	7.721641654235341	3.80511748476159	0.0	0.0	1.8462308461785821	6.738191259963061	9.06678367253495	0.0	0.0	2.297802761695842	8.312274798239255	6.709427940011298	3.290144002206832	7.995315840155264	0.0	5.511516495397935	0.0	7.416076494262328	0.0	0.0	0.0	2.681998106764027	0.0	0.0	7.947530907582113	7.6658898114419864	7.115299568265849	8.075514504018468	0.0	0.0	0.0	7.724325391505016	0.0	6.952055985018599	0.0	0.0	7.587532253992078
Snrpd1	10.612607073121657	10.092412012401235	8.223306911276119	3.684211868005216	7.832890219360103	10.485275731022226	0.0	0.0	8.02436888636893	0.0	9.598483840171403	7.233587989479411	8.673933101593162	10.175011928964638	8.27161753945049	7.666306490153869	9.832975629505983	9.035150266830659	8.75960105820626	0.0	9.304206765274664	9.54157253868204	9.969232879123858	9.490141177855634	8.810208592483885	0.0	10.49355560797661	10.25079727448735	0.0	7.594060791235136	9.920428528533193	10.891178445496173	0.0	10.41021565484621	9.315002867460922	9.179993841632609	9.233579959984912	10.554840936417515	3.185396382515147	9.782934605030196	8.948691217394481	9.030172235934137	4.008420207807153	9.84415274157923	9.64556827874135	9.55698317867363	9.355592259378508	9.484503866537562	9.806330505561375
Tchp	0.0	0.0	0.0	0.0	0.0	0.0	0.0	0.0	0.0	0.0	0.0	0.0	0.0	0.0	0.0	0.0	0.0	0.0	0.0	0.0	0.0	0.0	0.0	0.0	0.0	0.0	0.0	0.0	0.0	0.0	0.0	0.0	0.0	0.0	0.0	0.0	0.0	0.0	0.0	0.0	0.0	0.0	0.0	0.0	0.0	0.0	0.0	0.0	0.0
Tiam1	0.0	0.0	8.629776109641897	0.0	0.0	0.0	0.0	0.0	7.90619926621931	0.0	9.136215848717942	0.0	0.0	0.0	0.0	0.0	0.0	0.0	0.0	0.0	0.0	4.614856997338233	0.0	0.0	0.0	0.0	0.0	2.8824343399553887	0.0	0.0	0.0	0.0	0.0	0.0	0.0	0.0	0.0	0.0	6.357030229255503	0.0	0.0	0.0	0.0	0.0	0.0	0.0	0.0	0.0	0.0
Tsc2	0.0	0.0	0.0	0.0	0.0	0.0	0.0	0.0	0.0	0.0	0.0	0.0	0.0	0.0	0.0	0.0	0.0	0.0	0.0	0.0	0.0	0.0	0.0	0.0	0.0	0.0	0.0	3.3108499807539364	0.0	0.0	0.0	0.0	9.452058221654198	2.681998106764027	2.686017239666505	0.0	0.0	0.0	0.0	0.0	0.0	6.133832749415433	0.0	2.0180374078426837	0.0	0.0	0.0	0.0	0.0
Puf60	5.750461127921178	0.0	0.0	0.0	0.0	0.0	0.0	4.965355618223369	6.040897252343718	0.0	5.7584511273702885	6.991427210127319	0.0	5.467964641450006	4.256979971876594	0.0	4.443922627051376	7.283244127836044	0.0	0.0	7.3826239450948234	7.025291799221816	7.621500743054563	5.723148401003896	5.488980649343491	6.533243716455979	6.475436753289786	6.152046786449982	0.0	0.0	0.0	0.0	0.0	0.0	5.641490967582528	7.2074767940517	6.6605508159205025	5.65212234949542	0.0	0.0	0.0	7.1235234851541245	0.0	4.830504723587238	7.593702951077883	6.676991512192663	7.383428530467937	5.066757677929836	7.022310192402166
Golga2	0.0	0.0	0.0	0.0	0.0	0.0	0.0	0.0	0.0	0.0	0.0	0.0	0.0	0.0	0.0	0.0	8.569692292791501	0.0	0.0	0.0	8.433273731487288	0.0	0.0	0.0	0.0	0.0	0.0	0.0	0.0	0.0	0.0	0.0	0.0	0.0	0.0	0.0	0.0	0.0	0.0	4.970093844413912	0.0	0.0	0.0	0.0	0.0	0.0	0.0	0.0	0.0
Uck1	3.72165638182928	0.0	0.0	0.0	0.0	0.0	0.0	0.0	0.0	0.0	0.0	6.07559627855141	0.0	0.0	6.44407185198376	0.0	7.059348630122971	0.0	0.0	0.0	0.0	0.0	0.0	0.0	0.0	0.0	0.0	0.0	0.0	0.0	0.0	0.0	3.0909465426771403	0.0	0.0	0.0	6.114649607624971	0.0	0.0	0.0	0.0	0.0	0.0	0.0	0.0	0.0	0.0	0.0	0.0
Ikzf4	0.0	0.0	0.0	0.0	0.0	0.0	0.0	0.0	0.0	0.0	9.377577968959326	7.265088437977668	8.81315874199273	0.0	0.0	9.692873931167032	0.0	0.0	1.738712303197082	0.0	8.396854865734765	6.379529939077867	7.283595430312465	7.243547479568204	0.0	7.273182826581195	7.374741189695608	3.11248659733475	0.0	0.0	8.2528775397018	0.0	0.0	0.0	0.0	7.620071901130402	0.0	0.0	0.0	0.0	0.0	0.0	0.0	6.3812618207985015	0.0	0.0	0.0	0.0	0.0
Mien1	8.565941437962845	0.0	9.68233415500133	0.0	2.493814782172175	9.099297409019325	8.938114672514839	2.257037634536371	8.080011682870142	10.633282624753736	9.202771095100319	9.065728340485071	8.995154558712137	9.137998339045405	7.771061062093308	9.350197336027268	7.825383908632412	9.612080476417045	10.485636885472607	0.0	10.295666373093376	9.791587491978499	0.0	9.060849739208152	7.947775780435378	10.048564788588617	2.7001858342793037	8.783984957258257	0.0	7.686703445203533	8.715523453478973	0.0	0.0	7.445909652720115	0.0	8.280332608413966	9.02245421086304	7.310334465049756	0.0	8.833371858094894	9.492577981493744	7.811454391748372	0.0	0.0	8.671287939756093	7.055579491697659	7.709247009562883	7.239089228559227	6.478105476787674
Axl	0.0	0.0	9.463787129884583	0.0	0.0	0.0	0.0	0.0	7.394201269664359	0.0	0.0	0.0	0.0	0.0	0.0	0.0	0.0	0.0	0.0	0.0	0.0	0.0	0.0	0.0	0.0	8.4623001205003	0.0	0.0	0.0	0.0	0.0	0.0	0.0	0.0	0.0	0.0	0.0	0.0	0.0	0.0	0.0	0.0	0.0	5.638224124324252	0.0	0.0	0.0	0.0	0.0
Tgfb1	5.231808035320695	0.0	0.0	0.0	0.0	0.0	0.0	0.0	0.0	2.50298678733202	0.0	0.0	0.0	0.0	0.0	0.0	0.0	0.0	0.0	0.0	0.0	0.0	0.0	3.071002088950696	0.0	3.302523934003746	0.0	3.6407458158428327	0.0	0.0	0.0	0.0	0.0	0.0	0.0	0.0	0.0	0.0	3.185396382515147	0.0	0.0	0.0	0.0	0.0	0.0	0.0	0.0	0.0	0.0
Ccdc97	0.0	0.0	0.0	0.0	0.0	0.0	0.0	0.0	0.0	0.0	0.0	0.0	0.0	0.0	0.0	0.0	0.0	0.0	0.0	0.0	0.0	0.0	0.0	0.0	0.0	0.0	0.0	0.0	0.0	0.0	0.0	0.0	10.08209472096733	0.0	0.0	0.0	0.0	0.0	8.192259546624447	0.0	0.0	0.0	4.008420207807153	0.0	0.0	0.0	0.0	0.0	0.0
Akap8l	0.0	9.427605495700035	0.0	0.0	0.0	0.0	0.0	0.0	0.0	0.0	6.936026777989097	0.0	0.0	0.0	0.0	4.815200336617585	8.039769956317723	0.0	0.0	0.0	0.0	5.328076430982353	0.0	3.982504187938607	0.0	0.0	0.0	0.0	0.0	0.0	0.0	0.0	0.0	0.0	0.0	0.0	0.0	0.0	0.0	0.0	5.882962190456126	0.0	7.829119163089218	0.0	0.0	0.0	0.0	0.0	0.0
Pdcd2l	0.0	0.0	0.0	0.0	6.476064414309657	0.0	0.0	0.0	0.0	0.0	0.0	6.33506104997099	7.846602853289776	0.0	0.0	0.0	0.0	0.0	0.0	0.0	0.0	0.0	5.883908695872401	0.0	0.0	0.0	0.0	0.0	0.0	0.0	0.0	0.0	8.587020048041706	3.564973394481061	0.0	0.0	2.4732426501674385	0.0	0.0	4.970093844413912	0.0	0.0	0.0	2.0180374078426837	6.872753017151309	0.0	6.670763301026683	0.0	2.8971901526731725
Gtf2f1	7.078081795891748	0.0	0.0	0.0	0.0	3.0874182883042995	0.0	8.280619256124469	0.0	0.0	2.261607131876178	7.669955617580777	7.943057338322333	7.369744406674323	0.0	0.0	1.8462308461785821	6.871290626398556	0.0	0.0	0.0	7.3008863143669105	5.625752237454218	6.131341980435528	7.534684722738671	0.0	0.0	6.631665571177159	0.0	8.411846696912447	0.0	0.0	7.6186372909050375	0.0	0.0	0.0	0.0	0.0	0.0	9.140885804363199	8.065335581221916	0.0	4.008420207807153	7.173579601575431	7.721391278105763	7.055579491697659	8.88529992004425	7.788588493658994	0.0
Clpp	6.941645602709343	0.0	0.0	0.0	5.699307061918895	7.721048934573968	0.0	0.0	2.141643084824773	8.250097272880794	0.0	8.50427960075343	9.22739417523398	8.072632643293629	0.0	2.0061056723646464	0.0	6.194254828644147	7.043222063585402	0.0	9.254188789994	0.0	7.938410775622945	8.798355509853375	0.0	8.736697040674079	8.136692128720956	8.473262053116095	0.0	0.0	0.0	0.0	7.824109079117997	6.842554746493381	0.0	6.627386708171169	0.0	8.434674672208766	0.0	0.0	6.940488750013828	6.239279703931644	10.684931372591329	8.073758837949855	8.835536955090236	8.364280308764021	8.08270747377613	8.360436514658815	7.521542688435807
Alkbh7	6.362539347113312	0.0	9.463787129884583	0.0	0.0	0.0	0.0	0.0	0.0	0.0	0.0	0.0	0.0	0.0	0.0	0.0	0.0	0.0	0.0	0.0	8.368924413637064	0.0	0.0	7.9385078794839545	0.0	7.548393639470462	0.0	0.0	0.0	8.503842773568234	0.0	0.0	0.0	8.300176692919829	0.0	0.0	0.0	0.0	3.185396382515147	5.728394247437092	8.80639014378141	0.0	0.0	0.0	0.0	0.0	0.0	0.0	0.0
Dennd1c	0.0	9.062082690080999	8.538384441304455	0.0	0.0	7.438741650169012	8.568138814116214	4.010811882880795	7.731888365296694	3.36976732326229	0.0	0.0	0.0	0.0	0.0	0.0	8.637081847386849	0.0	0.0	0.0	0.0	0.0	0.0	0.0	0.0	0.0	0.0	0.0	0.0	0.0	0.0	0.0	0.0	0.0	0.0	0.0	0.0	0.0	0.0	0.0	0.0	0.0	0.0	0.0	0.0	0.0	0.0	0.0	0.0
Med6	7.162360435581841	0.0	0.0	2.792292277041958	0.0	0.0	0.0	0.0	0.0	0.0	0.0	0.0	0.0	0.0	0.0	0.0	0.0	0.0	3.6652628750078207	0.0	0.0	0.0	5.625752237454218	0.0	0.0	0.0	0.0	4.330687425751214	0.0	0.0	0.0	0.0	0.0	0.0	0.0	7.89182546490066	0.0	6.405795327409411	0.0	0.0	0.0	0.0	0.0	6.023628160915158	4.5450398662093745	6.540897237271793	0.0	0.0	0.0
Lcp2	7.702339645300331	7.6192782446409595	7.780264240874722	2.792292277041958	10.224272649292173	3.0874182883042995	2.091985959025512	8.49228785785506	0.0	0.0	6.4008039775528465	6.832295830981455	9.44065839006291	0.0	7.6461304809427215	7.6875756946277605	7.087154975885387	6.6667343221848645	9.65294498518931	0.0	1.6572835889069522	9.016961406264214	8.670169280653955	0.0	7.313588471718697	0.0	0.0	5.802602315552821	0.0	7.708963525147837	6.147619438156327	0.0	0.0	8.650659121671435	6.704201540135379	8.731594960362367	0.0	7.518558983678382	0.0	8.562724049664372	8.185198870329893	9.183368213558884	9.98338550274191	6.531533169220243	0.0	6.280958341810533	8.971999058396433	9.443631557474529	0.0
Cse1l	3.1903614017019724	0.0	0.0	0.0	0.0	0.0	0.0	0.0	0.0	0.0	0.0	0.0	6.771128874096875	5.944048376328138	0.0	0.0	8.025469485277162	0.0	8.48630346668442	0.0	6.847667438686592	0.0	5.9418248131552565	0.0	3.290144002206832	5.188464396201707	0.0	7.955990457974456	0.0	5.616289064257832	2.168246758639406	0.0	10.541163307679255	0.0	7.259174812493789	5.6419059903057915	2.4732426501674385	0.0	0.0	0.0	0.0	0.0	0.0	4.4823494312369805	7.17000326353898	6.719645487020762	0.0	0.0	0.0
Naa20	6.498448069195387	0.0	2.8234833710171237	0.0	2.493814782172175	0.0	7.882403838567527	7.319796377252671	8.00533394334257	3.36976732326229	0.0	7.440883580562441	0.0	0.0	0.0	6.137302290392833	0.0	0.0	0.0	0.0	4.007154642208503	8.25989617790923	5.625752237454218	0.0	0.0	0.0	7.857682239213266	4.795482249427274	0.0	7.855850193547711	6.147619438156327	8.264730367771906	0.0	5.470521483880626	4.113203037050467	6.847692966366429	6.451296686854798	0.0	0.0	7.737446233687171	0.0	0.0	0.0	4.830504723587238	6.6339814251897415	0.0	6.305653699610341	7.006308239602652	7.571315673968554
Prkra	0.0	8.87438611431177	2.8234833710171237	0.0	0.0	0.0	0.0	0.0	0.0	0.0	0.0	0.0	0.0	0.0	0.0	0.0	0.0	0.0	0.0	0.0	0.0	0.0	0.0	0.0	0.0	0.0	0.0	0.0	0.0	0.0	0.0	0.0	0.0	0.0	0.0	0.0	0.0	0.0	0.0	0.0	0.0	0.0	0.0	2.827950791303735	0.0	0.0	0.0	0.0	0.0
Plekha3	0.0	0.0	0.0	0.0	0.0	0.0	0.0	0.0	0.0	0.0	0.0	6.21115382397735	5.941983998374568	5.725556266047405	0.0	0.0	0.0	0.0	0.0	0.0	0.0	0.0	0.0	5.424705632349036	0.0	1.9838480440893587	0.0	5.8351816185083	0.0	0.0	0.0	0.0	6.101922091983007	0.0	0.0	0.0	0.0	0.0	0.0	0.0	6.870686588075094	0.0	0.0	6.75169600244224	6.088203343159546	6.878668531740024	6.884523931858861	0.0	0.0
Ykt6	7.457467209401143	0.0	0.0	0.0	0.0	8.58303240572721	0.0	0.0	0.0	0.0	8.177116903277696	0.0	0.0	2.413079931483054	7.31783266342762	0.0	0.0	6.244201350307894	6.152206665214893	0.0	1.6572835889069522	2.297802761695842	0.0	7.801592328275332	0.0	7.429758949015976	0.0	6.961788878704191	0.0	3.4074524536833417	2.168246758639406	0.0	0.0	0.0	0.0	0.0	0.0	0.0	0.0	0.0	7.402908482661761	0.0	0.0	7.824793271005633	0.0	4.279651527181624	0.0	6.150426468246057	0.0
Baz1b	6.941645602709343	0.0	4.97239277720521	0.0	5.699307061918895	0.0	0.0	0.0	0.0	0.0	7.517056559205368	0.0	0.0	0.0	0.0	0.0	0.0	0.0	0.0	0.0	0.0	0.0	3.4162043071295476	0.0	0.0	0.0	0.0	0.0	0.0	0.0	0.0	0.0	0.0	0.0	0.0	0.0	0.0	0.0	0.0	0.0	0.0	0.0	0.0	0.0	7.6589593144631785	0.0	0.0	0.0	0.0
Pex6	0.0	0.0	0.0	0.0	0.0	0.0	0.0	0.0	0.0	8.37707608078312	0.0	0.0	2.064545066745755	0.0	0.0	0.0	0.0	6.6667343221848645	0.0	0.0	0.0	0.0	0.0	0.0	0.0	0.0	0.0	4.135225072707289	0.0	0.0	7.742685806521939	0.0	0.0	0.0	6.704201540135379	0.0	0.0	0.0	0.0	0.0	0.0	0.0	0.0	0.0	0.0	0.0	6.716124411106797	0.0	0.0
Mrpl2	5.637215406372367	0.0	0.0	9.045839711118287	2.493814782172175	0.0	0.0	0.0	0.0	0.0	0.0	7.168445449855729	0.0	0.0	0.0	0.0	0.0	5.567729344199231	0.0	0.0	0.0	0.0	0.0	0.0	0.0	6.967279468503607	3.5846874578540233	7.670238954863617	0.0	3.788091705598238	2.168246758639406	0.0	0.0	0.0	0.0	0.0	0.0	0.0	8.664809000239755	5.946894032979517	0.0	0.0	0.0	0.0	0.0	7.964067923658234	0.0	0.0	7.72581966610946
Mea1	4.10909241479802	0.0	7.655329843287278	0.0	0.0	3.0874182883042995	0.0	7.598309855032743	9.24899604681452	0.0	0.0	9.056756383838048	6.084137214419085	6.770201870337577	6.946113916270748	7.884617593570572	8.081840039832693	1.8397367047468591	8.327417461887649	0.0	0.0	6.790228959150508	7.603670408687931	7.171283481106557	0.0	0.0	0.0	7.424765995734682	0.0	2.071617759585059	0.0	0.0	7.312261718239277	8.324761170320404	0.0	0.0	8.191729951061617	7.95091468361088	8.41394716661945	0.0	7.631136157434225	0.0	0.0	7.29063208527197	7.17000326353898	6.442467865754231	6.4197272906222675	5.9893628895252045	5.985215563575803
Grin2d	0.0	0.0	0.0	0.0	0.0	6.826498438731979	0.0	0.0	0.0	0.0	0.0	0.0	0.0	7.406995430899107	0.0	0.0	0.0	7.677905015931405	3.6652628750078207	0.0	0.0	0.0	6.8716411788013945	0.0	0.0	0.0	0.0	5.8351816185083	0.0	0.0	0.0	2.034419710162209	0.0	0.0	0.0	0.0	5.6747417589035285	0.0	0.0	6.22286885770727	0.0	0.0	0.0	0.0	5.771566836173945	0.0	5.896682850281942	0.0	0.0
Kdelr1	3.72165638182928	0.0	0.0	5.409087786556184	0.0	0.0	0.0	4.779292639693718	6.2494102504088245	0.0	6.583178187537182	7.846921152018736	5.607191436408407	5.319578694587702	0.0	2.0061056723646464	0.0	0.0	6.411856264072444	0.0	1.6572835889069522	8.08363217650692	0.0	3.7376089864477025	0.0	0.0	6.179613179686869	6.686261420684143	0.0	7.303555286872695	0.0	2.034419710162209	4.0037011537088425	0.0	5.287154844724642	8.389617525488918	5.3914976972215065	6.023998185131302	0.0	6.454433883836614	6.3613871827140365	0.0	0.0	0.0	3.3129538343457203	4.839639144161071	0.0	7.4394769334493605	3.55453572636028
Ggct	0.0	0.0	0.0	0.0	0.0	0.0	0.0	0.0	0.0	0.0	0.0	0.0	8.274974389297206	2.413079931483054	0.0	8.49192828483684	0.0	7.483669410389256	0.0	0.0	0.0	0.0	0.0	0.0	0.0	0.0	0.0	0.0	0.0	0.0	0.0	0.0	0.0	0.0	0.0	0.0	0.0	7.5568260647605445	0.0	0.0	0.0	0.0	0.0	7.47507520496516	0.0	0.0	0.0	0.0	0.0
Btbd6	0.0	0.0	0.0	0.0	6.618910036646859	0.0	0.0	0.0	0.0	0.0	0.0	0.0	0.0	0.0	0.0	0.0	0.0	0.0	0.0	0.0	0.0	0.0	0.0	0.0	0.0	0.0	0.0	0.0	0.0	0.0	0.0	0.0	0.0	0.0	0.0	0.0	0.0	0.0	0.0	0.0	0.0	0.0	0.0	0.0	0.0	0.0	0.0	0.0	0.0
Nudt14	7.959515635458359	0.0	0.0	0.0	0.0	8.121483205205394	0.0	7.73257456410009	0.0	2.50298678733202	0.0	0.0	0.0	0.0	0.0	0.0	0.0	0.0	0.0	0.0	0.0	0.0	1.7735002640214386	7.520590056788855	0.0	0.0	0.0	0.0	0.0	0.0	0.0	0.0	0.0	0.0	0.0	0.0	0.0	0.0	0.0	0.0	0.0	0.0	0.0	0.0	0.0	0.0	0.0	0.0	0.0
Epdr1	4.880165674980173	0.0	0.0	2.792292277041958	0.0	0.0	0.0	0.0	0.0	0.0	0.0	0.0	6.38816426707345	0.0	0.0	0.0	0.0	0.0	0.0	0.0	0.0	0.0	0.0	0.0	0.0	0.0	0.0	0.0	0.0	0.0	0.0	0.0	0.0	0.0	0.0	0.0	0.0	0.0	0.0	0.0	0.0	0.0	0.0	0.0	0.0	0.0	0.0	0.0	0.0
Flii	0.0	10.06871784600251	0.0	0.0	0.0	0.0	0.0	4.314728972343728	0.0	0.0	0.0	0.0	8.118540296088923	0.0	0.0	0.0	6.600463702884867	2.622671282665234	3.002183056053074	0.0	0.0	4.8288134445505255	0.0	0.0	0.0	7.926878861504851	0.0	0.0	0.0	0.0	0.0	0.0	7.50377166701878	0.0	0.0	0.0	0.0	0.0	0.0	6.93515270809389	0.0	0.0	0.0	6.667618262899588	0.0	7.242695998383925	0.0	0.0	6.61096732405133
Top3a	0.0	0.0	0.0	0.0	0.0	10.016757842983449	0.0	2.257037634536371	0.0	0.0	0.0	0.0	0.0	0.0	0.0	0.0	0.0	0.0	0.0	0.0	0.0	0.0	0.0	0.0	0.0	0.0	0.0	0.0	0.0	0.0	0.0	0.0	0.0	0.0	0.0	0.0	0.0	6.773891813407568	3.185396382515147	6.883121860395265	0.0	0.0	0.0	0.0	0.0	0.0	0.0	0.0	0.0
Atg4d	0.0	0.0	0.0	0.0	0.0	0.0	0.0	0.0	0.0	0.0	0.0	5.230496489244942	0.0	0.0	0.0	0.0	0.0	0.0	0.0	0.0	0.0	6.160022605959699	0.0	0.0	0.0	0.0	0.0	0.0	0.0	0.0	0.0	0.0	0.0	0.0	0.0	0.0	0.0	0.0	0.0	0.0	0.0	6.748112383714411	0.0	0.0	0.0	0.0	0.0	5.9893628895252045	0.0
Qtrt1	0.0	8.892495034248375	8.928653334176648	0.0	0.0	0.0	0.0	0.0	0.0	0.0	0.0	0.0	0.0	0.0	0.0	7.7291959091320415	0.0	0.0	0.0	0.0	0.0	0.0	7.621500743054563	7.4612157542566555	0.0	0.0	6.285106016679442	6.886066853750046	0.0	0.0	0.0	7.976265764280124	0.0	0.0	0.0	0.0	8.098949456869814	0.0	0.0	0.0	0.0	0.0	11.183277482343462	0.0	0.0	6.84052569609478	0.0	6.658893713479617	0.0
Hdgfl2	0.0	0.0	0.0	0.0	0.0	0.0	0.0	6.9302981285414775	2.141643084824773	0.0	0.0	0.0	0.0	0.0	0.0	0.0	0.0	0.0	0.0	0.0	0.0	0.0	0.0	0.0	0.0	7.000958645157276	0.0	1.1857312316655868	0.0	7.048178281147693	0.0	7.13284479800434	0.0	0.0	0.0	0.0	0.0	0.0	0.0	0.0	0.0	0.0	0.0	3.722607772991856	0.0	0.0	6.923722250191594	0.0	7.303266427191002
Adprh	5.379966787873492	0.0	0.0	0.0	0.0	0.0	9.741461101373769	6.577462633730826	9.409636998437238	2.50298678733202	0.0	0.0	0.0	0.0	7.233491690677069	7.127017877592398	0.0	0.0	0.0	0.0	0.0	8.416950493450003	0.0	0.0	7.6014452154002115	1.9838480440893587	0.0	0.0	0.0	0.0	7.960746561940108	5.470930800624347	0.0	5.921051849764244	0.0	0.0	0.0	0.0	0.0	7.615190283486444	0.0	7.067353744894291	11.31731531169247	5.954347203495265	0.0	7.120685748439184	0.0	0.0	6.73261870177934
Tmem39a	3.1903614017019724	0.0	0.0	0.0	0.0	0.0	0.0	0.0	0.0	0.0	0.0	0.0	0.0	2.413079931483054	7.276278418422614	0.0	0.0	5.1098958522983375	0.0	0.0	0.0	6.935808341412919	0.0	0.0	0.0	0.0	8.346214605707397	0.0	0.0	0.0	0.0	0.0	0.0	5.470521483880626	6.913817690988952	5.860164934266094	0.0	6.487311886839315	0.0	7.372619529170621	6.720052619897496	0.0	0.0	4.666903920771052	0.0	0.0	0.0	0.0	0.0
Timmdc1	0.0	0.0	0.0	0.0	0.0	0.0	3.4316278204332793	0.0	0.0	0.0	0.0	0.0	0.0	6.133761285555996	0.0	0.0	0.0	0.0	0.0	0.0	0.0	0.0	0.0	0.0	0.0	0.0	0.0	0.0	0.0	0.0	0.0	3.36313429098927	0.0	0.0	0.0	0.0	0.0	6.9567334994561865	0.0	0.0	0.0	0.0	0.0	0.0	0.0	0.0	0.0	0.0	0.0
Mcm2	7.730220805596637	0.0	0.0	2.792292277041958	0.0	0.0	0.0	0.0	0.0	0.0	0.0	0.0	0.0	0.0	0.0	0.0	0.0	0.0	0.0	0.0	0.0	0.0	0.0	7.801592328275332	0.0	0.0	0.0	0.0	0.0	0.0	0.0	0.0	0.0	0.0	0.0	0.0	0.0	0.0	0.0	0.0	0.0	0.0	0.0	0.0	0.0	0.0	0.0	0.0	0.0
Tpra1	0.0	0.0	0.0	0.0	0.0	0.0	0.0	0.0	0.0	0.0	0.0	0.0	0.0	0.0	0.0	0.0	0.0	0.0	0.0	0.0	0.0	0.0	0.0	6.449148085089169	0.0	4.786554711629391	0.0	3.781135824074433	0.0	0.0	0.0	0.0	0.0	0.0	0.0	0.0	0.0	5.787015417464818	0.0	0.0	4.597246371745822	0.0	0.0	6.433110998927002	5.36530574669298	0.0	0.0	0.0	0.0
Nab1	0.0	0.0	0.0	0.0	0.0	0.0	0.0	0.0	0.0	0.0	0.0	6.604995168434492	0.0	0.0	0.0	0.0	0.0	0.0	0.0	0.0	0.0	0.0	0.0	0.0	0.0	0.0	0.0	7.115584267518076	0.0	0.0	2.168246758639406	0.0	0.0	0.0	0.0	0.0	0.0	0.0	0.0	7.1263233787656395	2.765811652248132	0.0	0.0	0.0	0.0	0.0	5.436481343578912	0.0	5.311010497630055
Adgre5	0.0	9.591766681367943	8.910543463130047	0.0	6.8680983169464636	0.0	6.720101325219269	0.0	7.58577391605481	8.455916201911972	8.846197714818832	0.0	0.0	2.413079931483054	0.0	0.0	0.0	0.0	0.0	0.0	0.0	0.0	0.0	0.0	0.0	8.696151679969079	0.0	0.0	0.0	0.0	0.0	0.0	0.0	0.0	0.0	0.0	0.0	0.0	0.0	0.0	0.0	0.0	0.0	0.0	0.0	0.0	0.0	0.0	3.262982387313835
Il17ra	0.0	0.0	8.651747231429628	0.0	0.0	7.558370487700249	0.0	0.0	8.345188328191846	0.0	8.371502530424483	0.0	0.0	2.413079931483054	7.297205147697715	3.3292518070381285	0.0	0.0	0.0	0.0	4.6262304404407395	0.0	0.0	0.0	8.530789209944626	0.0	0.0	0.0	0.0	3.788091705598238	0.0	0.0	0.0	0.0	4.507247610376197	0.0	0.0	0.0	4.103839157258589	0.0	2.765811652248132	3.542183800299692	8.443582166291051	5.110762733388037	4.238479373471373	8.337142228002412	0.0	6.8586641078414745	0.0
Kcnn1	0.0	0.0	0.0	0.0	0.0	0.0	0.0	0.0	0.0	0.0	0.0	0.0	0.0	2.413079931483054	0.0	0.0	0.0	0.0	0.0	0.0	0.0	0.0	0.0	0.0	0.0	0.0	0.0	0.0	0.0	0.0	0.0	0.0	0.0	0.0	0.0	0.0	0.0	0.0	0.0	0.0	0.0	0.0	0.0	0.0	0.0	0.0	0.0	0.0	0.0
Arrdc2	0.0	0.0	0.0	0.0	0.0	0.0	0.0	0.0	0.0	0.0	0.0	0.0	0.0	0.0	0.0	0.0	0.0	0.0	0.0	0.0	0.0	0.0	0.0	0.0	0.0	0.0	0.0	0.0	0.0	0.0	0.0	0.0	0.0	0.0	0.0	0.0	0.0	0.0	0.0	0.0	0.0	0.0	0.0	0.0	0.0	0.0	0.0	0.0	0.0
Map2k7	0.0	8.740829207549877	0.0	0.0	0.0	8.465516054207685	0.0	0.0	0.0	2.50298678733202	0.0	0.0	0.0	0.0	0.0	0.0	0.0	3.127359389225619	0.0	0.0	0.0	6.445856290331648	0.0	0.0	7.7263569081501675	0.0	0.0	0.0	0.0	0.0	0.0	0.0	0.0	0.0	5.925733220022484	0.0	0.0	0.0	0.0	0.0	0.0	6.020066603188069	0.0	6.483161229337554	0.0	0.0	0.0	0.0	0.0
Timm44	0.0	0.0	0.0	0.0	0.0	0.0	0.0	0.0	0.0	0.0	8.371502530424483	7.669955617580777	0.0	0.0	0.0	0.0	0.0	8.030800330427349	0.0	0.0	0.0	0.0	7.472277938525218	6.839473200083078	3.290144002206832	0.0	0.0	5.867041425376712	0.0	0.0	0.0	0.0	0.0	0.0	0.0	6.847692966366429	9.255239260948766	8.139232295813686	0.0	8.052143202891251	0.0	7.549703879985573	4.008420207807153	6.433110998927002	0.0	7.271651813561055	7.171808784641585	0.0	7.603568576231934
Ap2a2	0.0	0.0	2.8234833710171237	0.0	0.0	0.0	0.0	0.0	0.0	0.0	0.0	0.0	7.74323470908886	0.0	0.0	0.0	0.0	0.0	5.948873192089417	0.0	0.0	0.0	0.0	0.0	0.0	0.0	0.0	0.0	0.0	0.0	0.0	0.0	6.2518232019422	0.0	0.0	0.0	0.0	2.5677232318554255	0.0	0.0	0.0	0.0	0.0	4.270674362957882	0.0	3.731358949500865	0.0	0.0	0.0
Pnkp	8.094348358309164	0.0	0.0	7.999288164160417	2.493814782172175	0.0	0.0	0.0	7.684808848599511	5.575487111054049	0.0	0.0	0.0	2.413079931483054	6.44407185198376	0.0	0.0	0.0	0.0	0.0	0.0	0.0	6.714375259441371	0.0	0.0	0.0	9.175873618464756	0.0	0.0	0.0	0.0	0.0	4.558368650268713	0.0	0.0	0.0	0.0	0.0	0.0	0.0	0.0	0.0	6.736815811485436	0.0	0.0	6.336828110916916	6.802779845866472	6.098711077588815	0.0
Med25	5.750461127921178	8.326915361665563	6.7051182651486	0.0	0.0	0.0	0.0	0.0	0.0	0.0	0.0	0.0	0.0	0.0	0.0	0.0	0.0	0.0	2.5045550729219763	0.0	0.0	5.992617332514636	0.0	6.365259539855442	0.0	4.933321005250604	0.0	0.0	0.0	0.0	0.0	0.0	0.0	0.0	7.537619825388044	5.071318104394483	5.9113982629875075	0.0	0.0	0.0	0.0	0.0	0.0	0.0	0.0	0.0	0.0	0.0	2.4059452486435475
Bcam	0.0	0.0	0.0	0.0	0.0	0.0	0.0	0.0	0.0	0.0	0.0	2.1117487297679003	0.0	0.0	0.0	0.0	0.0	0.0	0.0	0.0	0.0	0.0	0.0	0.0	0.0	0.0	0.0	0.0	0.0	0.0	0.0	0.0	0.0	0.0	0.0	0.0	0.0	0.0	0.0	0.0	2.765811652248132	0.0	0.0	0.0	0.0	0.0	0.0	0.0	0.0
Clptm1	4.10909241479802	0.0	0.0	0.0	0.0	0.0	0.0	0.0	0.0	4.298241184776938	4.970947005384806	0.0	0.0	0.0	5.601813384734641	6.36558823878698	3.5087307466271187	3.796725949794037	0.0	0.0	0.0	0.0	0.0	0.0	0.0	0.0	0.0	0.0	0.0	0.0	0.0	0.0	5.270631703198453	0.0	2.686017239666505	0.0	2.4732426501674385	0.0	0.0	0.0	0.0	0.0	0.0	2.827950791303735	3.3129538343457203	0.0	0.0	0.0	2.8971901526731725
Relb	0.0	0.0	0.0	0.0	0.0	0.0	0.0	0.0	0.0	0.0	7.974338530990953	7.71627329229284	7.6085449970371	2.413079931483054	8.26100487569565	0.0	0.0	0.0	0.0	0.0	0.0	0.0	8.047951896577331	8.273711793062096	3.290144002206832	9.000833239652192	0.0	7.242457911425251	0.0	0.0	0.0	0.0	4.558368650268713	7.445909652720115	0.0	7.558990163948417	7.055653776934936	3.440614880451956	6.0394954897146045	7.17040455125886	0.0	5.89655528324399	9.472491504933588	0.0	0.0	6.9158288450088055	8.246254531676495	0.0	6.923567022384962
Tomm40	3.72165638182928	0.0	0.0	0.0	0.0	0.0	0.0	0.0	0.0	0.0	7.022796388448847	0.0	8.494580880353428	0.0	0.0	6.996755976917508	0.0	0.0	1.738712303197082	0.0	7.933259459079751	0.0	8.174127170422482	6.639727743063078	0.0	0.0	8.871605828808079	6.2028650768735405	0.0	7.2739981894417305	0.0	4.291270194913352	0.0	0.0	6.163085473634615	0.0	9.455629973638983	7.734272098373886	8.974460943688845	8.098513223586167	0.0	5.258251373275655	4.008420207807153	7.0461848209002165	7.525354479444664	8.96117620268125	8.099922112177698	8.382229936961417	8.052238482684405
Hbp1	0.0	0.0	0.0	0.0	5.2502502717117565	0.0	2.091985959025512	0.0	0.0	6.759918620084203	0.0	0.0	0.0	0.0	0.0	0.0	0.0	0.0	0.0	0.0	0.0	0.0	0.0	0.0	0.0	0.0	0.0	0.0	0.0	0.0	0.0	0.0	0.0	6.158392206216261	0.0	0.0	0.0	4.372598498533055	0.0	0.0	0.0	0.0	4.008420207807153	0.0	0.0	0.0	0.0	0.0	0.0
Prkar2b	6.893140645281741	0.0	0.0	0.0	0.0	6.507744701638496	0.0	0.0	0.0	0.0	0.0	0.0	0.0	0.0	0.0	0.0	0.0	0.0	0.0	0.0	0.0	0.0	0.0	0.0	0.0	0.0	0.0	0.0	0.0	0.0	0.0	0.0	0.0	0.0	0.0	0.0	0.0	0.0	0.0	0.0	0.0	0.0	0.0	0.0	0.0	0.0	0.0	0.0	0.0
Cdkn1b	4.665915064250073	0.0	0.0	0.0	7.0805186519571	3.0874182883042995	0.0	0.0	8.080011682870142	8.061284383981251	0.0	0.0	0.0	0.0	0.0	0.0	0.0	0.0	0.0	0.0	0.0	0.0	0.0	0.0	0.0	0.0	0.0	0.0	0.0	0.0	0.0	0.0	0.0	0.0	0.0	0.0	0.0	0.0	0.0	0.0	0.0	0.0	0.0	0.0	0.0	0.0	0.0	0.0	0.0
Klf4	0.0	0.0	0.0	0.0	0.0	0.0	0.0	0.0	0.0	0.0	0.0	0.0	0.0	0.0	0.0	0.0	0.0	3.5005200966774517	0.0	0.0	0.0	0.0	0.0	0.0	0.0	0.0	0.0	6.495616251587939	0.0	0.0	0.0	0.0	0.0	0.0	0.0	0.0	0.0	0.0	5.631750648757636	0.0	0.0	0.0	0.0	0.0	0.0	0.0	0.0	0.0	0.0
Ap1m1	0.0	0.0	0.0	0.0	7.467938403172949	0.0	0.0	0.0	0.0	0.0	0.0	0.0	0.0	0.0	0.0	0.0	0.0	6.5122370623139005	0.0	0.0	7.622301375111389	6.3100067436185725	0.0	0.0	0.0	0.0	0.0	0.0	0.0	0.0	0.0	0.0	0.0	0.0	4.113203037050467	0.0	0.0	4.934157119940727	0.0	0.0	0.0	6.4295356850276475	0.0	0.0	6.1799868123875425	6.390614691729398	0.0	5.267457698824316	1.655312195624614
Rab8a	7.935765488758751	9.591766681367943	0.0	0.0	7.0805186519571	7.614659608296498	7.9410529417586915	8.053145371256798	7.364632587382816	8.566643144076417	0.0	0.0	0.0	0.0	5.730472373942275	8.796019373447496	8.213823177923699	8.030800330427349	6.450926612218608	0.0	0.0	7.3008863143669105	0.0	6.775915367416859	0.0	6.665135187791668	8.321628983274381	7.864255287908828	0.0	6.648334720546911	7.766036132148621	0.0	0.0	0.0	0.0	0.0	9.166579881963623	2.5677232318554255	0.0	7.707839724676794	5.733672881885058	0.0	0.0	8.667796793179404	7.338814705102995	2.025172125417593	0.0	7.500531132479455	6.033365820771988
Hmgn2	10.824666307028142	0.0	4.265743252275663	7.744044332367024	2.493814782172175	0.0	0.0	5.534842087747407	4.987038323072672	0.0	9.025000411207866	6.832295830981455	6.771128874096875	8.267504004147659	8.055277337496412	7.330012560016956	5.410393097721665	8.61866424556146	8.184052474622334	0.0	10.443592712083207	7.562395027275232	6.747229846009639	7.879254464328605	8.810208592483885	6.282479515555944	8.191993791022423	7.615021570840757	0.0	3.4074524536833417	8.424112933386764	6.111130298011419	5.934620270485459	7.25444613671861	8.837845140433478	8.838267720524252	6.84326305531402	8.962322821134782	0.0	4.75535252250914	8.843302767800614	7.87827663408468	0.0	6.271614409314357	6.497929774317567	5.354567003142497	0.0	0.0	5.2306844817500515
Fam32a	6.498448069195387	0.0	0.0	2.792292277041958	7.176046110677226	8.792739914712433	0.0	5.942078867662059	6.040897252343718	0.0	0.0	8.004532037764891	5.170454912203917	7.704960979624032	0.0	0.0	1.8462308461785821	7.695964294649766	8.928291193826572	0.0	0.0	0.0	4.908135157106498	8.477237300647781	8.661694505359595	5.909517285247627	9.306901233463048	6.631665571177159	0.0	8.127794546048426	6.465471853888578	9.164572991232266	0.0	3.564973394481061	5.287154844724642	7.2074767940517	0.0	9.018246668171983	0.0	7.549944144906735	0.0	0.0	0.0	0.0	4.797737501702186	7.8534987492187955	5.323777649428415	6.468286817435576	5.459374871067972
Stard3nl	6.842947992434699	0.0	0.0	0.0	0.0	0.0	0.0	0.0	7.206952372269873	0.0	0.0	0.0	0.0	0.0	7.435763103496891	0.0	0.0	6.142516940941507	0.0	0.0	0.0	0.0	6.9011370753505	0.0	7.841309988486115	0.0	0.0	0.0	0.0	0.0	0.0	0.0	0.0	0.0	0.0	0.0	6.524472684427057	5.337348747848747	0.0	0.0	0.0	6.4295356850276475	0.0	0.0	5.36530574669298	6.032949187123132	0.0	0.0	1.655312195624614
Stk11	6.561884464327573	0.0	0.0	0.0	0.0	0.0	0.0	0.0	0.0	0.0	0.0	0.0	0.0	0.0	0.0	0.0	0.0	0.0	0.0	0.0	0.0	0.0	0.0	0.0	0.0	0.0	0.0	0.0	0.0	0.0	0.0	0.0	6.830461314161274	0.0	0.0	0.0	0.0	3.9805912658522264	0.0	0.0	8.627492882792543	0.0	0.0	0.0	0.0	7.484488235500563	4.110311504717354	0.0	8.175366932142353
Atp5d	8.846287647752366	9.86369804571839	9.29256450655053	10.628981302865798	0.0	8.816933241773388	10.802556722713684	8.716270518646699	10.116485659585496	3.907441889594227	9.85649072391064	9.878308613500915	9.71103778058051	9.224006527332135	8.373659467121092	8.962315122636987	9.065261915919745	9.903843932473729	10.139056400761309	0.0	2.8996903391347866	10.502156311332827	8.428247284718871	9.40342237997405	8.348452188515425	9.931186805338362	8.888443832615035	9.571321918670204	0.0	7.835760023089967	10.642150211403381	0.0	8.796728965528303	9.906720829916086	10.051062153940777	9.911898743228882	9.0097677097665	8.260125865957326	8.90305351031932	10.00610698227324	9.804778015549953	10.661518804977588	0.0	8.271849325227576	10.87496408583307	8.364280308764021	9.73194021852266	8.269813497533146	8.27885613914894
Ppp5c	0.0	0.0	0.0	0.0	0.0	0.0	0.0	0.0	0.0	0.0	0.0	0.0	0.0	4.194119062693325	5.128220739233731	0.0	5.222585926685431	0.0	0.0	0.0	0.0	0.0	0.0	6.808044259953006	0.0	0.0	0.0	4.922202252107272	0.0	0.0	5.641741283876214	0.0	0.0	2.681998106764027	0.0	0.0	4.5707375856469294	4.68052987452671	0.0	4.970093844413912	0.0	6.020066603188069	0.0	0.0	5.36530574669298	0.0	3.4279853474698334	0.0	0.0
Cdk12	3.1903614017019724	0.0	0.0	0.0	3.8970430019174156	0.0	0.0	0.0	0.0	0.0	8.68259926205737	0.0	0.0	0.0	0.0	0.0	0.0	0.0	0.0	0.0	0.0	6.684316101358752	0.0	0.0	0.0	0.0	0.0	0.0	0.0	0.0	7.718951324743077	0.0	0.0	0.0	4.113203037050467	4.113602074390048	0.0	0.0	0.0	0.0	0.0	0.0	0.0	7.918717861780026	6.567558779595627	2.836087478403037	0.0	0.0	4.9587864750887825
Lipe	0.0	0.0	0.0	0.0	0.0	0.0	0.0	0.0	0.0	0.0	0.0	0.0	0.0	0.0	0.0	0.0	0.0	0.0	0.0	0.0	0.0	0.0	0.0	0.0	0.0	0.0	0.0	0.0	0.0	0.0	0.0	0.0	0.0	0.0	0.0	0.0	0.0	0.0	0.0	0.0	0.0	0.0	0.0	0.0	0.0	0.0	0.0	0.0	0.0
Pafah1b2	4.665915064250073	0.0	2.8234833710171237	9.414979062955249	0.0	0.0	0.0	0.0	0.0	7.873006522317867	0.0	0.0	0.0	8.923396934473327	5.128220739233731	0.0	0.0	8.924622594784799	7.189004509437203	0.0	1.6572835889069522	0.0	6.05111658292426	8.526344964546164	7.313588471718697	0.0	0.0	7.615021570840757	0.0	7.569939795350629	0.0	0.0	0.0	5.636826676013556	0.0	0.0	0.0	6.319395546705229	5.8499803517537945	0.0	0.0	0.0	0.0	5.804927001144304	5.771566836173945	6.719645487020762	6.884523931858861	0.0	7.571315673968554
Cnot11	3.72165638182928	0.0	0.0	0.0	0.0	0.0	0.0	0.0	0.0	0.0	0.0	0.0	0.0	0.0	7.694256050677162	0.0	0.0	6.629633251893217	0.0	0.0	0.0	0.0	6.152708784874061	1.7940440651373777	0.0	0.0	0.0	0.0	0.0	0.0	0.0	0.0	0.0	0.0	0.0	0.0	0.0	0.0	0.0	0.0	0.0	7.465281569832916	0.0	0.0	6.926744790930238	0.0	6.305653699610341	0.0	4.491797609841696
Slc2a3	0.0	0.0	0.0	0.0	0.0	3.0874182883042995	4.114094391146055	0.0	0.0	0.0	0.0	0.0	0.0	0.0	0.0	0.0	1.8462308461785821	4.435333606932672	0.0	0.0	0.0	5.698276312167442	0.0	0.0	0.0	0.0	0.0	0.0	0.0	0.0	0.0	2.846625377522831	4.558368650268713	0.0	4.113203037050467	0.0	0.0	2.5677232318554255	0.0	0.0	4.907204418263032	0.0	0.0	0.0	0.0	0.0	0.0	0.0	3.262982387313835
Foxj2	0.0	0.0	0.0	0.0	0.0	0.0	0.0	0.0	0.0	0.0	0.0	0.0	0.0	0.0	0.0	0.0	0.0	0.0	0.0	0.0	0.0	0.0	0.0	0.0	0.0	0.0	0.0	1.8276455921604884	0.0	0.0	0.0	0.0	0.0	0.0	0.0	0.0	0.0	0.0	0.0	0.0	0.0	0.0	0.0	0.0	0.0	0.0	0.0	0.0	0.0
Sri	9.185322272169065	8.379222313217822	7.007336695981541	2.792292277041958	9.580047216137071	8.434577880131275	9.216573384296067	8.943721045639535	9.058999181422159	7.843985764742879	8.993119517868445	7.761150079389701	7.294326705746979	5.725556266047405	9.4943633155745	8.241727893165217	9.34407160303728	8.34877381431032	10.23451370177479	0.0	7.1398004024122335	9.294007954214717	9.011813068982496	7.420230376364707	8.226852166415771	8.533070288121772	7.326131307417502	8.60662700585254	0.0	7.4950583618990665	10.011166663591721	7.724973438295997	0.0	9.358673945456575	8.767613451781823	7.558990163948417	6.374209826737998	6.564467809322499	9.70562304208951	8.42394761782183	10.210021412328638	9.512708725246553	0.0	8.589991344382987	8.589963784131239	6.162276524173715	6.575524232831944	7.418537537708159	0.0
Dgcr2	0.0	0.0	0.0	0.0	0.0	0.0	0.0	0.0	0.0	0.0	0.0	0.0	0.0	0.0	0.0	0.0	0.0	0.0	0.0	0.0	0.0	0.0	0.0	0.0	0.0	0.0	0.0	0.0	0.0	0.0	0.0	0.0	0.0	0.0	6.847273138428206	0.0	2.4732426501674385	5.65212234949542	0.0	0.0	0.0	0.0	0.0	6.089734007797278	0.0	0.0	0.0	6.29530102464201	0.0
Irf3	6.432093522574799	0.0	0.0	0.0	0.0	0.0	0.0	0.0	0.0	0.0	0.0	0.0	0.0	0.0	0.0	0.0	0.0	0.0	0.0	0.0	0.0	6.935808341412919	0.0	0.0	3.290144002206832	0.0	2.7001858342793037	0.0	0.0	6.283289642602382	0.0	0.0	8.820922442301008	0.0	0.0	0.0	0.0	0.0	0.0	6.93515270809389	4.907204418263032	0.0	0.0	0.0	0.0	0.0	7.937054251974697	7.061379822883105	5.985215563575803
Bcl2l12	4.665915064250073	0.0	0.0	0.0	0.0	0.0	0.0	7.213575635171612	0.0	0.0	0.0	0.0	0.0	0.0	0.0	0.0	0.0	0.0	0.0	0.0	0.0	0.0	0.0	0.0	0.0	0.0	0.0	0.0	0.0	0.0	0.0	0.0	0.0	0.0	0.0	0.0	0.0	0.0	0.0	0.0	0.0	0.0	0.0	0.0	0.0	0.0	5.72978163402264	0.0	0.0
Zfp959	0.0	0.0	0.0	0.0	0.0	0.0	0.0	0.0	0.0	0.0	0.0	0.0	0.0	0.0	4.41849647663577	0.0	0.0	0.0	0.0	0.0	0.0	0.0	5.8235699784495125	6.2761903279247635	0.0	0.0	0.0	0.0	0.0	6.0932883114704115	0.0	0.0	0.0	5.470521483880626	0.0	0.0	0.0	0.0	0.0	7.615190283486444	0.0	0.0	0.0	0.0	0.0	0.0	7.355032178799812	0.0	0.0
Mpnd	4.10909241479802	0.0	6.208367765816082	0.0	0.0	0.0	7.960084518450102	7.058566877337942	0.0	0.0	0.0	0.0	0.0	0.0	0.0	0.0	0.0	0.0	0.0	0.0	0.0	0.0	0.0	0.0	0.0	0.0	0.0	5.3405047883120815	0.0	0.0	0.0	0.0	0.0	0.0	0.0	0.0	0.0	0.0	0.0	0.0	0.0	7.465281569832916	0.0	0.0	0.0	0.0	0.0	0.0	1.655312195624614
Sh3gl1	6.212483064617999	0.0	0.0	0.0	0.0	6.247877684399664	0.0	0.0	0.0	0.0	0.0	4.138383940791478	0.0	0.0	4.41849647663577	6.853554675439202	0.0	5.85169491159555	7.442657361017603	0.0	0.0	0.0	0.0	0.0	0.0	0.0	0.0	0.0	0.0	0.0	0.0	0.0	0.0	0.0	0.0	0.0	0.0	0.0	0.0	0.0	4.907204418263032	2.6609971000019246	0.0	0.0	0.0	0.0	0.0	0.0	7.434570495985813
Ebi3	0.0	0.0	0.0	7.66197797274067	0.0	0.0	0.0	0.0	0.0	0.0	0.0	7.495023805957319	6.8920480212200825	0.0	7.596343968265549	8.298128096625199	8.275546743324943	0.0	10.07484828556305	0.0	0.0	0.0	0.0	7.378046518553404	8.094051580593634	0.0	0.0	0.0	0.0	7.181510080422618	0.0	8.376489980770545	0.0	0.0	6.163085473634615	7.841416315864324	7.443029562667002	8.061514037551404	0.0	0.0	0.0	0.0	0.0	8.286017422290085	6.978788643641106	0.0	0.0	7.418537537708159	7.4523894421435495
Ccdc94	2.3403338330830463	0.0	0.0	0.0	0.0	0.0	0.0	0.0	2.141643084824773	0.0	0.0	0.0	0.0	0.0	0.0	0.0	0.0	0.0	0.0	0.0	0.0	0.0	0.0	0.0	4.773273515782149	0.0	0.0	0.0	0.0	0.0	0.0	0.0	0.0	0.0	0.0	0.0	2.4732426501674385	0.0	0.0	0.0	0.0	0.0	0.0	0.0	3.3129538343457203	2.025172125417593	0.0	2.58553673307806	0.0
Ranbp2	4.10909241479802	0.0	7.313300862096412	0.0	0.0	0.0	0.0	0.0	0.0	0.0	0.0	0.0	0.0	0.0	0.0	0.0	0.0	4.743863356421507	0.0	0.0	0.0	0.0	0.0	0.0	0.0	0.0	8.819879576945645	5.8351816185083	0.0	2.071617759585059	0.0	0.0	0.0	0.0	0.0	0.0	0.0	6.63770603521335	9.189791234067549	7.876997794752674	0.0	0.0	4.008420207807153	5.7239820313579965	3.848696279438984	0.0	0.0	0.0	0.0
Grk5	0.0	0.0	0.0	0.0	0.0	6.247877684399664	0.0	0.0	0.0	0.0	0.0	0.0	0.0	0.0	0.0	0.0	0.0	0.0	0.0	0.0	0.0	0.0	0.0	0.0	0.0	0.0	0.0	0.0	0.0	0.0	0.0	0.0	0.0	0.0	0.0	0.0	0.0	0.0	0.0	0.0	0.0	0.0	0.0	0.0	0.0	0.0	0.0	0.0	0.0
Abcf3	0.0	0.0	0.0	0.0	0.0	0.0	0.0	0.0	0.0	0.0	0.0	0.0	0.0	0.0	4.256979971876594	0.0	0.0	0.0	0.0	0.0	3.7996389838558398	0.0	0.0	0.0	0.0	0.0	0.0	6.177679676551321	0.0	6.02395512728235	0.0	0.0	0.0	5.785927368487072	0.0	6.217205223496334	0.0	7.3972625250706106	0.0	0.0	7.588287944646221	6.337541684859691	4.008420207807153	0.0	0.0	0.0	5.067929549101504	0.0	0.0
Eif2b5	0.0	0.0	0.0	0.0	0.0	0.0	0.0	0.0	0.0	0.0	0.0	0.0	0.0	0.0	0.0	0.0	0.0	6.292476413888682	0.0	0.0	0.0	6.160022605959699	0.0	0.0	0.0	0.0	0.0	6.475089385663825	0.0	0.0	0.0	0.0	0.0	0.0	0.0	7.0387714399011285	6.84326305531402	0.0	0.0	0.0	0.0	0.0	7.508776239594173	8.942814168201297	0.0	7.021890353284695	7.709247009562883	0.0	0.0
Cyth2	0.0	0.0	0.0	7.52940064171234	0.0	7.614659608296498	0.0	0.0	0.0	0.0	0.0	0.0	0.0	0.0	0.0	5.622679445733	0.0	0.0	0.0	0.0	0.0	0.0	6.336661876230496	0.0	0.0	0.0	0.0	0.0	0.0	0.0	0.0	0.0	0.0	0.0	0.0	0.0	6.784892794395857	3.9805912658522264	0.0	0.0	0.0	0.0	0.0	0.0	5.771566836173945	0.0	0.0	0.0	0.0
Mrpl4	0.0	0.0	7.007336695981541	0.0	3.3597049317123577	7.721048934573968	0.0	7.418729913358132	9.21626061864142	0.0	7.219312710871097	0.0	0.0	8.457028778386203	8.532109349212378	9.376629356460349	7.981697372178312	1.8397367047468591	7.043222063585402	0.0	0.0	0.0	7.548817808492084	6.743054633721465	9.286624751208716	0.0	0.0	6.631665571177159	0.0	2.071617759585059	7.742685806521939	0.0	0.0	0.0	0.0	7.358503426738654	0.0	0.0	0.0	0.0	6.638395220984691	0.0	0.0	0.0	0.0	0.0	0.0	0.0	5.830299700647656
Keap1	0.0	0.0	0.0	7.383395696509193	0.0	0.0	0.0	0.0	0.0	0.0	0.0	2.1117487297679003	7.203778107122025	0.0	0.0	0.0	7.3621413959373365	0.0	4.739366774249978	0.0	0.0	0.0	0.0	0.0	5.175061230804228	0.0	0.0	2.270337536456304	0.0	0.0	0.0	0.0	0.0	0.0	0.0	0.0	0.0	3.440614880451956	0.0	2.415429870075144	8.948691217394481	0.0	0.0	0.0	0.0	4.279651527181624	0.0	0.0	3.55453572636028
Glg1	0.0	0.0	0.0	0.0	0.0	0.0	0.0	0.0	0.0	0.0	0.0	0.0	0.0	0.0	0.0	0.0	0.0	0.0	0.0	0.0	0.0	0.0	0.0	1.7940440651373777	0.0	9.09740379263343	0.0	0.0	0.0	0.0	0.0	0.0	0.0	0.0	0.0	6.049702113696215	0.0	0.0	0.0	0.0	0.0	0.0	0.0	0.0	0.0	0.0	0.0	0.0	0.0
Btbd2	0.0	0.0	0.0	0.0	0.0	0.0	0.0	0.0	0.0	0.0	0.0	0.0	8.494580880353428	0.0	0.0	0.0	0.0	0.0	0.0	0.0	0.0	0.0	0.0	0.0	0.0	0.0	0.0	0.0	0.0	0.0	0.0	0.0	0.0	0.0	0.0	0.0	0.0	0.0	0.0	0.0	0.0	0.0	0.0	0.0	0.0	0.0	0.0	0.0	5.883808070580737
Csnk1g2	5.231808035320695	0.0	0.0	5.597482497156432	0.0	0.0	7.207995754216421	0.0	0.0	0.0	0.0	0.0	7.433653092930614	0.0	1.7070605585346919	2.0061056723646464	8.822200089533734	0.0	0.0	0.0	1.6572835889069522	0.0	8.63549023920368	0.0	3.290144002206832	0.0	7.956803199765008	6.772899963577001	0.0	0.0	9.182720954211698	0.0	0.0	4.502697443997425	0.0	0.0	2.4732426501674385	5.503303411867142	0.0	7.646739172645722	10.432239821348524	0.0	0.0	8.555317239068764	7.077561582741471	0.0	6.84423077089818	0.0	2.4059452486435475
Abhd17a	5.231808035320695	0.0	0.0	0.0	7.645327782061253	0.0	0.0	0.0	8.267432257174468	0.0	0.0	0.0	0.0	0.0	0.0	0.0	7.7049249543460006	0.0	0.0	0.0	0.0	6.88889536905682	0.0	1.7940440651373777	0.0	0.0	0.0	0.0	0.0	0.0	0.0	0.0	0.0	0.0	0.0	0.0	0.0	0.0	0.0	0.0	2.765811652248132	6.597599760926147	0.0	6.433110998927002	0.0	0.0	7.383428530467937	8.338308823916764	0.0
Mob3a	6.7909459529760685	0.0	0.0	0.0	7.832890219360103	0.0	0.0	0.0	8.594804839245159	0.0	0.0	0.0	0.0	0.0	0.0	0.0	0.0	0.0	0.0	0.0	0.0	5.90101765523382	0.0	0.0	0.0	0.0	0.0	0.0	0.0	0.0	0.0	0.0	0.0	7.9669511366094055	0.0	0.0	0.0	4.934157119940727	0.0	0.0	0.0	0.0	0.0	0.0	0.0	0.0	0.0	6.248607500520174	0.0
Fkbp11	0.0	0.0	0.0	0.0	0.0	0.0	0.0	0.0	0.0	0.0	0.0	0.0	0.0	0.0	0.0	0.0	0.0	0.0	0.0	0.0	0.0	0.0	0.0	0.0	0.0	0.0	0.0	0.0	0.0	0.0	0.0	0.0	0.0	0.0	0.0	0.0	0.0	0.0	0.0	0.0	0.0	0.0	0.0	8.543571505525238	0.0	0.0	0.0	0.0	0.0
Ddx23	0.0	0.0	0.0	0.0	0.0	0.0	0.0	0.0	0.0	0.0	0.0	0.0	0.0	0.0	0.0	0.0	0.0	0.0	0.0	0.0	0.0	0.0	0.0	0.0	0.0	8.197665089067625	0.0	0.0	0.0	0.0	0.0	0.0	0.0	0.0	0.0	0.0	0.0	0.0	0.0	0.0	0.0	0.0	0.0	0.0	0.0	0.0	0.0	7.6153953807880805	0.0
Pld3	6.044987888340054	7.529553739808566	0.0	0.0	0.0	10.274327700574112	0.0	7.285251190503349	7.986044491213695	7.75324732711451	0.0	0.0	6.852857028284661	0.0	0.0	0.0	0.0	6.339188276865827	0.0	0.0	0.0	5.90101765523382	6.292825475712488	0.0	8.1839293626904	0.0	0.0	4.981618843882843	0.0	5.518852615888767	0.0	0.0	4.0037011537088425	0.0	0.0	6.847692966366429	6.899363250633695	7.479249157694045	7.724670095773783	0.0	0.0	6.817862466789487	0.0	4.4823494312369805	0.0	0.0	0.0	0.0	0.0
Grik5	0.0	0.0	0.0	0.0	0.0	0.0	0.0	0.0	4.637407501372208	0.0	0.0	0.0	0.0	0.0	0.0	0.0	0.0	0.0	0.0	0.0	0.0	0.0	0.0	0.0	0.0	0.0	0.0	0.0	0.0	0.0	0.0	0.0	0.0	0.0	0.0	0.0	0.0	4.68052987452671	0.0	0.0	0.0	0.0	0.0	0.0	0.0	0.0	0.0	0.0	0.0
Rabac1	7.6153096707046	9.184719087943625	10.456537687134867	0.0	10.676245158896279	8.554538492528252	10.906775720439228	7.901745674455121	9.870463710259108	10.050892262944755	7.517056559205368	9.962382195513456	0.0	7.5470670016434775	8.566992138111614	6.890709467371593	8.299515261209892	8.877926255780427	6.411856264072444	0.0	0.0	9.692623437194005	9.838125410816756	9.534024340522237	10.374057982517817	7.5254343263880745	9.590287389760086	8.884692707852714	0.0	8.094363341256782	9.346573367131361	9.875386137071958	0.0	7.766181933474364	8.377453385547579	6.503181815526602	8.494573518558383	9.314710666500392	0.0	8.075514504018468	8.540258015950503	9.35741592519121	0.0	9.493608354799097	5.990181533387861	8.193221834642609	9.53083679682109	8.147891546410234	8.517611479267591
Etv3	6.941645602709343	0.0	8.538384441304455	0.0	8.123910442567372	0.0	9.057789537887842	0.0	0.0	0.0	0.0	0.0	0.0	0.0	0.0	0.0	0.0	0.0	0.0	0.0	0.0	0.0	0.0	0.0	0.0	6.4864571277222005	0.0	0.0	0.0	0.0	0.0	0.0	0.0	0.0	0.0	0.0	0.0	6.487311886839315	4.103839157258589	0.0	0.0	0.0	0.0	0.0	0.0	0.0	5.973410291107022	0.0	0.0
Prkcsh	0.0	0.0	0.0	0.0	0.0	10.05794127668441	2.091985959025512	2.257037634536371	6.643374994558223	0.0	0.0	0.0	7.294326705746979	0.0	1.7070605585346919	0.0	0.0	1.8397367047468591	6.822651556475334	0.0	5.0580267953516245	0.0	0.0	0.0	0.0	7.066046296886488	0.0	5.3405047883120815	0.0	0.0	0.0	0.0	7.312261718239277	0.0	6.977427722803099	0.0	0.0	0.0	0.0	0.0	0.0	0.0	0.0	5.7239820313579965	0.0	5.556308794965606	6.181779890025651	0.0	3.262982387313835
Nosip	6.842947992434699	0.0	0.0	0.0	0.0	0.0	0.0	0.0	0.0	0.0	2.261607131876178	0.0	0.0	0.0	8.3337045472051	0.0	0.0	0.0	0.0	0.0	0.0	0.0	7.191103202847544	0.0	6.953607244608193	0.0	0.0	4.981618843882843	0.0	0.0	0.0	0.0	0.0	0.0	0.0	0.0	0.0	0.0	0.0	0.0	0.0	0.0	0.0	7.703364098140152	7.17000326353898	0.0	0.0	0.0	6.817565704995989
Pih1d1	6.498448069195387	9.029722553821534	0.0	0.0	0.0	0.0	9.73595055385642	0.0	8.475388474898107	2.50298678733202	0.0	0.0	0.0	0.0	0.0	2.8143307277637253	8.369120363353264	1.8397367047468591	7.75514249577264	0.0	0.0	0.0	0.0	0.0	0.0	0.0	0.0	1.1857312316655868	0.0	8.671910317420268	8.537006517238996	0.0	0.0	0.0	0.0	0.0	0.0	0.0	0.0	0.0	0.0	0.0	0.0	0.0	7.7812332217994165	0.0	0.0	0.0	0.0
Rps11	11.111085939170765	13.113620536276672	11.601405442268874	11.808567641798767	12.008228717842695	12.282169212367174	12.093622088784086	12.097414509243983	11.400779865024605	12.415539997403542	11.90185330007903	10.721655965846447	11.87045415414384	10.952999265908748	10.966469525480148	10.47980466924595	11.239299985388932	11.197399008982927	11.148850082389506	0.0	10.567548625137176	11.1022930983543	11.687313330159503	11.360444842368342	10.96817607394554	11.576483134939416	11.160201829288026	11.48390180082727	0.0	11.842468248254384	11.780021707496484	11.1231753839918	10.321357084303868	11.590364302578822	11.685983228025739	10.31429306670749	11.324341111256281	11.625853236142527	6.617128281193222	11.342927829039319	10.803971275383072	11.744037841015883	6.256789531673329	11.61785034714087	11.707276123329946	11.228208911623742	11.278456821905214	11.92011089789508	10.987632322685618
Supt5	5.637215406372367	0.0	0.0	0.0	5.564577462275265	0.0	0.0	7.058566877337942	0.0	0.0	0.0	0.0	8.118540296088923	8.526376503530926	4.256979971876594	0.0	8.067952544436828	0.0	0.0	0.0	0.0	0.0	7.412084545913552	0.0	0.0	0.0	0.0	0.0	0.0	5.179485385358831	7.241030139402188	0.0	6.387604640166932	0.0	0.0	0.0	2.4732426501674385	0.0	5.374523943557733	0.0	0.0	0.0	0.0	0.0	0.0	7.4083063047897015	7.171808784641585	2.58553673307806	6.673074873858293
Paf1	4.665915064250073	0.0	0.0	0.0	7.61155201424577	8.197166371709239	0.0	0.0	0.0	0.0	0.0	7.646226939984898	7.631884735747234	0.0	0.0	0.0	8.446296913770293	0.0	0.0	0.0	0.0	6.790228959150508	0.0	7.0952080572861425	0.0	0.0	0.0	6.227618343942562	0.0	0.0	0.0	0.0	0.0	6.454160336548493	0.0	0.0	8.698059849964093	0.0	0.0	0.0	0.0	7.22969948641957	0.0	0.0	5.01270090696305	6.801346967785761	0.0	0.0	3.7969590881114557
Timm50	4.10909241479802	0.0	0.0	2.792292277041958	0.0	0.0	0.0	9.606772437023936	0.0	0.0	0.0	7.326098130420906	9.323701338314955	0.0	0.0	0.0	7.996436133363768	8.745466589363497	0.0	0.0	0.0	0.0	7.305820780393857	7.121014838260071	0.0	8.197665089067625	9.24287442929087	5.70020291093167	0.0	0.0	0.0	8.250131455865077	0.0	7.53288568705757	0.0	6.217205223496334	6.899363250633695	6.487311886839315	0.0	0.0	0.0	7.942140353636379	0.0	8.689277399994682	2.451275510667002	0.0	8.150366849128812	8.940266862691882	6.57888125319729
Med29	0.0	0.0	0.0	0.0	9.14512654365097	3.0874182883042995	0.0	0.0	8.061701504381174	0.0	5.540493659554102	0.0	0.0	0.0	0.0	2.0061056723646464	7.791981002738817	9.28227002013037	7.362960819974426	13.741849323338268	0.0	2.297802761695842	8.112418474303867	9.067501020642398	3.290144002206832	7.636742717583993	8.3703882640303	7.910851883913674	0.0	2.071617759585059	0.0	8.06234739588712	3.0909465426771403	0.0	0.0	0.0	7.005414956866911	6.405795327409411	3.185396382515147	0.0	8.517599450182752	0.0	0.0	7.5237144892211845	8.334351850502099	2.025172125417593	8.306812623108444	7.331601650713906	8.207200539532694
Ncstn	0.0	0.0	0.0	0.0	0.0	0.0	0.0	0.0	8.360249008210625	0.0	0.0	0.0	0.0	0.0	7.579359202074604	0.0	0.0	0.0	0.0	0.0	0.0	0.0	0.0	0.0	0.0	0.0	0.0	0.0	0.0	0.0	0.0	0.0	0.0	0.0	0.0	0.0	0.0	0.0	0.0	0.0	6.018241541538681	0.0	0.0	4.830504723587238	0.0	0.0	5.201517708057336	6.547576143500827	6.033365820771988
Pex19	3.1903614017019724	0.0	0.0	0.0	0.0	0.0	2.091985959025512	3.0976409690371245	0.0	7.9014550011542735	0.0	0.0	0.0	0.0	0.0	0.0	0.0	0.0	0.0	0.0	0.0	0.0	0.0	0.0	0.0	0.0	7.326131307417502	6.3899303842605795	0.0	0.0	0.0	0.0	0.0	0.0	0.0	0.0	4.5707375856469294	0.0	4.660558143455508	0.0	7.007068951190876	0.0	0.0	0.0	0.0	7.021890353284695	0.0	0.0	5.2306844817500515
Impdh1	0.0	0.0	0.0	0.0	0.0	0.0	0.0	0.0	0.0	0.0	0.0	0.0	6.543922602674292	3.80511748476159	0.0	0.0	0.0	0.0	0.0	0.0	0.0	3.6725667247626452	0.0	0.0	0.0	0.0	0.0	0.0	0.0	0.0	0.0	0.0	0.0	0.0	5.070907196896391	0.0	0.0	0.0	0.0	5.946894032979517	2.765811652248132	0.0	0.0	0.0	5.01270090696305	5.733269575135141	4.359356476272534	5.808031671859836	0.0
Dusp3	0.0	0.0	0.0	0.0	0.0	0.0	0.0	0.0	0.0	0.0	0.0	0.0	0.0	0.0	0.0	0.0	0.0	0.0	0.0	0.0	0.0	0.0	6.37920548924656	0.0	0.0	0.0	0.0	0.0	0.0	0.0	0.0	0.0	0.0	0.0	0.0	0.0	0.0	0.0	0.0	0.0	7.402908482661761	0.0	0.0	0.0	0.0	0.0	6.245045905347957	0.0	0.0
Dgcr14	0.0	0.0	0.0	0.0	0.0	0.0	0.0	0.0	0.0	0.0	7.631927790207776	0.0	0.0	0.0	0.0	0.0	0.0	0.0	0.0	0.0	0.0	0.0	0.0	0.0	0.0	0.0	0.0	0.0	0.0	0.0	0.0	0.0	0.0	0.0	0.0	0.0	0.0	0.0	6.0394954897146045	7.033902218619661	2.765811652248132	0.0	0.0	0.0	0.0	0.0	0.0	0.0	7.416528710114934
Slc25a1	0.0	0.0	9.082159251064015	0.0	0.0	0.0	0.0	0.0	0.0	0.0	7.290990148608933	0.0	0.0	0.0	0.0	4.815200336617585	0.0	0.0	7.461912108374609	0.0	8.043382348724078	0.0	6.49979005199057	0.0	0.0	0.0	0.0	0.0	0.0	7.048178281147693	9.217014044598189	0.0	0.0	0.0	0.0	0.0	0.0	4.934157119940727	0.0	5.841776735394036	7.300446307790262	0.0	0.0	0.0	6.424769083518754	7.733746836441738	6.181779890025651	0.0	6.369758059135049
Dgcr6	4.665915064250073	0.0	0.0	0.0	0.0	0.0	0.0	0.0	0.0	0.0	0.0	0.0	0.0	0.0	4.8165685164393235	6.815417656953937	0.0	6.470881666124316	0.0	0.0	2.4082883131609267	0.0	0.0	0.0	0.0	0.0	0.0	0.0	0.0	0.0	0.0	0.0	0.0	0.0	0.0	0.0	0.0	5.149792386627173	0.0	4.75535252250914	0.0	0.0	0.0	0.0	0.0	0.0	0.0	0.0	0.0
Ier3	0.0	0.0	0.0	0.0	7.803274695129715	0.0	0.0	0.0	0.0	0.0	0.0	0.0	0.0	0.0	0.0	2.0061056723646464	0.0	7.957838636921771	0.0	0.0	0.0	2.297802761695842	0.0	10.474197882220043	0.0	3.302523934003746	0.0	0.0	0.0	0.0	2.168246758639406	7.312207177109258	0.0	3.564973394481061	0.0	0.0	0.0	9.269340190445428	0.0	0.0	0.0	0.0	0.0	7.398896149781325	0.0	0.0	5.896682850281942	0.0	0.0
Klc4	0.0	0.0	0.0	7.965475071439151	7.54153148011361	0.0	0.0	0.0	0.0	0.0	0.0	0.0	0.0	0.0	0.0	0.0	0.0	0.0	0.0	0.0	0.0	0.0	0.0	0.0	0.0	0.0	0.0	0.0	0.0	0.0	0.0	0.0	0.0	0.0	0.0	0.0	0.0	0.0	0.0	0.0	0.0	0.0	0.0	0.0	0.0	0.0	0.0	0.0	0.0
Ercc1	6.893140645281741	0.0	0.0	0.0	2.493814782172175	0.0	2.9120157257308468	0.0	0.0	0.0	0.0	0.0	0.0	0.0	1.7070605585346919	0.0	8.238830376640218	7.8651160240380396	0.0	0.0	0.0	0.0	6.9300419908017	0.0	0.0	0.0	0.0	7.019629087316945	0.0	8.284232062311057	0.0	0.0	0.0	0.0	0.0	0.0	0.0	0.0	0.0	0.0	0.0	0.0	0.0	5.804927001144304	0.0	6.442467865754231	8.029795681179877	8.00068636043925	6.817565704995989
Homer3	0.0	0.0	0.0	0.0	0.0	0.0	0.0	0.0	0.0	0.0	0.0	0.0	0.0	0.0	0.0	2.8143307277637253	0.0	0.0	0.0	0.0	0.0	0.0	0.0	0.0	0.0	0.0	0.0	0.0	0.0	0.0	0.0	0.0	0.0	0.0	0.0	0.0	0.0	0.0	0.0	0.0	0.0	0.0	0.0	0.0	0.0	0.0	0.0	0.0	0.0
Crtc1	0.0	0.0	0.0	9.500105083338765	0.0	0.0	0.0	0.0	0.0	0.0	0.0	0.0	0.0	0.0	0.0	0.0	0.0	0.0	0.0	0.0	0.0	0.0	0.0	0.0	5.488980649343491	0.0	0.0	2.270337536456304	0.0	0.0	0.0	0.0	0.0	0.0	0.0	0.0	0.0	0.0	0.0	0.0	0.0	0.0	0.0	0.0	0.0	0.0	0.0	0.0	0.0
Rnf215	0.0	0.0	0.0	0.0	0.0	0.0	0.0	0.0	0.0	0.0	0.0	0.0	0.0	0.0	5.957766729700154	0.0	0.0	0.0	0.0	0.0	0.0	0.0	0.0	0.0	0.0	0.0	0.0	5.197473286657763	0.0	0.0	0.0	0.0	0.0	0.0	0.0	0.0	0.0	0.0	0.0	0.0	0.0	0.0	0.0	0.0	0.0	0.0	0.0	0.0	0.0
Aven	0.0	0.0	0.0	0.0	0.0	0.0	0.0	0.0	0.0	0.0	2.261607131876178	4.600212734568562	6.592316720713456	6.982502455592049	6.5524834136364545	0.0	0.0	0.0	0.0	0.0	0.0	0.0	0.0	0.0	0.0	0.0	7.675658450963193	0.0	0.0	0.0	0.0	7.976265764280124	0.0	0.0	7.405104521822103	0.0	0.0	0.0	0.0	0.0	0.0	5.612420384462279	0.0	6.869283174400598	7.02902024923819	6.84052569609478	0.0	7.353831663522648	0.0
Crot	4.665915064250073	0.0	2.8234833710171237	0.0	2.493814782172175	7.867228462516636	0.0	2.257037634536371	6.487497960737774	0.0	0.0	0.0	0.0	0.0	0.0	0.0	0.0	0.0	0.0	0.0	0.0	0.0	0.0	0.0	0.0	0.0	0.0	0.0	0.0	0.0	0.0	0.0	0.0	0.0	0.0	0.0	0.0	0.0	0.0	0.0	0.0	0.0	0.0	6.531533169220243	0.0	0.0	0.0	0.0	0.0
Rps6ka1	7.034021302166971	0.0	0.0	2.792292277041958	6.139342726589205	10.359150030133408	8.491724849605765	0.0	0.0	0.0	0.0	6.789610707568225	6.684491343465672	0.0	0.0	7.902918845453893	0.0	3.127359389225619	6.054119195731241	0.0	0.0	5.328076430982353	0.0	0.0	0.0	0.0	0.0	1.1857312316655868	0.0	0.0	0.0	0.0	3.0909465426771403	7.353351764327491	9.29016759059161	8.64607286284626	8.996968658037416	0.0	0.0	6.653920345102096	0.0	0.0	4.008420207807153	0.0	6.69748005751271	0.0	0.0	5.443616710687905	0.0
Snrnp200	6.893140645281741	0.0	0.0	0.0	0.0	0.0	0.0	8.032465529313365	0.0	0.0	0.0	0.0	0.0	0.0	7.815255025620423	9.837848988205849	0.0	0.0	4.117828064115948	0.0	7.771993079179432	0.0	7.167022981116405	0.0	8.56464582327642	0.0	0.0	5.246742967409612	0.0	0.0	7.742685806521939	0.0	0.0	0.0	6.704201540135379	0.0	2.4732426501674385	0.0	0.0	0.0	10.166989599442148	0.0	0.0	6.667618262899588	4.238479373471373	0.0	6.473550802071038	0.0	0.0
Ciao1	3.1903614017019724	6.048916446673119	0.0	0.0	0.0	6.826498438731979	0.0	0.0	0.0	0.0	5.947761020283225	0.0	0.0	0.0	0.0	0.0	6.253086883780296	0.0	0.0	0.0	0.0	0.0	7.412084545913552	7.219859400131313	0.0	1.9838480440893587	0.0	5.093579293404321	0.0	0.0	0.0	0.0	0.0	0.0	0.0	0.0	0.0	7.767284970669133	0.0	0.0	0.0	4.085263232808135	0.0	5.110762733388037	5.513804680401957	7.213147097488954	0.0	6.547576143500827	6.331755337411984
Taf6l	7.457467209401143	7.931003727789387	0.0	0.0	8.075179165748834	7.820128692398592	0.0	0.0	0.0	8.493777332199915	4.320215196617837	6.554898314066087	0.0	7.031031719713343	7.509346988754089	0.0	8.559803009866005	8.08662419807527	7.043222063585402	0.0	0.0	6.628293582782509	0.0	8.102931210087137	0.0	1.9838480440893587	0.0	1.1857312316655868	0.0	7.545408643603646	7.6948198349178485	7.496666816909069	3.0909465426771403	7.53288568705757	0.0	0.0	3.873686662717532	8.904143446622472	0.0	0.0	7.631136157434225	5.258251373275655	0.0	8.18378822064931	6.69748005751271	0.0	0.0	6.694169352978212	7.2224957489245805
Insig2	0.0	0.0	0.0	0.0	0.0	0.0	0.0	0.0	0.0	0.0	0.0	0.0	0.0	0.0	8.682839462249381	0.0	0.0	6.033118443215005	7.234499194358729	0.0	0.0	8.48161608543437	0.0	0.0	0.0	0.0	0.0	0.0	0.0	0.0	0.0	0.0	0.0	0.0	0.0	0.0	3.3371129855497434	0.0	0.0	0.0	0.0	0.0	0.0	0.0	0.0	0.0	0.0	0.0	0.0
Kpna6	0.0	0.0	0.0	0.0	0.0	0.0	0.0	0.0	0.0	0.0	0.0	0.0	0.0	0.0	0.0	6.311813225241445	0.0	0.0	6.152206665214893	0.0	0.0	0.0	0.0	0.0	0.0	0.0	0.0	4.026573422567883	0.0	0.0	0.0	0.0	0.0	4.502697443997425	0.0	0.0	0.0	0.0	0.0	0.0	0.0	0.0	0.0	0.0	0.0	0.0	0.0	0.0	0.0
Man1a	0.0	0.0	0.0	0.0	0.0	7.238354580281752	8.250256377604346	8.44612483919061	0.0	2.50298678733202	8.915871058027259	0.0	7.459973570563511	3.2708582679126854	8.19563525628327	0.0	0.0	0.0	0.0	0.0	0.0	8.994977942836245	7.117622144636449	2.5694211785376657	0.0	0.0	6.643559141212836	0.0	0.0	5.616289064257832	0.0	0.0	0.0	0.0	0.0	0.0	6.374209826737998	0.0	0.0	0.0	0.0	0.0	0.0	7.372582233449314	8.37375940518593	0.0	0.0	0.0	0.0
Itpkc	0.0	0.0	0.0	0.0	0.0	0.0	0.0	0.0	0.0	0.0	0.0	0.0	0.0	0.0	0.0	0.0	0.0	0.0	0.0	0.0	0.0	0.0	0.0	0.0	0.0	0.0	0.0	0.0	0.0	0.0	0.0	0.0	0.0	0.0	0.0	0.0	0.0	0.0	0.0	0.0	0.0	0.0	0.0	0.0	0.0	0.0	0.0	0.0	0.0
Brd8	0.0	0.0	9.264321017077151	5.764092978268622	0.0	8.58303240572721	0.0	0.0	0.0	0.0	4.016230169023509	0.0	0.0	0.0	0.0	0.0	0.0	0.0	0.0	0.0	0.0	0.0	0.0	3.442469111919821	0.0	0.0	0.0	5.802602315552821	0.0	8.025083061837442	0.0	0.0	0.0	0.0	0.0	0.0	0.0	0.0	0.0	0.0	0.0	0.0	6.92776906404047	0.0	0.0	0.0	0.0	4.701102273654622	0.0
Kif20a	5.637215406372367	0.0	0.0	0.0	0.0	0.0	0.0	0.0	0.0	0.0	0.0	0.0	0.0	0.0	0.0	0.0	0.0	0.0	0.0	0.0	0.0	0.0	0.0	0.0	0.0	0.0	0.0	0.0	0.0	0.0	0.0	0.0	0.0	0.0	0.0	0.0	0.0	0.0	0.0	0.0	0.0	0.0	0.0	0.0	0.0	0.0	0.0	0.0	0.0
Farsa	3.72165638182928	0.0	0.0	0.0	0.0	0.0	0.0	6.3287984106881305	0.0	0.0	0.0	5.46558057312933	0.0	5.8389346263233906	0.0	7.095538358676465	1.8462308461785821	1.8397367047468591	0.0	0.0	7.507434200229439	0.0	6.9011370753505	5.424705632349036	0.0	7.3004875766618476	0.0	5.92872495336931	0.0	6.45115504187918	0.0	0.0	3.0909465426771403	6.362147466823844	0.0	0.0	0.0	4.372598498533055	0.0	7.1263233787656395	0.0	0.0	0.0	5.547044546122979	7.593702951077883	6.801346967785761	6.363817673362797	6.508476121399461	7.4523894421435495
Gcdh	0.0	0.0	0.0	0.0	0.0	0.0	0.0	0.0	0.0	0.0	0.0	0.0	0.0	0.0	0.0	0.0	0.0	0.0	0.0	0.0	0.0	0.0	0.0	0.0	0.0	0.0	0.0	0.0	0.0	0.0	0.0	0.0	0.0	0.0	0.0	0.0	0.0	0.0	0.0	0.0	0.0	0.0	0.0	0.0	0.0	0.0	0.0	0.0	0.0
Mast2	0.0	0.0	0.0	0.0	0.0	0.0	0.0	0.0	5.797072411653946	2.50298678733202	0.0	0.0	0.0	0.0	0.0	0.0	0.0	0.0	0.0	0.0	0.0	0.0	0.0	0.0	7.895524761556555	0.0	0.0	0.0	0.0	0.0	6.627220335670985	0.0	3.0909465426771403	0.0	0.0	0.0	0.0	0.0	0.0	0.0	0.0	0.0	0.0	0.0	0.0	0.0	0.0	0.0	0.0
Dnase2a	0.0	0.0	0.0	0.0	8.691067130395249	0.0	6.88850504751552	2.257037634536371	8.796505645271193	0.0	2.261607131876178	0.0	0.0	9.590673259092402	0.0	2.0061056723646464	0.0	0.0	8.306267512226215	0.0	0.0	8.203500897245693	0.0	0.0	3.290144002206832	5.593577041729386	0.0	0.0	0.0	0.0	0.0	0.0	0.0	0.0	0.0	0.0	0.0	0.0	8.664809000239755	8.004233156486023	6.018241541538681	0.0	0.0	7.918717861780026	0.0	0.0	0.0	0.0	6.442886095995515
Rad23a	5.637215406372367	0.0	0.0	0.0	0.0	0.0	0.0	0.0	0.0	9.007149361744613	0.0	0.0	7.203778107122025	0.0	0.0	0.0	0.0	5.213823857473282	6.792549059611213	0.0	7.1398004024122335	2.297802761695842	2.5453873489415644	6.674998724409075	0.0	4.933321005250604	0.0	1.8276455921604884	0.0	5.70755913760423	4.85589736657701	7.922038309823866	0.0	5.785927368487072	6.458865936414283	0.0	6.953363359632205	6.9567334994561865	0.0	5.841776735394036	0.0	0.0	0.0	0.0	0.0	2.025172125417593	0.0	8.04234558866952	0.0
Calr	6.842947992434699	0.0	7.313300862096412	0.0	3.3597049317123577	6.62200183864624	7.239492472408877	4.965355618223369	6.784040386817226	0.0	8.642057593183639	8.112378761463763	8.593000673701537	8.049261517465023	9.198744233656347	4.007628061482653	5.495859134589519	7.209730931919598	5.893223572988513	0.0	8.066753115823444	6.445856290331648	8.921141288156216	7.752905689191376	7.7263569081501675	7.35359400276324	7.2758262919121535	7.816103325708126	0.0	9.031172333566747	7.368542356841067	9.496859679316291	5.745340859219899	8.689038798753382	8.731172451290272	7.940532573518423	6.451296686854798	8.843518929873792	9.305078406256587	6.93515270809389	8.096247876479103	10.050685809511652	4.008420207807153	8.710442863783303	8.702576005300964	9.096799416647569	8.971999058396433	8.028592408560272	7.342016958587367
Syce2	0.0	0.0	0.0	0.0	0.0	0.0	0.0	0.0	0.0	0.0	0.0	0.0	0.0	0.0	0.0	0.0	0.0	0.0	0.0	0.0	0.0	0.0	0.0	0.0	0.0	0.0	0.0	0.0	0.0	0.0	0.0	0.0	0.0	0.0	0.0	0.0	0.0	0.0	0.0	0.0	0.0	0.0	0.0	0.0	0.0	0.0	0.0	0.0	0.0
Nfat5	5.231808035320695	0.0	8.651747231429628	0.0	9.072501993674127	0.0	0.0	0.0	0.0	0.0	0.0	0.0	0.0	0.0	0.0	2.0061056723646464	1.8462308461785821	7.462726327735526	0.0	0.0	0.0	0.0	5.760597107409277	0.0	3.290144002206832	0.0	0.0	0.0	0.0	0.0	0.0	0.0	0.0	0.0	0.0	0.0	0.0	5.65212234949542	0.0	0.0	2.765811652248132	0.0	8.312732230524936	0.0	4.797737501702186	0.0	0.0	6.508476121399461	1.655312195624614
Nob1	0.0	0.0	6.427970269182937	0.0	0.0	0.0	0.0	0.0	0.0	0.0	0.0	5.230496489244942	0.0	6.133761285555996	0.0	9.459334690557	0.0	6.552439950860238	7.362960819974426	0.0	0.0	0.0	6.537844612515587	7.558857429202084	0.0	7.50210371776465	0.0	6.044702697665919	0.0	8.842701133571005	0.0	0.0	0.0	6.622255926105751	0.0	6.503181815526602	0.0	0.0	0.0	8.004233156486023	0.0	0.0	0.0	2.0180374078426837	6.3476992102351035	7.909842339819516	8.099922112177698	7.3972897442327605	7.434570495985813
Nqo1	9.6757873786514	0.0	0.0	0.0	8.996026867808993	0.0	0.0	0.0	0.0	0.0	2.261607131876178	8.29131799631867	0.0	0.0	0.0	0.0	0.0	0.0	0.0	0.0	0.0	0.0	0.0	0.0	0.0	0.0	0.0	8.13020127074316	0.0	7.332518972802354	0.0	0.0	3.0909465426771403	9.26014523889135	0.0	8.317688326877272	0.0	7.1692554569275915	0.0	7.615190283486444	0.0	0.0	0.0	0.0	0.0	2.025172125417593	7.616597119989047	10.184943954729821	0.0
Ppfia3	0.0	0.0	0.0	0.0	0.0	0.0	0.0	0.0	0.0	0.0	2.261607131876178	9.705389337949	0.0	0.0	6.685417614976989	8.756309151446501	0.0	1.8397367047468591	0.0	0.0	0.0	0.0	0.0	0.0	0.0	0.0	0.0	0.0	0.0	0.0	0.0	0.0	0.0	0.0	0.0	5.071318104394483	0.0	0.0	0.0	0.0	0.0	0.0	0.0	0.0	0.0	0.0	0.0	0.0	0.0
Gys1	0.0	0.0	0.0	0.0	0.0	0.0	0.0	0.0	0.0	0.0	0.0	0.0	0.0	0.0	0.0	0.0	0.0	0.0	0.0	0.0	0.0	0.0	0.0	0.0	0.0	0.0	0.0	0.0	0.0	0.0	0.0	0.0	0.0	0.0	0.0	0.0	0.0	0.0	0.0	0.0	0.0	0.0	0.0	0.0	0.0	0.0	0.0	0.0	0.0
Ruvbl2	0.0	0.0	0.0	0.0	0.0	0.0	0.0	0.0	0.0	0.0	0.0	0.0	0.0	2.413079931483054	1.7070605585346919	0.0	0.0	1.8397367047468591	2.5045550729219763	0.0	0.0	0.0	3.045525583256873	1.7940440651373777	0.0	2.788880710928014	0.0	1.1857312316655868	0.0	3.4074524536833417	0.0	3.36313429098927	0.0	0.0	2.686017239666505	0.0	0.0	0.0	3.185396382515147	2.415429870075144	0.0	2.6609971000019246	0.0	0.0	2.451275510667002	2.836087478403037	2.0889136727731565	0.0	0.0
Bax	5.066674099012018	0.0	0.0	0.0	4.287665465917495	0.0	5.205423792553642	4.010811882880795	4.424643930364908	0.0	4.016230169023509	4.600212734568562	6.38816426707345	7.123451508783847	5.031628505288412	4.007628061482653	6.521142673687993	6.629633251893217	3.6652628750078207	0.0	0.0	0.0	4.7869657091959645	4.936132569471993	5.96519993236415	5.679281328582397	5.303488295769066	5.66438836438074	0.0	6.601508333950624	3.9048764698479976	6.773208748724266	6.625959356942355	5.470521483880626	0.0	0.0	7.586629650491577	5.910367305737029	0.0	3.2734514491951026	7.588287944646221	6.337541684859691	0.0	6.942666625156195	5.36530574669298	6.540897237271793	5.067929549101504	6.29530102464201	4.346901675556998
Il7r	0.0	9.15502339208243	7.967090694413313	0.0	6.476064414309657	0.0	2.9120157257308468	6.3287984106881305	6.5932642495531555	0.0	0.0	0.0	0.0	0.0	0.0	0.0	1.8462308461785821	0.0	0.0	0.0	7.637989101182948	0.0	3.045525583256873	7.399292621974668	9.365573114116229	0.0	0.0	0.0	0.0	8.144224056271385	8.751063654760886	9.0679941284735	0.0	0.0	7.73456338459237	0.0	8.380946053721473	5.787015417464818	0.0	0.0	0.0	0.0	0.0	0.0	0.0	0.0	0.0	0.0	1.655312195624614
Tfam	0.0	0.0	0.0	0.0	0.0	0.0	0.0	0.0	0.0	0.0	0.0	0.0	0.0	0.0	0.0	6.853554675439202	0.0	0.0	5.6463009907074815	0.0	0.0	0.0	0.0	0.0	0.0	6.746807369404248	0.0	2.8824343399553887	0.0	0.0	0.0	0.0	3.0909465426771403	0.0	8.279910465269989	0.0	0.0	0.0	0.0	7.334380646602943	8.096247876479103	0.0	0.0	0.0	0.0	7.213147097488954	6.473550802071038	0.0	0.0
Zfp81	0.0	0.0	0.0	0.0	0.0	0.0	0.0	0.0	0.0	0.0	0.0	0.0	0.0	0.0	0.0	9.376629356460349	0.0	0.0	0.0	0.0	0.0	0.0	0.0	0.0	0.0	0.0	0.0	0.0	0.0	6.397341294825748	0.0	0.0	0.0	0.0	0.0	0.0	0.0	0.0	0.0	0.0	0.0	0.0	0.0	0.0	0.0	0.0	0.0	0.0	0.0
Hlf	2.3403338330830463	4.93732749979607	0.0	0.0	6.8097191241847	7.238354580281752	0.0	0.0	0.0	7.232607858371364	0.0	0.0	0.0	6.0420209682136505	7.0969465349398835	0.0	6.815199068726828	0.0	0.0	0.0	0.0	0.0	4.509025531029346	0.0	8.226852166415771	0.0	0.0	5.8351816185083	0.0	0.0	8.28556119107779	0.0	0.0	0.0	0.0	9.138843271572155	0.0	0.0	0.0	0.0	0.0	0.0	0.0	4.022511742186916	0.0	0.0	6.046262344177389	0.0	0.0
Fam162a	6.941645602709343	0.0	0.0	0.0	7.61155201424577	0.0	0.0	7.56988959194864	0.0	0.0	0.0	8.963827572384266	8.593000673701537	7.5470670016434775	7.829690539584229	7.330012560016956	8.346289772868188	0.0	7.8458814709907685	0.0	5.313825274388939	2.297802761695842	7.756725492889569	8.436710976999983	3.290144002206832	6.897466505718889	3.5846874578540233	7.537948780279902	0.0	8.29898184127659	0.0	0.0	3.0909465426771403	0.0	6.704201540135379	8.120413750594194	7.4802916663653924	0.0	0.0	8.405622941632716	8.861410850824877	9.170094367136365	0.0	8.433321038372757	8.763187229913628	9.0049438243687	7.917768476971246	6.200352023601423	8.868918902349717
Rpl8	9.978597672897765	12.093378977239617	10.366406115273444	11.801397990711319	10.747953385323186	10.708602372416616	10.472239249982591	11.287504136176548	10.851155564005149	8.436606397120151	10.023615068551745	11.522140935803199	11.039588444325858	10.728627849164969	11.443266099607914	10.43019402115877	10.38277124704513	10.05841336819758	11.120353041204918	0.0	11.145350054598874	9.355687814287691	10.082991610709467	11.335862287499735	11.483797710171034	11.110933035048562	9.076516103391027	10.962925697371983	0.0	11.675892166867687	10.406173230418961	8.783699727441707	8.642373581461836	11.371846656700056	11.34680718001671	10.006440528547117	10.72291650896187	9.314710666500392	10.64764990672086	11.32353747463713	10.890284671504984	11.131020155665201	8.242569747341445	9.981078204698052	11.040218632604294	11.84282316078063	11.216670595352447	11.274484372394662	10.469431170505182
Ssbp2	0.0	7.895527600312665	0.0	0.0	7.61155201424577	0.0	0.0	7.481106829032746	0.0	7.843985764742879	0.0	0.0	0.0	0.0	0.0	7.274869030362269	0.0	0.0	0.0	0.0	7.025175442674941	0.0	0.0	6.987100997829951	5.175061230804228	0.0	0.0	0.0	0.0	7.181510080422618	7.619904682890939	0.0	0.0	0.0	0.0	0.0	0.0	0.0	0.0	0.0	0.0	0.0	0.0	6.089734007797278	0.0	0.0	0.0	0.0	0.0
Fancl	4.880165674980173	0.0	0.0	7.433723782236494	0.0	0.0	0.0	0.0	0.0	0.0	0.0	0.0	0.0	0.0	0.0	0.0	0.0	4.435333606932672	0.0	0.0	0.0	0.0	0.0	0.0	0.0	0.0	0.0	0.0	0.0	0.0	0.0	0.0	0.0	0.0	0.0	7.125588713968061	0.0	0.0	0.0	0.0	0.0	0.0	0.0	0.0	0.0	7.509013741019467	0.0	0.0	0.0
Gstm5	0.0	0.0	0.0	0.0	0.0	0.0	0.0	0.0	0.0	0.0	0.0	0.0	0.0	0.0	0.0	0.0	0.0	0.0	0.0	0.0	0.0	0.0	0.0	0.0	0.0	0.0	0.0	0.0	0.0	0.0	0.0	0.0	0.0	0.0	0.0	0.0	0.0	0.0	0.0	0.0	0.0	0.0	0.0	0.0	0.0	0.0	0.0	0.0	0.0
Gstm3	0.0	0.0	0.0	0.0	0.0	0.0	0.0	0.0	0.0	0.0	0.0	0.0	0.0	0.0	0.0	0.0	0.0	0.0	0.0	0.0	0.0	0.0	0.0	0.0	0.0	0.0	0.0	0.0	0.0	0.0	0.0	0.0	0.0	0.0	0.0	0.0	0.0	0.0	0.0	0.0	0.0	0.0	0.0	0.0	0.0	0.0	2.0889136727731565	0.0	0.0
Stat3	0.0	7.744197545640156	0.0	0.0	0.0	0.0	0.0	0.0	0.0	0.0	3.1027433320918907	0.0	2.8808894256463318	0.0	7.829690539584229	2.8143307277637253	1.8462308461785821	7.849065883230943	6.6654350672281035	0.0	0.0	2.297802761695842	3.045525583256873	0.0	6.733153418366786	7.379431683262768	0.0	0.0	0.0	5.616289064257832	3.9048764698479976	4.687768066729374	0.0	8.464070528587829	0.0	6.367267872061115	0.0	8.626798467909294	0.0	0.0	9.04690239567336	0.0	4.962887321276999	7.638588510945985	8.072211120708754	6.676991512192663	0.0	0.0	6.079960820148349
Stat5a	0.0	0.0	0.0	0.0	0.0	0.0	0.0	0.0	0.0	0.0	0.0	7.825951686019089	0.0	7.251847392814919	0.0	8.776300886257808	1.8462308461785821	8.909224477508227	5.6463009907074815	13.741849323338268	2.4082883131609267	7.952894042716649	0.0	0.0	0.0	3.979781641064213	0.0	8.24376632825104	0.0	6.976587406476612	0.0	5.745286995920285	7.824109079117997	7.836255652617016	9.801540874030733	0.0	9.680399710199106	8.533932352003625	3.185396382515147	7.372619529170621	8.606173676924032	7.705033128468739	0.0	8.720910280471507	7.62670006295593	9.183155047460628	8.474582450838799	8.349415092485728	8.207200539532694
Cavin1	0.0	0.0	0.0	0.0	0.0	0.0	0.0	0.0	0.0	0.0	0.0	0.0	0.0	0.0	0.0	0.0	0.0	2.622671282665234	0.0	0.0	0.0	7.649408828079252	0.0	0.0	0.0	0.0	0.0	0.0	0.0	7.332518972802354	0.0	0.0	0.0	0.0	0.0	0.0	0.0	0.0	0.0	8.47756518477658	0.0	0.0	0.0	0.0	0.0	0.0	0.0	0.0	0.0
Map3k11	0.0	0.0	0.0	0.0	0.0	0.0	0.0	0.0	0.0	0.0	0.0	0.0	0.0	0.0	0.0	0.0	0.0	0.0	0.0	0.0	0.0	0.0	0.0	0.0	0.0	0.0	0.0	0.0	0.0	0.0	0.0	0.0	0.0	0.0	0.0	0.0	0.0	0.0	8.853406212273145	0.0	0.0	0.0	0.0	0.0	0.0	0.0	0.0	0.0	0.0
Akt2	3.1903614017019724	0.0	7.198579357192596	0.0	0.0	6.097982326660989	0.0	0.0	0.0	0.0	0.0	0.0	0.0	0.0	0.0	0.0	0.0	0.0	0.0	0.0	0.0	6.790228959150508	0.0	0.0	3.290144002206832	0.0	0.0	0.0	0.0	0.0	0.0	0.0	0.0	2.681998106764027	6.847273138428206	0.0	0.0	0.0	0.0	7.5161801026609565	0.0	4.085263232808135	0.0	0.0	0.0	5.733269575135141	4.359356476272534	0.0	0.0
Dnaja3	0.0	0.0	0.0	0.0	0.0	8.610974433006046	0.0	0.0	0.0	0.0	0.0	6.144966611830516	0.0	0.0	0.0	0.0	0.0	0.0	0.0	0.0	0.0	6.3100067436185725	0.0	0.0	0.0	0.0	0.0	0.0	0.0	7.388758194956512	5.830769803853422	0.0	0.0	0.0	0.0	0.0	0.0	0.0	0.0	6.714723822105187	0.0	0.0	0.0	0.0	0.0	0.0	6.115611738893276	0.0	0.0
Hmox2	7.35374604077041	8.326915361665563	0.0	0.0	0.0	0.0	0.0	0.0	0.0	0.0	0.0	6.789610707568225	0.0	8.001351839414493	0.0	8.256035995818623	8.46760973901098	8.140368235708008	0.0	0.0	0.0	0.0	7.70748949460213	7.399292621974668	0.0	0.0	0.0	6.755983495743992	0.0	8.986312188586737	0.0	0.0	0.0	0.0	0.0	0.0	0.0	0.0	6.617128281193222	7.549944144906735	0.0	0.0	0.0	8.090000484436777	0.0	0.0	6.245045905347957	0.0	0.0
Cdip1	0.0	0.0	0.0	0.0	0.0	0.0	0.0	0.0	0.0	0.0	0.0	0.0	0.0	0.0	0.0	0.0	8.095595126673224	0.0	0.0	0.0	8.512002795412267	0.0	0.0	6.229504965395878	0.0	6.706549142815675	0.0	6.367831349031231	0.0	0.0	0.0	0.0	0.0	0.0	0.0	0.0	0.0	0.0	0.0	0.0	0.0	0.0	0.0	0.0	5.990181533387861	0.0	0.0	0.0	0.0
Map3k20	0.0	0.0	0.0	0.0	0.0	0.0	0.0	0.0	0.0	0.0	0.0	0.0	0.0	0.0	0.0	0.0	0.0	0.0	0.0	0.0	0.0	0.0	0.0	0.0	0.0	0.0	0.0	0.0	0.0	0.0	0.0	0.0	0.0	0.0	0.0	0.0	0.0	0.0	0.0	0.0	0.0	0.0	0.0	0.0	0.0	0.0	0.0	0.0	0.0
Cwc15	6.212483064617999	0.0	0.0	3.684211868005216	8.075179165748834	6.72787043748189	3.4316278204332793	7.757990646959949	7.777479961994207	0.0	6.795226095704487	8.129594689540298	6.441973967248581	7.167532057627868	6.517243708597656	0.0	9.881421855056649	7.02206091170048	6.488966715929697	0.0	0.0	7.649408828079252	8.63549023920368	6.775915367416859	3.290144002206832	0.0	7.675658450963193	7.115584267518076	0.0	8.940012241708098	7.940365185098237	8.250131455865077	0.0	6.622255926105751	6.704201540135379	8.75901165899753	2.4732426501674385	7.6658898114419864	0.0	6.590441072528942	8.2689825453853	0.0	0.0	7.173579601575431	6.1799868123875425	7.152169230628958	7.411276732762168	8.932902393165278	8.288808192529594
Dnmt1	0.0	0.0	0.0	0.0	0.0	0.0	0.0	0.0	0.0	0.0	0.0	0.0	0.0	0.0	8.532109349212378	0.0	0.0	0.0	0.0	0.0	0.0	0.0	0.0	0.0	0.0	7.429758949015976	0.0	0.0	0.0	0.0	0.0	0.0	0.0	0.0	0.0	0.0	0.0	0.0	0.0	7.850146536505934	0.0	0.0	0.0	0.0	0.0	0.0	0.0	0.0	0.0
Ppan	3.1903614017019724	7.783544038416119	0.0	2.792292277041958	2.493814782172175	7.438741650169012	0.0	0.0	0.0	0.0	0.0	8.38030900191942	7.485822449314659	7.900477918159339	0.0	8.339026852230841	0.0	4.743863356421507	6.526029515170025	0.0	0.0	0.0	5.625752237454218	0.0	6.847587100592748	1.9838480440893587	6.179613179686869	5.987878938070441	0.0	9.436654905809785	6.575293343128342	7.164330171842978	3.0909465426771403	6.263863956069043	7.207056154405344	5.860164934266094	5.79791715625626	0.0	0.0	5.156973851303317	0.0	0.0	0.0	7.47507520496516	0.0	0.0	7.105170969279302	6.728603007021855	7.069257859612035
Trmt10a	0.0	0.0	0.0	0.0	0.0	0.0	0.0	0.0	4.987038323072672	0.0	0.0	0.0	0.0	7.734567207320006	0.0	0.0	0.0	0.0	7.256719612606191	0.0	6.2955750680918605	0.0	0.0	0.0	0.0	0.0	0.0	6.9015325496320195	0.0	0.0	5.739349254789829	0.0	0.0	0.0	0.0	0.0	0.0	0.0	0.0	0.0	0.0	0.0	0.0	0.0	0.0	5.9636610945024895	0.0	0.0	0.0
Psap	4.414202547981586	0.0	9.176113306203664	2.792292277041958	0.0	3.9999526624491493	0.0	0.0	5.503487434752848	6.328510148397849	0.0	0.0	0.0	0.0	0.0	0.0	0.0	7.375774547976033	0.0	0.0	0.0	0.0	0.0	6.743054633721465	0.0	5.40519383569557	0.0	0.0	0.0	0.0	0.0	0.0	8.469502812970777	0.0	0.0	6.049702113696215	0.0	5.337348747848747	0.0	0.0	6.7973347016189285	0.0	0.0	0.0	0.0	0.0	0.0	0.0	5.883808070580737
Ikbkg	0.0	0.0	0.0	0.0	0.0	0.0	0.0	0.0	0.0	0.0	0.0	0.0	0.0	0.0	0.0	0.0	0.0	0.0	0.0	0.0	0.0	0.0	0.0	0.0	0.0	0.0	0.0	0.0	0.0	0.0	7.567708875663035	0.0	7.50377166701878	0.0	0.0	0.0	0.0	6.405795327409411	0.0	0.0	0.0	0.0	0.0	0.0	0.0	0.0	6.802779845866472	6.340530549489379	4.9587864750887825
Atn1	0.0	0.0	4.661907991793906	0.0	0.0	0.0	2.9120157257308468	0.0	0.0	0.0	0.0	0.0	0.0	0.0	2.467252990542504	5.329860441510249	0.0	4.876463738120131	0.0	0.0	0.0	4.363550692622747	0.0	0.0	6.322629202915255	0.0	0.0	0.0	0.0	0.0	0.0	0.0	0.0	0.0	3.5693316155264077	0.0	0.0	4.934157119940727	5.061263797098951	5.156973851303317	0.0	0.0	0.0	0.0	0.0	0.0	0.0	0.0	0.0
Phb2	6.212483064617999	0.0	0.0	9.535104214091934	0.0	7.721048934573968	0.0	0.0	0.0	0.0	7.546643155498138	8.394621426697801	7.203778107122025	8.576283791470981	6.807129642155858	0.0	7.492623207516404	0.0	6.152206665214893	0.0	0.0	0.0	9.320957565310916	0.0	0.0	7.35359400276324	9.091135887060917	8.409786537903662	0.0	6.93941412899092	7.567708875663035	2.034419710162209	6.511698879075256	9.358673945456575	6.704201540135379	0.0	8.789963165280769	8.061514037551404	8.270002435030975	9.049422899819561	8.398639844226025	7.375610371825442	5.939570388762182	9.51782254554792	10.295524846251473	9.242863654807707	8.61291689680991	9.183082219118477	7.72581966610946
Ptpn6	0.0	0.0	0.0	0.0	0.0	0.0	8.051649332425884	0.0	0.0	0.0	0.0	0.0	0.0	0.0	0.0	0.0	0.0	0.0	0.0	0.0	0.0	0.0	0.0	0.0	0.0	7.429758949015976	0.0	0.0	0.0	0.0	0.0	0.0	0.0	6.540654954601793	0.0	0.0	0.0	0.0	0.0	0.0	0.0	0.0	0.0	0.0	0.0	0.0	0.0	0.0	5.883808070580737
Eno2	0.0	0.0	0.0	0.0	0.0	0.0	0.0	0.0	0.0	0.0	6.936026777989097	0.0	0.0	0.0	0.0	0.0	0.0	0.0	6.244047697432839	0.0	0.0	0.0	0.0	6.603572801245563	0.0	0.0	0.0	0.0	0.0	0.0	0.0	0.0	0.0	0.0	0.0	0.0	0.0	0.0	0.0	0.0	0.0	0.0	0.0	6.023628160915158	0.0	0.0	0.0	0.0	0.0
Emg1	7.522690691565557	0.0	8.465828789806507	0.0	0.0	9.176122742949607	8.640708205760452	7.058566877337942	7.799746612034398	8.6528366563049	7.182092760573699	7.134736883780487	7.943057338322333	8.655807760636716	7.725470411081142	0.0	7.6312882482575635	7.25915355422566	8.41893305025924	0.0	8.078298043746965	7.437557841998483	7.585616947893317	9.006505850986684	0.0	5.502458077754952	7.554290398485539	7.456525011992198	0.0	7.989154012814023	0.0	0.0	3.0909465426771403	6.362147466823844	8.00259655169835	8.913395566027742	6.84326305531402	8.139232295813686	0.0	0.0	8.879294463580512	7.328594211163237	0.0	7.936790679683871	8.87726689923347	6.587703053567893	8.943674335114729	7.898531618994164	8.337564014186395
Lpcat3	7.784416926069438	0.0	8.651747231429628	0.0	9.571288499879369	0.0	0.0	0.0	0.0	0.0	0.0	0.0	0.0	0.0	0.0	0.0	7.889955438321111	6.806275325166016	6.411856264072444	0.0	0.0	7.78369667926806	0.0	0.0	0.0	0.0	0.0	0.0	0.0	0.0	0.0	9.218062372719158	0.0	7.40037285201408	0.0	5.6419059903057915	0.0	0.0	9.901545913266125	7.372619529170621	0.0	0.0	10.004738194547574	0.0	0.0	0.0	5.541014990614054	0.0	5.528201933706219
Atp6v1f	8.005874212540048	0.0	8.035535254134459	0.0	8.482664130398165	9.609128309352604	8.051649332425884	8.245111326182142	9.778158122293956	3.36976732326229	7.290990148608933	9.928354907517667	8.639802159533303	10.009285811450612	8.20673796049331	8.766339647295082	7.791981002738817	8.550822996727755	7.278602976281073	13.741849323338268	8.301570343925636	9.23895593988353	9.363959940737141	9.889742396121324	9.750950892241555	1.9838480440893587	9.294321177362395	9.13745460902938	0.0	7.952307279723806	0.0	8.416264309397809	3.0909465426771403	8.486034933470142	7.309476100489398	9.599473833379532	9.943141042420784	10.147978261604905	0.0	9.140885804363199	9.40886620756138	8.907560751349095	0.0	8.869438416033999	8.944241635229538	8.987595783610093	8.393134891098853	8.516387007484362	9.507142012971652
Clcn5	0.0	0.0	0.0	0.0	0.0	8.792739914712433	0.0	0.0	0.0	0.0	0.0	0.0	0.0	0.0	0.0	0.0	0.0	0.0	0.0	0.0	0.0	0.0	0.0	0.0	0.0	0.0	0.0	0.0	0.0	0.0	0.0	0.0	0.0	0.0	0.0	0.0	0.0	0.0	0.0	0.0	0.0	0.0	0.0	0.0	0.0	0.0	0.0	0.0	0.0
Clcn3	5.066674099012018	0.0	0.0	0.0	4.287665465917495	0.0	2.9120157257308468	7.831657950274454	0.0	8.89843488203655	0.0	0.0	0.0	0.0	0.0	0.0	0.0	0.0	0.0	0.0	0.0	0.0	0.0	0.0	0.0	0.0	0.0	0.0	0.0	0.0	0.0	0.0	6.387604640166932	0.0	0.0	0.0	0.0	0.0	10.410771292704414	0.0	0.0	0.0	4.008420207807153	7.616333816322449	0.0	0.0	6.961883653322978	0.0	0.0
Pde1c	0.0	5.597633249387147	0.0	0.0	0.0	0.0	0.0	0.0	0.0	0.0	0.0	0.0	0.0	0.0	0.0	0.0	0.0	0.0	0.0	0.0	0.0	0.0	0.0	0.0	0.0	0.0	0.0	4.795482249427274	0.0	0.0	0.0	0.0	0.0	0.0	0.0	0.0	0.0	0.0	0.0	0.0	0.0	0.0	0.0	0.0	0.0	0.0	0.0	6.622733877070115	0.0
Utp20	0.0	0.0	0.0	0.0	0.0	0.0	0.0	0.0	0.0	0.0	2.261607131876178	5.925968043982756	0.0	6.932283774528807	8.313304325665113	0.0	0.0	0.0	0.0	0.0	0.0	0.0	0.0	0.0	0.0	0.0	0.0	3.9090677061443833	0.0	0.0	0.0	0.0	0.0	0.0	7.207056154405344	0.0	0.0	3.440614880451956	0.0	0.0	0.0	6.597599760926147	0.0	7.262247212926197	0.0	7.021890353284695	0.0	6.795098711554774	0.0
Cul3	3.1903614017019724	0.0	0.0	0.0	0.0	7.999949703800648	0.0	0.0	4.424643930364908	0.0	10.58334840671742	0.0	5.509768257851679	0.0	8.752682883074757	0.0	6.301365844304103	6.6667343221848645	0.0	0.0	0.0	9.381335597301456	7.966585615154336	0.0	0.0	1.9838480440893587	0.0	4.330687425751214	0.0	0.0	9.443894403536639	0.0	0.0	0.0	8.655407095655942	0.0	0.0	7.118987316818595	10.494127760860401	0.0	0.0	0.0	0.0	0.0	0.0	7.434149847779454	0.0	7.309023735249527	7.069257859612035
Il11	0.0	4.627123115325958	0.0	0.0	0.0	0.0	0.0	0.0	0.0	0.0	0.0	0.0	0.0	0.0	0.0	4.651666830042783	0.0	0.0	0.0	0.0	0.0	0.0	3.955400741493401	0.0	0.0	0.0	5.087171617757964	2.270337536456304	0.0	2.8889196265214236	0.0	0.0	0.0	0.0	0.0	0.0	0.0	0.0	0.0	0.0	0.0	0.0	5.939570388762182	0.0	0.0	0.0	0.0	0.0	0.0
Large1	0.0	0.0	0.0	0.0	0.0	0.0	0.0	4.565629896581528	0.0	0.0	0.0	0.0	6.592316720713456	0.0	0.0	0.0	0.0	0.0	0.0	0.0	0.0	0.0	0.0	4.536718473345589	0.0	0.0	0.0	0.0	0.0	7.21300286775752	0.0	0.0	0.0	0.0	0.0	0.0	0.0	0.0	0.0	0.0	0.0	8.54584876496203	4.008420207807153	0.0	0.0	0.0	0.0	0.0	0.0
Ddx56	4.665915064250073	0.0	0.0	0.0	0.0	0.0	0.0	0.0	0.0	0.0	0.0	2.1117487297679003	7.107163513649495	7.874117517433779	6.716821719352472	0.0	7.593010751618667	1.8397367047468591	6.103996379234716	0.0	0.0	0.0	7.938410775622945	0.0	0.0	7.327285135641221	0.0	7.605609655902447	0.0	0.0	0.0	8.376489980770545	3.0909465426771403	8.300176692919829	0.0	7.678672225065715	0.0	5.149792386627173	3.185396382515147	8.098513223586167	8.471185927421692	7.465281569832916	4.008420207807153	6.906441435519859	7.62670006295593	0.0	7.296505622162213	7.721784975242895	8.075421297448951
Tmed4	6.362539347113312	0.0	0.0	0.0	0.0	0.0	0.0	5.1301403665527685	7.364632587382816	0.0	0.0	0.0	0.0	0.0	0.0	0.0	0.0	6.5122370623139005	0.0	0.0	0.0	0.0	0.0	7.219859400131313	0.0	7.216972318276204	7.2758262919121535	0.0	0.0	7.545408643603646	0.0	0.0	0.0	6.909097432593333	0.0	0.0	5.79791715625626	0.0	0.0	0.0	0.0	7.328594211163237	0.0	0.0	5.513804680401957	2.025172125417593	0.0	8.666023271824603	0.0
Bid	0.0	0.0	0.0	0.0	0.0	0.0	0.0	0.0	0.0	0.0	0.0	0.0	0.0	2.413079931483054	0.0	0.0	0.0	0.0	0.0	0.0	0.0	0.0	0.0	0.0	6.953607244608193	7.066046296886488	0.0	4.981618843882843	0.0	0.0	0.0	0.0	0.0	0.0	0.0	8.458130178991523	7.005414956866911	0.0	9.169648146432655	0.0	7.934603909456615	0.0	0.0	0.0	5.36530574669298	0.0	0.0	0.0	6.789802098400929
Ralb	0.0	0.0	0.0	0.0	0.0	0.0	0.0	0.0	0.0	0.0	0.0	0.0	0.0	0.0	0.0	0.0	7.553689934596899	0.0	0.0	0.0	0.0	0.0	0.0	0.0	0.0	0.0	0.0	3.781135824074433	0.0	0.0	0.0	0.0	0.0	0.0	0.0	0.0	0.0	0.0	0.0	0.0	0.0	0.0	0.0	0.0	0.0	0.0	0.0	0.0	0.0
Ppp1cc	6.7369991800542515	0.0	0.0	0.0	7.890357554347339	6.918813161140216	9.946219590329054	9.796560500430438	9.296747251456672	2.50298678733202	9.212033214380742	8.464128172848042	8.183163246905066	6.587578524894409	7.3381694015370735	0.0	7.492623207516404	8.771246922339024	6.730391591973779	0.0	8.62652083428602	8.222545322427655	8.086976469661538	7.577617086302058	3.290144002206832	6.168545938583871	0.0	7.723420635915331	0.0	0.0	0.0	0.0	7.672813172334623	4.502697443997425	2.686017239666505	7.78918185212616	7.055653776934936	9.111182165197878	3.185396382515147	8.310336643838859	7.934603909456615	8.11834109514556	0.0	7.012497369149175	0.0	0.0	8.306812623108444	6.150426468246057	7.521542688435807
Dnajb11	0.0	0.0	8.514602369478508	7.703594607421037	0.0	3.0874182883042995	0.0	6.028160722249172	10.307303983199011	2.50298678733202	7.064299547660818	6.832295830981455	6.639140043181158	7.819906227359992	8.592611648881078	7.330012560016956	6.942432425077773	5.6441300555327425	7.518180869738968	0.0	6.900651125553216	7.975523138657992	8.617833023358237	0.0	4.214451018138455	6.533243716455979	7.823068515540196	5.958605106533149	0.0	8.503842773568234	0.0	7.958415467082781	3.0909465426771403	0.0	0.0	7.495207536179857	6.899363250633695	8.260125865957326	0.0	7.876997794752674	8.447406939012996	8.625810435291884	0.0	8.006899602813291	7.489926331381544	8.01632898416262	7.070661105087939	8.49654217001814	8.500584829077575
Tbccd1	0.0	0.0	0.0	0.0	0.0	0.0	0.0	0.0	0.0	0.0	0.0	0.0	0.0	0.0	0.0	0.0	0.0	0.0	0.0	0.0	5.719766528645845	0.0	0.0	0.0	0.0	0.0	0.0	0.0	0.0	0.0	0.0	0.0	0.0	0.0	0.0	0.0	0.0	0.0	0.0	0.0	0.0	0.0	0.0	0.0	0.0	6.633037930985934	0.0	0.0	0.0
Clec11a	0.0	0.0	0.0	0.0	0.0	0.0	0.0	0.0	0.0	0.0	0.0	0.0	0.0	0.0	0.0	0.0	0.0	0.0	0.0	0.0	0.0	0.0	0.0	0.0	0.0	0.0	0.0	0.0	0.0	0.0	0.0	0.0	0.0	0.0	0.0	0.0	0.0	0.0	0.0	0.0	0.0	0.0	0.0	0.0	0.0	0.0	0.0	0.0	0.0
Zfp324	0.0	0.0	0.0	0.0	0.0	0.0	0.0	0.0	0.0	0.0	0.0	0.0	0.0	0.0	0.0	0.0	0.0	0.0	0.0	0.0	0.0	0.0	0.0	0.0	0.0	0.0	0.0	0.0	0.0	0.0	0.0	0.0	0.0	0.0	0.0	6.367267872061115	0.0	0.0	0.0	0.0	0.0	7.465281569832916	0.0	0.0	4.238479373471373	0.0	0.0	0.0	0.0
Gab2	0.0	0.0	0.0	0.0	6.8680983169464636	0.0	0.0	0.0	0.0	0.0	0.0	0.0	0.0	0.0	0.0	0.0	0.0	0.0	0.0	0.0	0.0	0.0	0.0	0.0	0.0	0.0	0.0	0.0	0.0	0.0	0.0	0.0	0.0	0.0	7.579218135352739	0.0	0.0	2.5677232318554255	0.0	0.0	8.447406939012996	0.0	0.0	0.0	0.0	0.0	0.0	0.0	0.0
Coro1c	0.0	0.0	0.0	0.0	0.0	0.0	0.0	0.0	0.0	0.0	0.0	0.0	0.0	0.0	0.0	0.0	0.0	0.0	0.0	0.0	0.0	2.297802761695842	5.396433955440956	0.0	0.0	0.0	0.0	0.0	0.0	0.0	7.172782529002773	0.0	0.0	0.0	0.0	6.627386708171169	0.0	0.0	0.0	0.0	0.0	0.0	0.0	0.0	0.0	0.0	0.0	0.0	0.0
Tax1bp1	4.665915064250073	0.0	8.132473818732672	0.0	2.493814782172175	8.082098734236986	0.0	9.287053828414136	2.968143540030575	0.0	6.464191767081228	0.0	7.536170959611233	4.752567130143553	1.7070605585346919	2.8143307277637253	0.0	5.567729344199231	9.895287795596762	0.0	1.6572835889069522	8.241341621818838	8.599957019453369	3.7376089864477025	5.488980649343491	6.533243716455979	0.0	4.981618843882843	0.0	0.0	0.0	6.890811575660484	0.0	0.0	0.0	7.358503426738654	0.0	6.564467809322499	0.0	0.0	8.982176654175374	8.145723871465574	0.0	0.0	7.338814705102995	8.925180227656424	7.204007897592116	5.87104199509735	6.64235528686416
Ctse	0.0	0.0	0.0	0.0	0.0	0.0	0.0	0.0	0.0	0.0	0.0	0.0	4.7259681730278835	0.0	0.0	0.0	8.499000009574946	1.8397367047468591	0.0	0.0	0.0	0.0	5.883908695872401	0.0	0.0	0.0	7.823068515540196	0.0	0.0	0.0	0.0	0.0	6.830461314161274	0.0	0.0	0.0	0.0	0.0	0.0	0.0	0.0	0.0	0.0	0.0	0.0	0.0	0.0	0.0	0.0
Ndrg2	0.0	0.0	8.363037519400153	0.0	0.0	0.0	0.0	0.0	6.691803456046007	0.0	0.0	7.413032003008282	0.0	0.0	0.0	0.0	0.0	0.0	0.0	0.0	0.0	0.0	0.0	0.0	0.0	0.0	0.0	0.0	0.0	0.0	0.0	0.0	0.0	0.0	0.0	0.0	0.0	0.0	0.0	0.0	0.0	0.0	0.0	0.0	0.0	0.0	0.0	0.0	0.0
Mettl17	0.0	0.0	0.0	0.0	5.063009997459743	0.0	0.0	0.0	0.0	0.0	0.0	0.0	0.0	0.0	0.0	0.0	0.0	0.0	0.0	0.0	0.0	0.0	0.0	3.982504187938607	0.0	0.0	0.0	5.92872495336931	0.0	0.0	0.0	0.0	0.0	0.0	0.0	0.0	0.0	6.63770603521335	0.0	0.0	0.0	0.0	0.0	3.3435460796429894	0.0	0.0	0.0	0.0	0.0
Arhgef40	0.0	0.0	0.0	0.0	0.0	0.0	0.0	0.0	0.0	0.0	0.0	0.0	0.0	0.0	1.7070605585346919	0.0	1.8462308461785821	1.8397367047468591	0.0	0.0	0.0	0.0	0.0	0.0	0.0	0.0	0.0	0.0	0.0	2.071617759585059	0.0	0.0	4.0037011537088425	2.681998106764027	0.0	0.0	0.0	0.0	0.0	0.0	0.0	0.0	0.0	0.0	0.0	0.0	0.0	0.0	0.0
Mcoln1	0.0	0.0	0.0	0.0	4.8477926274241225	0.0	0.0	0.0	0.0	0.0	0.0	0.0	0.0	0.0	0.0	0.0	0.0	0.0	0.0	0.0	0.0	0.0	0.0	0.0	0.0	6.044837231999987	0.0	1.1857312316655868	0.0	0.0	0.0	0.0	0.0	0.0	0.0	0.0	0.0	5.65212234949542	0.0	0.0	0.0	0.0	0.0	0.0	0.0	0.0	0.0	0.0	0.0
Arhgef18	0.0	0.0	0.0	0.0	0.0	0.0	0.0	0.0	0.0	0.0	0.0	0.0	0.0	0.0	0.0	0.0	0.0	0.0	0.0	0.0	0.0	0.0	0.0	0.0	0.0	0.0	0.0	0.0	0.0	0.0	0.0	0.0	0.0	0.0	0.0	0.0	0.0	0.0	0.0	0.0	0.0	0.0	0.0	0.0	3.3129538343457203	0.0	0.0	0.0	0.0
Pkn2	6.941645602709343	8.525644329032625	0.0	0.0	6.685356869938871	5.930687671895691	7.800301288157279	0.0	7.364632587382816	0.0	7.219312710871097	7.028611162421016	6.771128874096875	0.0	1.7070605585346919	5.2173692660471	0.0	0.0	0.0	0.0	0.0	7.264595017189307	6.460704453149894	0.0	0.0	0.0	9.268827116139127	6.990998828196511	0.0	8.160468570869494	2.168246758639406	7.254862154329588	0.0	0.0	0.0	0.0	0.0	0.0	0.0	7.334380646602943	6.551837199909327	0.0	0.0	0.0	0.0	6.162276524173715	4.359356476272534	0.0	0.0
Etfb	7.784416926069438	0.0	0.0	9.613610924304128	10.007656821052171	8.816933241773388	7.978868301864931	9.120686710803513	8.080011682870142	2.50298678733202	8.993119517868445	0.0	8.696246570156575	2.413079931483054	8.19563525628327	6.996755976917508	1.8462308461785821	4.997895900612193	7.589946700330797	0.0	0.0	9.364287836950501	10.344194501195993	0.0	9.794402796899814	8.226422642356322	6.863888671086399	7.848382537149233	0.0	7.469208549406305	0.0	0.0	0.0	7.53288568705757	0.0	9.159565270908532	0.0	0.0	0.0	8.028387049426792	0.0	7.5901319614673906	0.0	5.547044546122979	7.559933433222699	7.088499855078573	8.526433515013256	7.986528270904431	7.571315673968554
Stxbp2	0.0	0.0	0.0	0.0	0.0	6.918813161140216	0.0	6.974333749731064	2.141643084824773	7.091580864669161	2.261607131876178	6.449162975849869	7.140092535743035	7.792017038176106	4.563737308162155	6.694556932823848	0.0	6.6667343221848645	0.0	0.0	7.74327155214052	0.0	0.0	0.0	0.0	5.188464396201707	0.0	0.0	0.0	0.0	8.523368570367994	0.0	0.0	6.263863956069043	0.0	6.946393329271087	0.0	0.0	0.0	0.0	0.0	0.0	0.0	2.827950791303735	0.0	5.9636610945024895	5.323777649428415	0.0	0.0
Sgce	7.034021302166971	0.0	0.0	0.0	0.0	0.0	0.0	7.098908200947924	0.0	0.0	0.0	0.0	0.0	7.369744406674323	0.0	0.0	0.0	6.142516940941507	7.607343905900219	0.0	0.0	0.0	0.0	0.0	0.0	0.0	0.0	0.0	0.0	6.0932883114704115	0.0	0.0	0.0	8.197422190506368	0.0	0.0	0.0	0.0	3.185396382515147	7.213178672900145	0.0	7.421142551664697	0.0	0.0	6.6339814251897415	0.0	5.72978163402264	0.0	0.0
Chn2	5.9533344171298115	0.0	0.0	0.0	0.0	0.0	8.051649332425884	0.0	0.0	7.552616128656759	4.016230169023509	0.0	0.0	2.413079931483054	0.0	2.8143307277637253	0.0	0.0	0.0	0.0	0.0	0.0	0.0	0.0	0.0	0.0	0.0	0.0	0.0	0.0	0.0	0.0	0.0	0.0	0.0	0.0	0.0	0.0	0.0	0.0	0.0	0.0	0.0	0.0	0.0	0.0	0.0	0.0	0.0
Wwox	0.0	0.0	0.0	0.0	0.0	0.0	0.0	0.0	0.0	0.0	0.0	0.0	0.0	0.0	0.0	6.1978485952902265	0.0	0.0	0.0	0.0	0.0	0.0	0.0	0.0	0.0	0.0	0.0	0.0	0.0	0.0	6.465471853888578	2.034419710162209	0.0	0.0	7.907822817262874	0.0	0.0	0.0	0.0	0.0	6.2558211272753645	0.0	0.0	7.660505118230592	0.0	0.0	0.0	0.0	0.0
Slbp	8.367196501802693	0.0	8.538384441304455	0.0	8.365965493681768	7.614659608296498	0.0	7.73257456410009	0.0	6.328510148397849	8.709007632571575	0.0	0.0	7.900477918159339	7.023500507291567	6.417430662195	7.141209731720382	6.470881666124316	6.937148029067062	0.0	0.0	8.558573721083997	0.0	1.7940440651373777	0.0	7.658009759578942	2.7001858342793037	6.961788878704191	0.0	7.469208549406305	0.0	7.5923666675693635	7.672813172334623	0.0	6.458865936414283	0.0	0.0	8.780234692559942	0.0	8.075514504018468	6.870686588075094	8.032929045852596	0.0	6.869283174400598	0.0	7.556848327148768	0.0	0.0	0.0
Cnn2	7.317446304936601	2.79242398833884	9.84373722889775	9.881787006140437	9.857251292916374	0.0	0.0	0.0	0.0	0.0	7.392241514878503	0.0	0.0	0.0	0.0	9.157868004995455	0.0	7.398008716250003	7.770667542979787	0.0	7.286362653457447	6.738244237285238	7.013436416897636	2.5694211785376657	9.476442414677248	10.153368109700088	2.7001858342793037	0.0	0.0	0.0	9.737625036211464	8.973398413654383	3.0909465426771403	7.304746358309548	0.0	9.030518740448617	7.104201847472715	8.061514037551404	9.189791234067549	0.0	0.0	0.0	0.0	0.0	6.978788643641106	7.271651813561055	0.0	0.0	1.655312195624614
Polr2e	5.750461127921178	8.54866580251509	8.465828789806507	2.792292277041958	8.444803825326346	8.233569351072129	8.015717725355758	7.540898196190943	9.715121547106571	3.907441889594227	7.813267921698668	8.260391208106588	6.01481074822755	6.378441032443101	7.940252023020846	7.531653034670894	6.675649920383973	7.98746755401785	8.024852878189682	0.0	0.0	8.296304386645357	6.986170406231943	8.009308213119333	0.0	8.028354201669087	8.612569214415704	8.309008271197944	0.0	9.197842616375292	2.168246758639406	0.0	0.0	8.396096693431609	0.0	6.741740981837958	9.0097677097665	7.594104294776963	0.0	8.913371237274928	7.402908482661761	6.748112383714411	0.0	8.420534260199696	9.08147887998304	9.853608538251503	7.898221394966096	8.147891546410234	6.079960820148349
Myo9b	0.0	0.0	0.0	9.363981035212689	0.0	0.0	0.0	0.0	0.0	0.0	0.0	7.521350603140567	4.080240012374532	0.0	0.0	0.0	0.0	0.0	0.0	0.0	0.0	2.297802761695842	0.0	0.0	0.0	0.0	0.0	0.0	0.0	0.0	0.0	0.0	0.0	6.158392206216261	0.0	0.0	2.4732426501674385	0.0	0.0	0.0	0.0	0.0	0.0	0.0	0.0	0.0	7.171808784641585	0.0	0.0
Ly9	0.0	0.0	0.0	0.0	0.0	0.0	0.0	0.0	0.0	0.0	0.0	0.0	0.0	0.0	0.0	0.0	0.0	0.0	0.0	0.0	0.0	0.0	0.0	0.0	0.0	0.0	0.0	0.0	0.0	0.0	0.0	0.0	0.0	0.0	0.0	0.0	0.0	0.0	0.0	0.0	0.0	0.0	0.0	0.0	0.0	0.0	0.0	0.0	1.655312195624614
Adgre1	0.0	0.0	0.0	0.0	0.0	0.0	0.0	0.0	0.0	0.0	0.0	0.0	0.0	0.0	0.0	0.0	0.0	0.0	0.0	0.0	0.0	0.0	0.0	0.0	0.0	0.0	0.0	0.0	0.0	0.0	0.0	0.0	0.0	0.0	0.0	0.0	0.0	0.0	0.0	0.0	0.0	0.0	0.0	0.0	0.0	0.0	0.0	0.0	0.0
Mtfp1	0.0	0.0	0.0	0.0	0.0	0.0	0.0	0.0	0.0	0.0	0.0	0.0	0.0	0.0	0.0	0.0	0.0	0.0	0.0	0.0	0.0	0.0	0.0	0.0	0.0	0.0	0.0	0.0	0.0	7.594060791235136	0.0	0.0	0.0	0.0	0.0	0.0	0.0	0.0	0.0	0.0	0.0	0.0	0.0	6.3812618207985015	0.0	0.0	0.0	6.29530102464201	0.0
Rab23	0.0	0.0	0.0	0.0	0.0	0.0	0.0	0.0	0.0	0.0	0.0	0.0	0.0	0.0	0.0	0.0	0.0	4.435333606932672	0.0	0.0	0.0	0.0	0.0	0.0	0.0	0.0	0.0	0.0	0.0	0.0	0.0	0.0	0.0	0.0	0.0	0.0	0.0	0.0	0.0	0.0	0.0	0.0	0.0	0.0	0.0	0.0	0.0	0.0	0.0
Rab11a	6.988572677664074	2.79242398833884	10.21230849140758	2.792292277041958	8.324869575656043	7.614659608296498	8.504744895290358	5.412137405774939	2.141643084824773	0.0	0.0	0.0	7.00361145383013	5.467964641450006	0.0	0.0	0.0	7.330251041047726	7.1179538942929	0.0	0.0	0.0	0.0	9.040709904488438	8.226852166415771	8.375092908126392	0.0	7.642894418939539	0.0	8.716540619598842	8.762718456046983	2.034419710162209	7.871209416693368	7.445909652720115	0.0	0.0	0.0	2.5677232318554255	3.185396382515147	8.976807388579896	8.540258015950503	0.0	0.0	6.578335729715959	8.31423692161989	6.336828110916916	6.84423077089818	6.426945795773421	6.673074873858293
Eif2b2	0.0	0.0	0.0	0.0	6.04126822134155	0.0	0.0	0.0	0.0	0.0	0.0	0.0	6.2741217072950874	0.0	0.0	0.0	0.0	8.736769744548129	1.738712303197082	0.0	1.6572835889069522	0.0	0.0	0.0	0.0	0.0	10.221891340310416	7.895486301545031	0.0	2.8889196265214236	0.0	0.0	0.0	7.202328623492273	0.0	0.0	0.0	0.0	0.0	0.0	0.0	2.6609971000019246	7.6236439818124495	7.142769936741015	8.334351850502099	0.0	6.760102650219978	0.0	0.0
Dlst	0.0	0.0	0.0	0.0	0.0	0.0	7.142861192061411	0.0	0.0	0.0	7.3255362097524825	0.0	7.00361145383013	2.413079931483054	1.7070605585346919	0.0	0.0	0.0	0.0	0.0	6.792663468160928	4.059037899359221	6.646332535070782	0.0	0.0	0.0	0.0	6.177679676551321	0.0	0.0	0.0	0.0	7.009541430559757	4.811841138438303	0.0	0.0	7.620402428631985	0.0	0.0	0.0	4.907204418263032	7.008908192401705	0.0	0.0	0.0	0.0	5.973410291107022	0.0	6.125097895941833
Ulk2	0.0	0.0	0.0	0.0	0.0	0.0	0.0	0.0	0.0	0.0	0.0	0.0	0.0	0.0	0.0	5.865976289284784	0.0	0.0	0.0	0.0	0.0	0.0	0.0	0.0	0.0	0.0	0.0	0.0	0.0	0.0	0.0	0.0	0.0	0.0	0.0	0.0	0.0	0.0	0.0	0.0	0.0	0.0	0.0	0.0	0.0	0.0	0.0	0.0	0.0
Dgkq	0.0	0.0	5.79981917009187	0.0	0.0	0.0	0.0	0.0	0.0	0.0	5.653584519300288	0.0	0.0	0.0	0.0	0.0	0.0	0.0	0.0	0.0	0.0	0.0	0.0	0.0	5.96519993236415	1.9838480440893587	0.0	0.0	0.0	0.0	0.0	0.0	0.0	0.0	0.0	0.0	0.0	0.0	0.0	0.0	0.0	0.0	0.0	0.0	0.0	0.0	0.0	0.0	0.0
Grap	6.044987888340054	0.0	0.0	0.0	7.390388538995381	0.0	0.0	0.0	0.0	0.0	7.575635167088241	0.0	4.889823195962436	0.0	0.0	6.735979089378816	8.488612289592256	1.8397367047468591	0.0	0.0	5.148426978410243	8.184201707632681	6.37920548924656	0.0	3.290144002206832	7.128323821980667	2.7001858342793037	5.246742967409612	0.0	6.159441705300587	0.0	0.0	0.0	7.729825972028035	0.0	0.0	0.0	0.0	0.0	6.304257539244612	7.0707115555712	0.0	0.0	0.0	0.0	0.0	0.0	0.0	0.0
Chmp2b	0.0	0.0	0.0	0.0	5.822522259381722	0.0	0.0	0.0	0.0	0.0	7.424472137228872	0.0	0.0	0.0	1.7070605585346919	8.325522350948427	0.0	8.58997914875217	8.148842384948578	0.0	0.0	7.562395027275232	0.0	8.178610937673152	0.0	8.86111272719815	0.0	8.19439312565075	0.0	6.780331672261155	0.0	0.0	0.0	0.0	6.62696748696118	0.0	0.0	0.0	0.0	0.0	7.588287944646221	7.1235234851541245	0.0	0.0	0.0	0.0	6.623929521481278	6.949050704948604	0.0
Plod3	4.10909241479802	0.0	0.0	0.0	0.0	0.0	0.0	0.0	0.0	0.0	0.0	0.0	0.0	0.0	0.0	0.0	0.0	0.0	0.0	0.0	0.0	0.0	0.0	0.0	0.0	0.0	0.0	0.0	0.0	0.0	0.0	0.0	0.0	0.0	0.0	0.0	0.0	0.0	0.0	0.0	0.0	0.0	0.0	5.881570673223501	0.0	0.0	0.0	0.0	3.55453572636028
Ap1s1	0.0	0.0	0.0	0.0	8.40592312303417	0.0	0.0	0.0	0.0	0.0	0.0	8.077318048486802	0.0	7.951796343301802	0.0	2.0061056723646464	8.226380959917684	7.078217453225357	0.0	0.0	0.0	0.0	6.7793528621616534	0.0	0.0	0.0	0.0	6.345388530485076	0.0	7.855850193547711	0.0	0.0	0.0	0.0	0.0	0.0	0.0	0.0	0.0	0.0	0.0	0.0	0.0	7.398896149781325	8.87726689923347	2.025172125417593	0.0	0.0	6.442886095995515
Srpk1	7.162360435581841	0.0	0.0	0.0	6.3989619736004455	0.0	2.9120157257308468	6.9302981285414775	8.502792728476823	0.0	7.182092760573699	6.604995168434492	2.064545066745755	2.413079931483054	0.0	8.256035995818623	6.600463702884867	5.567729344199231	4.972041452731097	0.0	2.4082883131609267	0.0	0.0	6.365259539855442	0.0	0.0	0.0	8.483575000887717	0.0	4.33781572538019	0.0	0.0	0.0	7.202328623492273	0.0	0.0	0.0	6.405795327409411	4.660558143455508	7.254721027533778	0.0	0.0	5.5323471474099595	5.345333041160756	0.0	7.4083063047897015	6.363817673362797	6.508476121399461	0.0
Lbr	7.959515635458359	8.637245036802582	0.0	0.0	2.493814782172175	0.0	2.091985959025512	5.850532985101019	6.487497960737774	11.265228498158194	0.0	0.0	0.0	0.0	0.0	0.0	0.0	0.0	7.06856524133712	0.0	0.0	7.677285009834689	6.460704453149894	0.0	0.0	1.9838480440893587	0.0	6.838649413286344	0.0	0.0	0.0	0.0	7.50377166701878	7.614914992051003	4.507247610376197	0.0	7.620402428631985	6.564467809322499	0.0	0.0	0.0	0.0	0.0	5.232810044735882	0.0	0.0	0.0	0.0	0.0
Prcc	0.0	0.0	0.0	0.0	0.0	0.0	0.0	0.0	0.0	0.0	0.0	0.0	0.0	0.0	0.0	0.0	0.0	0.0	0.0	0.0	0.0	0.0	0.0	0.0	0.0	0.0	0.0	0.0	0.0	0.0	0.0	0.0	0.0	0.0	0.0	0.0	0.0	0.0	0.0	0.0	0.0	0.0	0.0	4.4823494312369805	0.0	0.0	0.0	0.0	0.0
Rrnad1	0.0	0.0	0.0	0.0	0.0	7.087412719089302	0.0	0.0	2.141643084824773	0.0	7.3255362097524825	0.0	0.0	0.0	0.0	0.0	0.0	5.716687494220705	0.0	0.0	0.0	0.0	0.0	0.0	0.0	0.0	0.0	0.0	0.0	0.0	0.0	0.0	0.0	0.0	0.0	0.0	0.0	4.372598498533055	4.660558143455508	0.0	0.0	0.0	0.0	0.0	0.0	0.0	0.0	0.0	6.292724422590186
Hdgf	6.498448069195387	0.0	0.0	0.0	0.0	0.0	2.091985959025512	0.0	0.0	0.0	7.546643155498138	2.1117487297679003	8.429474589523801	7.926365301086251	4.075074303161667	0.0	7.825383908632412	0.0	8.637904210874607	0.0	0.0	9.049320997518556	6.420530387167938	6.02600902673165	0.0	0.0	0.0	8.376969805740575	0.0	9.281916317448745	0.0	0.0	4.0037011537088425	0.0	9.801540874030733	3.1946244131707333	8.025225794287273	6.129328930730345	3.185396382515147	8.310336643838859	8.001450041357783	2.6609971000019246	11.574554994821465	7.824793271005633	7.893948782813879	8.987595783610093	8.214994779269462	8.466253507453597	8.120698414288418
Thop1	0.0	0.0	0.0	0.0	0.0	0.0	0.0	0.0	0.0	0.0	0.0	0.0	0.0	0.0	0.0	0.0	0.0	0.0	0.0	0.0	0.0	0.0	0.0	0.0	0.0	0.0	0.0	5.589976322896313	0.0	6.693688895307951	0.0	0.0	5.745340859219899	0.0	4.113203037050467	0.0	0.0	0.0	3.185396382515147	0.0	0.0	0.0	0.0	4.977428421602864	4.238479373471373	0.0	0.0	0.0	0.0
Apba3	2.3403338330830463	0.0	0.0	0.0	0.0	0.0	0.0	0.0	0.0	0.0	0.0	0.0	0.0	0.0	0.0	0.0	0.0	0.0	0.0	0.0	0.0	0.0	0.0	0.0	0.0	0.0	0.0	0.0	0.0	0.0	0.0	0.0	0.0	4.811841138438303	0.0	0.0	0.0	5.337348747848747	0.0	7.1263233787656395	0.0	0.0	0.0	0.0	0.0	6.390614691729398	0.0	0.0	0.0
Pias4	4.10909241479802	0.0	0.0	0.0	0.0	0.0	0.0	0.0	0.0	0.0	0.0	0.0	0.0	0.0	0.0	0.0	0.0	0.0	0.0	0.0	0.0	4.363550692622747	0.0	1.7940440651373777	0.0	0.0	0.0	0.0	0.0	0.0	0.0	3.36313429098927	0.0	0.0	0.0	6.503181815526602	0.0	0.0	0.0	0.0	0.0	6.516013629421045	0.0	0.0	4.797737501702186	0.0	0.0	0.0	0.0
Map2k1	0.0	0.0	0.0	0.0	8.641720214824986	0.0	0.0	0.0	7.272106655152663	0.0	0.0	0.0	0.0	0.0	0.0	0.0	0.0	7.695964294649766	0.0	0.0	0.0	0.0	0.0	0.0	6.847587100592748	8.183068454661885	0.0	3.3108499807539364	0.0	0.0	0.0	0.0	0.0	0.0	0.0	0.0	0.0	0.0	0.0	0.0	8.768508223174576	0.0	0.0	7.785441652150235	3.848696279438984	0.0	0.0	6.384385093714306	0.0
Sgta	5.066674099012018	0.0	0.0	0.0	0.0	0.0	4.114094391146055	0.0	0.0	0.0	0.0	0.0	0.0	0.0	0.0	2.0061056723646464	8.519553725265075	9.294174117122655	6.698278877554707	0.0	1.6572835889069522	6.3100067436185725	0.0	6.528425642036225	0.0	0.0	2.7001858342793037	5.987878938070441	0.0	0.0	0.0	0.0	0.0	0.0	0.0	0.0	0.0	0.0	8.90305351031932	0.0	0.0	0.0	0.0	0.0	0.0	0.0	0.0	8.147891546410234	1.655312195624614
Tmem242	3.72165638182928	0.0	0.0	0.0	0.0	0.0	0.0	0.0	5.268250031099537	0.0	0.0	0.0	0.0	0.0	0.0	5.622679445733	0.0	0.0	0.0	0.0	0.0	0.0	0.0	0.0	0.0	0.0	6.930439747873128	0.0	0.0	0.0	2.168246758639406	0.0	8.125466922295123	0.0	0.0	0.0	0.0	0.0	0.0	0.0	0.0	0.0	0.0	0.0	0.0	0.0	0.0	0.0	0.0
Dtx2	0.0	0.0	0.0	0.0	0.0	0.0	0.0	0.0	0.0	0.0	0.0	0.0	0.0	0.0	0.0	0.0	0.0	0.0	0.0	0.0	0.0	0.0	0.0	0.0	0.0	0.0	0.0	0.0	0.0	0.0	0.0	0.0	0.0	0.0	0.0	0.0	0.0	0.0	0.0	0.0	0.0	0.0	0.0	0.0	0.0	0.0	0.0	0.0	0.0
Rasa4	0.0	0.0	0.0	0.0	0.0	0.0	0.0	0.0	0.0	0.0	0.0	0.0	0.0	0.0	0.0	0.0	0.0	0.0	0.0	0.0	0.0	0.0	0.0	0.0	0.0	0.0	0.0	0.0	0.0	0.0	0.0	0.0	0.0	0.0	0.0	0.0	0.0	0.0	0.0	0.0	0.0	0.0	0.0	0.0	0.0	0.0	0.0	0.0	0.0
Hnrnpa2b1	9.185322272169065	3.6843538250431833	9.765291658820443	8.85589339696431	9.32261820027508	8.74310101850943	8.29591199546859	9.681729343990408	9.342968462919067	8.566643144076417	7.392241514878503	10.077748170095086	9.272643724634332	10.180400531266576	9.153557749333858	9.246526476079367	10.09163403490705	7.375774547976033	9.470096681320602	0.0	7.419399265997639	10.155920218696325	9.276633935729253	9.59973963109912	10.890213569868221	9.429665788905533	9.516385309611405	9.669441168182566	0.0	9.520853000850554	9.507619867353764	9.889584937532492	10.287032749177516	8.486034933470142	9.13144651413327	9.239599249403529	8.996968658037416	9.149249237669489	10.662140483223522	10.551549929605164	10.08460125442832	9.235275009642246	4.008420207807153	10.626683667041455	10.32094979408629	9.465960195826305	9.675645366257742	9.54854663710771	9.36385773736134
Ccdc130	5.855460870066732	0.0	7.931610916404895	2.792292277041958	0.0	0.0	0.0	0.0	0.0	0.0	0.0	0.0	0.0	0.0	0.0	0.0	0.0	0.0	0.0	0.0	0.0	0.0	0.0	0.0	0.0	0.0	0.0	0.0	0.0	0.0	0.0	0.0	0.0	0.0	0.0	0.0	0.0	0.0	0.0	0.0	0.0	6.020066603188069	0.0	0.0	7.338814705102995	0.0	4.920697515954025	0.0	4.9587864750887825
Mri1	0.0	0.0	0.0	0.0	0.0	0.0	9.359601189395363	7.540898196190943	2.141643084824773	0.0	0.0	0.0	6.7284603617704315	6.932283774528807	0.0	8.503967722772815	0.0	1.8397367047468591	7.480913255602489	0.0	0.0	0.0	8.074085213291179	0.0	3.290144002206832	0.0	0.0	6.152046786449982	0.0	0.0	0.0	0.0	0.0	0.0	0.0	0.0	0.0	6.9567334994561865	0.0	6.590441072528942	0.0	8.299928329341997	0.0	0.0	7.17000326353898	8.888263102576696	7.731508759922165	7.788588493658994	7.303266427191002
Prkacb	0.0	0.0	0.0	0.0	0.0	0.0	0.0	8.49228785785506	9.199610080861131	2.50298678733202	0.0	0.0	0.0	0.0	0.0	0.0	0.0	0.0	0.0	0.0	0.0	0.0	0.0	0.0	0.0	0.0	0.0	0.0	0.0	0.0	0.0	0.0	0.0	0.0	0.0	0.0	0.0	0.0	0.0	0.0	0.0	0.0	0.0	0.0	0.0	6.032949187123132	2.0889136727731565	0.0	7.069257859612035
Sgsh	0.0	0.0	0.0	7.744044332367024	0.0	0.0	0.0	0.0	0.0	0.0	0.0	0.0	0.0	0.0	0.0	0.0	0.0	0.0	0.0	0.0	0.0	0.0	0.0	0.0	0.0	0.0	0.0	0.0	0.0	0.0	0.0	0.0	0.0	0.0	0.0	0.0	0.0	0.0	0.0	0.0	0.0	0.0	0.0	0.0	0.0	0.0	0.0	0.0	0.0
Cstb	8.094348358309164	8.658565402737436	0.0	9.013112524991834	0.0	8.665285548112632	8.77573632536694	0.0	7.55991524309245	9.269716386096455	8.938367316423733	6.700253983343167	8.198876609559962	8.760254728825943	1.7070605585346919	0.0	0.0	7.330251041047726	8.184052474622334	0.0	6.951757694960205	9.038614912138184	8.26767942724907	7.995423383121178	9.137130271620894	7.4783896068199756	2.7001858342793037	8.582841946276986	0.0	5.616289064257832	8.785749346073574	7.283819569587254	0.0	6.158392206216261	0.0	0.0	7.778336253433715	7.767284970669133	8.41394716661945	8.674085253497799	9.697986885474721	8.43923047436425	4.008420207807153	8.623851605186161	5.648434820143693	7.120685748439184	7.858314296513111	0.0	1.655312195624614
Sh2b2	0.0	0.0	0.0	0.0	0.0	0.0	0.0	0.0	0.0	0.0	0.0	0.0	0.0	0.0	0.0	0.0	0.0	0.0	0.0	0.0	0.0	0.0	0.0	0.0	0.0	0.0	0.0	0.0	0.0	0.0	0.0	0.0	0.0	0.0	0.0	0.0	0.0	0.0	6.0394954897146045	0.0	0.0	0.0	0.0	6.433110998927002	0.0	0.0	0.0	0.0	0.0
Pex5	0.0	0.0	0.0	0.0	0.0	0.0	0.0	0.0	0.0	0.0	0.0	0.0	0.0	0.0	0.0	0.0	0.0	0.0	0.0	0.0	0.0	0.0	0.0	0.0	0.0	0.0	0.0	0.0	0.0	5.874413366548427	7.540885300905811	0.0	0.0	0.0	0.0	0.0	0.0	0.0	0.0	0.0	0.0	0.0	0.0	0.0	0.0	0.0	0.0	0.0	0.0
Jkamp	4.10909241479802	9.377054241854951	0.0	0.0	2.493814782172175	0.0	9.422700893867827	2.257037634536371	0.0	0.0	0.0	0.0	0.0	0.0	0.0	8.736036489448509	8.287580777447413	6.244201350307894	8.550667704887069	13.741849323338268	0.0	7.88279581406322	0.0	0.0	0.0	0.0	8.766229548282626	3.11248659733475	0.0	8.425353639384529	0.0	0.0	8.307715832932685	0.0	0.0	0.0	0.0	0.0	0.0	8.45991314973399	0.0	0.0	0.0	6.483161229337554	6.978788643641106	0.0	8.08270747377613	0.0	0.0
Cd44	6.622648601870413	0.0	0.0	0.0	0.0	0.0	0.0	4.565629896581528	0.0	0.0	8.195911195985278	9.413713593360056	0.0	7.900477918159339	9.577972362776697	9.804165651367448	7.1144355037798785	10.601610239151407	7.658311123619569	0.0	9.982037384111388	9.503150710586068	8.942577033538493	7.378046518553404	7.7849780696847395	5.978763246901272	9.331736964599246	9.134185299008097	0.0	8.738348480791041	8.269311917713251	7.312207177109258	8.936154242021548	7.092080794216747	9.990684475959476	9.179993841632609	9.704217627880658	7.1692554569275915	8.480869084157721	6.524039610733484	0.0	8.985405137904293	8.726634970930647	7.262247212926197	7.690512984246574	8.869444136263368	8.133747150151201	8.269813497533146	6.478105476787674
Eif2ak4	0.0	0.0	0.0	0.0	0.0	0.0	0.0	0.0	0.0	0.0	0.0	0.0	0.0	0.0	0.0	0.0	0.0	0.0	0.0	0.0	0.0	0.0	0.0	0.0	0.0	0.0	0.0	0.0	0.0	0.0	0.0	0.0	0.0	0.0	0.0	0.0	0.0	0.0	0.0	0.0	0.0	0.0	0.0	0.0	0.0	0.0	0.0	0.0	0.0
Wdr1	7.959515635458359	2.79242398833884	8.928653334176648	0.0	0.0	6.383654403753597	8.61692170615088	5.534842087747407	7.636141006855401	9.302085923165231	6.98006382005552	7.134736883780487	8.015831269843435	7.123451508783847	7.92688640171214	6.815417656953937	7.51326732464138	8.153497141489357	0.0	0.0	0.0	7.4045845083539605	0.0	8.128601427752574	8.865582419301093	7.066046296886488	0.0	5.038684883524976	0.0	7.520453145689158	8.269311917713251	4.042897841189761	3.0909465426771403	8.170547871728754	7.6196505486603	6.946393329271087	8.438878167420292	8.283134782686309	7.977326185412719	0.0	0.0	8.808239648900518	4.962887321276999	8.228490567250317	7.7812332217994165	0.0	6.363817673362797	6.728603007021855	7.711092921046789
Man2b1	0.0	0.0	0.0	0.0	0.0	0.0	0.0	0.0	0.0	0.0	2.261607131876178	0.0	0.0	0.0	7.756023691020271	0.0	7.7403802077871315	0.0	0.0	0.0	0.0	0.0	0.0	7.4612157542566555	0.0	0.0	0.0	3.3108499807539364	0.0	0.0	7.172782529002773	0.0	3.0909465426771403	0.0	2.686017239666505	0.0	7.717221396226618	0.0	0.0	0.0	0.0	0.0	0.0	0.0	5.771566836173945	0.0	0.0	0.0	5.055226114613646
Klf5	5.066674099012018	0.0	0.0	0.0	0.0	0.0	0.0	0.0	0.0	0.0	0.0	0.0	0.0	0.0	0.0	0.0	0.0	9.270266881175848	0.0	0.0	0.0	7.025291799221816	7.938410775622945	0.0	0.0	0.0	0.0	7.336489740150898	0.0	0.0	0.0	0.0	0.0	0.0	0.0	7.89182546490066	0.0	6.63770603521335	0.0	0.0	0.0	0.0	0.0	0.0	0.0	0.0	0.0	0.0	0.0
Wdr83	0.0	0.0	0.0	0.0	0.0	0.0	0.0	0.0	0.0	0.0	7.88451078193598	0.0	0.0	0.0	0.0	0.0	6.848074736031708	0.0	0.0	0.0	0.0	0.0	0.0	0.0	0.0	0.0	0.0	0.0	0.0	0.0	0.0	0.0	0.0	0.0	0.0	0.0	0.0	0.0	0.0	7.033902218619661	0.0	0.0	4.008420207807153	6.433110998927002	0.0	0.0	5.973410291107022	0.0	0.0
Prdx2	0.0	0.0	8.193660135026988	0.0	0.0	3.0874182883042995	7.330055727475991	7.855400868559866	7.708540641862631	0.0	0.0	6.745624049867962	8.388952158940981	3.2708582679126854	9.046396028949525	6.255955936778882	7.450427046610535	7.8651160240380396	0.0	0.0	7.771993079179432	7.731471723840976	8.112418474303867	8.250517810839165	6.4728286767819965	0.0	7.675658450963193	6.555500595094953	0.0	6.9012576343489	0.0	0.0	7.916820538622113	6.454160336548493	8.490781478227332	7.841416315864324	0.0	0.0	0.0	0.0	0.0	7.705033128468739	0.0	8.471015133808823	0.0	8.677239655234931	8.962619137966541	0.0	7.571315673968554
Polr2a	7.280209603536112	11.09956705964531	0.0	0.0	2.493814782172175	0.0	10.17112792822808	0.0	0.0	0.0	0.0	0.0	8.289723864256956	0.0	4.8165685164393235	0.0	0.0	0.0	0.0	0.0	0.0	0.0	6.9011370753505	0.0	0.0	0.0	0.0	0.0	0.0	0.0	0.0	0.0	0.0	0.0	5.790601037883167	0.0	0.0	0.0	0.0	0.0	7.402908482661761	0.0	0.0	0.0	0.0	7.271651813561055	0.0	7.520321550092525	0.0
Senp3	0.0	0.0	0.0	0.0	0.0	0.0	0.0	0.0	0.0	0.0	0.0	0.0	0.0	0.0	0.0	0.0	0.0	5.975142400955167	1.738712303197082	0.0	0.0	4.8288134445505255	0.0	7.817462811271523	6.953607244608193	1.9838480440893587	0.0	6.475089385663825	0.0	0.0	0.0	0.0	0.0	0.0	4.113203037050467	0.0	0.0	0.0	3.185396382515147	6.381298892816599	0.0	0.0	10.220860558026068	0.0	0.0	0.0	0.0	6.29530102464201	0.0
Plekha8	0.0	0.0	0.0	0.0	0.0	0.0	0.0	0.0	0.0	0.0	0.0	0.0	0.0	0.0	0.0	0.0	0.0	0.0	0.0	0.0	0.0	0.0	0.0	0.0	0.0	0.0	0.0	0.0	0.0	0.0	0.0	0.0	6.101922091983007	0.0	0.0	0.0	0.0	0.0	0.0	0.0	0.0	0.0	0.0	0.0	0.0	0.0	0.0	0.0	5.387099037893757
Spc25	9.639490528163584	0.0	0.0	0.0	0.0	0.0	0.0	0.0	0.0	0.0	0.0	0.0	0.0	0.0	0.0	0.0	0.0	0.0	0.0	0.0	0.0	0.0	0.0	0.0	0.0	0.0	0.0	0.0	0.0	0.0	0.0	0.0	0.0	0.0	0.0	0.0	0.0	0.0	0.0	0.0	0.0	0.0	0.0	0.0	0.0	0.0	0.0	0.0	0.0
Ufd1	6.7909459529760685	6.669236295822668	0.0	0.0	0.0	0.0	0.0	8.608621575865044	0.0	8.11085431777241	7.182092760573699	7.867590189864625	0.0	2.413079931483054	0.0	0.0	0.0	1.8397367047468591	5.712105271786332	0.0	9.092804242230848	0.0	9.293415279853704	5.723148401003896	9.765580755496618	0.0	0.0	1.1857312316655868	0.0	0.0	8.691334074650097	0.0	0.0	8.24971407166641	7.69726692876006	0.0	8.530544006018093	7.700486073398085	0.0	0.0	0.0	0.0	11.045835997370721	7.262247212926197	7.7812332217994165	0.0	6.305653699610341	7.957788320785154	6.546065312936367
Zfp287	0.0	0.0	0.0	0.0	0.0	0.0	7.757428679281004	0.0	0.0	0.0	0.0	0.0	0.0	0.0	0.0	0.0	0.0	0.0	0.0	0.0	0.0	0.0	0.0	0.0	0.0	0.0	6.720801983705507	0.0	0.0	0.0	0.0	0.0	0.0	0.0	0.0	0.0	0.0	0.0	0.0	0.0	0.0	0.0	0.0	0.0	0.0	0.0	0.0	0.0	0.0
Letm1	0.0	2.79242398833884	8.538384441304455	0.0	0.0	0.0	0.0	0.0	0.0	0.0	0.0	0.0	0.0	7.8472664905770095	0.0	0.0	0.0	0.0	0.0	0.0	0.0	0.0	0.0	0.0	0.0	0.0	0.0	0.0	0.0	5.616289064257832	6.725782729542769	0.0	0.0	0.0	0.0	3.1946244131707333	7.807949479121653	6.405795327409411	9.394578221055164	8.368260187594773	0.0	7.776845607221939	4.008420207807153	4.977428421602864	0.0	6.952055985018599	5.201517708057336	0.0	6.369758059135049
Ubqln1	4.665915064250073	0.0	0.0	0.0	0.0	0.0	0.0	0.0	0.0	0.0	0.0	0.0	0.0	0.0	6.89211606211818	0.0	7.7049249543460006	5.975142400955167	8.148842384948578	0.0	0.0	0.0	0.0	0.0	0.0	0.0	7.223703632060139	4.981618843882843	0.0	0.0	0.0	0.0	9.288186987191448	0.0	0.0	6.367267872061115	6.206457172221256	6.898323654017635	0.0	0.0	0.0	0.0	0.0	5.881570673223501	5.01270090696305	7.327876196838033	6.305653699610341	7.353831663522648	1.655312195624614
Cadm3	0.0	0.0	0.0	0.0	0.0	0.0	0.0	0.0	0.0	0.0	0.0	0.0	0.0	0.0	0.0	0.0	0.0	0.0	0.0	0.0	0.0	0.0	0.0	0.0	0.0	0.0	0.0	0.0	0.0	0.0	0.0	0.0	0.0	0.0	0.0	0.0	0.0	0.0	0.0	0.0	0.0	3.542183800299692	4.008420207807153	2.0180374078426837	0.0	2.836087478403037	0.0	7.4394769334493605	0.0
Fcer1a	0.0	2.79242398833884	0.0	0.0	10.38784170293401	0.0	0.0	7.418729913358132	0.0	0.0	0.0	0.0	0.0	0.0	0.0	0.0	0.0	0.0	0.0	0.0	0.0	9.101691161931873	0.0	0.0	3.290144002206832	0.0	0.0	0.0	0.0	0.0	0.0	0.0	0.0	0.0	0.0	0.0	0.0	11.073375247835669	4.660558143455508	0.0	0.0	0.0	0.0	0.0	0.0	0.0	0.0	0.0	8.828554603032588
Txn2	7.490447509002742	0.0	0.0	8.720545255267679	7.645327782061253	7.308288855272763	8.154367787608749	0.0	8.516302089618366	2.50298678733202	2.261607131876178	6.700253983343167	9.065409249682569	8.267504004147659	8.943962288932898	5.2173692660471	0.0	7.584053583535741	5.577351196697602	0.0	9.13763567448161	6.684316101358752	9.177666189447898	0.0	0.0	8.814521544536968	9.736947645251488	7.9031895492360045	0.0	8.637507517846773	6.725782729542769	7.958415467082781	9.142212364313107	8.348933721662416	9.59398643449779	6.627386708171169	6.6605508159205025	7.594104294776963	9.901545913266125	6.93515270809389	8.2689825453853	8.39427452669893	0.0	9.079237803578987	8.671287939756093	9.55698317867363	9.062589329532367	8.403699039863362	8.288808192529594
Crbn	4.665915064250073	0.0	0.0	0.0	0.0	0.0	8.051649332425884	0.0	2.141643084824773	6.93525958885318	6.583178187537182	0.0	0.0	0.0	6.366989587371252	0.0	0.0	5.85169491159555	0.0	0.0	0.0	5.8032054517703315	0.0	0.0	0.0	7.429758949015976	0.0	6.2028650768735405	0.0	0.0	0.0	0.0	0.0	0.0	0.0	0.0	0.0	0.0	0.0	0.0	0.0	0.0	0.0	0.0	0.0	0.0	0.0	0.0	0.0
Msh6	4.880165674980173	2.79242398833884	0.0	0.0	7.645327782061253	0.0	0.0	0.0	0.0	0.0	6.843702632683929	0.0	0.0	2.413079931483054	0.0	0.0	0.0	0.0	0.0	0.0	0.0	0.0	0.0	0.0	0.0	0.0	0.0	3.11248659733475	0.0	2.071617759585059	0.0	0.0	0.0	0.0	0.0	0.0	0.0	5.503303411867142	0.0	0.0	0.0	0.0	0.0	0.0	0.0	0.0	0.0	0.0	0.0
Fbxo11	0.0	0.0	0.0	0.0	0.0	0.0	0.0	0.0	0.0	0.0	2.261607131876178	5.667671660024195	0.0	0.0	6.44407185198376	0.0	0.0	0.0	8.16067481989096	0.0	0.0	6.684316101358752	6.336661876230496	6.528425642036225	3.290144002206832	0.0	0.0	5.197473286657763	0.0	0.0	0.0	0.0	0.0	0.0	0.0	5.6419059903057915	7.516615541732794	7.95091468361088	0.0	6.773067990586422	0.0	0.0	0.0	3.722607772991856	0.0	0.0	0.0	5.524236031583644	0.0
Tbl2	5.9533344171298115	0.0	0.0	0.0	0.0	0.0	0.0	0.0	3.4903043473099173	0.0	0.0	0.0	0.0	0.0	0.0	0.0	0.0	0.0	0.0	0.0	0.0	0.0	1.7735002640214386	0.0	0.0	0.0	0.0	0.0	0.0	0.0	0.0	0.0	8.695681545502639	0.0	0.0	0.0	0.0	0.0	0.0	0.0	0.0	0.0	0.0	2.0180374078426837	0.0	0.0	0.0	0.0	7.045974986860701
Bud23	0.0	8.502249530394732	6.084609481109397	0.0	0.0	0.0	0.0	0.0	0.0	0.0	0.0	7.440883580562441	6.852857028284661	8.118268859753295	0.0	0.0	0.0	6.552439950860238	7.518180869738968	0.0	1.6572835889069522	7.068034743606719	1.7735002640214386	8.15382286276378	9.904256392066925	1.9838480440893587	0.0	6.976467778166948	0.0	8.208132663748872	0.0	0.0	7.961033737647912	0.0	0.0	0.0	7.443029562667002	7.979369506451358	0.0	0.0	2.765811652248132	7.22969948641957	0.0	8.589991344382987	8.11934390912939	7.4083063047897015	6.760102650219978	7.006308239602652	0.0
Mcm5	4.414202547981586	0.0	0.0	0.0	0.0	0.0	0.0	0.0	0.0	0.0	0.0	0.0	0.0	0.0	0.0	6.776245066057486	0.0	0.0	1.738712303197082	0.0	0.0	0.0	0.0	0.0	0.0	0.0	0.0	0.0	0.0	0.0	0.0	0.0	0.0	0.0	0.0	0.0	0.0	0.0	0.0	0.0	0.0	0.0	0.0	0.0	0.0	0.0	0.0	0.0	0.0
Hmox1	4.10909241479802	0.0	0.0	0.0	0.0	0.0	0.0	0.0	0.0	0.0	0.0	0.0	0.0	0.0	3.623486027614822	0.0	0.0	2.622671282665234	3.9092190713462878	0.0	0.0	4.059037899359221	3.710847342526841	0.0	0.0	0.0	0.0	4.419308724288489	0.0	0.0	0.0	5.13185166499489	0.0	0.0	3.5693316155264077	6.627386708171169	0.0	3.440614880451956	0.0	0.0	0.0	0.0	0.0	6.327479539443902	2.451275510667002	2.025172125417593	0.0	1.8078471352128256	3.55453572636028
Mprip	5.637215406372367	0.0	0.0	0.0	0.0	0.0	0.0	0.0	0.0	0.0	0.0	0.0	0.0	0.0	0.0	9.005298773292651	6.253086883780296	0.0	0.0	0.0	0.0	0.0	0.0	0.0	6.608854832789067	0.0	0.0	0.0	0.0	0.0	0.0	0.0	0.0	0.0	0.0	0.0	6.292770354927457	0.0	0.0	0.0	0.0	0.0	0.0	2.0180374078426837	0.0	2.025172125417593	0.0	5.673100885728482	0.0
Cic	0.0	0.0	0.0	0.0	0.0	0.0	4.363176174025402	0.0	0.0	8.061284383981251	0.0	0.0	6.2741217072950874	0.0	0.0	0.0	0.0	0.0	0.0	0.0	0.0	0.0	0.0	0.0	0.0	0.0	0.0	0.0	0.0	0.0	0.0	0.0	0.0	0.0	0.0	0.0	0.0	0.0	0.0	0.0	0.0	0.0	0.0	0.0	0.0	0.0	0.0	0.0	0.0
Pafah1b3	6.561884464327573	0.0	0.0	0.0	0.0	0.0	0.0	8.551626990674265	0.0	0.0	0.0	0.0	0.0	0.0	0.0	7.274869030362269	0.0	0.0	0.0	0.0	6.409638814251757	0.0	0.0	0.0	0.0	0.0	0.0	0.0	0.0	0.0	0.0	0.0	0.0	0.0	0.0	0.0	0.0	7.831127366576942	0.0	0.0	0.0	0.0	0.0	0.0	0.0	0.0	0.0	0.0	0.0
Il27ra	7.35374604077041	9.15502339208243	0.0	0.0	0.0	8.303730414526466	0.0	0.0	4.637407501372208	0.0	0.0	0.0	0.0	5.944048376328138	0.0	0.0	7.471679391520247	0.0	0.0	0.0	6.37261061780506	0.0	0.0	0.0	0.0	6.108017156304371	0.0	0.0	0.0	0.0	6.986543592756308	0.0	0.0	5.921051849764244	7.940110792193247	0.0	0.0	0.0	0.0	0.0	0.0	0.0	0.0	0.0	0.0	0.0	0.0	6.8586641078414745	6.2113443537616
Prkaca	0.0	0.0	0.0	0.0	0.0	0.0	0.0	4.010811882880795	0.0	6.0522438812017345	0.0	0.0	0.0	0.0	0.0	0.0	0.0	0.0	0.0	0.0	0.0	0.0	0.0	0.0	0.0	0.0	0.0	0.0	0.0	0.0	5.0202761647097285	0.0	3.0909465426771403	2.681998106764027	0.0	5.6419059903057915	0.0	0.0	0.0	0.0	0.0	0.0	0.0	2.827950791303735	0.0	0.0	0.0	0.0	2.4059452486435475
Asf1b	8.005874212540048	2.79242398833884	0.0	2.792292277041958	0.0	0.0	0.0	0.0	0.0	0.0	0.0	0.0	0.0	0.0	0.0	0.0	0.0	0.0	0.0	0.0	0.0	0.0	0.0	5.339340473199446	0.0	0.0	0.0	0.0	0.0	0.0	0.0	0.0	0.0	0.0	0.0	0.0	0.0	0.0	0.0	0.0	0.0	0.0	0.0	0.0	0.0	0.0	0.0	0.0	0.0
Myl10	0.0	0.0	0.0	0.0	0.0	0.0	0.0	0.0	0.0	0.0	0.0	0.0	0.0	0.0	0.0	0.0	4.443922627051376	1.8397367047468591	0.0	0.0	0.0	4.059037899359221	0.0	0.0	0.0	0.0	0.0	0.0	0.0	0.0	0.0	0.0	0.0	0.0	0.0	5.6419059903057915	0.0	0.0	0.0	0.0	0.0	0.0	0.0	0.0	0.0	0.0	0.0	0.0	0.0
Ddx39	7.317446304936601	0.0	0.0	8.837318156658082	0.0	7.999949703800648	0.0	7.138152098505935	7.206952372269873	0.0	2.261607131876178	7.326098130420906	9.386798671203387	8.526376503530926	0.0	8.227276465543016	0.0	0.0	7.06856524133712	0.0	8.156624784073687	2.297802761695842	6.9011370753505	8.341136983719883	7.231659690422137	0.0	8.39416353701548	5.867041425376712	0.0	9.12521333783147	7.718951324743077	10.087329309322973	0.0	8.143163424314517	9.844820474940395	0.0	7.365487580275506	7.264823958422568	0.0	7.737446233687171	8.914410067021656	8.39427452669893	0.0	8.18378822064931	7.7516225027634205	9.597571959519325	9.105836932575405	8.069464763702562	9.194206414811996
Dnajb1	0.0	0.0	0.0	0.0	0.0	0.0	0.0	0.0	0.0	0.0	2.261607131876178	0.0	3.7794784703517323	0.0	0.0	0.0	0.0	0.0	5.348208196367928	0.0	0.0	4.614856997338233	0.0	0.0	0.0	0.0	0.0	3.781135824074433	0.0	0.0	0.0	0.0	0.0	0.0	0.0	0.0	0.0	2.5677232318554255	8.51320082319666	0.0	0.0	2.6609971000019246	4.008420207807153	0.0	0.0	6.719645487020762	0.0	4.701102273654622	0.0
Usp40	0.0	0.0	0.0	0.0	0.0	0.0	0.0	2.257037634536371	0.0	0.0	0.0	0.0	0.0	0.0	7.023500507291567	0.0	0.0	0.0	0.0	0.0	0.0	0.0	0.0	5.852016121046779	0.0	0.0	0.0	0.0	0.0	0.0	0.0	0.0	0.0	0.0	0.0	0.0	0.0	4.372598498533055	0.0	0.0	0.0	0.0	0.0	0.0	0.0	0.0	0.0	0.0	0.0
Kbtbd4	4.880165674980173	0.0	2.8234833710171237	0.0	0.0	0.0	0.0	0.0	0.0	0.0	0.0	0.0	0.0	0.0	0.0	0.0	0.0	0.0	0.0	0.0	0.0	5.18005827283265	0.0	0.0	0.0	6.108017156304371	0.0	6.631665571177159	0.0	0.0	4.457371684595875	5.13185166499489	0.0	0.0	8.353678945150191	0.0	0.0	0.0	0.0	0.0	6.720052619897496	0.0	0.0	0.0	6.7583012960844115	0.0	2.0889136727731565	0.0	0.0
Celf1	3.72165638182928	0.0	0.0	0.0	7.742154942440349	0.0	0.0	8.965702959533505	0.0	0.0	9.025000411207866	0.0	6.441973967248581	0.0	0.0	0.0	0.0	0.0	0.0	0.0	0.0	0.0	0.0	0.0	0.0	0.0	0.0	1.1857312316655868	0.0	0.0	0.0	0.0	0.0	0.0	8.304921415428852	0.0	3.3371129855497434	7.118987316818595	0.0	0.0	4.597246371745822	0.0	0.0	7.29063208527197	0.0	5.647500734031399	6.623929521481278	0.0	4.855435381613211
Ndufs3	6.212483064617999	8.353305882283047	0.0	9.66718167559374	7.505204146301918	8.691693147842921	7.713242900795796	7.249858487577873	8.267432257174468	0.0	0.0	7.867590189864625	8.361290734243598	7.5470670016434775	7.899777852142701	0.0	0.0	6.194254828644147	0.0	0.0	0.0	6.160022605959699	0.0	7.614420081326076	0.0	7.593244373079951	0.0	7.507950806079725	0.0	7.332518972802354	7.83390170719017	7.100656927639956	0.0	8.815855882666005	7.73456338459237	0.0	0.0	0.0	4.660558143455508	6.136612725953358	8.185198870329893	6.88439528510469	6.92776906404047	6.3812618207985015	6.69748005751271	7.603147657635843	6.245045905347957	6.384385093714306	6.478105476787674
Por	4.414202547981586	0.0	0.0	0.0	2.493814782172175	0.0	0.0	0.0	6.373359988885695	7.814369230645903	5.540493659554102	0.0	0.0	0.0	0.0	0.0	0.0	5.785769876446761	0.0	0.0	0.0	0.0	0.0	0.0	0.0	0.0	0.0	0.0	0.0	5.874413366548427	0.0	0.0	0.0	0.0	0.0	9.239599249403529	2.4732426501674385	7.438838163306422	0.0	7.409870998756431	0.0	5.042127803734259	0.0	4.977428421602864	7.2140937699798275	4.491393323098247	0.0	7.353831663522648	0.0
Insr	5.855460870066732	0.0	0.0	0.0	0.0	0.0	0.0	0.0	0.0	0.0	0.0	0.0	0.0	0.0	0.0	0.0	0.0	0.0	6.6318260948479795	0.0	0.0	0.0	7.283595430312465	0.0	0.0	0.0	0.0	0.0	0.0	6.693688895307951	0.0	0.0	0.0	0.0	0.0	0.0	0.0	0.0	0.0	0.0	0.0	7.5081101552743075	0.0	0.0	0.0	0.0	0.0	0.0	0.0
Trim28	5.637215406372367	0.0	0.0	0.0	2.493814782172175	8.816933241773388	7.8212691010791335	0.0	0.0	2.50298678733202	0.0	6.21115382397735	6.084137214419085	0.0	5.790740284355305	5.865976289284784	0.0	0.0	9.10402814086067	0.0	0.0	0.0	0.0	0.0	0.0	7.926878861504851	6.930439747873128	7.0053849774684345	0.0	7.569939795350629	0.0	0.0	7.009541430559757	0.0	7.971691942065518	0.0	9.12011960492868	0.0	8.57576854222477	3.2734514491951026	0.0	0.0	0.0	7.450126475358539	5.990181533387861	9.69698348358569	6.802779845866472	8.258074642832717	1.655312195624614
Ube2m	0.0	0.0	0.0	7.101479930551091	4.8477926274241225	0.0	0.0	2.257037634536371	0.0	0.0	0.0	0.0	3.7794784703517323	0.0	0.0	5.434211252560391	3.1353357843309406	3.5005200966774517	3.6652628750078207	0.0	3.5571776427843047	7.149899453905676	3.955400741493401	1.7940440651373777	0.0	5.502458077754952	0.0	5.428543046279043	0.0	4.088980163746503	3.5215916455520326	0.0	0.0	4.108718703866705	0.0	0.0	0.0	3.9805912658522264	0.0	2.415429870075144	3.6556507088789822	2.6609971000019246	0.0	3.722607772991856	5.771566836173945	5.119955712826891	4.75671423714787	4.392973669674706	5.716933931061129
Ctr9	0.0	0.0	0.0	3.684211868005216	0.0	8.233569351072129	0.0	0.0	0.0	0.0	0.0	0.0	0.0	0.0	0.0	0.0	0.0	0.0	0.0	0.0	0.0	0.0	0.0	3.7376089864477025	0.0	0.0	0.0	0.0	0.0	0.0	0.0	0.0	0.0	0.0	0.0	7.2849654617226856	0.0	0.0	4.103839157258589	7.737446233687171	0.0	0.0	0.0	0.0	0.0	0.0	0.0	0.0	5.2306844817500515
Eif4g2	7.35374604077041	5.764244077225117	7.73980974950904	8.740675636124461	0.0	0.0	0.0	5.278018030232392	8.345188328191846	3.36976732326229	7.359274356244408	8.059462907124054	9.536526547729277	8.608621273668101	0.0	6.651910232486106	8.424664508739298	7.641093789684042	4.300048457698783	0.0	5.313825274388939	8.14481111548846	7.924114294642748	7.399292621974668	0.0	5.7601785277387885	7.956803199765008	6.668291393071189	0.0	3.788091705598238	3.5215916455520326	7.724973438295997	9.06328463156945	6.044597195238713	7.971691942065518	8.586105104831207	6.451296686854798	8.061514037551404	9.864432263486927	9.013571967696649	9.384028449444166	6.133832749415433	0.0	7.499599816600798	8.27314563033505	7.055579491697659	8.11693376048119	8.76887179616642	8.457117742615544
Pcyt1a	0.0	8.54866580251509	0.0	0.0	0.0	0.0	8.051649332425884	0.0	0.0	0.0	0.0	7.825951686019089	0.0	0.0	7.120620503476652	0.0	0.0	8.719217178115281	1.738712303197082	0.0	0.0	7.5321837627036015	7.04019666133744	0.0	7.7263569081501675	7.978508535995655	0.0	6.555500595094953	0.0	6.553110942721231	0.0	7.807056710933298	6.922778217049985	0.0	0.0	10.276848179038003	7.586629650491577	7.594104294776963	0.0	0.0	0.0	0.0	0.0	7.47507520496516	2.451275510667002	0.0	2.0889136727731565	7.353831663522648	0.0
Zfp592	4.880165674980173	0.0	0.0	0.0	0.0	0.0	0.0	0.0	0.0	0.0	3.630610603768252	0.0	0.0	0.0	0.0	0.0	0.0	0.0	0.0	0.0	0.0	0.0	0.0	5.047980231667857	0.0	0.0	7.857682239213266	4.5027998439460815	0.0	0.0	0.0	0.0	0.0	0.0	0.0	5.860164934266094	0.0	0.0	0.0	6.883121860395265	0.0	0.0	0.0	0.0	5.648434820143693	0.0	0.0	5.673100885728482	0.0
Psmd4	6.561884464327573	8.85604699600927	0.0	9.077840927004765	0.0	7.438741650169012	3.812845437153342	0.0	4.1749828541764655	0.0	5.417777938737609	8.42282722827028	8.416093181272455	9.454974617989002	7.120620503476652	6.36558823878698	8.627645358159771	7.799815459967071	5.712105271786332	0.0	8.38760466641254	8.203500897245693	8.777443356979973	8.31901020947759	4.773273515782149	1.9838480440893587	8.321628983274381	8.78815117397495	0.0	6.821776806108704	7.5940428178749295	7.034043191573559	8.163805112934318	9.08412830349826	8.655407095655942	8.120413750594194	9.12011960492868	7.892263914360687	0.0	6.044869706606547	7.300446307790262	0.0	0.0	6.578335729715959	8.44948519890939	8.869444136263368	7.917768476971246	7.08814682730287	8.662432439915152
Snx6	7.862074985215685	0.0	0.0	0.0	8.075179165748834	0.0	0.0	2.257037634536371	7.611177251062514	7.440764325180392	0.0	7.5975656502435305	8.229799036859609	8.402738885623384	0.0	0.0	8.7887225239864	8.719217178115281	0.0	0.0	1.6572835889069522	9.88419654409382	8.942577033538493	10.351486899246233	3.290144002206832	0.0	0.0	0.0	0.0	7.752479061779033	8.916709599946257	0.0	0.0	0.0	0.0	0.0	0.0	6.83744884234363	0.0	0.0	7.790834588647845	0.0	0.0	6.213498581540474	6.1799868123875425	7.981699464528478	0.0	6.200352023601423	7.487380369213272
Mthfd2	6.289461266760171	0.0	0.0	0.0	0.0	0.0	0.0	0.0	0.0	0.0	2.261607131876178	7.738886172199594	8.66264560166965	2.413079931483054	6.5524834136364545	0.0	0.0	9.131188155665676	0.0	0.0	0.0	0.0	7.167022981116405	0.0	8.268534748605871	1.9838480440893587	9.699272764813413	6.612997970345094	0.0	0.0	9.639896296405889	0.0	0.0	9.629258930201376	9.172793636450242	8.20258786782179	6.724060978045022	7.354453115804133	3.185396382515147	5.60533503987656	0.0	8.645127064199366	0.0	6.978004457957073	8.048054425767944	7.891304567898981	8.230709319329348	0.0	6.252608126697024
Kit	7.241986282324097	9.807543563840571	11.34578298540913	0.0	3.3597049317123577	9.351993009620154	9.126787243894292	5.942078867662059	7.660680137981019	4.605428453124899	10.100436728166581	9.22638034680584	10.127014391754871	9.808164628709113	10.526970556130257	8.574167801329237	10.24144414054751	6.142516940941507	9.597438017951498	0.0	8.649920929498714	5.8032054517703315	8.149759505165488	6.2761903279247635	8.970334915749108	6.746807369404248	9.99193051023132	8.896318518713532	0.0	8.208132663748872	8.703479460779516	5.6595041108497925	3.0909465426771403	5.470521483880626	8.468816870024911	8.961391749478388	10.221419214351203	0.0	9.06448491862178	9.327660506656132	6.551837199909327	7.328594211163237	4.008420207807153	4.977428421602864	6.088203343159546	8.888263102576696	6.961883653322978	7.460116755908119	5.883808070580737
Tomm40l	0.0	0.0	0.0	0.0	0.0	0.0	0.0	0.0	0.0	0.0	0.0	6.789610707568225	0.0	0.0	0.0	0.0	0.0	0.0	6.698278877554707	0.0	7.970908836550651	0.0	0.0	0.0	0.0	0.0	0.0	0.0	0.0	0.0	0.0	8.011317137795611	3.0909465426771403	0.0	9.488774851353995	0.0	0.0	0.0	0.0	0.0	0.0	8.93920430049305	0.0	0.0	0.0	0.0	6.802779845866472	0.0	0.0
Pan2	0.0	0.0	0.0	0.0	0.0	0.0	0.0	0.0	0.0	0.0	0.0	0.0	0.0	0.0	0.0	0.0	0.0	0.0	0.0	0.0	4.961581157801357	0.0	0.0	0.0	0.0	0.0	0.0	0.0	0.0	0.0	0.0	0.0	0.0	0.0	0.0	0.0	0.0	0.0	0.0	0.0	0.0	0.0	0.0	0.0	0.0	0.0	0.0	0.0	0.0
Cs	0.0	0.0	7.198579357192596	2.792292277041958	0.0	0.0	7.521579596209863	5.412137405774939	0.0	0.0	0.0	0.0	0.0	0.0	8.042940368185816	0.0	0.0	8.07286942755189	4.46181297062643	0.0	0.0	6.078746748336072	5.0199116037667535	0.0	0.0	7.327285135641221	7.75124540220921	8.332019676507546	0.0	7.2739981894417305	9.407236012643477	5.470930800624347	5.934620270485459	7.729825972028035	0.0	0.0	0.0	0.0	0.0	0.0	0.0	0.0	0.0	6.978004457957073	3.848696279438984	7.355187494161498	2.0889136727731565	0.0	4.346901675556998
Bcas2	8.534660932327075	0.0	4.265743252275663	0.0	6.618910036646859	0.0	0.0	0.0	2.141643084824773	10.84581901253254	0.0	8.530439552867731	8.930743651724908	6.65105650407145	2.467252990542504	8.918011385970885	8.357750229285504	7.912222117438882	10.065437895113888	0.0	8.50346430495453	5.698276312167442	1.7735002640214386	10.40760863274524	8.226852166415771	10.157107229531045	8.672126028098445	9.437146869521596	0.0	9.296689670158315	9.291316991068657	2.034419710162209	0.0	7.53288568705757	5.287154844724642	0.0	0.0	8.947996451080995	0.0	8.187008214245528	8.03374640548915	9.222472341941035	0.0	6.327479539443902	9.371583102435702	9.264632306728382	8.57648550284939	5.808031671859836	6.61096732405133
Ctcf	7.982881122845217	0.0	9.015942011039327	0.0	3.8970430019174156	0.0	0.0	5.1301403665527685	0.0	0.0	7.686106165208565	0.0	0.0	0.0	0.0	0.0	7.1144355037798785	0.0	0.0	0.0	0.0	7.704632754227378	0.0	6.229504965395878	8.752624269803793	8.633113591644749	0.0	5.146461313541116	0.0	0.0	0.0	7.8464109582810115	8.891159849872674	0.0	7.096805762649289	0.0	7.151169274782561	3.9805912658522264	5.374523943557733	8.208309063335408	8.709752368818835	0.0	0.0	0.0	7.83869150928878	0.0	0.0	0.0	0.0
Pard6a	5.066674099012018	0.0	0.0	0.0	0.0	0.0	0.0	0.0	0.0	0.0	0.0	0.0	0.0	0.0	0.0	0.0	0.0	0.0	0.0	0.0	0.0	0.0	0.0	0.0	0.0	0.0	0.0	0.0	0.0	0.0	0.0	0.0	0.0	0.0	0.0	0.0	0.0	0.0	0.0	0.0	0.0	0.0	0.0	0.0	0.0	0.0	0.0	0.0	0.0
Tfap4	0.0	0.0	0.0	0.0	0.0	0.0	0.0	0.0	0.0	0.0	0.0	0.0	0.0	0.0	0.0	0.0	0.0	0.0	0.0	0.0	0.0	0.0	0.0	1.7940440651373777	0.0	6.168545938583871	0.0	0.0	0.0	0.0	0.0	0.0	6.101922091983007	0.0	0.0	0.0	5.540059749756975	0.0	0.0	0.0	0.0	0.0	0.0	0.0	0.0	5.647500734031399	0.0	0.0	0.0
Cd247	0.0	0.0	0.0	0.0	0.0	0.0	0.0	0.0	0.0	0.0	0.0	0.0	0.0	0.0	7.276278418422614	0.0	0.0	0.0	0.0	0.0	0.0	0.0	0.0	0.0	0.0	0.0	0.0	0.0	0.0	6.821776806108704	0.0	0.0	0.0	0.0	0.0	0.0	0.0	0.0	0.0	0.0	0.0	0.0	0.0	0.0	0.0	0.0	0.0	0.0	0.0
Rfx5	5.379966787873492	0.0	0.0	7.482355205655767	0.0	0.0	0.0	0.0	0.0	0.0	0.0	0.0	0.0	0.0	6.998163418463205	0.0	7.315886288941402	0.0	0.0	0.0	0.0	0.0	0.0	0.0	0.0	0.0	0.0	0.0	0.0	0.0	0.0	0.0	0.0	0.0	0.0	0.0	4.5707375856469294	0.0	0.0	0.0	0.0	0.0	0.0	0.0	0.0	0.0	0.0	0.0	0.0
Psmb4	9.102413374725707	0.0	0.0	9.227993412725494	0.0	0.0	9.278532244080793	8.398435741419217	2.141643084824773	0.0	7.9301236712583725	9.296654976848588	7.785474793792807	9.654018160086897	9.99146828225337	9.560793463245211	9.205060709485998	9.983197719982146	8.172410998632557	0.0	9.399322931160322	8.983859304363364	9.838125410816756	9.054167651175211	0.0	9.978444851242106	9.861562613188557	9.496912151031934	0.0	10.94720143214444	9.486689252778435	8.862596699150048	0.0	0.0	10.109014164710826	7.734984901903484	9.76587417712697	8.434674672208766	9.248586102725366	9.804075365741161	2.765811652248132	8.525146149657758	4.008420207807153	9.734778139165137	9.613004783692473	8.934263769537418	9.903516124281769	8.403699039863362	9.702201281506781
Slc30a4	0.0	0.0	0.0	0.0	0.0	0.0	0.0	0.0	0.0	0.0	0.0	0.0	0.0	0.0	0.0	0.0	0.0	0.0	6.054119195731241	0.0	0.0	0.0	0.0	0.0	0.0	0.0	0.0	0.0	0.0	0.0	0.0	0.0	0.0	0.0	0.0	0.0	0.0	0.0	0.0	0.0	0.0	0.0	0.0	0.0	0.0	0.0	0.0	0.0	0.0
Sqor	0.0	0.0	0.0	0.0	7.0805186519571	0.0	0.0	0.0	0.0	8.884250955996059	0.0	0.0	0.0	7.406995430899107	0.0	0.0	0.0	0.0	0.0	0.0	0.0	0.0	0.0	0.0	0.0	0.0	0.0	0.0	0.0	0.0	0.0	0.0	0.0	0.0	0.0	0.0	7.516615541732794	0.0	0.0	0.0	0.0	0.0	0.0	0.0	0.0	0.0	0.0	6.728603007021855	0.0
Bloc1s6	5.231808035320695	0.0	0.0	0.0	0.0	6.383654403753597	0.0	0.0	0.0	0.0	0.0	0.0	0.0	0.0	0.0	0.0	0.0	5.6441300555327425	6.002455705938927	0.0	0.0	0.0	6.292825475712488	0.0	0.0	0.0	0.0	0.0	0.0	0.0	0.0	0.0	0.0	0.0	0.0	0.0	0.0	0.0	0.0	5.728394247437092	0.0	0.0	0.0	0.0	6.926744790930238	0.0	0.0	0.0	0.0
Metap1	0.0	0.0	0.0	0.0	0.0	0.0	0.0	0.0	0.0	0.0	0.0	0.0	0.0	0.0	0.0	0.0	7.774984982577465	0.0	5.262957178836356	0.0	0.0	0.0	0.0	8.330116016282558	0.0	0.0	0.0	0.0	0.0	0.0	0.0	0.0	5.270631703198453	0.0	5.925733220022484	0.0	0.0	0.0	0.0	3.8078033371145246	0.0	3.542183800299692	0.0	0.0	6.69748005751271	0.0	7.296505622162213	0.0	0.0
Gpr108	0.0	0.0	0.0	0.0	0.0	0.0	0.0	0.0	0.0	0.0	0.0	0.0	7.03896112101392	0.0	0.0	0.0	0.0	0.0	0.0	0.0	0.0	7.336287052718685	0.0	5.047980231667857	0.0	0.0	0.0	1.1857312316655868	0.0	6.648334720546911	8.185201382609087	0.0	8.84471688562312	0.0	0.0	0.0	0.0	5.337348747848747	0.0	0.0	0.0	0.0	0.0	7.012497369149175	0.0	0.0	0.0	0.0	0.0
Tnfsf14	7.730220805596637	0.0	0.0	0.0	0.0	0.0	0.0	0.0	8.218684095205305	0.0	7.575635167088241	7.669955617580777	0.0	7.8472664905770095	0.0	8.442739949301355	0.0	7.078217453225357	4.860389696141472	0.0	0.0	8.728073507484575	0.0	0.0	8.78170371761372	8.40055176478216	0.0	6.016570566088249	0.0	0.0	0.0	0.0	0.0	7.729825972028035	2.686017239666505	9.673381426380953	0.0	5.787015417464818	0.0	0.0	0.0	7.067353744894291	0.0	0.0	0.0	7.30003788335428	7.326065664772629	1.8078471352128256	0.0
Rsl1d1	4.665915064250073	3.6843538250431833	8.981657656454749	0.0	8.573183653079377	0.0	0.0	0.0	0.0	8.940168675646177	0.0	0.0	8.274974389297206	8.576283791470981	7.579359202074604	7.577948079253448	1.8462308461785821	6.5122370623139005	7.860464903286421	0.0	9.328580141018875	8.400320833385537	6.714375259441371	6.528425642036225	0.0	7.548393639470462	9.68005983987812	8.376969805740575	0.0	8.176532209584275	0.0	6.402716015122179	0.0	6.454160336548493	6.163085473634615	5.6419059903057915	7.005414956866911	7.354453115804133	8.99749903086386	8.38706251328444	8.606173676924032	9.533589297674649	0.0	8.869438416033999	7.973058281774803	8.35077507817571	8.648450927614638	8.735397054525718	9.230803091468978
Apc	0.0	0.0	0.0	0.0	0.0	0.0	0.0	0.0	0.0	0.0	0.0	0.0	0.0	0.0	0.0	0.0	0.0	0.0	0.0	0.0	0.0	0.0	0.0	0.0	0.0	0.0	0.0	0.0	0.0	0.0	0.0	0.0	0.0	0.0	0.0	0.0	0.0	0.0	11.01808952087058	8.495003847162629	0.0	7.279994069796707	0.0	6.942666625156195	0.0	0.0	0.0	0.0	8.098237469044545
Reep5	3.1903614017019724	4.231415875813798	3.7178013807121912	0.0	5.2502502717117565	6.72787043748189	4.363176174025402	4.010811882880795	0.0	0.0	2.261607131876178	4.785403561276122	0.0	0.0	3.623486027614822	0.0	0.0	3.127359389225619	0.0	0.0	0.0	2.297802761695842	1.7735002640214386	1.7940440651373777	4.773273515782149	3.979781641064213	0.0	1.8276455921604884	0.0	2.8889196265214236	5.424156880204459	2.846625377522831	0.0	4.108718703866705	0.0	5.860164934266094	3.3371129855497434	2.5677232318554255	4.103839157258589	0.0	2.765811652248132	0.0	0.0	2.827950791303735	0.0	4.839639144161071	2.0889136727731565	0.0	5.830299700647656
Ergic3	4.665915064250073	0.0	0.0	0.0	7.308432111305138	6.507744701638496	0.0	7.6535240029168	8.669255486298809	2.50298678733202	0.0	0.0	0.0	7.031031719713343	7.3975141467629	0.0	0.0	0.0	5.172350415493904	0.0	7.786142226959111	6.5700074082533915	7.066469561602321	1.7940440651373777	7.6014452154002115	0.0	8.417553342949741	0.0	0.0	0.0	0.0	0.0	9.654096867438986	0.0	0.0	0.0	0.0	6.227489998073445	0.0	0.0	0.0	8.003296455296157	0.0	5.954347203495265	6.69748005751271	8.050146726497978	7.23550402853448	1.8078471352128256	7.783267881094875
Uqcc1	3.72165638182928	0.0	0.0	0.0	0.0	0.0	0.0	0.0	0.0	0.0	0.0	0.0	0.0	0.0	0.0	0.0	0.0	0.0	0.0	0.0	0.0	0.0	0.0	0.0	0.0	0.0	0.0	0.0	0.0	2.8889196265214236	0.0	0.0	0.0	2.681998106764027	0.0	0.0	7.005414956866911	7.734272098373886	0.0	0.0	0.0	0.0	0.0	0.0	0.0	0.0	6.363817673362797	0.0	0.0
Ncoa2	0.0	8.353305882283047	0.0	0.0	0.0	7.00557444870298	8.568138814116214	0.0	0.0	0.0	0.0	0.0	0.0	0.0	0.0	2.0061056723646464	0.0	0.0	0.0	0.0	0.0	0.0	0.0	0.0	0.0	7.000958645157276	0.0	0.0	0.0	0.0	0.0	0.0	0.0	0.0	7.73456338459237	0.0	0.0	0.0	0.0	0.0	0.0	0.0	7.508776239594173	0.0	0.0	0.0	0.0	0.0	0.0
Nr2c2	0.0	0.0	0.0	0.0	0.0	0.0	0.0	0.0	0.0	0.0	0.0	0.0	0.0	7.406995430899107	0.0	0.0	0.0	0.0	4.972041452731097	0.0	7.800153954444895	0.0	7.167022981116405	0.0	8.892492189518876	8.060652877463793	0.0	3.781135824074433	0.0	0.0	8.739313932912752	0.0	0.0	6.158392206216261	0.0	0.0	6.292770354927457	0.0	6.617128281193222	0.0	2.765811652248132	0.0	0.0	0.0	0.0	0.0	5.436481343578912	0.0	0.0
Nr2c1	0.0	0.0	0.0	0.0	0.0	0.0	0.0	0.0	0.0	0.0	0.0	0.0	0.0	0.0	0.0	0.0	7.450427046610535	2.622671282665234	6.411856264072444	0.0	0.0	0.0	0.0	0.0	0.0	0.0	0.0	0.0	0.0	0.0	0.0	0.0	0.0	0.0	0.0	0.0	0.0	0.0	0.0	0.0	0.0	0.0	0.0	0.0	0.0	0.0	0.0	0.0	0.0
Smpd4	0.0	0.0	0.0	0.0	0.0	0.0	0.0	0.0	0.0	0.0	0.0	3.45502418766334	0.0	0.0	0.0	6.008008407881172	0.0	1.8397367047468591	5.835340937216374	0.0	1.6572835889069522	4.8288134445505255	0.0	0.0	0.0	0.0	0.0	6.886066853750046	0.0	0.0	0.0	0.0	0.0	0.0	0.0	7.89182546490066	0.0	0.0	6.731474538458975	0.0	0.0	0.0	0.0	0.0	0.0	0.0	0.0	0.0	0.0
Pex1	0.0	0.0	0.0	0.0	0.0	0.0	0.0	0.0	0.0	0.0	0.0	7.384632141886132	0.0	0.0	0.0	0.0	0.0	0.0	0.0	0.0	0.0	0.0	0.0	0.0	0.0	0.0	0.0	0.0	0.0	0.0	0.0	0.0	0.0	0.0	0.0	0.0	0.0	0.0	0.0	0.0	0.0	0.0	0.0	0.0	0.0	0.0	0.0	0.0	0.0
Kctd20	0.0	0.0	0.0	0.0	0.0	0.0	0.0	0.0	0.0	0.0	0.0	7.355661976045545	0.0	6.880253795726738	5.218749698504487	0.0	0.0	0.0	0.0	0.0	0.0	0.0	0.0	0.0	0.0	5.836779371038678	0.0	0.0	0.0	5.179485385358831	0.0	0.0	0.0	8.300176692919829	0.0	0.0	0.0	0.0	0.0	0.0	0.0	6.337541684859691	0.0	0.0	0.0	0.0	0.0	0.0	0.0
Itgae	0.0	0.0	0.0	0.0	0.0	0.0	0.0	0.0	0.0	0.0	0.0	0.0	0.0	0.0	0.0	0.0	0.0	0.0	0.0	0.0	0.0	0.0	0.0	0.0	0.0	0.0	0.0	0.0	0.0	0.0	0.0	0.0	0.0	0.0	0.0	0.0	0.0	0.0	0.0	0.0	0.0	0.0	0.0	0.0	0.0	0.0	0.0	0.0	0.0
Ctns	0.0	0.0	0.0	0.0	0.0	7.238354580281752	0.0	0.0	0.0	0.0	0.0	0.0	0.0	0.0	0.0	0.0	0.0	0.0	0.0	0.0	0.0	0.0	0.0	0.0	0.0	0.0	0.0	0.0	0.0	0.0	0.0	0.0	0.0	0.0	0.0	0.0	0.0	0.0	0.0	0.0	0.0	0.0	0.0	0.0	0.0	0.0	0.0	0.0	0.0
Tuft1	0.0	0.0	0.0	0.0	0.0	5.930687671895691	0.0	0.0	2.141643084824773	0.0	0.0	0.0	0.0	0.0	0.0	0.0	0.0	0.0	0.0	0.0	0.0	0.0	0.0	0.0	0.0	0.0	0.0	0.0	0.0	0.0	0.0	0.0	3.0909465426771403	0.0	0.0	0.0	0.0	0.0	0.0	0.0	0.0	0.0	0.0	0.0	0.0	0.0	0.0	0.0	0.0
Rcn1	0.0	2.79242398833884	9.488414554800665	0.0	8.260943734616898	0.0	9.00378558581783	7.706702682065135	0.0	10.590241427361553	0.0	6.700253983343167	0.0	0.0	0.0	0.0	0.0	6.0888543946284575	0.0	0.0	7.590404697135234	0.0	0.0	0.0	0.0	2.788880710928014	8.16460792288775	4.981618843882843	0.0	2.071617759585059	7.063947208098526	0.0	0.0	0.0	0.0	0.0	7.365487580275506	6.63770603521335	9.248586102725366	3.2734514491951026	6.870686588075094	0.0	0.0	7.079103573720499	0.0	6.9158288450088055	5.067929549101504	0.0	0.0
Trap1	0.0	0.0	0.0	0.0	0.0	0.0	0.0	5.1301403665527685	6.91220087611199	0.0	8.354874441102346	0.0	0.0	0.0	5.384363674933169	5.329860441510249	0.0	0.0	0.0	0.0	8.101114383136473	7.50132629226487	0.0	0.0	0.0	0.0	0.0	5.66438836438074	0.0	5.874413366548427	0.0	6.999546241260969	0.0	0.0	6.458865936414283	8.07750211881032	0.0	6.023998185131302	0.0	0.0	6.638395220984691	0.0	0.0	2.0180374078426837	5.990181533387861	7.814675507842369	7.438597547948552	0.0	0.0
Naa60	3.72165638182928	0.0	0.0	0.0	0.0	0.0	0.0	0.0	0.0	0.0	4.784858624051995	0.0	0.0	0.0	0.0	5.2173692660471	0.0	0.0	0.0	0.0	0.0	3.1430940016850766	0.0	0.0	8.348452188515425	0.0	0.0	5.92872495336931	0.0	0.0	0.0	2.034419710162209	0.0	0.0	0.0	0.0	0.0	7.217830906505701	0.0	0.0	0.0	0.0	0.0	5.804927001144304	0.0	0.0	0.0	0.0	0.0
1700037C18Rik	0.0	0.0	0.0	0.0	0.0	3.0874182883042995	0.0	0.0	0.0	0.0	0.0	0.0	0.0	0.0	2.467252990542504	0.0	0.0	0.0	0.0	0.0	1.6572835889069522	0.0	0.0	0.0	0.0	0.0	0.0	0.0	0.0	0.0	0.0	0.0	3.0909465426771403	0.0	2.686017239666505	0.0	2.4732426501674385	0.0	0.0	2.415429870075144	2.765811652248132	0.0	5.5323471474099595	0.0	0.0	0.0	5.541014990614054	1.8078471352128256	1.655312195624614
Ankrd13d	0.0	2.79242398833884	0.0	0.0	5.2502502717117565	0.0	0.0	0.0	0.0	0.0	0.0	0.0	0.0	0.0	0.0	0.0	0.0	0.0	0.0	0.0	0.0	0.0	0.0	0.0	0.0	0.0	0.0	0.0	0.0	0.0	0.0	0.0	0.0	0.0	0.0	0.0	0.0	0.0	0.0	0.0	0.0	0.0	0.0	0.0	0.0	0.0	0.0	0.0	0.0
Tpr	0.0	0.0	7.967090694413313	0.0	0.0	9.595207053286552	10.108538521043458	8.965702959533505	0.0	0.0	8.21446379667495	0.0	5.036951851383437	9.391341852000869	2.467252990542504	7.8660811957389996	8.780230326731536	0.0	8.011847081552352	0.0	9.777695549215753	6.88889536905682	8.49747191486172	0.0	0.0	8.254618150222933	0.0	4.795482249427274	0.0	9.3822871923636	0.0	9.865842036205793	0.0	8.24971407166641	0.0	0.0	7.865412486291083	7.3972625250706106	0.0	8.734062077459335	0.0	0.0	4.962887321276999	9.004092553610954	8.412119092560106	7.774778564343249	7.775027488482237	7.500531132479455	9.515641850305759
BC003331	6.680956548324235	0.0	0.0	0.0	0.0	0.0	0.0	0.0	7.47943627433951	0.0	0.0	6.502999098107845	5.40528671065428	0.0	0.0	0.0	0.0	0.0	0.0	0.0	0.0	0.0	0.0	0.0	8.309046771631825	0.0	2.7001858342793037	6.574922115017272	0.0	0.0	0.0	0.0	0.0	0.0	0.0	0.0	0.0	0.0	0.0	0.0	0.0	0.0	0.0	0.0	0.0	7.327876196838033	0.0	7.006308239602652	0.0
Dhx34	0.0	0.0	0.0	0.0	0.0	8.932164361891653	7.571934901975229	0.0	0.0	2.50298678733202	0.0	0.0	0.0	0.0	0.0	0.0	0.0	0.0	0.0	0.0	0.0	0.0	0.0	0.0	9.09140923338958	1.9838480440893587	0.0	0.0	0.0	0.0	0.0	0.0	0.0	0.0	0.0	0.0	0.0	0.0	0.0	0.0	0.0	0.0	0.0	0.0	0.0	0.0	0.0	0.0	0.0
Kptn	0.0	0.0	0.0	0.0	0.0	0.0	0.0	0.0	0.0	0.0	0.0	0.0	0.0	0.0	0.0	0.0	0.0	0.0	0.0	0.0	0.0	0.0	0.0	0.0	0.0	0.0	0.0	0.0	0.0	0.0	6.465471853888578	0.0	0.0	0.0	0.0	0.0	0.0	0.0	0.0	0.0	7.246350485052439	0.0	0.0	0.0	0.0	0.0	0.0	0.0	0.0
Napa	7.911617805382631	9.15502339208243	9.476153391796677	0.0	8.050182030492632	9.231170771285564	2.9120157257308468	7.319796377252671	2.141643084824773	0.0	8.655698461405839	8.351251013222372	8.442733021164166	8.162505638135176	8.957171363642283	9.165467895892043	5.00661891454206	8.701448425238945	7.641521320978225	0.0	10.195859426670678	0.0	6.336661876230496	10.402356783626145	8.995376304425822	8.879335907724032	0.0	8.457653073166918	0.0	7.970848277230566	8.236253791138363	8.06234739588712	0.0	9.54806443049522	9.015018200548287	6.503181815526602	7.947530907582113	8.990555702894	0.0	0.0	7.498573715045312	8.461193804187188	0.0	5.954347203495265	7.1245227045778226	8.96117620268125	9.472553150026245	7.239089228559227	6.7031539573632735
Sra1	7.35374604077041	2.79242398833884	0.0	8.096217602854258	8.050182030492632	7.721048934573968	0.0	0.0	7.885527864442386	0.0	8.058899581933925	7.495023805957319	8.66264560166965	7.513303325270765	8.20673796049331	6.890709467371593	7.218674242108059	7.748824130259348	7.860464903286421	0.0	0.0	8.631633266348135	4.7869657091959645	9.212582668549562	8.59772608687064	7.593244373079951	3.5846874578540233	8.47842774210474	0.0	0.0	0.0	0.0	0.0	7.25444613671861	2.686017239666505	8.07750211881032	8.862315883803053	6.83744884234363	0.0	0.0	8.80639014378141	6.748112383714411	0.0	6.831142500860811	0.0	0.0	6.923722250191594	5.808031671859836	7.045974986860701
Atp5g1	9.451297812136943	10.138663933585484	11.456024246393412	8.658411852426145	10.020583363988273	0.0	8.424801490766862	9.535076155173035	9.296747251456672	8.548768798159763	8.785450585118259	9.038643328664788	10.928524699138972	8.543204824561778	10.822327389041815	10.971027108800278	1.8462308461785821	6.993141079180235	9.673737782492509	0.0	9.620752332355792	8.331816360047915	10.043857621838622	10.56160106297512	9.73617115153403	9.91802497350583	11.47365942182532	9.646677514331094	0.0	9.6701405925223	10.420959383594235	10.637206033986388	4.0037011537088425	9.48402168919743	10.877766468318397	9.784281855992624	10.11882269394578	9.453023109232564	11.2419911463746	10.80676372182434	10.717143911364165	10.227685187937796	4.962887321276999	11.426470488171578	10.522874811923476	10.123548240130237	10.592014892181211	10.6744393691197	10.723517592834614
Snf8	8.028506589061898	0.0	0.0	0.0	0.0	0.0	6.88850504751552	8.522262485661075	7.55991524309245	2.50298678733202	8.722032726666182	0.0	7.459973570563511	7.704960979624032	6.777650674158735	5.2173692660471	0.0	6.339188276865827	2.5045550729219763	0.0	8.76868908932179	7.50132629226487	0.0	0.0	6.322629202915255	6.706549142815675	0.0	7.061536554127228	0.0	7.469208549406305	0.0	0.0	8.979787698476475	5.785927368487072	0.0	6.217205223496334	5.6747417589035285	0.0	0.0	7.080852751560389	6.018241541538681	6.88439528510469	0.0	6.271614409314357	6.088203343159546	0.0	0.0	0.0	5.656725447922151
Tbcb	8.177708861105238	0.0	9.360844970112874	7.895374315542781	0.0	7.238354580281752	0.0	0.0	8.202061665568838	6.409974652621832	0.0	7.2013843640677235	9.124195220152012	0.0	7.8860301373997626	2.0061056723646464	0.0	6.839149185517966	9.244076520720856	0.0	8.520491048587006	7.22736719567421	1.7735002640214386	8.506902023471872	7.665252530671375	8.011929593002085	8.321628983274381	8.493814750618403	0.0	0.0	9.867438052318006	0.0	5.270631703198453	8.726423872373532	0.0	0.0	8.51267086519451	8.305782493376098	3.185396382515147	7.080852751560389	0.0	7.5901319614673906	4.008420207807153	7.724325391505016	8.11934390912939	6.719645487020762	0.0	6.8894264869012805	7.416528710114934
Inpp5k	0.0	0.0	0.0	0.0	0.0	0.0	0.0	0.0	0.0	0.0	0.0	0.0	0.0	0.0	0.0	0.0	7.1144355037798785	4.435333606932672	0.0	0.0	0.0	0.0	0.0	0.0	0.0	0.0	8.049549632465169	0.0	0.0	0.0	0.0	0.0	0.0	0.0	0.0	0.0	0.0	0.0	0.0	5.322398927038944	0.0	0.0	0.0	5.804927001144304	0.0	0.0	7.465410580565596	0.0	0.0
Crkl	0.0	0.0	0.0	0.0	0.0	0.0	0.0	0.0	0.0	0.0	0.0	0.0	0.0	0.0	0.0	0.0	0.0	0.0	0.0	0.0	0.0	0.0	0.0	0.0	0.0	0.0	0.0	0.0	0.0	0.0	0.0	0.0	0.0	0.0	0.0	0.0	0.0	0.0	0.0	0.0	0.0	0.0	0.0	0.0	0.0	0.0	0.0	0.0	0.0
Clint1	5.066674099012018	5.192492834198518	5.949230203330067	0.0	0.0	7.499795672614557	8.909028351390164	7.450255463969027	0.0	0.0	0.0	0.0	5.036951851383437	5.319578694587702	0.0	2.8143307277637253	0.0	3.796725949794037	5.504940009665808	0.0	0.0	0.0	6.49979005199057	8.845556690128902	3.290144002206832	6.4864571277222005	0.0	4.72768811577413	0.0	0.0	4.457371684595875	0.0	0.0	8.916334042643841	8.09152632667613	7.558990163948417	2.4732426501674385	0.0	5.374523943557733	5.322398927038944	7.246350485052439	7.845252359483426	0.0	7.5237144892211845	3.3129538343457203	6.633037930985934	6.046262344177389	4.392973669674706	6.125097895941833
Cdkal1	0.0	0.0	0.0	0.0	0.0	0.0	0.0	0.0	0.0	0.0	0.0	0.0	0.0	0.0	0.0	0.0	0.0	0.0	0.0	0.0	0.0	0.0	0.0	0.0	8.046921850341551	0.0	0.0	0.0	0.0	0.0	0.0	0.0	0.0	0.0	0.0	0.0	0.0	0.0	0.0	0.0	0.0	0.0	0.0	0.0	0.0	0.0	5.201517708057336	0.0	0.0
Zbtb17	0.0	0.0	0.0	0.0	0.0	0.0	0.0	0.0	0.0	0.0	5.135751672328948	0.0	0.0	0.0	0.0	0.0	0.0	0.0	0.0	0.0	0.0	5.698276312167442	0.0	0.0	0.0	0.0	0.0	6.044702697665919	0.0	0.0	0.0	0.0	0.0	5.282517140760186	0.0	0.0	0.0	0.0	4.103839157258589	0.0	4.907204418263032	0.0	0.0	0.0	0.0	5.556308794965606	0.0	0.0	0.0
Mob1b	5.637215406372367	0.0	0.0	0.0	0.0	0.0	0.0	0.0	0.0	0.0	0.0	0.0	0.0	0.0	0.0	0.0	0.0	0.0	0.0	0.0	0.0	0.0	6.611068635622736	0.0	0.0	0.0	0.0	1.1857312316655868	0.0	0.0	8.874363442153436	0.0	0.0	0.0	0.0	0.0	0.0	0.0	0.0	0.0	0.0	0.0	0.0	0.0	0.0	0.0	5.436481343578912	4.701102273654622	0.0
Atp6v1b2	0.0	0.0	0.0	0.0	6.8097191241847	0.0	0.0	0.0	0.0	0.0	0.0	0.0	0.0	0.0	4.563737308162155	0.0	0.0	0.0	6.937148029067062	0.0	0.0	7.834096972921597	0.0	0.0	7.665252530671375	0.0	7.787603867856967	6.3899303842605795	0.0	0.0	0.0	0.0	0.0	6.158392206216261	0.0	5.384638628712556	0.0	0.0	6.2069813900797	0.0	5.567132948666586	0.0	0.0	7.424738700228193	0.0	0.0	0.0	0.0	0.0
Eps15l1	0.0	0.0	0.0	0.0	0.0	7.238354580281752	0.0	0.0	0.0	0.0	0.0	0.0	0.0	0.0	0.0	0.0	0.0	0.0	0.0	0.0	0.0	0.0	0.0	0.0	0.0	0.0	0.0	0.0	0.0	0.0	0.0	0.0	0.0	0.0	0.0	0.0	0.0	0.0	0.0	0.0	0.0	0.0	0.0	0.0	0.0	0.0	0.0	0.0	0.0
Tep1	0.0	0.0	0.0	0.0	0.0	0.0	0.0	0.0	0.0	0.0	0.0	0.0	0.0	0.0	0.0	0.0	0.0	0.0	0.0	0.0	0.0	0.0	0.0	0.0	0.0	0.0	2.7001858342793037	0.0	0.0	0.0	0.0	6.04500961198729	0.0	0.0	0.0	0.0	0.0	0.0	0.0	2.415429870075144	0.0	0.0	10.79932325351074	0.0	3.848696279438984	0.0	0.0	0.0	0.0
Ttc5	6.432093522574799	0.0	0.0	0.0	0.0	0.0	0.0	7.598309855032743	0.0	0.0	0.0	0.0	0.0	0.0	0.0	8.008103478815208	0.0	0.0	0.0	0.0	0.0	0.0	0.0	0.0	7.1447966648131915	0.0	0.0	0.0	0.0	0.0	0.0	0.0	0.0	2.681998106764027	0.0	0.0	0.0	7.354453115804133	0.0	2.415429870075144	0.0	6.337541684859691	0.0	0.0	0.0	0.0	0.0	0.0	0.0
Osgep	7.784416926069438	0.0	0.0	0.0	8.444803825326346	0.0	0.0	4.314728972343728	0.0	0.0	0.0	2.1117487297679003	0.0	0.0	8.5053823606872	7.459299922969298	0.0	0.0	0.0	0.0	0.0	0.0	0.0	0.0	0.0	0.0	8.48553009638203	7.128785644049486	0.0	7.116383924557425	0.0	8.362984402125498	8.125466922295123	0.0	2.686017239666505	8.42428051672385	6.953363359632205	0.0	0.0	7.080852751560389	7.352586829589671	7.177588026192074	0.0	0.0	7.2140937699798275	6.98739567380502	7.035305478314292	8.135112920070245	0.0
Aamp	4.665915064250073	0.0	7.07394107983855	0.0	0.0	5.266737358792451	4.114094391146055	0.0	3.8728851507252324	0.0	6.890603105821788	5.096830572145489	6.49384862790852	6.521178478335841	5.790740284355305	7.577948079253448	6.711822940991337	2.622671282665234	4.607254274891137	0.0	0.0	6.88889536905682	5.476991970203777	6.2761903279247635	6.154955559697361	6.168545938583871	0.0	6.2028650768735405	0.0	5.179485385358831	0.0	0.0	0.0	4.811841138438303	0.0	5.6419059903057915	5.225862487291462	4.934157119940727	0.0	6.714723822105187	5.378828463102443	4.478894225903672	0.0	5.449711231895962	0.0	6.49252181955259	5.973410291107022	4.000645995333536	3.55453572636028
Tmbim1	0.0	0.0	0.0	0.0	0.0	0.0	0.0	0.0	0.0	0.0	0.0	0.0	6.49384862790852	0.0	0.0	7.8089986892847625	0.0	2.622671282665234	6.103996379234716	0.0	0.0	0.0	0.0	1.7940440651373777	0.0	7.188023862470427	0.0	0.0	0.0	0.0	0.0	0.0	0.0	0.0	0.0	0.0	0.0	0.0	0.0	0.0	0.0	0.0	6.92776906404047	7.173579601575431	0.0	0.0	5.973410291107022	0.0	0.0
Arpc2	9.451297812136943	10.219789977463801	9.347444960898319	3.684211868005216	9.480646173460794	7.238354580281752	10.029660683940003	8.280619256124469	9.772539991321718	9.280587128553302	6.843702632683929	8.884918770022642	8.151213574976838	9.669429150414027	9.471531159899717	6.651910232486106	9.572718352166753	8.550822996727755	8.504988119537936	0.0	9.299282285024072	7.469794366487263	9.689681927111144	8.716083951904704	7.534684722738671	7.855033070343861	9.71823318288344	9.358080446960432	0.0	9.197842616375292	9.233859673970256	7.034043191573559	0.0	8.170547871728754	9.542339527583072	7.495207536179857	6.84326305531402	7.921887324190253	3.185396382515147	9.06117793027692	6.551837199909327	8.19897787859726	0.0	7.079103573720499	9.239155046656599	8.492803805794182	8.750085388826673	7.65173731528308	9.156657178658548
Kmt2b	0.0	0.0	0.0	0.0	0.0	0.0	0.0	0.0	0.0	0.0	0.0	6.914054462282395	0.0	2.413079931483054	0.0	0.0	0.0	0.0	0.0	0.0	0.0	7.18915323111137	0.0	1.7940440651373777	0.0	6.4864571277222005	0.0	6.2028650768735405	0.0	0.0	0.0	0.0	0.0	0.0	0.0	0.0	0.0	0.0	5.374523943557733	0.0	0.0	0.0	0.0	0.0	0.0	0.0	0.0	0.0	0.0
Tmem147	7.034021302166971	0.0	8.673388763269083	8.799434413579702	9.383924861344147	0.0	2.091985959025512	7.319796377252671	9.416857961386684	0.0	7.712451002062927	6.21115382397735	7.140092535743035	8.543204824561778	8.682839462249381	2.0061056723646464	8.539818725743277	8.869994444923744	9.12229591013042	0.0	0.0	7.4045845083539605	8.921141288156216	9.722819160240148	3.290144002206832	8.028354201669087	0.0	1.8276455921604884	0.0	0.0	7.485693966066973	9.898973759250199	9.556611408297432	7.445909652720115	7.907822817262874	3.1946244131707333	8.025225794287273	7.217830906505701	8.41394716661945	8.819596469291803	9.8233730137063	7.549703879985573	0.0	9.247961980259948	8.639306252064872	9.659133138100605	8.77173044851622	8.735397054525718	8.288808192529594
Rps9	11.070765504304305	11.636759399920267	12.304486531383576	11.145439910394835	11.81586541985848	13.174953192789781	11.788908532897858	12.920718245390434	12.340074004145828	11.36308224582832	10.996365064897072	12.04760706846948	11.975676369774275	10.789839697980815	12.193109512664444	11.798074005167756	10.410549077864019	11.56966032188903	12.311970514522198	13.741849323338268	10.748249955817778	10.992855690487652	10.858166143992719	11.477441506596731	11.269576544110084	11.918008370918963	11.883679703841189	11.563229015744703	0.0	11.289439248294201	11.15676804881562	11.57072892578556	11.346020709457786	11.592896748495724	11.970207930660548	11.03967006940356	10.845782888555531	11.070071638682338	11.44836260040376	11.500162557477905	11.315021041127626	11.550172585990508	10.960988457486948	11.599531556718503	11.752825287608657	12.039784207747918	11.910945720280422	11.491790309001178	11.31916245794268
Tfpt	0.0	0.0	4.265743252275663	0.0	0.0	0.0	0.0	4.565629896581528	0.0	0.0	0.0	0.0	0.0	0.0	3.623486027614822	4.651666830042783	0.0	0.0	0.0	0.0	0.0	0.0	3.710847342526841	2.5694211785376657	3.290144002206832	0.0	0.0	0.0	0.0	0.0	0.0	0.0	0.0	0.0	0.0	0.0	3.873686662717532	2.5677232318554255	0.0	0.0	3.6556507088789822	0.0	0.0	3.3435460796429894	2.451275510667002	0.0	0.0	0.0	0.0
Susd2	0.0	0.0	0.0	0.0	0.0	0.0	0.0	0.0	0.0	0.0	0.0	0.0	0.0	0.0	0.0	0.0	0.0	0.0	0.0	0.0	0.0	0.0	0.0	0.0	0.0	0.0	0.0	0.0	0.0	0.0	0.0	0.0	0.0	0.0	0.0	0.0	0.0	0.0	0.0	0.0	0.0	0.0	0.0	0.0	0.0	0.0	0.0	0.0	0.0
Crip1	12.397190848639829	12.15280734263899	12.36392348300869	12.312491544987548	11.166662883379303	11.943380079761498	8.280853422898488	11.69528854863321	12.149502007677073	9.269716386096455	10.936160067521243	11.152710681657297	11.444053557035243	3.80511748476159	8.27161753945049	2.0061056723646464	1.8462308461785821	10.505045990377115	8.011847081552352	0.0	0.0	11.285507404422779	11.355674109036704	9.998156647485745	4.773273515782149	11.323837223605866	9.472391212229523	10.111448712120206	0.0	2.8889196265214236	7.645311098516552	8.307661119671025	0.0	10.12540420634718	2.686017239666505	8.785917037894105	9.177964877438022	7.264823958422568	0.0	8.512234233717523	0.0	7.375610371825442	0.0	6.023628160915158	0.0	9.586091217901732	2.0889136727731565	0.0	8.751486126511935
Pgrmc1	7.423715299954261	0.0	8.629776109641897	0.0	7.308432111305138	8.041608849823723	0.0	0.0	0.0	8.601740882175225	2.261607131876178	8.543343771348248	0.0	0.0	1.7070605585346919	8.152764745001571	0.0	0.0	8.295575117380803	0.0	1.6572835889069522	0.0	0.0	1.7940440651373777	0.0	8.153424522729116	0.0	0.0	0.0	0.0	0.0	0.0	4.0037011537088425	0.0	0.0	0.0	7.443029562667002	0.0	0.0	0.0	7.190146978454803	0.0	0.0	0.0	0.0	0.0	0.0	0.0	6.442886095995515
Gcat	0.0	0.0	0.0	0.0	6.924206762751208	0.0	0.0	0.0	0.0	0.0	0.0	0.0	0.0	0.0	5.790740284355305	0.0	0.0	0.0	0.0	0.0	0.0	0.0	0.0	0.0	0.0	0.0	0.0	0.0	0.0	0.0	0.0	0.0	0.0	0.0	0.0	7.495207536179857	0.0	0.0	0.0	0.0	0.0	0.0	0.0	0.0	0.0	0.0	0.0	0.0	0.0
Elovl1	9.484417837378594	4.231415875813798	9.333919322224354	9.154869730857158	3.3597049317123577	0.0	0.0	7.924371486863553	0.0	0.0	0.0	0.0	0.0	0.0	0.0	0.0	0.0	7.504312815009399	0.0	0.0	0.0	7.757820503838215	8.29014941769128	8.655568489447246	0.0	0.0	0.0	6.495616251587939	0.0	8.328036569980432	0.0	0.0	0.0	7.40037285201408	0.0	0.0	0.0	8.626798467909294	3.185396382515147	7.903358418489202	8.322251723399951	2.6609971000019246	0.0	7.5237144892211845	0.0	8.96117620268125	8.261634026533077	8.925500137548507	6.64235528686416
Med8	0.0	0.0	0.0	0.0	0.0	0.0	0.0	7.3535336897716865	0.0	0.0	7.813267921698668	0.0	0.0	0.0	0.0	8.872303903969867	9.07917521107703	0.0	1.738712303197082	0.0	7.8814814054424716	2.297802761695842	7.724088897666481	0.0	6.733153418366786	0.0	0.0	5.038684883524976	0.0	0.0	7.742685806521939	0.0	0.0	0.0	0.0	7.2849654617226856	5.6747417589035285	8.139232295813686	0.0	9.617643611061023	7.828142238799226	0.0	5.939570388762182	7.012497369149175	0.0	6.336828110916916	0.0	7.943200756389486	6.817565704995989
Hyi	0.0	0.0	9.278511875689	0.0	0.0	0.0	0.0	8.298050785649785	0.0	0.0	0.0	0.0	0.0	0.0	0.0	4.467197999503345	0.0	0.0	0.0	0.0	0.0	0.0	0.0	0.0	0.0	0.0	0.0	0.0	0.0	0.0	0.0	0.0	5.270631703198453	0.0	0.0	0.0	0.0	0.0	0.0	0.0	0.0	0.0	0.0	0.0	0.0	0.0	0.0	0.0	0.0
Cdc20	6.680956548324235	0.0	0.0	0.0	7.6783308612226655	0.0	0.0	0.0	0.0	0.0	0.0	0.0	0.0	0.0	0.0	0.0	0.0	0.0	0.0	0.0	0.0	0.0	0.0	0.0	0.0	0.0	0.0	0.0	0.0	0.0	0.0	0.0	0.0	0.0	0.0	0.0	0.0	0.0	0.0	0.0	0.0	0.0	0.0	0.0	0.0	0.0	0.0	0.0	0.0
Pfdn2	0.0	8.979779290590297	0.0	0.0	6.3989619736004455	0.0	2.091985959025512	0.0	0.0	6.759918620084203	7.6592712868109984	8.38030900191942	7.654852890565595	10.445019703644371	8.63432504487013	7.956469555729768	9.67703719438719	7.23465386750621	8.654735916634992	0.0	1.6572835889069522	0.0	6.810776179149163	9.163756917515022	0.0	8.34917670299242	7.169627035969191	6.822490830203102	0.0	5.301694932729363	9.258764954434175	10.224338876398734	8.529457671200518	8.507669948387825	8.635827301439276	3.1946244131707333	8.890270644738205	7.5568260647605445	5.8499803517537945	9.095879042870221	6.14191632346025	8.525146149657758	6.516676075562808	7.424738700228193	8.687016789817848	8.730353981109507	8.88529992004425	5.808031671859836	7.635116171463042
Rnf114	0.0	0.0	7.780264240874722	2.792292277041958	9.180112334960027	0.0	0.0	0.0	0.0	0.0	0.0	0.0	0.0	2.413079931483054	5.601813384734641	0.0	0.0	0.0	6.562163971364948	0.0	0.0	0.0	6.24761524997875	6.321412194942202	0.0	0.0	7.6363260791209635	6.650094706860619	0.0	5.70755913760423	0.0	0.0	0.0	5.921051849764244	5.790601037883167	7.2074767940517	6.594115553920036	0.0	0.0	0.0	5.567132948666586	5.89655528324399	0.0	0.0	0.0	0.0	6.115611738893276	0.0	0.0
C330007P06Rik	0.0	7.277297950782352	0.0	0.0	0.0	0.0	0.0	0.0	0.0	0.0	0.0	0.0	0.0	0.0	0.0	0.0	6.972561680603229	0.0	0.0	0.0	0.0	0.0	0.0	3.7376089864477025	0.0	0.0	0.0	0.0	0.0	0.0	0.0	0.0	0.0	0.0	0.0	0.0	0.0	6.129328930730345	0.0	0.0	0.0	0.0	0.0	5.110762733388037	0.0	0.0	0.0	0.0	0.0
Srm	0.0	0.0	0.0	7.101479930551091	0.0	0.0	0.0	0.0	6.487497960737774	0.0	3.1027433320918907	8.568811020125432	8.921302771879992	8.686429251007985	6.366989587371252	6.1978485952902265	0.0	7.283244127836044	6.450926612218608	0.0	5.938242933676483	2.297802761695842	8.590935264392481	7.632475398007156	9.56273941392421	8.138370965984599	8.937809888639709	8.720003379956383	0.0	8.328036569980432	2.168246758639406	8.307661119671025	8.529457671200518	8.086784007393376	8.353678945150191	0.0	9.40808090108464	9.111182165197878	8.343769315286162	7.82278603303868	8.096247876479103	9.380650513081761	4.008420207807153	9.15066200194357	8.904431021619656	10.099524501312445	10.007519652976887	8.88027083841334	9.340125943707832
Epha2	0.0	0.0	0.0	0.0	0.0	0.0	0.0	0.0	0.0	0.0	0.0	0.0	0.0	0.0	0.0	0.0	0.0	6.963629649161261	0.0	0.0	0.0	0.0	0.0	0.0	0.0	0.0	0.0	0.0	0.0	0.0	0.0	0.0	0.0	0.0	0.0	0.0	0.0	0.0	0.0	0.0	0.0	0.0	0.0	0.0	0.0	0.0	0.0	0.0	0.0
Rbm14	0.0	0.0	0.0	0.0	0.0	0.0	0.0	0.0	7.777479961994207	0.0	0.0	7.495023805957319	0.0	0.0	0.0	0.0	1.8462308461785821	0.0	5.428701440227929	0.0	0.0	6.160022605959699	6.460704453149894	0.0	0.0	9.366473352911973	0.0	0.0	0.0	0.0	0.0	8.127695843326642	0.0	0.0	0.0	0.0	6.206457172221256	0.0	0.0	0.0	6.018241541538681	0.0	0.0	0.0	0.0	0.0	0.0	6.8894264869012805	0.0
Zdhhc24	0.0	0.0	0.0	0.0	0.0	0.0	0.0	0.0	0.0	0.0	0.0	0.0	0.0	0.0	0.0	0.0	0.0	4.597830450208138	7.300159358133933	0.0	0.0	0.0	0.0	0.0	0.0	0.0	0.0	4.795482249427274	0.0	2.071617759585059	0.0	0.0	0.0	0.0	0.0	0.0	0.0	0.0	0.0	0.0	0.0	0.0	0.0	0.0	0.0	0.0	0.0	0.0	0.0
Ndor1	0.0	0.0	0.0	0.0	0.0	0.0	0.0	0.0	0.0	0.0	0.0	0.0	7.961597855457955	8.474680713429029	0.0	0.0	6.781556736912487	1.8397367047468591	4.607254274891137	0.0	0.0	0.0	2.5453873489415644	0.0	7.052366750146067	0.0	0.0	5.735149864551871	0.0	0.0	0.0	3.7426871613236563	0.0	0.0	9.455654684872728	0.0	2.4732426501674385	0.0	0.0	0.0	0.0	6.4295356850276475	0.0	2.0180374078426837	7.810248395901598	6.390614691729398	0.0	0.0	6.546065312936367
Nsmf	0.0	0.0	0.0	5.597482497156432	0.0	0.0	0.0	0.0	0.0	0.0	0.0	0.0	0.0	3.80511748476159	0.0	0.0	0.0	0.0	5.075669597309044	0.0	5.148426978410243	0.0	0.0	0.0	0.0	0.0	0.0	5.197473286657763	0.0	0.0	2.168246758639406	0.0	0.0	0.0	0.0	0.0	0.0	0.0	0.0	0.0	0.0	0.0	0.0	0.0	0.0	0.0	0.0	0.0	0.0
Pdk1	0.0	0.0	0.0	0.0	6.04126822134155	0.0	0.0	8.649936898265867	0.0	2.50298678733202	0.0	7.761150079389701	0.0	0.0	0.0	0.0	0.0	0.0	0.0	0.0	0.0	0.0	2.5453873489415644	0.0	0.0	0.0	0.0	2.8824343399553887	0.0	0.0	2.168246758639406	8.793801052656432	0.0	0.0	0.0	0.0	0.0	0.0	0.0	0.0	0.0	0.0	0.0	0.0	0.0	0.0	0.0	0.0	3.55453572636028
Ptbp1	0.0	0.0	3.7178013807121912	0.0	0.0	0.0	5.642418022871181	0.0	0.0	2.50298678733202	0.0	0.0	6.441973967248581	6.0420209682136505	4.563737308162155	0.0	0.0	6.292476413888682	0.0	0.0	0.0	0.0	4.164445979266133	4.536718473345589	0.0	4.2274948154693535	6.179613179686869	2.270337536456304	0.0	2.8889196265214236	0.0	3.7426871613236563	0.0	0.0	0.0	4.670513407057442	0.0	0.0	0.0	0.0	4.201940862318368	6.133832749415433	7.247325265345854	3.3435460796429894	4.238479373471373	0.0	0.0	0.0	0.0
Mvd	0.0	0.0	0.0	0.0	0.0	0.0	0.0	0.0	0.0	0.0	0.0	0.0	0.0	0.0	0.0	0.0	0.0	8.426543396727194	0.0	0.0	0.0	0.0	6.747229846009639	5.581630457374672	4.214451018138455	0.0	0.0	0.0	0.0	0.0	2.168246758639406	6.689119006658555	0.0	0.0	0.0	0.0	0.0	0.0	0.0	0.0	5.567132948666586	6.88439528510469	0.0	6.271614409314357	7.453606227446451	7.30003788335428	0.0	6.200352023601423	0.0
Cyba	9.273231712379339	9.70880435255162	8.673388763269083	6.82805547523753	8.814958626659568	7.820128692398592	7.902219638392179	8.998060312406649	10.125328628536616	9.020180254576886	8.92716303541416	7.804672929335238	7.433653092930614	10.585681832102606	9.607593924649052	10.230923282072535	10.840377177800557	9.67716410309754	9.516876553241348	0.0	10.856137400400083	8.71468478783625	10.155154983902317	10.31561806247989	9.545888038355754	10.594986312275472	9.559077438883273	9.739961220231024	0.0	10.020923275321037	10.564373107226105	9.557403863023124	9.693940758828349	10.817789374333092	10.250910694495476	10.178749675746774	9.735375254921255	9.720779375980014	8.77557697495745	9.950309125317562	9.211238911215286	9.414815501758753	0.0	9.318582956373046	8.5037801259468	10.42038170968821	9.390987642458308	9.36919447072453	10.510409462547312
Tmem110	0.0	0.0	0.0	0.0	0.0	0.0	0.0	0.0	0.0	0.0	0.0	0.0	0.0	0.0	0.0	0.0	0.0	0.0	0.0	0.0	0.0	0.0	0.0	0.0	0.0	0.0	0.0	0.0	0.0	0.0	0.0	0.0	0.0	0.0	0.0	0.0	0.0	0.0	0.0	0.0	0.0	0.0	0.0	0.0	0.0	0.0	0.0	0.0	0.0
Sfmbt1	0.0	7.662131143988036	3.7178013807121912	0.0	0.0	0.0	0.0	0.0	0.0	0.0	9.202771095100319	0.0	0.0	0.0	0.0	4.007628061482653	0.0	3.127359389225619	0.0	0.0	0.0	0.0	0.0	0.0	4.214451018138455	0.0	0.0	0.0	0.0	0.0	0.0	6.773208748724266	0.0	0.0	0.0	0.0	0.0	0.0	0.0	0.0	0.0	0.0	0.0	0.0	0.0	0.0	0.0	0.0	0.0
Prkag3	0.0	0.0	0.0	0.0	0.0	0.0	0.0	0.0	0.0	0.0	0.0	0.0	0.0	0.0	2.467252990542504	0.0	0.0	0.0	0.0	0.0	0.0	0.0	0.0	0.0	0.0	0.0	0.0	0.0	0.0	0.0	0.0	0.0	0.0	0.0	0.0	0.0	0.0	0.0	0.0	0.0	0.0	0.0	0.0	0.0	0.0	0.0	0.0	0.0	0.0
Cdt1	5.066674099012018	0.0	0.0	0.0	0.0	0.0	0.0	0.0	0.0	0.0	8.66921156058445	0.0	6.771128874096875	0.0	0.0	0.0	6.0977264650260565	0.0	1.738712303197082	0.0	0.0	0.0	0.0	0.0	0.0	6.438102248594101	0.0	0.0	0.0	0.0	0.0	0.0	0.0	0.0	0.0	0.0	8.16908819331556	0.0	0.0	0.0	0.0	0.0	0.0	0.0	0.0	0.0	0.0	0.0	0.0
Runx1t1	0.0	0.0	5.444629418164675	0.0	0.0	0.0	7.415268228602341	2.257037634536371	2.141643084824773	9.57360583796143	0.0	0.0	0.0	0.0	0.0	0.0	0.0	0.0	0.0	0.0	0.0	0.0	0.0	0.0	0.0	0.0	0.0	0.0	0.0	0.0	0.0	0.0	0.0	0.0	0.0	0.0	2.4732426501674385	3.9805912658522264	0.0	0.0	0.0	0.0	0.0	0.0	0.0	0.0	0.0	0.0	0.0
Snai3	0.0	0.0	0.0	0.0	0.0	0.0	0.0	0.0	6.784040386817226	2.50298678733202	0.0	0.0	0.0	0.0	0.0	0.0	0.0	0.0	0.0	0.0	0.0	0.0	0.0	0.0	0.0	0.0	0.0	0.0	0.0	0.0	0.0	0.0	0.0	0.0	0.0	0.0	0.0	0.0	0.0	0.0	0.0	0.0	0.0	0.0	0.0	0.0	0.0	0.0	0.0
Aprt	7.887059050292571	0.0	9.114161958447966	7.619125096307022	3.8970430019174156	8.269076349383516	0.0	2.257037634536371	0.0	8.993999696021653	0.0	0.0	7.86641654857346	0.0	0.0	2.0061056723646464	7.650052771252374	8.853998786905704	0.0	0.0	0.0	6.445856290331648	9.165563653632656	7.266852891404744	3.290144002206832	7.995315840155264	0.0	7.301942019990805	0.0	7.773754322404759	8.269311917713251	7.8464109582810115	0.0	0.0	7.971691942065518	0.0	9.378780573180004	7.594104294776963	0.0	0.0	9.841731386269462	8.250335906191154	4.008420207807153	0.0	9.228446455819514	9.459682841379896	7.993411345180021	7.215003533230548	8.196667191394946
Gtf2h1	6.498448069195387	0.0	0.0	0.0	0.0	0.0	2.9120157257308468	0.0	2.141643084824773	7.843985764742879	0.0	0.0	0.0	0.0	0.0	6.735979089378816	1.8462308461785821	0.0	5.893223572988513	0.0	0.0	0.0	0.0	0.0	0.0	0.0	0.0	0.0	0.0	0.0	2.168246758639406	0.0	0.0	0.0	0.0	0.0	0.0	0.0	0.0	0.0	3.6556507088789822	0.0	0.0	0.0	5.199749009789822	0.0	0.0	0.0	0.0
Abhd1	0.0	0.0	0.0	0.0	0.0	0.0	0.0	5.6479235731295345	0.0	0.0	0.0	0.0	0.0	0.0	0.0	0.0	0.0	0.0	0.0	0.0	0.0	0.0	0.0	0.0	0.0	0.0	0.0	0.0	0.0	0.0	0.0	0.0	0.0	0.0	0.0	0.0	0.0	0.0	0.0	0.0	0.0	0.0	0.0	0.0	0.0	0.0	0.0	0.0	0.0
Slc5a6	0.0	0.0	0.0	0.0	0.0	3.0874182883042995	0.0	8.133022084352659	0.0	0.0	0.0	0.0	0.0	0.0	0.0	0.0	0.0	0.0	0.0	0.0	0.0	0.0	0.0	0.0	0.0	0.0	0.0	0.0	0.0	0.0	0.0	0.0	0.0	0.0	0.0	0.0	5.9113982629875075	0.0	0.0	8.562724049664372	0.0	0.0	0.0	0.0	0.0	0.0	0.0	0.0	0.0
Nphs1	0.0	0.0	0.0	0.0	0.0	0.0	0.0	0.0	0.0	0.0	0.0	0.0	0.0	0.0	0.0	0.0	0.0	0.0	0.0	0.0	0.0	0.0	0.0	0.0	0.0	0.0	0.0	0.0	0.0	0.0	0.0	0.0	0.0	0.0	0.0	0.0	0.0	0.0	0.0	0.0	0.0	0.0	0.0	0.0	0.0	0.0	0.0	0.0	0.0
Aplp1	0.0	0.0	0.0	0.0	0.0	0.0	0.0	0.0	0.0	0.0	0.0	0.0	0.0	0.0	0.0	0.0	0.0	0.0	0.0	0.0	0.0	0.0	0.0	0.0	0.0	0.0	0.0	0.0	0.0	0.0	0.0	0.0	0.0	0.0	0.0	0.0	0.0	0.0	0.0	0.0	0.0	0.0	0.0	0.0	0.0	0.0	0.0	0.0	6.998250737239636
Qrich1	0.0	0.0	0.0	0.0	5.2502502717117565	0.0	7.620591740447826	3.6253018843170977	0.0	2.50298678733202	0.0	6.393239751042721	0.0	0.0	0.0	0.0	6.942432425077773	0.0	0.0	0.0	0.0	0.0	1.7735002640214386	0.0	0.0	0.0	0.0	3.11248659733475	0.0	7.388758194956512	0.0	0.0	8.558525927172969	5.470521483880626	0.0	0.0	0.0	0.0	9.411830694333084	0.0	0.0	6.817862466789487	0.0	0.0	5.36530574669298	0.0	5.201517708057336	0.0	4.74410519499614
P4htm	0.0	0.0	0.0	0.0	0.0	0.0	0.0	0.0	0.0	0.0	0.0	0.0	0.0	0.0	0.0	0.0	0.0	0.0	0.0	0.0	0.0	0.0	0.0	0.0	0.0	0.0	0.0	0.0	0.0	0.0	0.0	0.0	0.0	0.0	0.0	0.0	0.0	0.0	0.0	0.0	0.0	0.0	0.0	0.0	0.0	0.0	0.0	0.0	1.655312195624614
Usp19	0.0	0.0	0.0	0.0	0.0	0.0	7.862312068542575	0.0	8.475388474898107	0.0	0.0	0.0	0.0	0.0	0.0	2.8143307277637253	5.222585926685431	0.0	0.0	0.0	0.0	0.0	0.0	8.405551214375912	0.0	1.9838480440893587	0.0	5.92872495336931	0.0	0.0	0.0	0.0	0.0	0.0	0.0	0.0	0.0	0.0	0.0	0.0	0.0	0.0	0.0	4.022511742186916	5.885011123721781	0.0	0.0	0.0	0.0
Pola1	5.637215406372367	0.0	0.0	0.0	0.0	0.0	0.0	0.0	0.0	0.0	0.0	0.0	6.8920480212200825	0.0	0.0	0.0	0.0	0.0	0.0	0.0	0.0	0.0	0.0	0.0	0.0	0.0	0.0	0.0	0.0	0.0	0.0	0.0	0.0	0.0	0.0	0.0	0.0	2.5677232318554255	0.0	0.0	0.0	0.0	0.0	0.0	0.0	0.0	0.0	0.0	0.0
Cdc42	9.876255633650018	9.908879506331715	3.7178013807121912	2.792292277041958	8.901359695303572	8.610974433006046	2.091985959025512	8.987354962038676	6.5932642495531555	10.082295459087566	10.0599747785092	9.441552141864717	8.03346529406481	9.889376550183059	8.184446444697906	7.622803622101719	9.537879203146288	8.821465384873788	9.401946919027662	13.741849323338268	10.41428532214787	10.283820459151016	9.39539091639225	6.321412194942202	8.386809850271943	10.183013188979869	8.136692128720956	10.157263600472126	0.0	9.091721565514819	0.0	8.376489980770545	0.0	8.275166006391506	9.363426505269024	10.935384808773835	7.516615541732794	6.898323654017635	0.0	10.194007850935824	8.861410850824877	9.623983210997082	9.240186097083521	9.158384076617285	8.556105592708938	9.6646015091609	9.956454884342435	9.828030997371615	8.779989640848957
Pknox1	0.0	0.0	0.0	0.0	4.594743719083601	0.0	0.0	0.0	0.0	0.0	0.0	0.0	0.0	0.0	0.0	0.0	0.0	0.0	7.189004509437203	0.0	0.0	0.0	0.0	0.0	0.0	0.0	0.0	0.0	0.0	0.0	9.017436790110018	0.0	0.0	0.0	3.5693316155264077	0.0	0.0	0.0	7.484901557140068	0.0	0.0	0.0	0.0	0.0	0.0	0.0	7.817271827652634	0.0	0.0
Gmnn	7.757573341545099	0.0	0.0	2.792292277041958	0.0	0.0	0.0	0.0	0.0	0.0	2.261607131876178	2.1117487297679003	0.0	0.0	6.285555244799211	0.0	0.0	0.0	0.0	0.0	0.0	0.0	0.0	0.0	0.0	0.0	0.0	0.0	0.0	0.0	0.0	0.0	0.0	3.564973394481061	0.0	0.0	0.0	0.0	0.0	0.0	7.672748393670749	0.0	0.0	0.0	0.0	2.025172125417593	0.0	0.0	0.0
Acot13	8.871544221162189	0.0	10.718360302978645	0.0	9.353597156099857	11.33366395221503	0.0	8.537019447240471	9.21626061864142	3.36976732326229	0.0	10.055401215752202	0.0	3.2708582679126854	0.0	9.188030271001836	0.0	0.0	7.3213983860242715	0.0	0.0	8.449645570508432	0.0	0.0	0.0	0.0	0.0	7.864255287908828	0.0	0.0	0.0	0.0	3.0909465426771403	8.348933721662416	0.0	9.278010590822094	0.0	0.0	0.0	0.0	0.0	0.0	0.0	0.0	0.0	0.0	0.0	8.701127113568203	0.0
Cdk4	7.202722632249863	0.0	0.0	0.0	0.0	0.0	5.73372112955876	5.6479235731295345	6.2494102504088245	5.710237627929509	0.0	5.844901035626261	8.015831269843435	0.0	0.0	0.0	7.593010751618667	5.401601506768747	6.37169830990442	0.0	6.613825253280114	6.935808341412919	6.8716411788013945	7.501068874822574	3.290144002206832	6.706549142815675	9.134126804807565	5.802602315552821	0.0	6.341442213554158	5.916740835051461	0.0	0.0	4.502697443997425	5.4751741059556664	5.6419059903057915	7.586629650491577	6.564467809322499	0.0	7.1263233787656395	0.0	7.667740358558507	0.0	6.578335729715959	8.393066737897959	8.52922955718912	7.542983384903279	4.701102273654622	8.131799100319716
B4galnt1	6.842947992434699	3.6843538250431833	8.001718830878536	7.859003800533271	0.0	7.558370487700249	2.091985959025512	7.319796377252671	6.113801814425073	0.0	2.261607131876178	7.547205576976744	0.0	8.346325860410772	0.0	0.0	6.3933315106657025	2.622671282665234	8.532569058591058	0.0	6.127944007937468	4.363550692622747	7.04019666133744	1.7940440651373777	9.346237343498904	8.123158677742861	7.2758262919121535	5.146461313541116	0.0	8.694398043481728	8.039509248332374	0.0	8.587020048041706	7.870056166245317	6.366849497330441	0.0	8.2359745409915	0.0	8.974460943688845	0.0	0.0	4.787824278169545	5.5323471474099595	7.682093756910818	0.0	5.458961394311153	0.0	0.0	0.0
Mettl1	0.0	0.0	0.0	0.0	5.699307061918895	0.0	0.0	0.0	0.0	0.0	0.0	0.0	0.0	4.752567130143553	1.7070605585346919	5.434211252560391	1.8462308461785821	7.483669410389256	0.0	0.0	0.0	0.0	7.412084545913552	0.0	0.0	0.0	0.0	0.0	0.0	0.0	6.346596554010404	0.0	10.121587113094801	0.0	7.579218135352739	7.4284740690472075	6.292770354927457	7.1692554569275915	0.0	6.044869706606547	0.0	5.258251373275655	4.008420207807153	5.345333041160756	5.513804680401957	0.0	5.067929549101504	0.0	4.855435381613211
Tspan31	7.522690691565557	0.0	0.0	0.0	0.0	0.0	0.0	7.386500052114626	8.40451008368924	9.214098969709049	4.571162367427683	0.0	0.0	2.413079931483054	9.070907080338555	0.0	8.413725440450786	8.821465384873788	9.553238113767902	0.0	0.0	7.8091169055611935	6.95837914257827	7.4612157542566555	8.046921850341551	0.0	2.7001858342793037	8.083504676569524	0.0	7.469208549406305	8.20242036575522	0.0	0.0	8.591104548009673	7.69726692876006	8.162085797089981	8.098949456869814	8.007273942002676	0.0	9.025621538307222	0.0	0.0	0.0	9.135092737344596	7.17000326353898	7.459538580825127	6.923722250191594	1.8078471352128256	5.883808070580737
Kif5b	5.231808035320695	7.0379797959730945	0.0	0.0	9.009057565144364	9.62291651538617	9.443135388702604	0.0	8.133587871585796	3.36976732326229	8.949485252710303	7.2013843640677235	8.151213574976838	2.413079931483054	7.120620503476652	7.6875756946277605	0.0	7.7138003039945815	0.0	0.0	7.490251734267731	6.981243737878753	6.49979005199057	6.321412194942202	0.0	3.68053456668336	9.319372541192118	5.551279715379367	0.0	6.648334720546911	2.168246758639406	0.0	8.273061460615397	2.681998106764027	7.579218135352739	6.741740981837958	7.586629650491577	0.0	10.595755073541856	8.512234233717523	9.384028449444166	6.947994594861684	0.0	7.079103573720499	6.816661818007375	0.0	0.0	6.622733877070115	6.252608126697024
Saal1	0.0	0.0	0.0	0.0	0.0	0.0	0.0	0.0	0.0	0.0	0.0	0.0	0.0	0.0	0.0	0.0	0.0	0.0	0.0	0.0	0.0	0.0	0.0	0.0	0.0	0.0	0.0	0.0	0.0	0.0	0.0	0.0	0.0	0.0	0.0	0.0	0.0	0.0	9.06448491862178	2.415429870075144	0.0	0.0	0.0	0.0	0.0	0.0	0.0	0.0	0.0
Cnp	0.0	0.0	0.0	0.0	0.0	8.402961679303019	0.0	0.0	0.0	2.50298678733202	0.0	0.0	0.0	0.0	0.0	7.749564245814059	0.0	0.0	0.0	0.0	0.0	0.0	0.0	0.0	0.0	0.0	0.0	0.0	0.0	0.0	0.0	0.0	0.0	0.0	0.0	0.0	0.0	0.0	0.0	0.0	0.0	0.0	0.0	0.0	0.0	0.0	0.0	0.0	0.0
Sod2	7.034021302166971	6.750910720508339	0.0	0.0	7.030273215636391	0.0	0.0	7.450255463969027	7.103347890585243	0.0	0.0	7.646226939984898	7.203778107122025	7.292226418319449	0.0	8.430176282768098	0.0	0.0	0.0	0.0	0.0	6.379529939077867	6.152708784874061	6.365259539855442	0.0	6.336240706640702	0.0	7.217960114516894	0.0	8.62585516489083	6.217039410085536	9.719850041391156	0.0	6.972705758957541	8.615978116258008	0.0	7.778336253433715	7.799559285435519	3.185396382515147	8.689314831238518	7.451533899845409	7.328594211163237	0.0	8.79212984154665	7.920803503890574	8.050146726497978	9.726408560188135	7.418537537708159	9.553283312070414
Tmco6	0.0	0.0	0.0	0.0	0.0	0.0	0.0	0.0	0.0	0.0	0.0	0.0	0.0	0.0	0.0	0.0	0.0	0.0	0.0	0.0	0.0	0.0	0.0	0.0	0.0	0.0	0.0	0.0	0.0	0.0	0.0	0.0	0.0	0.0	0.0	0.0	0.0	0.0	0.0	0.0	0.0	0.0	0.0	0.0	0.0	0.0	0.0	0.0	0.0
Stambp	4.665915064250073	7.162595537083031	0.0	0.0	0.0	0.0	0.0	0.0	0.0	0.0	0.0	0.0	0.0	0.0	0.0	0.0	0.0	0.0	0.0	0.0	0.0	6.3100067436185725	5.8235699784495125	6.321412194942202	6.154955559697361	0.0	0.0	0.0	0.0	0.0	0.0	0.0	0.0	0.0	0.0	0.0	0.0	0.0	0.0	6.304257539244612	0.0	0.0	0.0	0.0	4.797737501702186	0.0	0.0	0.0	0.0
Ezh1	3.1903614017019724	0.0	2.8234833710171237	0.0	7.221538007291051	0.0	0.0	2.257037634536371	0.0	0.0	0.0	0.0	0.0	0.0	0.0	0.0	0.0	0.0	0.0	0.0	0.0	0.0	0.0	0.0	0.0	0.0	0.0	5.3405047883120815	0.0	0.0	0.0	0.0	4.0037011537088425	0.0	0.0	0.0	0.0	0.0	0.0	0.0	0.0	0.0	0.0	0.0	0.0	3.3520823669384217	0.0	0.0	0.0
Ctnnb1	2.3403338330830463	0.0	0.0	0.0	0.0	0.0	8.033795389590951	0.0	8.68129878667169	0.0	8.528022720936985	0.0	0.0	6.587578524894409	0.0	8.63016639751537	1.8462308461785821	5.914738636881721	8.8130607352308	0.0	9.624694510084783	8.79321441909882	7.283595430312465	4.536718473345589	3.290144002206832	9.507883592354368	10.111487957634516	7.205553434225511	0.0	2.071617759585059	9.548591565458242	9.298304515500575	9.667500803353455	6.772793817957072	0.0	7.358503426738654	6.724060978045022	8.034648878598729	0.0	6.304257539244612	0.0	0.0	10.644692305214104	0.0	0.0	0.0	0.0	0.0	6.948893603134347
Eif1b	8.072733266383757	0.0	0.0	0.0	8.784968830669802	8.303730414526466	8.383104784399416	0.0	0.0	8.11085431777241	0.0	0.0	7.323289219425517	0.0	7.785943312423944	0.0	1.8462308461785821	7.849065883230943	9.3666255244798	0.0	0.0	6.840405478485985	0.0	8.009308213119333	0.0	0.0	0.0	7.615021570840757	0.0	0.0	8.409359231230491	0.0	0.0	8.197422190506368	8.575441188236217	7.940532573518423	0.0	0.0	0.0	0.0	0.0	6.88439528510469	0.0	8.589991344382987	8.14234516907204	6.280958341810533	2.0889136727731565	8.173114172226835	0.0
Psmd2	4.880165674980173	7.6192782446409595	5.227747570721835	0.0	0.0	0.0	2.091985959025512	7.017064980184525	0.0	0.0	7.686106165208565	0.0	8.347258558946459	5.467964641450006	6.807129642155858	0.0	0.0	0.0	6.881035341424499	0.0	0.0	5.328076430982353	6.714375259441371	5.151777103902096	0.0	0.0	8.16460792288775	6.870433567361009	0.0	6.737660615516198	0.0	5.366515599934149	0.0	6.842554746493381	7.03835115576297	0.0	0.0	7.518558983678382	3.185396382515147	8.2292999838391	0.0	8.11834109514556	0.0	6.531533169220243	7.866584683910358	7.509013741019467	6.9990615895638975	8.069464763702562	5.593894418886978
Vars	7.887059050292571	7.529553739808566	8.673388763269083	0.0	0.0	0.0	8.698513240228014	0.0	0.0	0.0	7.1438870897377775	4.949504066128159	5.40528671065428	6.826276953824807	0.0	7.408966601595416	0.0	1.8397367047468591	8.603639972077897	0.0	0.0	0.0	0.0	6.2761903279247635	7.534684722738671	0.0	0.0	0.0	0.0	0.0	6.521427331481945	6.553012940760024	9.436483755376347	0.0	7.579218135352739	0.0	2.4732426501674385	5.149792386627173	7.548681691828134	5.728394247437092	7.131664866719855	0.0	4.962887321276999	0.0	0.0	7.120685748439184	0.0	6.248607500520174	0.0
Abhd16a	0.0	2.79242398833884	8.99890167347051	0.0	0.0	0.0	0.0	0.0	0.0	0.0	0.0	0.0	0.0	0.0	0.0	6.255955936778882	0.0	1.8397367047468591	3.6652628750078207	0.0	1.6572835889069522	0.0	0.0	0.0	0.0	0.0	0.0	0.0	0.0	0.0	0.0	0.0	0.0	0.0	0.0	0.0	0.0	0.0	0.0	0.0	0.0	0.0	0.0	0.0	0.0	5.647500734031399	0.0	0.0	0.0
Neu1	0.0	0.0	0.0	0.0	0.0	0.0	0.0	0.0	7.173237518108098	0.0	0.0	0.0	0.0	0.0	0.0	0.0	0.0	0.0	7.423142152473242	0.0	0.0	6.935808341412919	0.0	7.356482848104221	0.0	0.0	0.0	5.802602315552821	0.0	0.0	0.0	0.0	0.0	0.0	0.0	0.0	0.0	0.0	0.0	0.0	0.0	0.0	4.008420207807153	0.0	0.0	0.0	0.0	0.0	0.0
Clic1	7.202722632249863	6.048916446673119	5.633127708556448	0.0	7.129072900842502	6.62200183864624	5.977361526738528	6.395096557011183	7.611177251062514	8.061284383981251	6.464191767081228	5.667671660024195	0.0	4.500197043695106	3.3305292768941537	7.2175337196584355	0.0	5.213823857473282	5.893223572988513	0.0	6.1717128685886795	7.264595017189307	6.95837914257827	5.789020660232411	5.746651131764496	6.861250884787729	2.7001858342793037	5.197473286657763	0.0	2.071617759585059	7.45728579014866	0.0	5.934620270485459	3.564973394481061	0.0	6.367267872061115	4.5707375856469294	6.487311886839315	4.103839157258589	6.136612725953358	2.765811652248132	5.042127803734259	0.0	5.232810044735882	3.848696279438984	5.733269575135141	5.896682850281942	4.833554893898849	4.74410519499614
Lsm2	9.154787053279632	0.0	8.49042168252017	0.0	7.861910007290192	0.0	0.0	0.0	0.0	0.0	0.0	7.572605341979335	0.0	8.731176283013463	0.0	8.074194088194695	7.268098906550571	8.404747977694429	0.0	0.0	8.974223593708569	0.0	0.0	0.0	0.0	7.995315840155264	8.837328539720614	6.2994275585766495	0.0	8.491054217770454	0.0	8.416264309397809	0.0	0.0	0.0	0.0	7.4802916663653924	8.034648878598729	10.063136994160788	7.080852751560389	0.0	7.067353744894291	0.0	7.079103573720499	8.11934390912939	7.999118124928163	7.993411345180021	0.0	6.948893603134347
Pole	8.237213103766319	3.6843538250431833	0.0	0.0	2.493814782172175	0.0	0.0	0.0	0.0	0.0	0.0	0.0	0.0	0.0	0.0	0.0	0.0	0.0	0.0	0.0	0.0	0.0	0.0	0.0	0.0	0.0	0.0	0.0	0.0	0.0	0.0	0.0	0.0	0.0	0.0	0.0	0.0	0.0	0.0	0.0	0.0	0.0	0.0	0.0	0.0	0.0	0.0	0.0	0.0
Zfp775	5.066674099012018	0.0	0.0	0.0	0.0	0.0	0.0	0.0	0.0	0.0	0.0	0.0	0.0	0.0	0.0	0.0	0.0	0.0	0.0	0.0	0.0	0.0	0.0	0.0	0.0	0.0	0.0	0.0	0.0	0.0	0.0	0.0	0.0	0.0	0.0	0.0	0.0	0.0	0.0	0.0	0.0	0.0	0.0	0.0	0.0	0.0	0.0	0.0	0.0
Mrpl49	4.665915064250073	0.0	0.0	0.0	0.0	8.465516054207685	7.779024233674142	4.010811882880795	0.0	0.0	0.0	7.468207644367205	6.01481074822755	0.0	5.46054715749952	6.651910232486106	0.0	0.0	7.442657361017603	0.0	0.0	7.109547690258289	0.0	1.7940440651373777	0.0	0.0	0.0	0.0	0.0	8.025083061837442	0.0	0.0	0.0	0.0	0.0	0.0	0.0	0.0	0.0	8.075514504018468	8.322251723399951	0.0	0.0	0.0	0.0	8.553012281393963	8.099922112177698	0.0	0.0
Dennd2c	0.0	0.0	0.0	0.0	0.0	0.0	0.0	0.0	0.0	0.0	2.261607131876178	0.0	0.0	0.0	0.0	0.0	0.0	6.339188276865827	0.0	0.0	0.0	0.0	0.0	0.0	0.0	0.0	0.0	0.0	0.0	0.0	0.0	0.0	0.0	0.0	0.0	0.0	2.4732426501674385	0.0	0.0	3.2734514491951026	0.0	0.0	0.0	0.0	0.0	0.0	0.0	0.0	0.0
Mark3	0.0	0.0	0.0	0.0	0.0	0.0	5.440403805466767	0.0	0.0	0.0	0.0	0.0	0.0	0.0	0.0	0.0	7.492623207516404	7.564527769988579	0.0	0.0	0.0	0.0	6.986170406231943	0.0	0.0	0.0	0.0	6.475089385663825	0.0	0.0	0.0	0.0	7.77541898745905	5.470521483880626	0.0	0.0	2.4732426501674385	0.0	0.0	0.0	0.0	0.0	0.0	6.531533169220243	8.11934390912939	7.182980306247558	0.0	0.0	0.0
Gatad1	4.665915064250073	0.0	0.0	0.0	0.0	0.0	0.0	0.0	0.0	0.0	0.0	0.0	0.0	0.0	3.866877856944808	2.8143307277637253	2.6302171040983575	0.0	0.0	0.0	0.0	0.0	6.611068635622736	0.0	0.0	0.0	0.0	0.0	0.0	0.0	0.0	0.0	8.642373581461836	2.681998106764027	0.0	0.0	0.0	3.9805912658522264	5.631750648757636	7.582936028787975	0.0	0.0	0.0	0.0	0.0	0.0	0.0	3.08807084486444	0.0
M6pr	6.988572677664074	0.0	9.524584943724353	0.0	0.0	7.558370487700249	2.091985959025512	8.349116205045325	8.461488637609829	0.0	6.890603105821788	7.985746927725321	0.0	9.224006527332135	0.0	7.127017877592398	10.511480725283494	7.158554990091119	8.063181248182508	0.0	8.281734291908911	7.78369667926806	9.298965962070673	0.0	6.608854832789067	7.158482625480781	2.7001858342793037	8.404368659527748	0.0	8.042717520604024	7.742685806521939	0.0	10.988364073025638	9.055036204771858	9.982956450861346	7.2849654617226856	7.586629650491577	0.0	7.668359362192923	6.044869706606547	9.030991158492402	8.858754740901944	0.0	0.0	7.866584683910358	8.709342318364401	9.439126114375261	8.327116392461797	7.045974986860701
Lrrc8a	0.0	0.0	5.79981917009187	0.0	0.0	0.0	0.0	0.0	0.0	0.0	0.0	0.0	0.0	0.0	0.0	0.0	0.0	0.0	0.0	0.0	0.0	0.0	0.0	0.0	0.0	0.0	0.0	0.0	0.0	0.0	0.0	0.0	0.0	0.0	0.0	0.0	0.0	0.0	0.0	0.0	0.0	0.0	0.0	0.0	0.0	0.0	0.0	0.0	0.0
Mc5r	0.0	0.0	0.0	0.0	0.0	0.0	0.0	0.0	0.0	0.0	0.0	0.0	0.0	0.0	7.899777852142701	0.0	0.0	0.0	0.0	0.0	0.0	0.0	0.0	0.0	0.0	0.0	0.0	0.0	0.0	0.0	0.0	0.0	0.0	0.0	0.0	0.0	0.0	0.0	0.0	0.0	0.0	0.0	0.0	0.0	0.0	0.0	0.0	0.0	0.0
Ppp2r1a	5.066674099012018	0.0	6.427970269182937	6.582506818038335	2.493814782172175	6.097982326660989	7.239492472408877	5.278018030232392	0.0	0.0	0.0	0.0	0.0	2.413079931483054	6.199247823782308	0.0	6.479784417756058	4.743863356421507	4.117828064115948	0.0	3.2655693111463275	3.6725667247626452	6.05111658292426	0.0	7.6014452154002115	5.978763246901272	7.2758262919121535	6.275886070150164	0.0	0.0	0.0	6.96420416901316	6.2518232019422	6.454160336548493	7.770919903108924	5.384638628712556	7.4802916663653924	6.023998185131302	8.270002435030975	0.0	6.018241541538681	6.133832749415433	4.008420207807153	6.831142500860811	4.797737501702186	5.242025177786347	6.181779890025651	6.098711077588815	6.7031539573632735
Fance	0.0	0.0	0.0	0.0	0.0	0.0	0.0	0.0	0.0	0.0	3.1027433320918907	0.0	0.0	0.0	0.0	0.0	0.0	0.0	5.835340937216374	0.0	0.0	0.0	0.0	0.0	0.0	0.0	2.7001858342793037	0.0	0.0	0.0	0.0	0.0	0.0	0.0	0.0	0.0	0.0	0.0	0.0	0.0	0.0	0.0	0.0	0.0	0.0	0.0	0.0	0.0	0.0
Tinf2	5.231808035320695	0.0	0.0	0.0	0.0	0.0	0.0	0.0	0.0	0.0	0.0	0.0	0.0	0.0	0.0	0.0	0.0	0.0	0.0	0.0	0.0	0.0	1.7735002640214386	0.0	9.528837501988107	0.0	0.0	5.987878938070441	0.0	7.594060791235136	0.0	0.0	0.0	0.0	9.186316806383436	7.678672225065715	0.0	0.0	0.0	0.0	0.0	0.0	0.0	0.0	0.0	0.0	0.0	0.0	6.406785371714579
Dus3l	5.9533344171298115	3.6843538250431833	6.864126712697313	2.792292277041958	0.0	0.0	0.0	0.0	0.0	0.0	0.0	0.0	0.0	0.0	0.0	0.0	0.0	0.0	0.0	0.0	0.0	0.0	0.0	0.0	0.0	0.0	0.0	4.2362639775848185	0.0	4.33781572538019	0.0	2.034419710162209	0.0	0.0	0.0	0.0	0.0	6.898323654017635	0.0	0.0	0.0	0.0	0.0	0.0	0.0	0.0	0.0	0.0	0.0
Gtpbp3	0.0	0.0	0.0	0.0	0.0	0.0	0.0	0.0	0.0	0.0	0.0	2.1117487297679003	7.17228670570125	0.0	0.0	0.0	0.0	0.0	0.0	0.0	0.0	0.0	0.0	0.0	0.0	0.0	0.0	0.0	0.0	0.0	0.0	0.0	0.0	0.0	0.0	0.0	0.0	0.0	0.0	0.0	0.0	6.133832749415433	0.0	4.022511742186916	0.0	0.0	0.0	0.0	0.0
Tgfbr1	8.565941437962845	0.0	0.0	0.0	0.0	0.0	0.0	0.0	7.138715877846846	0.0	2.261607131876178	0.0	0.0	8.346325860410772	0.0	0.0	0.0	1.8397367047468591	0.0	0.0	0.0	0.0	6.292825475712488	0.0	0.0	1.9838480440893587	0.0	0.0	0.0	0.0	0.0	0.0	0.0	0.0	0.0	0.0	7.586629650491577	0.0	8.878443414101765	0.0	0.0	0.0	0.0	0.0	0.0	0.0	0.0	0.0	5.387099037893757
Homer1	0.0	0.0	0.0	0.0	0.0	0.0	0.0	0.0	0.0	0.0	0.0	0.0	2.8808894256463318	0.0	0.0	0.0	0.0	0.0	0.0	0.0	0.0	0.0	0.0	8.497081400964715	0.0	0.0	0.0	0.0	0.0	0.0	0.0	0.0	0.0	0.0	0.0	0.0	0.0	0.0	0.0	0.0	0.0	0.0	0.0	0.0	0.0	0.0	0.0	0.0	0.0
Rad51c	0.0	0.0	0.0	0.0	0.0	0.0	0.0	0.0	0.0	0.0	0.0	0.0	0.0	0.0	0.0	0.0	0.0	0.0	0.0	0.0	0.0	0.0	0.0	0.0	0.0	0.0	0.0	0.0	0.0	0.0	0.0	0.0	0.0	0.0	0.0	0.0	0.0	0.0	0.0	0.0	0.0	0.0	0.0	0.0	0.0	0.0	0.0	0.0	0.0
Arpp19	10.671314098312731	10.629135136922937	10.610309322814775	3.684211868005216	3.8970430019174156	8.932164361891653	10.20741833214375	8.690101914602398	9.922124476940992	9.482389269798578	9.056192000640317	9.847425739450504	10.544806647376431	8.923396934473327	10.235957955578598	11.001069523387239	9.444227404982769	10.70108401280731	10.849550644660713	0.0	11.396567344303211	10.175598873419121	10.6739329959816	10.278834654215855	11.465992691688337	8.011929593002085	10.482508117062109	10.422769555214048	13.909294528425816	11.211673905308285	10.59076745441151	10.041435928698444	9.452058221654198	10.96971253820732	11.094083120217304	11.4076668181372	8.191729951061617	9.442841940676734	5.374523943557733	9.93761097840848	8.78757351663958	8.808239648900518	0.0	10.81677698592624	10.9222450191917	11.262872080480568	10.318176992772502	10.298178005179746	9.795900463110241
Bcl2l1	0.0	0.0	0.0	0.0	0.0	0.0	0.0	0.0	0.0	0.0	8.722032726666182	4.949504066128159	3.3990427479302845	0.0	5.957766729700154	3.3292518070381285	6.911660504648452	7.209730931919598	4.739366774249978	0.0	0.0	8.617314347159748	0.0	0.0	0.0	6.388070283236866	0.0	4.330687425751214	0.0	7.2438228552263375	8.301629483158967	0.0	0.0	0.0	0.0	6.367267872061115	0.0	0.0	7.831098037810874	4.196853779571511	5.567132948666586	0.0	0.0	0.0	3.3129538343457203	0.0	8.11693376048119	5.673100885728482	6.844805093686831
Khsrp	4.665915064250073	0.0	0.0	0.0	2.493814782172175	8.74310101850943	0.0	0.0	0.0	0.0	0.0	0.0	2.8808894256463318	0.0	0.0	0.0	0.0	0.0	0.0	0.0	0.0	0.0	3.4162043071295476	7.121014838260071	0.0	0.0	0.0	2.6086073766791946	0.0	5.301694932729363	0.0	0.0	0.0	0.0	0.0	0.0	0.0	5.787015417464818	0.0	6.93515270809389	6.14191632346025	0.0	0.0	4.977428421602864	0.0	0.0	3.4279853474698334	6.585644376204432	4.00444694289715
Ccdc124	7.911617805382631	2.79242398833884	7.655329843287278	2.792292277041958	0.0	0.0	9.456599338290774	7.540898196190943	9.13101701697766	9.291376571908515	8.467436777443497	7.761150079389701	0.0	9.126877631884904	9.083008190529927	7.828278234684369	8.813903245104658	8.314116326376997	7.972111059170265	13.741849323338268	8.167475086538023	8.465719385573864	7.603670408687931	7.334591972996447	4.214451018138455	0.0	0.0	7.088813494845257	0.0	8.160468570869494	7.742685806521939	8.946485519791285	8.37462305690911	6.909097432593333	7.6196505486603	7.89182546490066	7.653402653343437	0.0	0.0	9.013571967696649	8.824964507822934	8.224885415025497	4.008420207807153	6.433110998927002	8.970184542838277	7.213147097488954	7.686636354628801	8.04234558866952	7.045974986860701
Cct4	7.317446304936601	9.199340822014406	0.0	0.0	0.0	8.610974433006046	0.0	8.608621575865044	2.141643084824773	9.79446421128105	7.182092760573699	7.71627329229284	9.048163702031358	8.774577079141759	7.297205147697715	9.005298773292651	0.0	8.140368235708008	7.423142152473242	0.0	0.0	8.349249838456887	9.058374234545697	6.709427940011298	10.335355168842625	8.425569135279598	8.48553009638203	8.349040518365587	0.0	9.00442397704652	0.0	10.186502764516865	10.101976046103578	7.93537040707303	8.837845140433478	8.033274888951752	7.283539955739479	9.03189535624396	4.103839157258589	9.782934605030196	9.492577981493744	9.512708725246553	4.008420207807153	8.420534260199696	7.489926331381544	9.235533828379848	9.044920637695146	9.882567028866625	8.534439523034585
0610009B22Rik	4.665915064250073	2.79242398833884	0.0	0.0	0.0	0.0	0.0	0.0	0.0	0.0	0.0	0.0	0.0	0.0	0.0	9.2958345675867	0.0	6.5122370623139005	0.0	0.0	0.0	6.3100067436185725	0.0	0.0	0.0	0.0	0.0	5.867041425376712	0.0	0.0	0.0	0.0	0.0	7.9669511366094055	0.0	0.0	0.0	0.0	0.0	0.0	0.0	0.0	0.0	7.372582233449314	4.238479373471373	0.0	0.0	0.0	6.125097895941833
Zfp655	0.0	0.0	0.0	0.0	0.0	0.0	0.0	0.0	0.0	0.0	6.745063875033312	0.0	0.0	0.0	0.0	0.0	0.0	0.0	0.0	0.0	0.0	3.1430940016850766	5.1236471451173555	0.0	0.0	6.665135187791668	0.0	0.0	0.0	0.0	0.0	7.034043191573559	0.0	0.0	0.0	0.0	0.0	0.0	0.0	3.8078033371145246	0.0	6.4295356850276475	0.0	0.0	0.0	0.0	0.0	0.0	0.0
Rhoa	8.050789395485022	7.277297950782352	2.8234833710171237	4.626975413469533	5.822522259381722	8.33757156463726	7.239492472408877	7.017064980184525	7.731888365296694	7.552616128656759	9.577137965014497	6.700253983343167	9.172744290894784	8.492119278218262	7.544777754555909	2.8143307277637253	8.780230326731536	8.46917061356099	8.914380753641813	13.741849323338268	9.064060247350135	6.160022605959699	6.37920548924656	7.9814036226614595	9.545888038355754	8.842656415469888	9.620836444964828	8.568380381583033	0.0	9.108564637287058	6.346596554010404	2.034419710162209	8.558525927172969	8.086784007393376	0.0	8.491203806632273	0.0	8.947996451080995	6.357030229255503	8.38706251328444	8.096247876479103	3.542183800299692	0.0	6.906441435519859	6.3476992102351035	6.222837493671047	8.500740914010878	7.309023735249527	6.033365820771988
Zmiz1	0.0	0.0	0.0	0.0	0.0	0.0	0.0	0.0	0.0	0.0	5.653584519300288	0.0	0.0	0.0	0.0	4.962069768120133	4.606463675181202	0.0	0.0	0.0	1.6572835889069522	0.0	0.0	0.0	0.0	7.35359400276324	0.0	0.0	0.0	0.0	0.0	0.0	6.101922091983007	0.0	0.0	0.0	0.0	3.440614880451956	4.103839157258589	4.196853779571511	0.0	0.0	0.0	0.0	7.338814705102995	0.0	0.0	0.0	0.0
Ankrd26	0.0	0.0	8.607465203461901	0.0	0.0	0.0	0.0	0.0	0.0	0.0	0.0	0.0	0.0	0.0	0.0	0.0	0.0	0.0	0.0	0.0	0.0	0.0	0.0	0.0	0.0	1.9838480440893587	0.0	0.0	0.0	0.0	0.0	0.0	0.0	0.0	0.0	0.0	0.0	0.0	0.0	0.0	0.0	0.0	0.0	0.0	0.0	0.0	0.0	0.0	0.0
Aldh16a1	0.0	0.0	0.0	0.0	0.0	0.0	0.0	0.0	0.0	0.0	0.0	0.0	0.0	0.0	0.0	0.0	0.0	6.5122370623139005	0.0	0.0	0.0	0.0	0.0	0.0	0.0	0.0	0.0	0.0	0.0	0.0	0.0	0.0	0.0	6.842554746493381	0.0	0.0	0.0	0.0	0.0	0.0	0.0	0.0	0.0	0.0	0.0	0.0	0.0	0.0	0.0
Hnrnpa0	0.0	0.0	0.0	0.0	7.803274695129715	0.0	0.0	6.739341914524723	0.0	0.0	7.837408559658268	0.0	7.351681726671403	0.0	0.0	0.0	0.0	6.772634885565433	0.0	0.0	8.220535289414393	0.0	0.0	0.0	0.0	0.0	0.0	0.0	0.0	8.239055759175727	0.0	0.0	7.009541430559757	6.263863956069043	8.674724713392328	0.0	2.4732426501674385	0.0	10.469622589507383	0.0	0.0	7.845252359483426	0.0	4.666903920771052	0.0	4.9865949569057735	0.0	0.0	0.0
Prrg2	0.0	0.0	0.0	0.0	0.0	0.0	0.0	0.0	0.0	0.0	0.0	0.0	0.0	0.0	0.0	0.0	0.0	0.0	0.0	0.0	0.0	0.0	0.0	0.0	0.0	0.0	0.0	0.0	0.0	0.0	0.0	0.0	0.0	0.0	0.0	0.0	0.0	0.0	0.0	0.0	0.0	0.0	8.96315807353804	0.0	3.3129538343457203	0.0	0.0	0.0	0.0
Hnrnph1	6.7909459529760685	7.162595537083031	0.0	0.0	3.3597049317123577	3.0874182883042995	9.293614937860628	4.010811882880795	6.487497960737774	2.50298678733202	8.747735352487558	0.0	0.0	9.52441881277599	6.653314676335001	5.434211252560391	5.3195434022747285	7.306939027547562	5.504940009665808	0.0	0.0	8.96136160848773	0.0	0.0	0.0	5.40519383569557	7.223703632060139	7.723420635915331	0.0	8.398212102346806	6.074689492924627	2.846625377522831	0.0	0.0	2.686017239666505	0.0	9.936453206188395	8.81222378108348	10.178510472901332	6.883121860395265	8.843302767800614	0.0	10.202497527294236	0.0	0.0	7.213147097488954	6.115611738893276	9.080172561874019	6.369758059135049
Id3	5.9533344171298115	0.0	0.0	0.0	0.0	0.0	0.0	0.0	0.0	0.0	0.0	0.0	0.0	0.0	0.0	0.0	0.0	0.0	0.0	0.0	0.0	0.0	0.0	0.0	0.0	0.0	0.0	0.0	0.0	0.0	0.0	0.0	0.0	0.0	0.0	0.0	0.0	0.0	0.0	0.0	0.0	0.0	0.0	0.0	0.0	0.0	0.0	0.0	0.0
Arid1a	2.3403338330830463	0.0	0.0	7.220933480654708	0.0	0.0	8.580490050287732	0.0	0.0	2.50298678733202	8.177116903277696	0.0	0.0	8.402738885623384	6.586882827416888	7.938839257888701	0.0	4.252183161807782	0.0	0.0	8.281734291908911	5.698276312167442	0.0	0.0	5.488980649343491	2.788880710928014	0.0	0.0	0.0	0.0	7.398734116059755	0.0	7.672813172334623	6.044597195238713	5.287154844724642	0.0	6.953363359632205	0.0	0.0	0.0	0.0	2.6609971000019246	0.0	6.327479539443902	5.01270090696305	0.0	0.0	0.0	0.0
Ctsd	8.294359990831278	9.807543563840571	8.651747231429628	0.0	8.800041653281916	10.274327700574112	9.941439386203992	9.497846043992613	2.968143540030575	2.50298678733202	0.0	7.867590189864625	7.379526231527484	7.5470670016434775	0.0	8.090254274186492	2.6302171040983575	6.292476413888682	9.614745659481773	0.0	0.0	0.0	8.418081220298154	8.681815110137395	3.290144002206832	7.50210371776465	0.0	7.278441861800763	0.0	0.0	2.168246758639406	7.766598769961973	9.355984953409582	0.0	0.0	8.033274888951752	7.717221396226618	8.763970168501555	0.0	0.0	7.300446307790262	0.0	4.008420207807153	7.111287927584926	8.821354362913306	8.033336941890719	0.0	7.114426243534251	7.943043016218775
Rplp1	10.945543376917092	12.772305362804213	12.17392944060938	12.304061301322875	12.139936507666844	10.642452566926288	12.189468578352017	12.787447032496543	11.20612857715282	12.145142567094807	11.530163720481688	11.332589032970352	11.754293452711273	11.74284515279362	11.606206304217585	11.130959524746334	10.5318586426998	11.77048682477775	11.797992514894474	0.0	10.975161624535772	11.930151438023545	11.04647769189194	11.56230149161472	11.510099883512188	11.513706323270583	11.323880614290387	11.317326711950443	13.909294528425816	11.695534103940966	10.742676996532436	11.87185167173321	11.615201688630217	11.189773317525997	11.793716909998567	9.757345678041846	10.765045380027484	10.178978103012776	11.28006879539436	11.082409887731576	11.012809357178098	10.797215577666973	4.962887321276999	11.884304761777349	11.322904756224107	10.911499505369825	11.186771476454963	11.149800738772232	10.953629167154192
Hmgcll1	0.0	0.0	0.0	0.0	0.0	0.0	0.0	0.0	0.0	0.0	6.639182881667731	0.0	0.0	0.0	0.0	0.0	0.0	0.0	0.0	0.0	0.0	2.297802761695842	0.0	0.0	0.0	0.0	0.0	0.0	0.0	0.0	0.0	0.0	9.217045137408128	0.0	0.0	0.0	0.0	0.0	0.0	0.0	0.0	0.0	0.0	0.0	0.0	0.0	0.0	0.0	0.0
Abhd8	0.0	0.0	6.427970269182937	0.0	2.493814782172175	0.0	0.0	0.0	0.0	9.020180254576886	0.0	0.0	0.0	0.0	0.0	0.0	0.0	5.213823857473282	0.0	0.0	0.0	0.0	0.0	6.839473200083078	7.947775780435378	0.0	0.0	0.0	0.0	0.0	0.0	0.0	0.0	0.0	0.0	5.384638628712556	0.0	0.0	0.0	0.0	0.0	0.0	0.0	0.0	0.0	0.0	0.0	0.0	0.0
Ift22	0.0	0.0	0.0	0.0	7.176046110677226	0.0	0.0	0.0	0.0	0.0	0.0	0.0	0.0	0.0	0.0	0.0	0.0	0.0	0.0	0.0	0.0	7.562395027275232	0.0	0.0	0.0	0.0	0.0	0.0	0.0	0.0	0.0	0.0	0.0	0.0	0.0	0.0	0.0	0.0	0.0	0.0	0.0	0.0	0.0	0.0	0.0	0.0	0.0	0.0	0.0
1700008O03Rik	0.0	0.0	0.0	0.0	0.0	0.0	0.0	0.0	0.0	0.0	0.0	0.0	0.0	0.0	0.0	0.0	0.0	0.0	0.0	0.0	0.0	0.0	0.0	0.0	0.0	0.0	0.0	0.0	0.0	0.0	0.0	0.0	0.0	0.0	0.0	0.0	0.0	0.0	0.0	0.0	0.0	0.0	0.0	0.0	0.0	0.0	0.0	0.0	0.0
Mid1ip1	0.0	0.0	0.0	0.0	0.0	0.0	0.0	0.0	0.0	0.0	0.0	0.0	3.3990427479302845	0.0	7.785943312423944	0.0	0.0	0.0	5.262957178836356	0.0	7.048840598152632	0.0	0.0	0.0	0.0	0.0	0.0	3.485206936050611	0.0	0.0	0.0	0.0	0.0	0.0	0.0	0.0	0.0	0.0	0.0	0.0	0.0	4.478894225903672	0.0	0.0	0.0	0.0	0.0	0.0	1.655312195624614
Ap2s1	8.25651467944694	6.1726303014154595	7.931610916404895	8.187042683164307	8.216696579129746	7.721048934573968	7.841936532873982	7.706702682065135	0.0	0.0	8.834251195879126	6.8737542346674285	0.0	6.65105650407145	0.0	0.0	6.942432425077773	0.0	0.0	0.0	8.03155344266799	7.5321837627036015	7.924114294642748	7.0952080572861425	0.0	0.0	0.0	7.193039134599982	0.0	6.821776806108704	0.0	0.0	7.77541898745905	6.044597195238713	7.309476100489398	0.0	2.4732426501674385	7.264823958422568	0.0	0.0	0.0	5.258251373275655	0.0	7.703364098140152	6.872753017151309	6.390614691729398	7.171808784641585	1.8078471352128256	6.2113443537616
Fgfrl1	0.0	4.627123115325958	0.0	0.0	0.0	0.0	0.0	0.0	0.0	0.0	0.0	0.0	0.0	0.0	0.0	0.0	0.0	0.0	0.0	0.0	0.0	0.0	0.0	0.0	0.0	0.0	0.0	0.0	0.0	0.0	0.0	0.0	0.0	0.0	0.0	0.0	0.0	0.0	0.0	0.0	0.0	0.0	0.0	0.0	0.0	0.0	0.0	0.0	0.0
Fhl2	8.581330979237082	0.0	9.594313848802907	2.792292277041958	7.803274695129715	9.138221396337805	0.0	8.011484942764538	0.0	0.0	0.0	7.468207644367205	8.03346529406481	2.413079931483054	1.7070605585346919	0.0	7.791981002738817	0.0	6.488966715929697	0.0	7.814030905306373	8.184201707632681	6.986170406231943	7.967246283520746	0.0	0.0	0.0	4.860233119874181	0.0	7.641125621425524	7.670277829226889	0.0	0.0	0.0	0.0	7.2849654617226856	0.0	0.0	0.0	0.0	0.0	7.5081101552743075	0.0	0.0	0.0	0.0	0.0	0.0	0.0
Emc10	4.665915064250073	0.0	8.964205031956716	0.0	7.861910007290192	4.554540506927978	2.091985959025512	8.398435741419217	7.3036125948048145	0.0	9.385786152338037	0.0	0.0	2.413079931483054	0.0	7.127017877592398	0.0	0.0	0.0	0.0	6.764354553483222	7.4045845083539605	0.0	0.0	7.1447966648131915	0.0	8.48553009638203	0.0	0.0	5.301694932729363	6.6773430701952865	5.975712355266885	0.0	6.362147466823844	8.329506147551166	6.217205223496334	0.0	6.023998185131302	0.0	7.929246016495115	0.0	8.371260071839146	0.0	0.0	0.0	0.0	5.541014990614054	6.248607500520174	5.9354026293294755
Fbxw9	0.0	0.0	0.0	0.0	0.0	0.0	0.0	6.577462633730826	0.0	0.0	0.0	8.004532037764891	0.0	0.0	0.0	0.0	0.0	0.0	0.0	0.0	0.0	0.0	0.0	0.0	0.0	0.0	0.0	0.0	0.0	0.0	0.0	0.0	0.0	0.0	0.0	0.0	0.0	0.0	0.0	0.0	0.0	0.0	0.0	0.0	0.0	0.0	0.0	0.0	0.0
Fnbp4	3.1903614017019724	0.0	0.0	0.0	0.0	0.0	2.9120157257308468	6.9302981285414775	0.0	0.0	0.0	0.0	0.0	4.967293626548489	0.0	0.0	0.0	7.9275884432434855	0.0	0.0	0.0	7.068034743606719	6.714375259441371	4.374542181601614	0.0	7.926878861504851	0.0	5.8351816185083	0.0	6.976587406476612	0.0	0.0	0.0	0.0	0.0	0.0	7.807949479121653	0.0	9.746994068932711	6.22286885770727	0.0	0.0	0.0	7.079103573720499	0.0	0.0	3.809116456319771	5.673100885728482	3.262982387313835
Cers4	6.893140645281741	9.523685643813376	0.0	0.0	2.493814782172175	8.402961679303019	0.0	0.0	0.0	0.0	0.0	7.825951686019089	2.064545066745755	0.0	0.0	8.736036489448509	0.0	0.0	0.0	0.0	0.0	0.0	0.0	0.0	6.847587100592748	0.0	0.0	0.0	0.0	0.0	0.0	0.0	0.0	0.0	0.0	0.0	2.4732426501674385	0.0	0.0	0.0	0.0	0.0	0.0	0.0	0.0	0.0	0.0	0.0	0.0
Phax	5.9533344171298115	2.79242398833884	0.0	0.0	0.0	0.0	0.0	0.0	0.0	0.0	0.0	0.0	7.203778107122025	0.0	6.716821719352472	0.0	0.0	6.292476413888682	7.017425721176603	0.0	0.0	0.0	6.810776179149163	0.0	0.0	0.0	0.0	6.94695909020002	0.0	8.770454368213182	6.465471853888578	0.0	9.680781350151124	0.0	2.686017239666505	0.0	7.717221396226618	0.0	0.0	6.883121860395265	0.0	7.845252359483426	0.0	0.0	7.998492637779071	0.0	8.065284942388917	6.977963507539493	0.0
Tle1	0.0	0.0	0.0	0.0	0.0	5.741417436777223	0.0	0.0	0.0	0.0	0.0	7.646226939984898	6.084137214419085	0.0	0.0	7.600550171881262	0.0	0.0	0.0	0.0	0.0	0.0	0.0	0.0	0.0	0.0	0.0	5.093579293404321	0.0	0.0	0.0	0.0	0.0	0.0	0.0	7.2849654617226856	6.016600313949816	0.0	0.0	0.0	8.423229439696973	0.0	0.0	0.0	0.0	0.0	0.0	0.0	0.0
1700109H08Rik	0.0	0.0	0.0	0.0	0.0	0.0	0.0	0.0	0.0	0.0	0.0	0.0	0.0	0.0	0.0	0.0	0.0	0.0	0.0	0.0	0.0	0.0	0.0	0.0	0.0	0.0	0.0	0.0	0.0	0.0	0.0	0.0	0.0	0.0	0.0	0.0	0.0	0.0	0.0	0.0	0.0	0.0	0.0	0.0	0.0	0.0	0.0	0.0	0.0
Snrpb2	6.988572677664074	0.0	0.0	0.0	0.0	0.0	0.0	8.190155019064536	8.00533394334257	0.0	8.250868240790723	8.517418869809108	7.485822449314659	7.763578068922189	9.405609135694748	8.137389211980521	0.0	8.46917061356099	9.079305633026532	0.0	9.17036804960208	8.203500897245693	8.33406597961553	8.91358344018412	8.752624269803793	9.065926423594137	8.019291835372805	8.493814750618403	0.0	9.074679530335663	2.168246758639406	9.998408690836687	6.2518232019422	7.40037285201408	9.71088038373651	9.729896997864335	8.971024788419474	7.831127366576942	0.0	6.22286885770727	9.904206149806475	0.0	0.0	0.0	8.37375940518593	8.237925171240883	9.172444693444302	9.586589604692104	8.040505864393
Ubc	9.048066536104512	10.82099114003417	10.21230849140758	0.0	7.861910007290192	10.759421656888573	8.909028351390164	8.779687787686086	9.816884125593285	8.158777490211792	10.47595642451478	7.738886172199594	8.761188144132113	9.646250488981462	9.615946708115782	10.175546259397382	10.929474752714535	9.424445336396442	10.912136470965505	0.0	7.69908782801275	9.229572847388637	9.242474045850607	9.169951271249003	8.63006480826888	8.076535040841927	9.505511917320652	9.415764683162696	0.0	8.578281174682331	8.424112933386764	10.409813364059115	4.558368650268713	10.12540420634718	9.83626779994694	9.00784245348835	8.0747910936861	9.42226148779557	10.322301691903945	9.403494213146764	9.804778015549953	9.000482379843811	0.0	9.45023026755228	9.281211820663552	9.764746282003745	9.65831946205523	8.435315288038945	8.356614154051337
Prpf31	6.941645602709343	0.0	0.0	0.0	0.0	0.0	0.0	0.0	0.0	0.0	0.0	0.0	6.812571607631882	0.0	6.777650674158735	7.187988309945777	6.203136190610158	6.244201350307894	0.0	0.0	0.0	0.0	7.6906968763804375	0.0	6.4728286767819965	0.0	0.0	6.515855150845534	0.0	0.0	8.629024403099244	7.637936726638583	0.0	7.148257567150936	2.686017239666505	7.0387714399011285	8.098949456869814	6.707405265545933	0.0	0.0	0.0	7.421142551664697	0.0	0.0	7.559933433222699	7.30003788335428	8.474582450838799	0.0	7.538325205089328
Sertad1	5.9533344171298115	0.0	0.0	0.0	0.0	6.826498438731979	0.0	0.0	0.0	0.0	0.0	2.1117487297679003	8.882909047196048	6.3014015840980875	0.0	0.0	0.0	1.8397367047468591	0.0	0.0	9.120986716385449	0.0	7.370513484340548	7.995423383121178	0.0	0.0	6.720801983705507	0.0	0.0	0.0	0.0	0.0	0.0	0.0	0.0	0.0	8.775046775053356	6.227489998073445	0.0	0.0	0.0	8.299928329341997	0.0	4.666903920771052	6.088203343159546	0.0	5.436481343578912	0.0	0.0
Carhsp1	7.35374604077041	0.0	0.0	0.0	0.0	9.213053811278002	0.0	8.636296166371135	0.0	3.36976732326229	0.0	0.0	0.0	0.0	0.0	0.0	0.0	0.0	0.0	0.0	0.0	0.0	0.0	0.0	0.0	0.0	2.7001858342793037	8.279718061746404	0.0	0.0	8.739313932912752	0.0	0.0	0.0	0.0	0.0	0.0	0.0	0.0	0.0	9.515629804787014	0.0	0.0	7.111287927584926	0.0	0.0	0.0	0.0	0.0
Elk3	0.0	0.0	0.0	0.0	6.317505111368331	0.0	2.9120157257308468	0.0	2.141643084824773	0.0	0.0	0.0	2.064545066745755	0.0	0.0	0.0	0.0	4.252183161807782	0.0	0.0	0.0	5.18005827283265	0.0	0.0	4.214451018138455	0.0	0.0	5.769270267153804	0.0	0.0	0.0	0.0	0.0	0.0	0.0	0.0	0.0	0.0	0.0	6.93515270809389	5.567132948666586	0.0	0.0	0.0	0.0	0.0	5.541014990614054	0.0	0.0
Herpud2	0.0	2.79242398833884	0.0	0.0	0.0	0.0	0.0	0.0	0.0	0.0	2.261607131876178	0.0	0.0	8.474680713429029	0.0	0.0	0.0	0.0	6.103996379234716	0.0	0.0	0.0	0.0	0.0	0.0	5.909517285247627	0.0	0.0	0.0	6.553110942721231	0.0	0.0	9.467466349471074	0.0	0.0	0.0	0.0	7.862019461315746	0.0	2.415429870075144	0.0	0.0	0.0	0.0	3.3129538343457203	6.84052569609478	0.0	0.0	0.0
Rdh13	0.0	0.0	0.0	0.0	0.0	0.0	0.0	0.0	0.0	0.0	0.0	0.0	5.784277521265482	0.0	0.0	0.0	0.0	0.0	0.0	0.0	0.0	2.297802761695842	0.0	2.5694211785376657	4.773273515782149	7.7794210011855	0.0	0.0	0.0	0.0	0.0	0.0	0.0	0.0	0.0	0.0	0.0	0.0	0.0	0.0	0.0	0.0	0.0	0.0	0.0	0.0	0.0	0.0	0.0
Nutf2	5.231808035320695	0.0	0.0	0.0	4.594743719083601	3.9999526624491493	3.812845437153342	0.0	0.0	0.0	0.0	4.387699777910399	5.292643580478436	4.752567130143553	4.563737308162155	0.0	0.0	5.487055329723776	4.972041452731097	0.0	3.5571776427843047	4.059037899359221	6.102806743579816	0.0	0.0	3.302523934003746	5.087171617757964	5.038684883524976	0.0	5.793397089990485	0.0	3.7426871613236563	0.0	4.502697443997425	5.287154844724642	3.1946244131707333	5.540059749756975	6.227489998073445	6.492932846351795	2.415429870075144	5.162203258038862	5.258251373275655	0.0	5.638224124324252	5.513804680401957	6.719645487020762	4.110311504717354	5.931415095697254	6.442886095995515
Arpc5	8.807553884332934	9.646145216675906	9.703525007003277	0.0	8.691067130395249	3.0874182883042995	8.869311289541841	9.549703288564826	7.90619926621931	3.36976732326229	9.67415613143553	9.971958667482095	9.280049234361256	9.472651550925578	8.855023061656528	7.644719022505024	8.910448524548197	9.607317336657216	9.421748976857115	13.741849323338268	7.868241230224112	9.19141804009509	7.2610223246492795	9.206569055382193	9.721238430684357	9.472309221817449	0.0	8.337715631957641	0.0	9.720314295682043	6.575293343128342	9.989647081407384	10.269559404085625	9.75216837423757	8.595852023679901	9.387465031445412	7.947530907582113	9.198491541361726	6.837419641807962	9.184530893059833	10.188665940716437	8.172596580828667	0.0	9.0211330103346	6.872753017151309	6.540897237271793	8.199107181999022	8.360436514658815	8.028677048534867
Pou2f2	0.0	0.0	0.0	0.0	0.0	0.0	0.0	0.0	0.0	0.0	2.261607131876178	0.0	8.66264560166965	0.0	0.0	0.0	6.3933315106657025	0.0	0.0	0.0	6.792663468160928	0.0	0.0	0.0	0.0	5.300895078139856	8.953896866023442	5.70020291093167	0.0	0.0	0.0	0.0	6.101922091983007	0.0	0.0	0.0	0.0	0.0	0.0	0.0	6.2558211272753645	5.042127803734259	0.0	7.765355868353003	0.0	0.0	0.0	0.0	0.0
Ubqln4	0.0	0.0	0.0	0.0	0.0	0.0	0.0	0.0	0.0	0.0	4.571162367427683	0.0	0.0	0.0	0.0	0.0	0.0	0.0	0.0	0.0	0.0	0.0	5.553288640223216	1.7940440651373777	0.0	0.0	0.0	0.0	0.0	2.071617759585059	0.0	0.0	0.0	0.0	2.686017239666505	0.0	0.0	0.0	0.0	5.156973851303317	0.0	0.0	0.0	2.0180374078426837	4.797737501702186	0.0	4.359356476272534	6.340530549489379	0.0
Rps18	10.189113963914883	11.860237719958528	12.383750918510675	11.855475818746434	12.550815689576396	11.102253346737472	11.332620059507242	12.607775951022084	11.618405853435076	11.480875778303478	11.973042093883047	11.682382418269095	11.417438316327017	10.94668868393985	10.598262163538342	11.45314710388889	10.307941605094253	11.508386868431218	11.077303957338346	0.0	10.972070567406728	11.262688692812766	11.267829493741267	12.032373612102134	10.364479181044027	12.181164277091565	10.367114929044028	11.317326711950443	0.0	11.147925488814568	10.77180650230935	12.197987806563658	11.12580303664772	12.392076250883003	12.057419671368558	10.218793013280214	11.77778526020057	11.823214745322014	11.686716385832124	11.328409550439641	11.17362686399377	11.981013309987153	4.008420207807153	12.107141493895504	11.827458710111289	11.718204741804987	11.082380529508459	11.648372104585492	11.874500719407715
Rpl10	9.391442699840185	9.13994313822325	10.298394635846744	9.389705379399839	9.82076529877059	9.63657419053593	10.643891599477676	10.811007364408798	10.382995162879292	9.931820036367503	9.85649072391064	8.746706412821233	9.677783526313357	9.069950737130853	10.291765760058498	9.18054861691064	8.162469565706786	8.845933956516989	9.742272346286823	0.0	7.622301375111389	9.487490816203943	9.326403483196916	9.224535213343346	5.746651131764496	9.21686435218419	9.403777529800061	9.468637443702812	0.0	10.235470071397732	9.451115615371005	9.156767149685612	8.201150821495645	9.993616188266422	8.712600862338551	8.241983868659378	9.455629973638983	9.560515834857798	6.731474538458975	9.37552160695585	9.078207906668107	9.681245148645623	8.96315807353804	9.633148370630668	9.783639732158193	10.384380021634803	9.623030653884491	9.577172495927819	9.524091902843674
Rps15a	9.564036741026351	13.12131919471934	12.237055659863712	11.400797738250622	11.310439102656172	12.224554198646121	9.031040236231428	11.746976684914374	11.660078687214579	11.622184515670567	11.271293845598526	10.807063604127903	11.944558111702634	10.672372546648633	10.948393317826264	11.477774124507658	11.04208600026456	11.166970996148573	11.67344513592005	0.0	10.506901541049237	11.285507404422779	12.009365556710176	11.234594499660323	11.78960933305127	11.141453742303481	10.57901608434664	10.893079169682629	0.0	10.885018235636267	10.911854348312414	10.553476585097519	10.78202244457807	11.847394021135317	10.918850134222486	9.614561353671835	10.805978849515919	11.650393141990302	10.266492935971579	11.783480974661362	10.903453150212956	11.214207573478545	5.5323471474099595	11.915397840017054	10.144219137987792	11.71557286798473	10.931894038804064	11.52032506961484	10.710619275779784
Ncaph2	6.289461266760171	0.0	0.0	0.0	0.0	7.238354580281752	2.091985959025512	0.0	6.643374994558223	0.0	6.936026777989097	0.0	0.0	0.0	6.517243708597656	0.0	0.0	5.914738636881721	0.0	0.0	7.557786837853766	0.0	0.0	0.0	0.0	0.0	0.0	3.9090677061443833	0.0	7.21300286775752	0.0	0.0	0.0	7.445909652720115	6.977427722803099	7.2074767940517	0.0	0.0	0.0	0.0	0.0	0.0	0.0	0.0	6.497929774317567	5.9636610945024895	7.035305478314292	0.0	4.346901675556998
Hipk1	0.0	0.0	0.0	0.0	0.0	8.233569351072129	3.4316278204332793	0.0	6.828037752766849	2.50298678733202	0.0	0.0	0.0	0.0	0.0	0.0	0.0	0.0	7.017425721176603	0.0	0.0	0.0	0.0	1.7940440651373777	6.953607244608193	0.0	0.0	5.66438836438074	0.0	0.0	0.0	0.0	8.163805112934318	0.0	2.686017239666505	0.0	0.0	0.0	0.0	0.0	0.0	0.0	0.0	0.0	5.771566836173945	0.0	0.0	0.0	2.4059452486435475
Man1a2	0.0	0.0	0.0	0.0	0.0	0.0	0.0	0.0	0.0	0.0	0.0	8.306536277414814	0.0	0.0	6.653314676335001	0.0	7.981697372178312	0.0	4.117828064115948	0.0	0.0	0.0	0.0	0.0	0.0	0.0	2.7001858342793037	6.738866316351429	0.0	6.283289642602382	0.0	0.0	0.0	0.0	0.0	0.0	0.0	0.0	0.0	0.0	0.0	7.375610371825442	0.0	0.0	0.0	0.0	6.305653699610341	7.4394769334493605	0.0
Acyp1	5.637215406372367	0.0	0.0	7.9308504273161615	0.0	0.0	0.0	0.0	0.0	0.0	6.745063875033312	2.1117487297679003	0.0	0.0	6.836018300457157	0.0	0.0	6.702905155187761	0.0	0.0	0.0	5.992617332514636	0.0	0.0	8.530789209944626	0.0	0.0	0.0	0.0	0.0	0.0	0.0	0.0	0.0	5.925733220022484	0.0	0.0	0.0	3.185396382515147	7.677612888332825	7.190146978454803	0.0	0.0	0.0	2.451275510667002	0.0	0.0	0.0	0.0
Hdac5	0.0	0.0	0.0	0.0	0.0	0.0	0.0	0.0	0.0	0.0	0.0	0.0	0.0	7.643861026731669	1.7070605585346919	0.0	0.0	0.0	0.0	0.0	0.0	0.0	0.0	0.0	0.0	0.0	0.0	0.0	0.0	0.0	0.0	0.0	0.0	0.0	0.0	0.0	0.0	0.0	0.0	0.0	0.0	0.0	0.0	0.0	0.0	0.0	0.0	0.0	0.0
Rala	6.044987888340054	0.0	0.0	2.792292277041958	0.0	0.0	9.352416668492898	8.44612483919061	0.0	0.0	8.571848815838877	7.100221836135575	7.203778107122025	0.0	0.0	0.0	8.971399817752022	6.194254828644147	7.1179538942929	0.0	0.0	2.297802761695842	7.066469561602321	0.0	0.0	0.0	0.0	4.330687425751214	0.0	8.370550143015167	7.877434320804313	2.034419710162209	0.0	6.362147466823844	3.5693316155264077	0.0	6.292770354927457	8.962322821134782	0.0	6.044869706606547	7.246350485052439	8.061965220200175	0.0	0.0	0.0	0.0	0.0	6.658893713479617	0.0
Vdac3	8.78114129872752	2.79242398833884	0.0	0.0	6.685356869938871	9.63657419053593	2.091985959025512	6.395096557011183	6.784040386817226	0.0	0.0	7.134736883780487	7.74323470908886	0.0	7.255043667157705	0.0	7.059348630122971	7.957838636921771	6.054119195731241	0.0	7.095037241845084	3.1430940016850766	5.625752237454218	6.449148085089169	3.290144002206832	6.706549142815675	7.326131307417502	7.242457911425251	0.0	7.116383924557425	8.077334668420322	8.06234739588712	0.0	8.419112328718864	0.0	6.503181815526602	8.438878167420292	6.319395546705229	0.0	7.033902218619661	6.459752572831567	7.22969948641957	0.0	7.765355868353003	6.7583012960844115	0.0	6.245045905347957	8.16055797948713	5.774730052905407
Vps72	5.379966787873492	7.277297950782352	3.7178013807121912	0.0	0.0	0.0	0.0	0.0	0.0	0.0	0.0	6.07559627855141	5.607191436408407	6.0420209682136505	1.7070605585346919	6.815417656953937	6.253086883780296	5.716687494220705	5.504940009665808	13.741849323338268	0.0	0.0	5.883908695872401	7.171283481106557	0.0	5.300895078139856	0.0	5.627662048123019	0.0	5.414355805390873	0.0	0.0	3.0909465426771403	0.0	0.0	0.0	0.0	6.564467809322499	0.0	0.0	0.0	0.0	0.0	5.110762733388037	6.7583012960844115	0.0	4.75671423714787	5.358224253807311	5.985215563575803
Gabpa	0.0	0.0	0.0	0.0	0.0	5.266737358792451	0.0	0.0	0.0	0.0	2.261607131876178	0.0	0.0	0.0	7.678391902807907	0.0	0.0	0.0	0.0	0.0	0.0	0.0	0.0	0.0	0.0	0.0	0.0	5.66438836438074	0.0	0.0	0.0	0.0	5.745340859219899	6.540654954601793	0.0	0.0	0.0	0.0	0.0	0.0	0.0	0.0	0.0	0.0	0.0	5.458961394311153	0.0	0.0	0.0
Bmp7	0.0	0.0	0.0	0.0	7.030273215636391	6.62200183864624	0.0	0.0	8.632510365079499	0.0	7.738323374527132	3.836792164234078	0.0	0.0	0.0	2.8143307277637253	8.692440209600143	6.591552830974252	7.9173677100190964	0.0	4.961581157801357	2.297802761695842	8.186158378888065	7.481279923379033	7.7263569081501675	7.216972318276204	2.7001858342793037	1.1857312316655868	0.0	9.205691382582394	0.0	7.637936726638583	0.0	0.0	0.0	0.0	6.016600313949816	7.1692554569275915	6.936114033557893	0.0	0.0	0.0	0.0	8.578525656795744	0.0	8.337142228002412	2.0889136727731565	6.200352023601423	0.0
Dynll1	9.391442699840185	0.0	4.265743252275663	8.353152421737907	5.822522259381722	8.121483205205394	8.120934368111941	2.257037634536371	8.043155949020475	10.518587646521876	0.0	8.336499554006803	0.0	10.097378625815965	7.579359202074604	8.756309151446501	7.612276443239943	10.139830558993422	9.718453678239712	0.0	10.409723178609317	10.930521083558757	8.124973179360794	9.718599581166353	9.403484157044328	8.756550269340758	8.802216987829555	8.398930358200978	0.0	9.166013452115552	9.35429716543549	9.084546291843942	3.0909465426771403	9.221390157035406	10.83547848252484	7.4284740690472075	7.005414956866911	8.392977123791109	9.14921983142317	9.52730748330439	0.0	8.773552724389823	0.0	9.158384076617285	8.31423692161989	10.616527372478451	9.80198580905742	8.028592408560272	8.43935746117848
Pdcl	0.0	0.0	0.0	0.0	0.0	0.0	0.0	0.0	5.797072411653946	0.0	5.947761020283225	7.168445449855729	0.0	2.413079931483054	0.0	0.0	0.0	0.0	0.0	0.0	0.0	0.0	0.0	0.0	0.0	0.0	7.6363260791209635	0.0	0.0	0.0	0.0	0.0	8.469502812970777	0.0	0.0	0.0	0.0	6.227489998073445	0.0	2.415429870075144	0.0	0.0	0.0	0.0	0.0	0.0	0.0	0.0	0.0
Tmem184b	0.0	0.0	0.0	0.0	0.0	0.0	0.0	0.0	0.0	0.0	0.0	0.0	0.0	0.0	7.0969465349398835	8.024912133558864	0.0	0.0	0.0	0.0	0.0	0.0	0.0	0.0	0.0	0.0	0.0	0.0	0.0	0.0	0.0	0.0	0.0	0.0	5.925733220022484	0.0	0.0	0.0	0.0	0.0	0.0	0.0	0.0	0.0	3.848696279438984	0.0	0.0	4.392973669674706	0.0
Nf2	0.0	0.0	0.0	0.0	0.0	0.0	0.0	0.0	0.0	0.0	0.0	0.0	0.0	0.0	0.0	0.0	0.0	0.0	0.0	0.0	0.0	0.0	0.0	0.0	0.0	0.0	0.0	0.0	0.0	0.0	6.283271807702249	0.0	0.0	0.0	0.0	0.0	0.0	0.0	0.0	0.0	0.0	0.0	0.0	0.0	0.0	0.0	0.0	0.0	0.0
Zmat5	6.941645602709343	0.0	8.816418634885844	0.0	0.0	0.0	8.120934368111941	0.0	0.0	0.0	0.0	7.440883580562441	0.0	7.643861026731669	7.9925096484372515	7.8089986892847625	0.0	7.398008716250003	0.0	0.0	0.0	0.0	0.0	6.407813461136973	8.63006480826888	0.0	0.0	1.1857312316655868	0.0	7.875664437444023	9.217014044598189	8.279183029149895	0.0	0.0	0.0	8.354101156204313	6.784892794395857	6.405795327409411	0.0	0.0	0.0	6.516013629421045	0.0	7.47507520496516	7.378102186533305	0.0	0.0	6.508476121399461	2.8971901526731725
Ewsr1	7.959515635458359	6.048916446673119	8.252356705880755	4.937178592724169	5.2502502717117565	9.650103783075261	6.579497243126104	0.0	8.963606773614806	3.36976732326229	6.334502610155435	3.836792164234078	8.532279463248152	7.369744406674323	6.777650674158735	5.0953593929522984	7.668576362394423	6.0888543946284575	5.348208196367928	0.0	0.0	0.0	7.639113399058608	6.321412194942202	0.0	6.897466505718889	6.643559141212836	5.8982128300577195	0.0	7.21300286775752	5.424156880204459	5.366515599934149	7.672813172334623	0.0	8.533732240472034	8.162085797089981	8.98405504075939	0.0	5.374523943557733	5.60533503987656	5.733672881885058	6.88439528510469	6.256789531673329	7.012497369149175	7.893948782813879	8.178007514436601	8.11693376048119	6.585644376204432	8.337564014186395
Ap1b1	0.0	0.0	7.857921306993077	0.0	0.0	0.0	0.0	0.0	0.0	6.879147517828378	0.0	0.0	0.0	0.0	0.0	2.0061056723646464	8.095595126673224	0.0	0.0	0.0	0.0	0.0	0.0	0.0	0.0	0.0	0.0	0.0	0.0	0.0	0.0	0.0	3.0909465426771403	0.0	7.450642196502035	0.0	0.0	2.5677232318554255	0.0	4.50296194215456	0.0	0.0	0.0	7.0461848209002165	0.0	2.025172125417593	0.0	0.0	0.0
Derl3	0.0	0.0	0.0	0.0	0.0	0.0	0.0	0.0	0.0	0.0	0.0	0.0	0.0	0.0	0.0	0.0	0.0	0.0	0.0	0.0	0.0	0.0	0.0	0.0	0.0	0.0	0.0	0.0	0.0	0.0	0.0	0.0	0.0	0.0	0.0	0.0	0.0	0.0	0.0	0.0	0.0	0.0	0.0	0.0	0.0	0.0	0.0	5.170594916974824	0.0
Bcl2l13	0.0	0.0	0.0	0.0	0.0	0.0	0.0	0.0	0.0	0.0	8.21446379667495	0.0	0.0	0.0	1.7070605585346919	0.0	0.0	0.0	0.0	0.0	0.0	0.0	0.0	0.0	0.0	0.0	0.0	0.0	0.0	0.0	0.0	0.0	6.731830823868227	0.0	0.0	0.0	0.0	0.0	0.0	0.0	0.0	0.0	0.0	6.433110998927002	0.0	0.0	0.0	0.0	0.0
Lnpk	7.078081795891748	0.0	0.0	0.0	0.0	0.0	0.0	0.0	0.0	0.0	0.0	0.0	0.0	0.0	0.0	0.0	0.0	0.0	0.0	0.0	0.0	0.0	5.476991970203777	0.0	0.0	0.0	7.6363260791209635	0.0	0.0	0.0	2.168246758639406	0.0	0.0	0.0	0.0	0.0	0.0	5.65212234949542	0.0	0.0	0.0	0.0	7.6236439818124495	0.0	0.0	5.119955712826891	0.0	4.55524858845055	1.655312195624614
Prr29	0.0	0.0	0.0	0.0	0.0	0.0	0.0	0.0	0.0	0.0	0.0	0.0	0.0	0.0	0.0	0.0	0.0	0.0	0.0	0.0	0.0	0.0	0.0	0.0	0.0	0.0	0.0	0.0	0.0	0.0	0.0	0.0	0.0	0.0	0.0	0.0	0.0	0.0	0.0	0.0	0.0	0.0	0.0	0.0	0.0	0.0	0.0	0.0	4.9587864750887825
Pttg1ip	8.094348358309164	0.0	0.0	7.220933480654708	0.0	0.0	0.0	6.458481402379942	0.0	8.227803498192648	0.0	0.0	0.0	0.0	0.0	0.0	0.0	5.6441300555327425	0.0	0.0	0.0	0.0	0.0	0.0	0.0	0.0	0.0	4.026573422567883	0.0	0.0	7.207309858679099	0.0	7.242326192053864	0.0	0.0	0.0	0.0	0.0	9.06448491862178	8.32990403318324	0.0	6.020066603188069	0.0	0.0	0.0	5.814224285756106	0.0	6.658893713479617	0.0
Ube2g2	0.0	0.0	0.0	0.0	0.0	0.0	0.0	0.0	0.0	0.0	0.0	7.355661976045545	8.183163246905066	2.413079931483054	8.523255254511131	2.0061056723646464	0.0	0.0	7.5364597749361915	0.0	7.4374412617036345	0.0	0.0	0.0	0.0	0.0	2.7001858342793037	6.806149214574476	0.0	6.821776806108704	6.575293343128342	0.0	0.0	0.0	0.0	0.0	0.0	0.0	7.9302112845732395	0.0	0.0	7.1235234851541245	0.0	3.3435460796429894	0.0	0.0	0.0	0.0	0.0
Nav1	0.0	0.0	8.629776109641897	2.792292277041958	0.0	0.0	0.0	0.0	0.0	0.0	0.0	0.0	0.0	0.0	0.0	0.0	0.0	0.0	0.0	0.0	0.0	0.0	0.0	0.0	0.0	0.0	0.0	0.0	0.0	0.0	0.0	0.0	0.0	0.0	0.0	0.0	0.0	0.0	0.0	0.0	0.0	0.0	0.0	0.0	0.0	0.0	0.0	0.0	0.0
Tnpo1	0.0	0.0	0.0	0.0	0.0	0.0	7.495727135433092	0.0	5.134485119526912	0.0	0.0	0.0	0.0	0.0	0.0	0.0	0.0	0.0	0.0	0.0	0.0	0.0	5.311110278037084	0.0	3.290144002206832	0.0	0.0	0.0	0.0	2.071617759585059	0.0	0.0	7.961033737647912	0.0	5.790601037883167	0.0	0.0	0.0	0.0	7.033902218619661	0.0	3.542183800299692	0.0	0.0	0.0	0.0	5.638483463343598	4.833554893898849	0.0
Rnmt	0.0	0.0	0.0	0.0	0.0	7.238354580281752	0.0	8.537019447240471	2.141643084824773	3.36976732326229	5.7584511273702885	6.8737542346674285	0.0	0.0	0.0	7.507936234926833	0.0	7.564527769988579	6.152206665214893	0.0	8.37829477418693	0.0	3.710847342526841	6.321412194942202	0.0	0.0	0.0	6.152046786449982	0.0	0.0	6.6773430701952865	0.0	0.0	6.699487464868931	0.0	6.367267872061115	0.0	8.533932352003625	0.0	7.646739172645722	7.588287944646221	6.020066603188069	0.0	6.023628160915158	7.17000326353898	0.0	6.473550802071038	4.954863139464385	6.252608126697024
Srp14	6.131164861355895	0.0	7.655329843287278	0.0	8.194053477730757	7.164856785109683	9.584748674911276	0.0	9.487146778262485	7.552616128656759	7.861151890977869	7.825951686019089	8.628243353406225	8.205426258725133	6.107446777986285	8.539494703018645	0.0	8.360143732241676	9.335646137687016	0.0	7.183216370993065	7.975523138657992	8.816667897510769	8.202980293442923	0.0	7.7400750288852	8.440569981787363	8.41518414614736	0.0	8.637507517846773	9.007674707373411	8.65662256210601	0.0	8.275166006391506	9.04501793669226	8.731594960362367	7.717221396226618	6.83744884234363	0.0	8.88719459637476	9.168243944123171	8.985405137904293	0.0	6.906441435519859	8.393066737897959	8.404053631079282	7.491734361930868	8.014706856779034	8.186056371611569
Cdk9	5.855460870066732	0.0	0.0	0.0	6.978214515977086	0.0	8.411036057376773	0.0	0.0	0.0	7.546643155498138	0.0	0.0	0.0	0.0	7.356813552553543	0.0	8.719217178115281	6.526029515170025	0.0	0.0	7.264595017189307	0.0	0.0	9.266193649027668	1.9838480440893587	0.0	6.704010366837442	0.0	6.397341294825748	7.513553540412792	0.0	0.0	6.622255926105751	0.0	0.0	0.0	0.0	0.0	8.847016957434224	8.065335581221916	0.0	7.383965314589024	4.4823494312369805	8.334351850502099	4.839639144161071	7.326065664772629	8.476420547295731	4.491797609841696
Tor2a	6.131164861355895	0.0	0.0	0.0	0.0	0.0	0.0	0.0	0.0	0.0	0.0	0.0	0.0	0.0	0.0	0.0	0.0	0.0	0.0	0.0	0.0	0.0	0.0	0.0	0.0	0.0	0.0	5.3405047883120815	0.0	0.0	0.0	0.0	0.0	0.0	0.0	0.0	0.0	5.910367305737029	5.374523943557733	7.372619529170621	0.0	0.0	0.0	6.327479539443902	0.0	0.0	0.0	0.0	6.369758059135049
Fpgs	0.0	0.0	0.0	0.0	0.0	3.0874182883042995	5.642418022871181	0.0	0.0	0.0	0.0	0.0	0.0	0.0	0.0	0.0	0.0	0.0	0.0	0.0	0.0	0.0	0.0	0.0	0.0	0.0	0.0	0.0	0.0	6.648334720546911	0.0	0.0	0.0	5.785927368487072	2.686017239666505	0.0	0.0	8.034648878598729	3.185396382515147	6.22286885770727	7.0707115555712	0.0	8.008944842623412	0.0	7.256876680158065	0.0	0.0	0.0	0.0
Mkl2	0.0	0.0	8.440809393592389	0.0	2.493814782172175	7.087412719089302	2.091985959025512	0.0	0.0	0.0	0.0	8.864498263084924	0.0	2.413079931483054	0.0	0.0	0.0	0.0	0.0	0.0	0.0	6.981243737878753	0.0	0.0	0.0	0.0	0.0	0.0	0.0	0.0	0.0	0.0	0.0	0.0	0.0	0.0	0.0	0.0	0.0	0.0	0.0	0.0	0.0	0.0	0.0	0.0	0.0	0.0	0.0
Cbx5	8.402280645589617	0.0	0.0	0.0	0.0	0.0	0.0	0.0	0.0	0.0	0.0	0.0	0.0	0.0	7.416765379208635	0.0	0.0	5.975142400955167	0.0	0.0	0.0	0.0	1.7735002640214386	6.639727743063078	0.0	0.0	0.0	0.0	0.0	0.0	2.168246758639406	6.813484305611888	7.009541430559757	7.0336276275053375	2.686017239666505	6.946393329271087	2.4732426501674385	0.0	9.691564795892894	0.0	0.0	0.0	0.0	6.3812618207985015	0.0	0.0	0.0	0.0	0.0
Apobec3	6.212483064617999	5.4092380953279084	2.8234833710171237	2.792292277041958	8.194053477730757	6.247877684399664	5.205423792553642	7.386500052114626	6.040897252343718	6.93525958885318	5.7584511273702885	0.0	6.01481074822755	0.0	4.695684398811613	0.0	5.118639852628486	4.597830450208138	6.152206665214893	0.0	0.0	6.160022605959699	7.472277938525218	0.0	3.290144002206832	6.388070283236866	0.0	4.58172238223687	0.0	0.0	0.0	7.312207177109258	8.72161461923824	7.202328623492273	5.4751741059556664	7.678672225065715	4.823618356397412	0.0	6.492932846351795	6.714723822105187	6.720052619897496	0.0	0.0	5.232810044735882	5.199749009789822	7.182980306247558	7.326065664772629	0.0	4.9587864750887825
Sardh	0.0	0.0	0.0	0.0	0.0	0.0	0.0	0.0	0.0	0.0	0.0	0.0	0.0	0.0	0.0	0.0	0.0	0.0	7.944999024922225	0.0	0.0	0.0	0.0	0.0	0.0	0.0	0.0	0.0	0.0	0.0	0.0	0.0	0.0	0.0	0.0	0.0	0.0	0.0	0.0	0.0	0.0	0.0	0.0	0.0	0.0	0.0	0.0	0.0	0.0
Vav2	0.0	0.0	0.0	0.0	0.0	0.0	0.0	0.0	0.0	0.0	0.0	0.0	0.0	0.0	0.0	0.0	0.0	0.0	0.0	0.0	0.0	0.0	0.0	0.0	0.0	0.0	0.0	0.0	0.0	0.0	0.0	0.0	0.0	0.0	0.0	0.0	0.0	0.0	0.0	0.0	0.0	0.0	0.0	0.0	2.451275510667002	0.0	0.0	0.0	0.0
Tex15	0.0	0.0	0.0	0.0	0.0	0.0	0.0	0.0	0.0	0.0	0.0	0.0	0.0	0.0	0.0	0.0	0.0	0.0	0.0	0.0	0.0	0.0	0.0	0.0	0.0	0.0	0.0	0.0	0.0	8.759831595888729	0.0	0.0	0.0	0.0	0.0	0.0	0.0	0.0	0.0	7.954677266273484	0.0	0.0	0.0	5.881570673223501	0.0	0.0	0.0	0.0	0.0
Ppp2cb	0.0	0.0	0.0	4.231270139872639	0.0	0.0	0.0	0.0	2.141643084824773	0.0	7.995947977692385	6.991427210127319	0.0	7.443308777662477	1.7070605585346919	0.0	0.0	3.127359389225619	6.054119195731241	0.0	0.0	0.0	4.908135157106498	0.0	0.0	0.0	6.383407836884387	0.0	0.0	0.0	0.0	6.50463305659655	5.270631703198453	0.0	0.0	4.670513407057442	0.0	6.9567334994561865	0.0	2.415429870075144	0.0	0.0	0.0	0.0	6.69748005751271	0.0	0.0	2.58553673307806	6.998250737239636
Dmap1	6.212483064617999	0.0	0.0	0.0	0.0	0.0	0.0	0.0	0.0	0.0	0.0	0.0	0.0	0.0	0.0	0.0	7.218674242108059	7.158554990091119	0.0	0.0	0.0	6.88889536905682	6.646332535070782	0.0	0.0	0.0	9.031746250786048	6.016570566088249	0.0	0.0	0.0	0.0	0.0	0.0	0.0	0.0	0.0	0.0	0.0	7.4461847687405935	0.0	0.0	0.0	0.0	0.0	0.0	0.0	0.0	0.0
Mcu	6.7909459529760685	0.0	2.8234833710171237	0.0	0.0	0.0	0.0	4.779292639693718	0.0	0.0	0.0	2.1117487297679003	0.0	0.0	0.0	0.0	0.0	0.0	0.0	0.0	0.0	0.0	0.0	0.0	0.0	0.0	0.0	0.0	0.0	0.0	0.0	0.0	0.0	0.0	0.0	0.0	0.0	0.0	0.0	0.0	0.0	0.0	0.0	0.0	0.0	0.0	0.0	0.0	0.0
Bcr	0.0	0.0	0.0	0.0	0.0	0.0	0.0	8.171360985149988	0.0	2.50298678733202	7.837408559658268	0.0	0.0	0.0	0.0	0.0	0.0	0.0	0.0	0.0	0.0	0.0	0.0	0.0	0.0	0.0	0.0	7.8323332074164025	0.0	0.0	0.0	0.0	0.0	7.092080794216747	0.0	0.0	0.0	0.0	6.0394954897146045	0.0	0.0	0.0	0.0	0.0	0.0	0.0	0.0	0.0	0.0
Fxyd5	11.203491703788883	11.365736312203754	11.251811747669281	11.68934448647725	10.860073672039862	10.283037900106342	9.724865909378568	10.723404983762615	11.324121472249743	11.847256185624321	9.8386620946676	8.954196793536749	9.871609625286835	7.406995430899107	10.200296213529278	9.471648050486412	9.611530820936714	9.12453633663807	10.905119695363119	0.0	10.653026714825597	9.54157253868204	9.431215333895102	9.242280384465351	10.04282464719848	9.507883592354368	8.049549632465169	9.912086812396616	0.0	9.720314295682043	8.43871728306174	9.68228094075117	0.0	9.938927951413845	2.686017239666505	9.537494608378179	10.27010512131629	9.902636988702668	10.358343123783532	10.311852425964027	7.672748393670749	11.13785454417775	8.56354485467142	8.63496403099859	8.904431021619656	9.631475984696309	9.097290505006919	6.426945795773421	10.379157868558039
Tfcp2	0.0	0.0	0.0	0.0	0.0	0.0	0.0	0.0	0.0	0.0	0.0	7.2013843640677235	2.064545066745755	0.0	0.0	0.0	0.0	0.0	0.0	0.0	0.0	0.0	0.0	0.0	7.4646843682322075	0.0	0.0	0.0	0.0	0.0	0.0	0.0	0.0	0.0	0.0	0.0	0.0	0.0	0.0	0.0	0.0	0.0	0.0	0.0	0.0	0.0	0.0	0.0	0.0
Ubp1	0.0	0.0	0.0	0.0	0.0	0.0	0.0	0.0	0.0	0.0	4.016230169023509	0.0	0.0	0.0	0.0	0.0	9.527768653602935	0.0	0.0	0.0	0.0	0.0	0.0	0.0	0.0	0.0	7.75124540220921	1.1857312316655868	0.0	4.734905870032367	0.0	2.034419710162209	0.0	4.108718703866705	0.0	0.0	0.0	0.0	0.0	2.415429870075144	0.0	0.0	6.516676075562808	2.0180374078426837	0.0	0.0	0.0	0.0	0.0
Ick	0.0	0.0	0.0	0.0	0.0	0.0	0.0	0.0	0.0	8.512341699907545	0.0	0.0	0.0	0.0	0.0	0.0	0.0	0.0	0.0	0.0	0.0	0.0	0.0	0.0	0.0	0.0	0.0	0.0	0.0	0.0	0.0	0.0	0.0	0.0	0.0	0.0	0.0	0.0	0.0	0.0	0.0	0.0	0.0	0.0	0.0	0.0	0.0	0.0	0.0
Sdhb	8.177708861105238	7.162595537083031	6.78681204550521	0.0	6.8680983169464636	7.238354580281752	0.0	5.942078867662059	6.828037752766849	8.158777490211792	7.813267921698668	8.321595702576978	8.085109872204319	8.327020437273875	6.0592585229376885	9.063402354519244	8.674222426726317	7.050412400121589	5.835340937216374	0.0	7.590404697135234	8.241341621818838	7.804336480713676	7.312363810101598	6.953607244608193	7.548393639470462	8.346214605707397	8.249820844979102	0.0	7.855850193547711	8.185201382609087	7.195143059166382	0.0	5.785927368487072	4.816431740799045	6.503181815526602	7.240751812332549	6.405795327409411	8.30735729841529	5.60533503987656	8.2689825453853	7.067353744894291	0.0	7.372582233449314	8.702576005300964	6.390614691729398	9.044920637695146	7.262779408906918	7.681180627386814
Snap47	0.0	0.0	7.857921306993077	0.0	0.0	7.164856785109683	0.0	0.0	0.0	0.0	6.795226095704487	0.0	0.0	0.0	0.0	0.0	0.0	0.0	0.0	0.0	0.0	0.0	0.0	0.0	0.0	6.746807369404248	0.0	0.0	0.0	0.0	0.0	0.0	0.0	0.0	5.287154844724642	0.0	0.0	0.0	0.0	0.0	0.0	0.0	10.274587585887792	6.578335729715959	0.0	0.0	0.0	0.0	0.0
Kdsr	0.0	0.0	0.0	0.0	0.0	0.0	0.0	7.213575635171612	0.0	0.0	0.0	0.0	0.0	0.0	0.0	0.0	7.905656641705142	0.0	0.0	0.0	7.3826239450948234	0.0	6.152708784874061	0.0	0.0	0.0	0.0	0.0	0.0	0.0	0.0	0.0	0.0	0.0	0.0	0.0	0.0	0.0	0.0	0.0	0.0	0.0	0.0	0.0	6.816661818007375	0.0	0.0	0.0	0.0
Vps4b	6.212483064617999	0.0	0.0	0.0	0.0	0.0	7.8212691010791335	4.965355618223369	0.0	0.0	0.0	0.0	2.064545066745755	7.123451508783847	7.740827931403458	4.962069768120133	8.728199828096354	2.622671282665234	4.972041452731097	0.0	0.0	0.0	5.553288640223216	0.0	0.0	0.0	7.924513689140259	5.146461313541116	0.0	0.0	6.862046583315429	0.0	0.0	0.0	0.0	5.6419059903057915	0.0	8.305782493376098	0.0	0.0	5.733672881885058	0.0	0.0	0.0	0.0	0.0	0.0	6.340530549489379	0.0
Rps25	10.989464778158702	11.115073027299976	11.736041539425086	12.29387955026345	12.024362518891154	11.087412371012652	11.671135049605642	11.404781904516001	11.63862086025346	11.51809582426973	10.996365064897072	11.631928258317977	11.272750446721645	11.36154343194727	12.003197436192586	11.883498409131999	9.37823528909459	11.843187932168712	12.15815564920425	0.0	11.054750674752055	10.768268713776326	10.623948609568153	11.976041821567657	11.78960933305127	11.34201911878326	11.434067660734655	11.63553341829154	0.0	11.265232767402715	11.902288928343463	10.611737206208824	10.569998997809266	11.389434118071778	12.351040104867367	10.528580222823333	10.86351885540978	11.630346196933859	9.020175002741455	10.78920096250606	11.449782730208835	11.580589579572438	4.962887321276999	12.080970858841443	11.99793084844046	11.83192868419826	11.324950968262797	11.8198700397232	11.392527710567506
Taz	3.1903614017019724	0.0	0.0	0.0	7.030273215636391	7.614659608296498	0.0	7.450255463969027	0.0	0.0	0.0	0.0	0.0	0.0	8.478150874109751	0.0	0.0	0.0	6.6654350672281035	0.0	0.0	0.0	0.0	0.0	8.496118929544341	0.0	0.0	0.0	0.0	0.0	0.0	0.0	0.0	7.801644198568866	0.0	7.0387714399011285	0.0	0.0	0.0	0.0	0.0	0.0	0.0	3.722607772991856	0.0	0.0	2.0889136727731565	7.061379822883105	0.0
Aldh3a2	0.0	0.0	7.69818806939858	0.0	0.0	0.0	0.0	0.0	0.0	0.0	0.0	0.0	0.0	0.0	0.0	0.0	0.0	0.0	5.172350415493904	0.0	6.2554577346959	0.0	1.7735002640214386	0.0	3.290144002206832	8.78582706710975	0.0	5.294385450131387	0.0	0.0	0.0	0.0	0.0	0.0	0.0	0.0	0.0	7.3972625250706106	0.0	0.0	0.0	0.0	0.0	6.791966053693759	0.0	0.0	0.0	0.0	0.0
Zmynd10	0.0	0.0	0.0	0.0	0.0	0.0	0.0	0.0	0.0	0.0	0.0	0.0	0.0	0.0	0.0	0.0	0.0	0.0	0.0	0.0	0.0	0.0	0.0	0.0	0.0	0.0	0.0	0.0	0.0	0.0	0.0	0.0	0.0	0.0	0.0	0.0	0.0	0.0	0.0	0.0	0.0	0.0	0.0	0.0	0.0	0.0	0.0	0.0	0.0
Tmem115	0.0	0.0	0.0	0.0	0.0	0.0	0.0	6.458481402379942	0.0	0.0	0.0	0.0	0.0	0.0	0.0	0.0	0.0	0.0	0.0	0.0	0.0	0.0	0.0	6.566488449881873	6.953607244608193	0.0	0.0	0.0	0.0	0.0	0.0	0.0	0.0	0.0	0.0	0.0	0.0	0.0	0.0	0.0	0.0	0.0	0.0	0.0	5.01270090696305	0.0	0.0	0.0	0.0
Hyal2	0.0	0.0	0.0	0.0	0.0	0.0	0.0	0.0	0.0	0.0	0.0	0.0	0.0	0.0	0.0	0.0	0.0	0.0	0.0	0.0	0.0	0.0	0.0	5.852016121046779	0.0	0.0	0.0	4.72768811577413	0.0	6.2226942295137375	0.0	0.0	0.0	0.0	0.0	0.0	0.0	0.0	0.0	0.0	0.0	4.478894225903672	0.0	0.0	6.424769083518754	0.0	0.0	0.0	0.0
Ifrd2	0.0	0.0	0.0	0.0	0.0	0.0	0.0	0.0	0.0	0.0	0.0	2.1117487297679003	0.0	0.0	0.0	0.0	0.0	0.0	0.0	0.0	0.0	0.0	0.0	0.0	0.0	0.0	3.5846874578540233	2.6086073766791946	0.0	0.0	0.0	0.0	0.0	0.0	5.641490967582528	0.0	0.0	0.0	0.0	3.2734514491951026	0.0	0.0	0.0	0.0	0.0	0.0	0.0	0.0	0.0
Hyal1	0.0	0.0	0.0	0.0	0.0	0.0	0.0	0.0	0.0	0.0	0.0	0.0	0.0	0.0	0.0	0.0	0.0	0.0	6.881035341424499	0.0	0.0	0.0	0.0	0.0	0.0	0.0	0.0	0.0	0.0	0.0	0.0	0.0	0.0	0.0	0.0	0.0	0.0	0.0	0.0	0.0	0.0	0.0	0.0	0.0	0.0	0.0	0.0	0.0	0.0
Tusc2	7.241986282324097	0.0	0.0	0.0	6.618910036646859	0.0	7.330055727475991	0.0	0.0	0.0	7.575635167088241	0.0	0.0	0.0	0.0	0.0	0.0	8.21740716969905	0.0	0.0	0.0	6.840405478485985	1.7735002640214386	7.378046518553404	7.7849780696847395	0.0	0.0	7.652066971894511	0.0	7.794720393233039	8.269311917713251	7.13284479800434	9.640567228080243	0.0	7.579218135352739	0.0	7.240751812332549	0.0	0.0	7.409870998756431	6.14191632346025	7.5901319614673906	10.424715026386437	6.3812618207985015	5.513804680401957	7.055579491697659	0.0	7.215003533230548	0.0
Nprl2	6.044987888340054	0.0	0.0	0.0	7.467938403172949	0.0	0.0	0.0	0.0	0.0	0.0	0.0	0.0	0.0	0.0	0.0	0.0	0.0	7.300159358133933	0.0	0.0	0.0	0.0	5.723148401003896	0.0	0.0	0.0	0.0	0.0	0.0	8.2528775397018	0.0	0.0	0.0	0.0	0.0	0.0	7.118987316818595	0.0	8.29050020712027	2.765811652248132	0.0	0.0	0.0	0.0	0.0	6.363817673362797	0.0	0.0
Rassf1	0.0	0.0	0.0	8.12713232524764	0.0	0.0	0.0	0.0	0.0	8.993999696021653	0.0	0.0	0.0	6.770201870337577	0.0	0.0	0.0	0.0	0.0	0.0	0.0	0.0	0.0	0.0	0.0	0.0	0.0	0.0	0.0	7.012826867619763	0.0	0.0	0.0	0.0	0.0	0.0	6.114649607624971	0.0	3.185396382515147	5.946894032979517	4.201940862318368	0.0	0.0	0.0	0.0	0.0	0.0	0.0	0.0
Slc3a2	6.044987888340054	0.0	0.0	0.0	7.54153148011361	3.0874182883042995	7.521579596209863	8.4616772145916	6.5932642495531555	8.912480714692746	2.261607131876178	9.029500802460488	7.406843487988442	10.362091616326955	7.9925096484372515	7.600550171881262	7.791981002738817	8.745466589363497	7.801225249581227	0.0	8.188933907332983	2.297802761695842	8.428247284718871	10.679177892827383	4.773273515782149	9.128209013421117	10.18828905348132	8.225448815789955	0.0	8.160468570869494	9.19137094962198	9.18774026500873	3.0909465426771403	8.486034933470142	7.450642196502035	8.888785098684146	8.698059849964093	9.380198314992375	10.588186760430741	7.615190283486444	9.306841575513303	8.825275299089677	8.504810040599533	9.095418229606878	7.6589593144631785	9.707617947084685	8.57648550284939	6.9195465953894875	6.442886095995515
Nxf1	8.217649789823133	0.0	5.444629418164675	9.943878997025852	6.748877606592382	9.318492395342655	7.300495167596832	0.0	2.968143540030575	8.158777490211792	0.0	0.0	7.294326705746979	0.0	0.0	0.0	0.0	7.050412400121589	9.750125309406702	0.0	1.6572835889069522	5.462311346195794	6.747229846009639	2.5694211785376657	8.226852166415771	8.123158677742861	0.0	5.146461313541116	0.0	7.895210231580352	0.0	7.340046969544954	0.0	0.0	2.686017239666505	8.523536186235374	7.947530907582113	8.644675317980647	6.0394954897146045	6.773067990586422	3.6556507088789822	7.328594211163237	10.516768303382383	8.39461560549881	8.538873780334772	8.541169925799343	6.9990615895638975	0.0	0.0
Stx5a	6.7909459529760685	0.0	0.0	0.0	2.493814782172175	4.954147445792394	0.0	8.49228785785506	7.5335846105277975	3.36976732326229	0.0	0.0	0.0	7.406995430899107	0.0	0.0	0.0	0.0	0.0	0.0	8.451144113188947	0.0	7.013436416897636	0.0	0.0	0.0	0.0	6.574922115017272	0.0	2.071617759585059	0.0	0.0	0.0	7.53288568705757	6.62696748696118	0.0	0.0	6.023998185131302	3.185396382515147	8.791644701413679	6.940488750013828	7.942140353636379	0.0	0.0	0.0	0.0	0.0	0.0	0.0
Raver1	0.0	0.0	0.0	0.0	0.0	0.0	0.0	0.0	5.964111563866642	0.0	0.0	0.0	6.852857028284661	0.0	0.0	0.0	0.0	0.0	0.0	0.0	0.0	0.0	0.0	0.0	0.0	0.0	0.0	0.0	0.0	0.0	0.0	0.0	0.0	0.0	0.0	0.0	0.0	2.5677232318554255	0.0	0.0	0.0	7.067353744894291	0.0	0.0	0.0	0.0	7.171808784641585	0.0	0.0
2610507B11Rik	0.0	9.807543563840571	0.0	0.0	0.0	7.771439207153095	0.0	0.0	0.0	0.0	2.261607131876178	0.0	0.0	8.83048561131218	0.0	2.0061056723646464	0.0	0.0	0.0	0.0	0.0	0.0	0.0	0.0	6.4728286767819965	0.0	2.7001858342793037	5.627662048123019	0.0	0.0	0.0	0.0	0.0	0.0	0.0	0.0	0.0	0.0	0.0	0.0	0.0	0.0	0.0	0.0	0.0	2.025172125417593	7.035305478314292	0.0	1.655312195624614
AI597479	0.0	0.0	0.0	0.0	0.0	0.0	0.0	0.0	0.0	0.0	0.0	0.0	0.0	0.0	0.0	0.0	0.0	0.0	0.0	0.0	0.0	0.0	0.0	0.0	0.0	7.50210371776465	0.0	0.0	0.0	0.0	0.0	0.0	0.0	0.0	0.0	0.0	0.0	0.0	0.0	0.0	0.0	0.0	0.0	6.869283174400598	2.451275510667002	0.0	0.0	0.0	0.0
Ifi35	5.855460870066732	0.0	0.0	0.0	8.723051620653044	0.0	0.0	8.414507899727909	0.0	0.0	0.0	9.378142564235658	6.852857028284661	0.0	6.716821719352472	0.0	0.0	0.0	0.0	0.0	0.0	0.0	7.491796951036044	0.0	0.0	0.0	2.7001858342793037	0.0	0.0	0.0	8.603326963347778	9.654833972623278	0.0	0.0	0.0	0.0	9.084265390280338	0.0	5.8499803517537945	2.415429870075144	2.765811652248132	2.6609971000019246	0.0	0.0	6.497929774317567	0.0	6.4197272906222675	0.0	6.673074873858293
Rdm1	8.177708861105238	0.0	0.0	0.0	0.0	0.0	7.779024233674142	2.257037634536371	0.0	0.0	0.0	0.0	0.0	0.0	0.0	0.0	0.0	0.0	0.0	0.0	0.0	0.0	0.0	0.0	0.0	0.0	0.0	0.0	0.0	6.553110942721231	0.0	0.0	0.0	0.0	0.0	0.0	0.0	0.0	0.0	0.0	0.0	0.0	0.0	0.0	0.0	0.0	0.0	0.0	0.0
Nedd8	9.718171516724306	8.379222313217822	2.8234833710171237	9.227993412725494	10.321491193706596	0.0	9.902616624648344	8.804294202637305	2.968143540030575	0.0	7.575635167088241	9.15250652606028	8.45587071596256	9.622693344925809	9.64888247978768	9.88924052576006	8.011025842885736	9.07709453390671	9.669603127987532	0.0	9.624694510084783	10.214168776982921	10.32255691924851	9.242280384465351	9.69090114691322	8.336041901464663	7.891484917350435	7.446016163594182	0.0	8.96797012836199	8.874363442153436	9.671364733929208	8.772122843100266	9.677778787928458	9.226141994236402	8.838267720524252	10.562780832636355	9.35869770913506	6.492932846351795	9.975374963759663	9.859859079875669	8.324099578602457	4.008420207807153	9.418427436372179	10.000562954309103	7.648007223967204	8.971999058396433	9.341650753380069	8.772916383300355
Gosr1	6.842947992434699	0.0	0.0	0.0	8.624888890711155	0.0	0.0	6.1862965299494315	7.364632587382816	0.0	3.1027433320918907	7.966713989175193	2.064545066745755	5.602501921224206	8.150349744987059	0.0	0.0	0.0	0.0	0.0	0.0	0.0	6.2009422943728545	0.0	0.0	7.7598821440020505	0.0	0.0	0.0	4.734905870032367	0.0	0.0	0.0	6.540654954601793	0.0	0.0	0.0	0.0	0.0	0.0	0.0	0.0	0.0	0.0	4.797737501702186	6.801346967785761	6.961883653322978	0.0	2.4059452486435475
Mrpl52	9.79937776225863	0.0	8.99890167347051	10.36936501456064	8.98287740116297	8.954145918747148	7.800301288157279	9.287053828414136	8.60748315839113	0.0	0.0	6.65341065624955	0.0	0.0	0.0	8.404715876685101	0.0	6.839149185517966	0.0	0.0	1.6572835889069522	0.0	7.191103202847544	8.920947706675424	0.0	8.95860624595499	8.507495415231174	8.66669322111723	0.0	0.0	8.703479460779516	6.599822938326115	0.0	7.654244433270574	7.03835115576297	8.61640054250514	0.0	9.314710666500392	0.0	6.524039610733484	0.0	0.0	0.0	10.528802715135669	0.0	0.0	7.95608561426142	9.664246306194212	0.0
Kansl3	0.0	0.0	0.0	0.0	7.9456231953605405	0.0	2.091985959025512	2.257037634536371	8.933714174331602	0.0	7.813267921698668	0.0	7.631884735747234	5.154162410328447	0.0	0.0	6.151393826761221	0.0	1.738712303197082	0.0	0.0	5.328076430982353	0.0	0.0	0.0	0.0	0.0	0.0	0.0	6.601508333950624	0.0	0.0	0.0	0.0	0.0	0.0	0.0	7.518558983678382	0.0	0.0	6.14191632346025	7.705033128468739	0.0	0.0	0.0	0.0	0.0	0.0	0.0
Faf1	0.0	0.0	8.816418634885844	0.0	0.0	0.0	0.0	0.0	0.0	0.0	0.0	0.0	0.0	8.095631193107428	7.491299871106783	0.0	0.0	0.0	0.0	0.0	0.0	0.0	6.714375259441371	0.0	0.0	0.0	0.0	4.58172238223687	0.0	0.0	7.428306972153696	4.291270194913352	0.0	7.729825972028035	6.913817690988952	0.0	3.3371129855497434	6.227489998073445	0.0	0.0	0.0	0.0	0.0	0.0	7.453606227446451	0.0	7.266327218261052	0.0	8.268834956995308
Mettl16	0.0	0.0	4.97239277720521	0.0	0.0	0.0	0.0	0.0	6.487497960737774	0.0	0.0	0.0	0.0	0.0	7.62972513868385	6.417430662195	0.0	1.8397367047468591	0.0	0.0	0.0	0.0	7.349269950688117	5.852016121046779	7.4646843682322075	0.0	4.129000114939667	0.0	0.0	0.0	0.0	0.0	0.0	7.40037285201408	0.0	0.0	0.0	4.934157119940727	0.0	7.033902218619661	0.0	0.0	0.0	0.0	0.0	8.050146726497978	8.551676557214769	0.0	0.0
Pigyl	7.702339645300331	2.79242398833884	0.0	9.698394585226033	8.96960698021137	0.0	2.091985959025512	8.50735301757151	0.0	9.202713485277695	0.0	0.0	0.0	0.0	4.256979971876594	0.0	0.0	0.0	8.935196438514302	0.0	1.6572835889069522	0.0	0.0	7.66792196502868	0.0	7.245351315434152	0.0	7.5478110773896585	0.0	7.21300286775752	7.5940428178749295	2.034419710162209	0.0	0.0	0.0	0.0	0.0	0.0	5.374523943557733	0.0	0.0	0.0	0.0	7.173579601575431	6.6339814251897415	6.162276524173715	0.0	0.0	7.022310192402166
Rbm25	5.9533344171298115	0.0	0.0	0.0	0.0	0.0	7.442589485654782	8.816441797499568	8.963606773614806	0.0	2.261607131876178	7.547205576976744	10.020514259997933	9.808164628709113	8.030496990725858	4.651666830042783	8.948843769903952	7.695964294649766	0.0	0.0	0.0	9.810590992024805	9.384989824268011	8.75780610673361	7.313588471718697	10.247567917719948	0.0	8.821054744174484	0.0	0.0	5.301677323915472	9.034308958049444	3.0909465426771403	8.0281114064895	7.806382698221088	8.20258786782179	8.122709934550894	7.831127366576942	9.394578221055164	8.442042455798937	2.765811652248132	10.60838158528962	5.939570388762182	9.399003693733189	8.982983126307788	8.16263103601212	8.434433361395014	0.0	7.968032916641295
Psen2	0.0	0.0	0.0	0.0	9.214269758772396	8.303730414526466	7.841936532873982	0.0	0.0	0.0	0.0	0.0	0.0	0.0	7.62972513868385	0.0	0.0	5.785769876446761	0.0	0.0	0.0	7.731471723840976	0.0	7.121014838260071	8.661694505359595	0.0	0.0	4.981618843882843	0.0	0.0	0.0	0.0	0.0	8.396096693431609	6.366849497330441	0.0	0.0	0.0	0.0	0.0	0.0	0.0	0.0	5.345333041160756	0.0	0.0	0.0	0.0	0.0
Acaa1b	0.0	0.0	0.0	0.0	0.0	0.0	0.0	0.0	0.0	0.0	0.0	0.0	0.0	0.0	0.0	0.0	0.0	0.0	0.0	0.0	0.0	0.0	0.0	0.0	0.0	0.0	0.0	0.0	0.0	0.0	0.0	0.0	0.0	0.0	0.0	0.0	0.0	0.0	0.0	0.0	0.0	0.0	0.0	0.0	0.0	0.0	0.0	0.0	0.0
Plcd1	0.0	0.0	0.0	0.0	0.0	0.0	0.0	0.0	0.0	0.0	0.0	0.0	0.0	0.0	0.0	0.0	0.0	0.0	0.0	0.0	0.0	0.0	0.0	0.0	0.0	0.0	0.0	0.0	0.0	0.0	0.0	0.0	0.0	0.0	0.0	0.0	0.0	0.0	0.0	0.0	0.0	0.0	0.0	4.022511742186916	0.0	0.0	0.0	0.0	0.0
Fads1	3.72165638182928	0.0	0.0	0.0	0.0	0.0	0.0	6.789502291532027	0.0	0.0	0.0	0.0	0.0	7.292226418319449	0.0	0.0	0.0	8.530839046453696	0.0	0.0	0.0	0.0	0.0	0.0	0.0	7.379431683262768	0.0	0.0	0.0	0.0	0.0	0.0	0.0	0.0	0.0	7.734984901903484	0.0	0.0	0.0	0.0	0.0	0.0	0.0	0.0	0.0	0.0	0.0	0.0	0.0
Lmbr1	0.0	0.0	0.0	0.0	0.0	0.0	0.0	0.0	0.0	0.0	0.0	0.0	0.0	0.0	0.0	0.0	0.0	0.0	0.0	0.0	0.0	0.0	0.0	0.0	0.0	0.0	0.0	0.0	0.0	0.0	0.0	0.0	0.0	0.0	0.0	0.0	0.0	0.0	0.0	0.0	0.0	0.0	0.0	0.0	0.0	0.0	6.670763301026683	0.0	0.0
Cars	0.0	0.0	0.0	0.0	0.0	3.0874182883042995	0.0	0.0	7.986044491213695	0.0	0.0	6.393239751042721	6.967373827873845	3.2708582679126854	5.46054715749952	0.0	0.0	0.0	1.738712303197082	0.0	6.445740378713989	0.0	0.0	7.995423383121178	8.094051580593634	0.0	8.550447536233419	7.848382537149233	0.0	0.0	0.0	9.490663136667257	0.0	6.972705758957541	0.0	0.0	6.292770354927457	7.5568260647605445	5.061263797098951	8.512234233717523	8.156153676292922	0.0	11.004035892474025	0.0	2.451275510667002	8.576409298852273	0.0	0.0	0.0
Apip	8.550385961452458	9.500258802032116	0.0	8.478315599106141	0.0	0.0	0.0	0.0	0.0	0.0	0.0	8.023075690390662	0.0	0.0	0.0	9.566545121978558	0.0	0.0	0.0	0.0	0.0	0.0	0.0	0.0	0.0	0.0	0.0	0.0	0.0	0.0	0.0	0.0	0.0	0.0	0.0	0.0	0.0	0.0	3.185396382515147	0.0	0.0	6.337541684859691	0.0	0.0	0.0	7.30003788335428	0.0	0.0	0.0
Pdhx	5.750461127921178	5.764244077225117	0.0	0.0	0.0	0.0	0.0	0.0	0.0	0.0	0.0	0.0	0.0	0.0	0.0	0.0	0.0	0.0	0.0	0.0	0.0	7.025291799221816	0.0	0.0	0.0	0.0	0.0	0.0	0.0	0.0	0.0	0.0	0.0	5.282517140760186	0.0	0.0	2.4732426501674385	4.934157119940727	0.0	0.0	0.0	6.239279703931644	0.0	0.0	0.0	0.0	0.0	5.87104199509735	0.0
Vac14	6.289461266760171	0.0	0.0	0.0	0.0	0.0	8.08670773467189	6.687374519314638	0.0	0.0	0.0	0.0	0.0	0.0	0.0	0.0	0.0	0.0	0.0	0.0	0.0	0.0	0.0	0.0	0.0	5.188464396201707	0.0	4.135225072707289	0.0	0.0	0.0	0.0	0.0	0.0	0.0	0.0	0.0	0.0	0.0	0.0	5.162203258038862	0.0	0.0	0.0	0.0	4.839639144161071	0.0	0.0	0.0
Akt1s1	0.0	0.0	0.0	0.0	0.0	0.0	0.0	0.0	0.0	0.0	0.0	0.0	0.0	0.0	0.0	0.0	0.0	0.0	0.0	0.0	0.0	0.0	0.0	0.0	0.0	0.0	0.0	0.0	0.0	0.0	0.0	0.0	0.0	0.0	0.0	0.0	7.620402428631985	0.0	0.0	0.0	0.0	0.0	0.0	0.0	0.0	0.0	0.0	0.0	0.0
Tbrg1	6.7369991800542515	0.0	0.0	0.0	9.290959409300461	0.0	0.0	9.019235607147994	0.0	0.0	6.191993284027227	0.0	7.2345967672614355	0.0	6.620481091922531	7.507936234926833	6.911660504648452	8.821465384873788	0.0	0.0	9.328580141018875	0.0	7.391448743008549	6.02600902673165	9.019990445849343	8.766375363111345	7.374741189695608	2.6086073766791946	0.0	0.0	0.0	6.773208748724266	9.497797541609025	6.540654954601793	7.69726692876006	7.987648834691509	2.4732426501674385	6.227489998073445	0.0	0.0	0.0	0.0	0.0	5.547044546122979	6.567558779595627	6.761074506247017	0.0	6.585644376204432	0.0
Adssl1	6.893140645281741	0.0	0.0	0.0	0.0	0.0	0.0	0.0	0.0	0.0	0.0	0.0	0.0	0.0	0.0	0.0	0.0	0.0	0.0	0.0	0.0	2.297802761695842	0.0	0.0	8.63006480826888	0.0	0.0	0.0	0.0	0.0	0.0	0.0	0.0	0.0	0.0	0.0	0.0	6.707405265545933	0.0	0.0	0.0	0.0	0.0	0.0	0.0	0.0	0.0	0.0	0.0
Brf1	0.0	0.0	0.0	0.0	0.0	0.0	0.0	0.0	0.0	0.0	0.0	0.0	0.0	0.0	0.0	0.0	0.0	0.0	6.526029515170025	0.0	0.0	0.0	6.810776179149163	0.0	0.0	0.0	0.0	0.0	0.0	0.0	0.0	0.0	0.0	0.0	8.11999176715265	0.0	0.0	7.012870258875595	0.0	0.0	0.0	0.0	0.0	0.0	0.0	4.03139712503886	5.72978163402264	0.0	0.0
Odc1	0.0	0.0	0.0	0.0	0.0	0.0	7.270316224558271	0.0	0.0	0.0	9.43407807515392	0.0	8.214420669738336	10.119989103299156	7.0969465349398835	10.26669457934445	8.287580777447413	6.839149185517966	9.848504615327359	0.0	8.528929652177386	6.5700074082533915	8.468209976470106	11.085282189179003	7.1447966648131915	9.803406330202657	10.664591804757206	8.911675287011459	0.0	10.49766581885882	9.443894403536639	8.045537072048907	9.180113894645652	8.419112328718864	10.633104584504906	7.841416315864324	10.998064472388684	8.889224472975366	10.294667158132992	7.254721027533778	8.749187602895782	6.516013629421045	0.0	8.407633137078877	8.485907898246126	8.709342318364401	8.065284942388917	7.309023735249527	5.593894418886978
Thg1l	0.0	0.0	0.0	0.0	0.0	0.0	0.0	0.0	0.0	0.0	0.0	0.0	0.0	0.0	0.0	0.0	0.0	0.0	0.0	0.0	0.0	0.0	0.0	0.0	0.0	0.0	0.0	0.0	0.0	0.0	0.0	0.0	0.0	0.0	0.0	0.0	0.0	5.149792386627173	0.0	0.0	0.0	0.0	0.0	0.0	0.0	7.459538580825127	0.0	0.0	0.0
Adam19	0.0	0.0	0.0	0.0	9.14512654365097	0.0	0.0	0.0	0.0	0.0	8.76041696385899	0.0	0.0	6.932283774528807	0.0	9.0795824516356	0.0	5.567729344199231	6.881035341424499	0.0	8.188933907332983	0.0	8.626688644554438	6.528425642036225	8.59772608687064	1.9838480440893587	8.24525364562423	0.0	0.0	7.815386132489457	9.472564882420336	7.471715974299797	9.305437507494858	8.396096693431609	2.686017239666505	7.734984901903484	7.196655747836674	8.608697318370847	8.801989330143728	7.481606890123064	8.896959103122974	7.1235234851541245	10.927838424835521	2.0180374078426837	5.771566836173945	7.733746836441738	6.305653699610341	6.098711077588815	7.180348818337978
Pabpc4	5.231808035320695	6.669236295822668	6.084609481109397	4.626975413469533	0.0	8.082098734236986	0.0	0.0	4.424643930364908	7.361068406150859	5.540493659554102	3.45502418766334	7.459973570563511	0.0	6.836018300457157	6.890709467371593	4.606463675181202	6.738191259963061	1.738712303197082	0.0	6.08280561866444	6.790228959150508	3.4162043071295476	7.501068874822574	0.0	4.2274948154693535	7.823068515540196	7.783085330037638	0.0	3.4074524536833417	0.0	6.852665963407447	7.6186372909050375	5.066289235564874	7.971691942065518	0.0	6.451296686854798	5.503303411867142	8.951048987948587	7.213178672900145	9.549531298992846	6.133832749415433	6.736815811485436	7.0461848209002165	4.5450398662093745	6.49252181955259	5.201517708057336	7.898531618994164	6.369758059135049
Zfp296	0.0	0.0	0.0	0.0	0.0	0.0	0.0	0.0	0.0	0.0	0.0	0.0	0.0	0.0	0.0	0.0	0.0	0.0	0.0	0.0	0.0	0.0	0.0	0.0	0.0	0.0	0.0	6.251954057114811	0.0	0.0	0.0	0.0	0.0	0.0	0.0	0.0	0.0	0.0	0.0	7.737446233687171	0.0	0.0	0.0	2.0180374078426837	0.0	0.0	5.815644437318829	0.0	0.0
Sugp1	5.637215406372367	0.0	0.0	0.0	0.0	4.954147445792394	0.0	0.0	0.0	0.0	0.0	0.0	0.0	0.0	0.0	0.0	0.0	0.0	0.0	0.0	0.0	0.0	6.102806743579816	0.0	0.0	0.0	0.0	0.0	0.0	0.0	0.0	0.0	0.0	0.0	8.304921415428852	4.670513407057442	0.0	6.227489998073445	0.0	0.0	0.0	0.0	0.0	6.271614409314357	6.3476992102351035	0.0	5.323777649428415	0.0	0.0
Zfp790	0.0	0.0	0.0	0.0	0.0	0.0	0.0	0.0	0.0	0.0	0.0	0.0	0.0	0.0	0.0	7.991096677747407	0.0	0.0	0.0	0.0	0.0	0.0	0.0	0.0	0.0	0.0	2.7001858342793037	0.0	0.0	0.0	7.6948198349178485	0.0	0.0	0.0	0.0	0.0	0.0	0.0	0.0	0.0	0.0	0.0	0.0	0.0	0.0	0.0	0.0	0.0	0.0
Fuz	0.0	0.0	5.227747570721835	0.0	0.0	0.0	0.0	0.0	0.0	0.0	0.0	0.0	0.0	0.0	0.0	0.0	1.8462308461785821	0.0	0.0	0.0	0.0	0.0	0.0	0.0	0.0	0.0	0.0	0.0	0.0	0.0	0.0	0.0	0.0	0.0	0.0	0.0	0.0	0.0	0.0	0.0	0.0	0.0	0.0	0.0	0.0	0.0	0.0	0.0	0.0
Pgam1	6.212483064617999	0.0	0.0	0.0	0.0	0.0	0.0	7.098908200947924	0.0	2.50298678733202	8.119218774503807	9.434642703071876	9.082451081939885	8.140556794122713	6.89211606211818	7.902918845453893	0.0	6.428305728626357	6.991159712401537	0.0	7.69908782801275	6.738244237285238	6.152708784874061	8.487193469695026	3.290144002206832	8.282273161716102	8.079185843817088	7.941100636996809	0.0	7.835760023089967	7.306194556492471	7.786969557611716	3.0909465426771403	8.650659121671435	0.0	0.0	6.524472684427057	0.0	0.0	7.677612888332825	8.322251723399951	0.0	0.0	8.859998380468701	9.10508684600409	8.178007514436601	8.379101776871627	7.6695706504748955	9.256386624111826
Evi5	6.498448069195387	2.79242398833884	0.0	0.0	8.238989781602147	0.0	0.0	0.0	0.0	0.0	0.0	0.0	0.0	0.0	0.0	0.0	0.0	0.0	0.0	0.0	0.0	0.0	0.0	0.0	0.0	0.0	0.0	0.0	0.0	0.0	0.0	0.0	0.0	4.108718703866705	0.0	0.0	0.0	0.0	9.495127707416431	0.0	0.0	0.0	4.008420207807153	0.0	0.0	0.0	0.0	0.0	0.0
Snapc2	0.0	0.0	8.16339132511777	2.792292277041958	0.0	0.0	0.0	0.0	0.0	0.0	0.0	0.0	0.0	0.0	0.0	0.0	0.0	0.0	0.0	0.0	0.0	0.0	0.0	0.0	0.0	0.0	0.0	6.016570566088249	0.0	0.0	0.0	5.9029178388666015	0.0	0.0	0.0	0.0	0.0	0.0	0.0	0.0	4.597246371745822	0.0	0.0	5.7239820313579965	0.0	0.0	0.0	0.0	0.0
Git1	0.0	0.0	0.0	0.0	0.0	0.0	8.051649332425884	5.850532985101019	2.141643084824773	0.0	0.0	0.0	0.0	0.0	0.0	7.356813552553543	0.0	0.0	5.428701440227929	0.0	0.0	0.0	0.0	0.0	0.0	0.0	2.7001858342793037	6.1259502166360855	0.0	0.0	0.0	0.0	0.0	0.0	0.0	0.0	0.0	0.0	0.0	0.0	0.0	0.0	0.0	0.0	0.0	0.0	0.0	6.426945795773421	0.0
Gltp	7.935765488758751	0.0	0.0	0.0	0.0	7.558370487700249	0.0	0.0	8.235117184167082	3.36976732326229	0.0	6.914054462282395	0.0	0.0	7.3381694015370735	0.0	0.0	0.0	0.0	0.0	0.0	5.328076430982353	1.7735002640214386	0.0	0.0	0.0	0.0	0.0	0.0	0.0	7.8558322046702305	0.0	0.0	0.0	8.854881559703205	0.0	0.0	0.0	0.0	0.0	6.870686588075094	0.0	0.0	6.75169600244224	0.0	0.0	0.0	0.0	0.0
Bnip2	6.212483064617999	0.0	0.0	0.0	6.139342726589205	0.0	8.65245598611429	5.278018030232392	6.784040386817226	0.0	0.0	0.0	6.150284492408309	7.5470670016434775	0.0	4.467197999503345	0.0	5.785769876446761	0.0	0.0	0.0	5.8032054517703315	0.0	6.839473200083078	0.0	0.0	0.0	5.294385450131387	0.0	2.071617759585059	7.101145415799462	0.0	3.0909465426771403	7.304746358309548	5.641490967582528	6.367267872061115	5.540059749756975	6.023998185131302	0.0	4.970093844413912	6.551837199909327	0.0	0.0	0.0	0.0	8.099431918943806	5.973410291107022	0.0	5.145621028240316
Ccnt1	0.0	0.0	8.75684759932738	0.0	2.493814782172175	0.0	0.0	0.0	0.0	3.907441889594227	0.0	0.0	8.050886378205607	7.874117517433779	0.0	0.0	0.0	5.716687494220705	3.6652628750078207	0.0	4.6262304404407395	6.509266915434976	0.0	0.0	0.0	3.302523934003746	0.0	1.8276455921604884	0.0	0.0	0.0	0.0	0.0	0.0	0.0	0.0	0.0	0.0	3.185396382515147	0.0	0.0	8.701571987376433	10.046518247903638	0.0	7.256876680158065	2.836087478403037	0.0	0.0	0.0
Brms1l	0.0	0.0	0.0	0.0	0.0	6.507744701638496	0.0	0.0	0.0	0.0	0.0	0.0	0.0	0.0	0.0	0.0	0.0	0.0	6.244047697432839	0.0	0.0	0.0	0.0	0.0	0.0	0.0	0.0	0.0	0.0	0.0	0.0	0.0	0.0	0.0	0.0	0.0	0.0	0.0	0.0	0.0	0.0	0.0	0.0	0.0	0.0	0.0	0.0	0.0	0.0
Med15	0.0	0.0	0.0	0.0	0.0	8.465516054207685	0.0	0.0	0.0	0.0	0.0	0.0	0.0	0.0	0.0	0.0	0.0	0.0	5.893223572988513	0.0	0.0	0.0	0.0	0.0	0.0	0.0	0.0	0.0	0.0	0.0	0.0	7.367359690350284	0.0	0.0	0.0	0.0	0.0	0.0	0.0	0.0	0.0	0.0	0.0	0.0	0.0	6.801346967785761	2.0889136727731565	0.0	0.0
Dhdds	5.9533344171298115	0.0	0.0	0.0	0.0	0.0	0.0	0.0	0.0	0.0	2.261607131876178	8.228786897590158	0.0	2.413079931483054	6.653314676335001	0.0	0.0	5.213823857473282	5.6463009907074815	0.0	0.0	0.0	7.117622144636449	6.987100997829951	0.0	0.0	0.0	0.0	0.0	0.0	0.0	0.0	0.0	0.0	0.0	0.0	0.0	0.0	0.0	6.714723822105187	0.0	0.0	4.008420207807153	0.0	6.424769083518754	0.0	5.067929549101504	0.0	0.0
Crybg2	0.0	0.0	0.0	0.0	0.0	0.0	0.0	0.0	0.0	0.0	7.9301236712583725	6.554898314066087	0.0	0.0	0.0	0.0	0.0	0.0	0.0	0.0	0.0	0.0	0.0	0.0	0.0	0.0	0.0	0.0	0.0	0.0	0.0	0.0	0.0	0.0	0.0	0.0	0.0	0.0	0.0	0.0	0.0	0.0	0.0	0.0	0.0	0.0	0.0	7.140235518074096	0.0
Ubxn11	6.842947992434699	0.0	0.0	0.0	0.0	0.0	0.0	0.0	0.0	0.0	0.0	6.002721117584823	0.0	0.0	0.0	0.0	0.0	0.0	8.438504893069068	0.0	2.4082883131609267	0.0	0.0	0.0	0.0	0.0	0.0	6.454266240054214	0.0	7.4950583618990665	2.168246758639406	0.0	6.2518232019422	0.0	0.0	0.0	0.0	0.0	0.0	0.0	2.765811652248132	0.0	10.65823041495289	0.0	6.1799868123875425	0.0	0.0	0.0	0.0
Tjap1	0.0	0.0	0.0	0.0	0.0	0.0	0.0	0.0	0.0	0.0	0.0	0.0	0.0	0.0	2.962520833828142	0.0	0.0	6.033118443215005	0.0	0.0	0.0	3.6725667247626452	0.0	0.0	0.0	0.0	0.0	5.246742967409612	0.0	0.0	0.0	8.111634133584488	0.0	0.0	0.0	0.0	0.0	0.0	0.0	0.0	0.0	0.0	0.0	0.0	0.0	0.0	0.0	0.0	0.0
Rpl15	7.423715299954261	6.048916446673119	8.928653334176648	7.895374315542781	9.82076529877059	7.438741650169012	7.5964684386883485	9.606772437023936	8.78539023946111	9.083625610125157	7.604056021978835	8.42282722827028	9.099293955500823	8.745788766525244	7.9925096484372515	8.167978139638775	6.8802179042400535	8.924622594784799	8.31688124406659	0.0	9.328580141018875	7.704632754227378	8.26767942724907	8.60159780025596	7.313588471718697	8.153424522729116	7.554290398485539	8.876889791438684	0.0	8.671910317420268	9.633562735701553	9.07629394807646	4.0037011537088425	9.568795459353783	9.410277461564437	7.125588713968061	8.876360972311112	9.058811363094907	8.82792681787027	8.028387049426792	9.123928185108277	8.504142122163598	0.0	8.531729358341902	9.754078873660145	9.16011146306736	8.636703228955586	9.595945642244843	9.64136159083109
Tmem167	8.050789395485022	2.79242398833884	0.0	10.585121798491441	3.8970430019174156	8.197166371709239	0.0	0.0	0.0	9.938699388305873	8.513113089980322	0.0	4.7259681730278835	8.02550554512006	9.095008642143059	9.749592677148543	9.46026432956579	9.77385216979544	8.712146946460521	0.0	9.712512961184018	8.994977942836245	8.428247284718871	9.941351020296894	3.290144002206832	2.788880710928014	6.720801983705507	9.111090306572626	0.0	8.986312188586737	7.8558322046702305	8.045537072048907	0.0	8.83309576190553	7.907822817262874	9.862198254427756	6.524472684427057	9.347826040505652	0.0	7.737446233687171	0.0	0.0	0.0	8.751864426251379	8.11934390912939	8.952261056811514	6.575524232831944	8.777120512842307	8.60782717130626
Mplkip	6.941645602709343	9.093732872953622	0.0	0.0	0.0	7.721048934573968	0.0	7.757990646959949	0.0	7.041332521265902	7.424472137228872	5.230496489244942	0.0	7.763578068922189	7.023500507291567	7.434352757280547	7.686865130344147	0.0	1.738712303197082	0.0	7.920488117376277	6.379529939077867	7.452491216459129	0.0	0.0	7.3004875766618476	0.0	4.656550485999721	0.0	0.0	0.0	0.0	0.0	0.0	7.65898064180645	7.4284740690472075	7.005414956866911	0.0	0.0	0.0	7.246350485052439	6.674818006635844	0.0	6.978004457957073	8.11934390912939	0.0	0.0	0.0	0.0
Kif11	7.784416926069438	0.0	0.0	0.0	0.0	0.0	0.0	0.0	0.0	0.0	0.0	0.0	2.064545066745755	0.0	0.0	0.0	0.0	0.0	0.0	0.0	0.0	0.0	0.0	0.0	0.0	0.0	0.0	0.0	0.0	0.0	0.0	0.0	0.0	0.0	0.0	0.0	0.0	2.5677232318554255	0.0	0.0	0.0	0.0	0.0	0.0	0.0	0.0	0.0	0.0	0.0
Rpa3	4.10909241479802	0.0	0.0	7.999288164160417	0.0	0.0	0.0	0.0	7.103347890585243	0.0	0.0	0.0	6.2741217072950874	6.0420209682136505	0.0	0.0	0.0	0.0	5.577351196697602	0.0	0.0	0.0	7.327708927399586	5.151777103902096	7.052366750146067	0.0	0.0	0.0	0.0	7.2438228552263375	6.862046583315429	7.724973438295997	0.0	6.772793817957072	0.0	0.0	0.0	6.83744884234363	0.0	4.75535252250914	0.0	7.22969948641957	0.0	0.0	6.497929774317567	0.0	0.0	5.742143161359509	5.985215563575803
Mlkl	0.0	0.0	8.964205031956716	0.0	0.0	0.0	0.0	0.0	0.0	0.0	0.0	0.0	0.0	0.0	0.0	0.0	8.780230326731536	0.0	0.0	0.0	0.0	0.0	0.0	8.190847069471005	0.0	0.0	0.0	0.0	0.0	0.0	0.0	0.0	5.745340859219899	0.0	0.0	0.0	0.0	0.0	0.0	0.0	0.0	0.0	0.0	0.0	0.0	0.0	8.434433361395014	6.9195465953894875	0.0
Tnpo3	6.7369991800542515	0.0	0.0	0.0	0.0	0.0	8.29591199546859	0.0	2.141643084824773	7.47901993317409	0.0	3.45502418766334	7.677461108030552	0.0	0.0	0.0	7.573484300627784	3.5005200966774517	0.0	0.0	0.0	0.0	0.0	3.442469111919821	0.0	0.0	0.0	1.8276455921604884	0.0	7.545408643603646	0.0	0.0	8.913832447991878	0.0	0.0	6.367267872061115	7.283539955739479	0.0	9.107474385691624	8.121151054700196	0.0	0.0	0.0	7.318469247076341	0.0	4.9865949569057735	6.473550802071038	4.954863139464385	4.185811668576578
Ttll5	0.0	0.0	0.0	0.0	0.0	0.0	0.0	0.0	0.0	0.0	0.0	0.0	0.0	0.0	0.0	0.0	0.0	0.0	0.0	0.0	0.0	0.0	0.0	0.0	0.0	0.0	0.0	0.0	0.0	0.0	0.0	0.0	0.0	0.0	0.0	0.0	0.0	0.0	0.0	0.0	0.0	0.0	0.0	0.0	0.0	0.0	0.0	0.0	0.0
Zfp715	0.0	0.0	0.0	0.0	0.0	3.0874182883042995	0.0	6.9302981285414775	2.968143540030575	0.0	0.0	0.0	0.0	0.0	0.0	0.0	0.0	0.0	0.0	0.0	6.409638814251757	0.0	0.0	0.0	0.0	0.0	0.0	0.0	0.0	0.0	0.0	0.0	0.0	0.0	0.0	0.0	0.0	0.0	0.0	0.0	0.0	0.0	0.0	0.0	0.0	0.0	0.0	0.0	0.0
Rps5	9.451297812136943	11.4166787523423	11.112208097198316	10.99853193629807	10.020583363988273	12.002588756821838	9.691091628164328	10.670849698805755	10.451400397240317	10.012283258973975	9.897253538669533	11.041140507787084	10.256538795840934	10.404151430479933	10.70781855780789	9.769677054210554	10.281107496763056	9.4671336807537	10.78603719845402	0.0	8.145692259267934	7.336287052718685	10.482329132810639	10.875778948180617	9.706149529648737	10.619585831816448	10.24822080224931	11.105798077370828	0.0	10.986456956915424	11.225759525103587	11.397739061368373	11.329251478794376	11.027017684972494	10.426413628072705	7.678672225065715	11.1092814151749	10.009975099082762	9.813413850499284	10.393157733281821	10.351263575904241	10.214814687549802	8.008944842623412	10.956202679552439	11.680026145606377	11.268269874821108	10.771940262563874	11.720719293699712	10.331810630959211
Podnl1	0.0	0.0	0.0	0.0	0.0	0.0	0.0	0.0	0.0	0.0	0.0	6.21115382397735	0.0	0.0	2.962520833828142	0.0	0.0	0.0	0.0	0.0	0.0	3.6725667247626452	0.0	0.0	0.0	0.0	0.0	0.0	0.0	0.0	0.0	0.0	0.0	0.0	0.0	0.0	0.0	0.0	0.0	0.0	0.0	0.0	0.0	0.0	0.0	0.0	0.0	0.0	0.0
Adgrl1	0.0	0.0	0.0	7.859003800533271	0.0	0.0	0.0	0.0	0.0	0.0	0.0	0.0	0.0	0.0	0.0	0.0	0.0	0.0	0.0	0.0	0.0	0.0	0.0	0.0	0.0	0.0	0.0	5.3405047883120815	0.0	0.0	0.0	0.0	0.0	0.0	0.0	0.0	0.0	0.0	0.0	0.0	6.870686588075094	0.0	0.0	0.0	0.0	0.0	0.0	0.0	0.0
Gfod2	0.0	0.0	0.0	0.0	7.998849638966645	0.0	0.0	0.0	0.0	0.0	0.0	0.0	0.0	0.0	0.0	0.0	1.8462308461785821	0.0	0.0	0.0	4.494556837070789	0.0	0.0	0.0	0.0	0.0	0.0	0.0	0.0	0.0	0.0	0.0	0.0	4.502697443997425	0.0	0.0	0.0	0.0	0.0	0.0	0.0	0.0	0.0	0.0	0.0	0.0	0.0	0.0	0.0
Atp6v0d1	3.1903614017019724	5.91359033923578	0.0	0.0	0.0	8.082098734236986	3.812845437153342	0.0	4.987038323072672	2.50298678733202	9.212033214380742	4.138383940791478	0.0	4.967293626548489	0.0	7.030440577303887	6.8802179042400535	0.0	0.0	0.0	0.0	2.297802761695842	0.0	6.566488449881873	3.290144002206832	4.438843017722374	0.0	1.8276455921604884	0.0	3.4074524536833417	0.0	5.13185166499489	0.0	0.0	0.0	5.071318104394483	0.0	0.0	0.0	0.0	7.968414098601196	0.0	0.0	0.0	0.0	4.9865949569057735	0.0	1.8078471352128256	2.4059452486435475
Ptprs	0.0	0.0	0.0	0.0	0.0	0.0	0.0	0.0	0.0	0.0	0.0	0.0	0.0	0.0	0.0	6.815417656953937	0.0	0.0	3.6652628750078207	0.0	0.0	0.0	0.0	0.0	0.0	0.0	0.0	0.0	0.0	0.0	0.0	0.0	0.0	0.0	7.309476100489398	6.503181815526602	2.4732426501674385	0.0	0.0	0.0	0.0	0.0	0.0	5.110762733388037	4.5450398662093745	0.0	6.760102650219978	3.7555255240092116	0.0
Slc41a1	0.0	0.0	0.0	0.0	0.0	0.0	0.0	0.0	0.0	0.0	0.0	0.0	0.0	0.0	0.0	0.0	0.0	0.0	3.6652628750078207	0.0	0.0	0.0	0.0	0.0	0.0	0.0	0.0	0.0	0.0	0.0	0.0	0.0	8.438564394066267	4.811841138438303	0.0	0.0	0.0	0.0	3.185396382515147	0.0	0.0	0.0	0.0	0.0	0.0	0.0	5.815644437318829	0.0	0.0
Nelfb	5.750461127921178	0.0	0.0	0.0	6.04126822134155	3.0874182883042995	9.436355999242751	5.534842087747407	2.141643084824773	0.0	0.0	0.0	6.8920480212200825	6.220015028928152	0.0	0.0	7.406959445421363	0.0	0.0	0.0	0.0	6.379529939077867	0.0	1.7940440651373777	0.0	7.273182826581195	0.0	0.0	0.0	5.70755913760423	0.0	0.0	0.0	0.0	0.0	0.0	0.0	4.68052987452671	0.0	0.0	0.0	0.0	0.0	0.0	2.451275510667002	0.0	6.473550802071038	0.0	0.0
Tmem175	0.0	0.0	7.007336695981541	10.916848636451508	0.0	0.0	0.0	7.511312241249897	2.141643084824773	0.0	0.0	0.0	0.0	0.0	0.0	0.0	0.0	0.0	0.0	0.0	0.0	2.297802761695842	0.0	0.0	0.0	0.0	0.0	0.0	0.0	0.0	0.0	0.0	0.0	0.0	0.0	0.0	0.0	0.0	0.0	0.0	0.0	0.0	0.0	0.0	0.0	0.0	5.323777649428415	0.0	0.0
Tango2	0.0	0.0	0.0	0.0	0.0	0.0	0.0	0.0	2.141643084824773	0.0	0.0	0.0	0.0	0.0	0.0	0.0	0.0	0.0	0.0	0.0	0.0	0.0	0.0	0.0	0.0	0.0	0.0	0.0	0.0	0.0	0.0	0.0	0.0	0.0	0.0	0.0	0.0	0.0	4.103839157258589	0.0	6.459752572831567	0.0	0.0	0.0	5.990181533387861	0.0	0.0	0.0	0.0
Ndufs2	6.680956548324235	0.0	9.387277286082353	9.227993412725494	3.3597049317123577	0.0	0.0	0.0	0.0	0.0	2.261607131876178	7.669955617580777	8.167276853114151	2.413079931483054	6.998163418463205	0.0	0.0	7.398008716250003	7.211931176057232	0.0	0.0	0.0	7.452491216459129	7.596135935686782	8.722946608371256	8.7761339980196	0.0	7.301942019990805	0.0	6.780331672261155	2.168246758639406	0.0	0.0	5.470521483880626	5.287154844724642	0.0	0.0	6.9567334994561865	0.0	7.707839724676794	0.0	0.0	0.0	7.638588510945985	7.416348092525442	7.533129277888402	0.0	0.0	6.331755337411984
Atraid	7.810770153923856	0.0	0.0	8.187042683164307	0.0	0.0	0.0	0.0	0.0	0.0	0.0	0.0	0.0	7.292226418319449	0.0	0.0	0.0	5.401601506768747	1.738712303197082	0.0	0.0	8.767509916803215	6.05111658292426	0.0	0.0	0.0	0.0	0.0	0.0	7.21300286775752	7.811632690374681	7.993897898392827	0.0	0.0	0.0	0.0	7.404779474646763	0.0	0.0	0.0	6.720052619897496	0.0	0.0	7.450126475358539	0.0	0.0	0.0	6.8586641078414745	0.0
Cad	0.0	0.0	6.937507953291559	0.0	2.493814782172175	0.0	0.0	0.0	0.0	0.0	0.0	0.0	0.0	0.0	0.0	7.577948079253448	0.0	0.0	7.017425721176603	0.0	0.0	0.0	0.0	7.356482848104221	0.0	0.0	0.0	3.11248659733475	0.0	0.0	0.0	7.724973438295997	0.0	0.0	0.0	5.860164934266094	0.0	0.0	0.0	0.0	0.0	0.0	0.0	5.232810044735882	6.872753017151309	6.676991512192663	6.181779890025651	6.977963507539493	0.0
Sh3bp5l	0.0	0.0	0.0	0.0	0.0	0.0	0.0	0.0	0.0	0.0	0.0	0.0	0.0	0.0	0.0	0.0	9.106605620368528	0.0	0.0	0.0	0.0	0.0	0.0	0.0	0.0	0.0	0.0	0.0	0.0	0.0	0.0	0.0	0.0	0.0	0.0	0.0	0.0	0.0	0.0	0.0	0.0	0.0	0.0	0.0	0.0	0.0	0.0	0.0	0.0
Atad1	3.1903614017019724	0.0	0.0	0.0	0.0	0.0	0.0	6.577462633730826	0.0	4.605428453124899	0.0	0.0	0.0	6.521178478335841	6.777650674158735	4.007628061482653	5.9840036557315655	0.0	5.172350415493904	0.0	1.6572835889069522	3.1430940016850766	0.0	7.539850619156281	6.154955559697361	0.0	6.720801983705507	6.650094706860619	0.0	6.159441705300587	3.9048764698479976	7.067734495989946	0.0	0.0	0.0	0.0	5.6747417589035285	0.0	8.067176995278798	6.883121860395265	0.0	8.58638351574196	0.0	6.483161229337554	5.990181533387861	7.120685748439184	5.067929549101504	6.384385093714306	0.0
Pten	0.0	0.0	0.0	0.0	7.890357554347339	0.0	7.841936532873982	0.0	2.968143540030575	0.0	0.0	0.0	4.889823195962436	0.0	0.0	0.0	0.0	0.0	0.0	0.0	0.0	3.6725667247626452	6.9300419908017	0.0	0.0	0.0	0.0	4.5027998439460815	0.0	0.0	0.0	0.0	0.0	0.0	0.0	0.0	0.0	0.0	10.358343123783532	0.0	0.0	0.0	4.962887321276999	4.022511742186916	0.0	6.540897237271793	2.908534761144562	0.0	1.655312195624614
Pea15a	0.0	0.0	0.0	0.0	0.0	0.0	5.900630600078208	0.0	0.0	0.0	0.0	0.0	6.2135314254490845	0.0	0.0	2.0061056723646464	7.996436133363768	0.0	4.300048457698783	0.0	7.868241230224112	5.8032054517703315	5.625752237454218	0.0	0.0	0.0	8.16460792288775	0.0	0.0	0.0	6.862046583315429	7.283819569587254	0.0	0.0	0.0	7.125588713968061	0.0	0.0	0.0	0.0	5.567132948666586	0.0	0.0	0.0	0.0	0.0	0.0	0.0	5.9354026293294755
Timm23	0.0	5.192492834198518	3.7178013807121912	0.0	4.8477926274241225	5.523512560316543	0.0	4.565629896581528	0.0	0.0	0.0	5.230496489244942	5.036951851383437	4.194119062693325	6.807129642155858	4.007628061482653	4.606463675181202	5.310765612851513	4.860389696141472	0.0	6.2554577346959	4.614856997338233	5.625752237454218	5.852016121046779	4.214451018138455	6.044837231999987	4.832600493904621	5.70020291093167	0.0	5.179485385358831	6.346596554010404	7.283819569587254	0.0	5.470521483880626	5.641490967582528	3.1946244131707333	5.038714178878755	4.934157119940727	5.374523943557733	7.033902218619661	6.940488750013828	4.478894225903672	0.0	6.1529430628470205	6.424769083518754	4.491393323098247	6.363817673362797	5.524236031583644	5.985215563575803
Tnfaip8l2	7.784416926069438	0.0	0.0	0.0	0.0	0.0	9.401972798986607	0.0	2.141643084824773	0.0	0.0	0.0	0.0	0.0	8.549656169556558	0.0	0.0	6.963629649161261	7.658311123619569	0.0	0.0	6.738244237285238	6.646332535070782	0.0	7.6014452154002115	1.9838480440893587	0.0	6.916834210105995	0.0	0.0	0.0	0.0	0.0	0.0	0.0	0.0	0.0	0.0	0.0	0.0	0.0	6.88439528510469	0.0	0.0	0.0	0.0	0.0	0.0	0.0
Trnt1	6.289461266760171	0.0	0.0	0.0	0.0	0.0	0.0	0.0	7.272106655152663	6.6299413190523175	0.0	7.233587989479411	6.967373827873845	0.0	6.5524834136364545	0.0	0.0	5.6441300555327425	5.6463009907074815	0.0	0.0	0.0	6.714375259441371	0.0	7.7849780696847395	7.097521078907695	7.374741189695608	5.093579293404321	0.0	5.951120963741729	0.0	5.975712355266885	3.0909465426771403	0.0	0.0	6.847692966366429	0.0	0.0	0.0	0.0	0.0	6.337541684859691	0.0	6.1529430628470205	0.0	6.442467865754231	6.884523931858861	6.045072733046808	7.943043016218775
Ehmt2	0.0	0.0	0.0	7.433723782236494	0.0	0.0	2.091985959025512	0.0	7.90619926621931	0.0	0.0	0.0	6.332269552425186	0.0	1.7070605585346919	0.0	0.0	7.050412400121589	0.0	0.0	0.0	5.328076430982353	0.0	0.0	0.0	0.0	0.0	4.2362639775848185	0.0	0.0	0.0	0.0	6.511698879075256	0.0	0.0	0.0	0.0	0.0	8.801989330143728	6.044869706606547	0.0	0.0	0.0	0.0	0.0	0.0	0.0	0.0	6.442886095995515
Elof1	6.988572677664074	8.760682568723686	0.0	8.760528992380447	0.0	0.0	0.0	0.0	0.0	0.0	0.0	0.0	0.0	0.0	5.384363674933169	0.0	0.0	0.0	7.480913255602489	0.0	0.0	6.379529939077867	5.1236471451173555	6.407813461136973	0.0	0.0	0.0	4.58172238223687	0.0	0.0	0.0	0.0	9.542131189884275	7.445909652720115	7.770919903108924	7.2074767940517	7.620402428631985	8.455080048156107	0.0	7.080852751560389	6.870686588075094	6.817862466789487	4.008420207807153	5.547044546122979	0.0	6.9158288450088055	4.920697515954025	6.827231469196343	5.2306844817500515
Med16	3.1903614017019724	0.0	0.0	0.0	2.493814782172175	0.0	2.9120157257308468	0.0	2.968143540030575	0.0	0.0	0.0	6.2741217072950874	0.0	0.0	0.0	0.0	0.0	0.0	0.0	0.0	0.0	0.0	0.0	0.0	4.438843017722374	2.7001858342793037	1.1857312316655868	0.0	0.0	9.258764954434175	0.0	4.0037011537088425	0.0	0.0	0.0	4.5707375856469294	0.0	0.0	0.0	0.0	0.0	4.008420207807153	0.0	2.451275510667002	0.0	6.961883653322978	0.0	0.0
St3gal1	0.0	0.0	0.0	0.0	0.0	0.0	0.0	0.0	0.0	0.0	0.0	0.0	0.0	0.0	0.0	0.0	0.0	0.0	8.11275142257356	0.0	0.0	0.0	0.0	0.0	0.0	0.0	0.0	0.0	0.0	0.0	0.0	0.0	0.0	0.0	0.0	0.0	0.0	0.0	0.0	0.0	0.0	0.0	0.0	0.0	0.0	0.0	0.0	0.0	0.0
Tmem259	0.0	0.0	0.0	0.0	0.0	0.0	0.0	0.0	0.0	0.0	0.0	0.0	3.3990427479302845	0.0	1.7070605585346919	0.0	0.0	0.0	0.0	0.0	0.0	0.0	5.694749548230054	0.0	0.0	0.0	0.0	3.6407458158428327	0.0	5.518852615888767	2.168246758639406	0.0	0.0	0.0	4.113203037050467	0.0	0.0	0.0	0.0	0.0	0.0	0.0	0.0	0.0	0.0	0.0	0.0	0.0	0.0
Rnf170	4.880165674980173	0.0	0.0	0.0	0.0	0.0	0.0	0.0	0.0	0.0	0.0	0.0	0.0	0.0	0.0	0.0	0.0	0.0	4.739366774249978	0.0	0.0	0.0	0.0	0.0	0.0	0.0	0.0	0.0	0.0	0.0	0.0	0.0	0.0	0.0	0.0	0.0	0.0	0.0	9.020175002741455	0.0	0.0	0.0	0.0	0.0	5.648434820143693	5.647500734031399	0.0	0.0	0.0
Dedd	5.514317304416629	0.0	0.0	0.0	0.0	0.0	0.0	0.0	0.0	0.0	0.0	8.394621426697801	2.064545066745755	0.0	0.0	7.302704245164289	0.0	0.0	0.0	0.0	0.0	0.0	0.0	0.0	0.0	7.699625833598083	0.0	5.038684883524976	0.0	0.0	0.0	0.0	0.0	0.0	0.0	0.0	0.0	0.0	6.492932846351795	0.0	0.0	0.0	0.0	0.0	0.0	0.0	0.0	0.0	5.9354026293294755
Nit1	0.0	0.0	0.0	0.0	0.0	3.9999526624491493	0.0	9.802679729298855	0.0	2.50298678733202	0.0	6.700253983343167	0.0	0.0	0.0	0.0	0.0	0.0	0.0	0.0	0.0	0.0	0.0	0.0	0.0	0.0	0.0	0.0	0.0	0.0	0.0	0.0	0.0	0.0	0.0	6.627386708171169	0.0	0.0	0.0	0.0	0.0	0.0	0.0	0.0	8.230849565473456	5.647500734031399	0.0	0.0	0.0
Prdm15	0.0	0.0	0.0	0.0	0.0	0.0	0.0	0.0	0.0	0.0	0.0	2.1117487297679003	7.2345967672614355	2.413079931483054	1.7070605585346919	0.0	0.0	0.0	0.0	0.0	0.0	0.0	0.0	0.0	0.0	0.0	0.0	0.0	0.0	0.0	0.0	0.0	0.0	0.0	7.73456338459237	0.0	2.4732426501674385	0.0	0.0	0.0	0.0	0.0	0.0	0.0	0.0	0.0	0.0	0.0	0.0
Rnf168	6.561884464327573	0.0	0.0	0.0	0.0	0.0	0.0	0.0	0.0	0.0	0.0	0.0	0.0	0.0	0.0	0.0	0.0	0.0	0.0	0.0	0.0	0.0	0.0	0.0	0.0	0.0	0.0	0.0	0.0	0.0	0.0	0.0	0.0	0.0	0.0	0.0	0.0	0.0	3.185396382515147	0.0	0.0	0.0	0.0	6.978004457957073	2.451275510667002	0.0	0.0	0.0	0.0
Tctex1d2	0.0	0.0	0.0	0.0	0.0	0.0	0.0	0.0	0.0	0.0	8.268731677926844	5.925968043982756	2.064545066745755	0.0	9.997873985883334	0.0	8.323092071922526	0.0	0.0	0.0	0.0	0.0	0.0	0.0	0.0	0.0	0.0	0.0	0.0	0.0	0.0	0.0	0.0	0.0	0.0	0.0	0.0	0.0	0.0	0.0	0.0	0.0	0.0	8.531729358341902	0.0	0.0	0.0	0.0	0.0
Chp1	0.0	0.0	0.0	8.216090019974443	0.0	0.0	0.0	0.0	0.0	0.0	0.0	0.0	0.0	9.744107437038654	6.366989587371252	0.0	7.339199211075	4.04235382566562	6.488966715929697	0.0	0.0	0.0	0.0	0.0	0.0	0.0	0.0	0.0	0.0	0.0	0.0	7.545310117009849	9.613121250560429	0.0	0.0	7.678672225065715	0.0	0.0	0.0	0.0	0.0	0.0	0.0	0.0	0.0	0.0	0.0	3.7555255240092116	7.603568576231934
Tvp23b	4.414202547981586	0.0	0.0	0.0	0.0	0.0	0.0	0.0	0.0	0.0	0.0	0.0	5.6984498668269215	0.0	1.7070605585346919	6.417430662195	5.118639852628486	5.1098958522983375	0.0	0.0	6.2554577346959	0.0	6.102806743579816	0.0	0.0	1.9838480440893587	7.891484917350435	0.0	0.0	0.0	0.0	0.0	4.9580166982075955	4.108718703866705	0.0	0.0	6.114649607624971	0.0	7.197183538613745	0.0	0.0	5.89655528324399	0.0	3.722607772991856	0.0	0.0	6.623929521481278	0.0	6.8715396941948885
Dnajc7	0.0	0.0	0.0	0.0	7.265639168800753	0.0	0.0	4.314728972343728	0.0	8.11085431777241	0.0	0.0	4.7259681730278835	3.2708582679126854	4.256979971876594	2.0061056723646464	5.118639852628486	0.0	5.577351196697602	0.0	3.7996389838558398	7.336287052718685	3.955400741493401	0.0	4.773273515782149	4.933321005250604	3.5846874578540233	1.1857312316655868	0.0	7.952307279723806	6.074689492924627	2.846625377522831	0.0	4.108718703866705	0.0	0.0	0.0	0.0	5.061263797098951	0.0	3.6556507088789822	2.6609971000019246	0.0	0.0	3.848696279438984	0.0	0.0	0.0	3.262982387313835
Cacybp	8.469988642288554	0.0	0.0	2.792292277041958	0.0	0.0	2.091985959025512	8.4616772145916	2.141643084824773	8.58429874226886	7.359274356244408	9.772685923853997	7.485822449314659	8.608621273668101	8.363773995361377	0.0	7.650052771252374	7.330251041047726	8.148842384948578	0.0	0.0	8.767509916803215	9.883164801921083	10.184082209877507	0.0	8.076535040841927	5.8070602312647805	9.321179734789938	0.0	4.33781572538019	9.915216213350929	9.40099524750087	7.961033737647912	8.883612749687888	8.40084238567271	0.0	8.68215690271748	8.714046608772556	4.103839157258589	8.529261260798403	7.402908482661761	9.857200108853085	0.0	10.401192742939445	9.116747523373203	9.459682841379896	9.709685176471263	6.8894264869012805	9.72803257482707
Cluap1	4.880165674980173	0.0	0.0	0.0	0.0	0.0	0.0	0.0	0.0	0.0	0.0	0.0	0.0	0.0	0.0	0.0	0.0	0.0	0.0	0.0	0.0	0.0	0.0	0.0	0.0	0.0	0.0	3.6407458158428327	0.0	0.0	5.739349254789829	0.0	0.0	7.148257567150936	0.0	0.0	0.0	0.0	3.185396382515147	6.714723822105187	0.0	0.0	0.0	6.089734007797278	0.0	4.839639144161071	6.245045905347957	0.0	0.0
Zswim7	0.0	0.0	0.0	0.0	0.0	0.0	0.0	0.0	0.0	0.0	8.54277984206859	0.0	0.0	0.0	0.0	0.0	0.0	0.0	0.0	0.0	0.0	7.757820503838215	7.04019666133744	0.0	9.224442383454578	0.0	0.0	0.0	0.0	0.0	0.0	0.0	0.0	0.0	0.0	0.0	0.0	0.0	0.0	0.0	0.0	0.0	0.0	0.0	0.0	0.0	0.0	0.0	0.0
Pigl	2.3403338330830463	0.0	0.0	0.0	0.0	0.0	0.0	0.0	0.0	0.0	0.0	0.0	0.0	0.0	0.0	0.0	0.0	0.0	0.0	0.0	0.0	0.0	0.0	0.0	0.0	0.0	0.0	0.0	0.0	0.0	0.0	0.0	0.0	0.0	0.0	0.0	0.0	0.0	0.0	0.0	0.0	0.0	0.0	0.0	0.0	0.0	0.0	0.0	0.0
Ndufa2	10.608857337811038	8.157551858903762	8.16339132511777	10.35637754411625	2.493814782172175	9.874162495191296	9.757867569180206	8.522262485661075	10.604706368203273	2.50298678733202	10.663178533895316	6.832295830981455	10.195189527060734	9.265161229996094	10.511384329071047	7.302704245164289	6.942432425077773	10.040857319254556	8.982629293711472	0.0	7.66886188494751	7.068034743606719	8.355532907789577	9.360736803447585	9.203104729177916	9.209680973221088	8.440569981787363	9.607135411926011	0.0	7.6640945134540495	10.475095739453234	10.520401174732465	0.0	10.526053086229041	9.521151705622556	10.095166055384231	9.780885214048146	9.198491541361726	7.668359362192923	7.481606890123064	8.126511691631448	9.044791138441836	0.0	8.960589472114863	10.620298584808477	9.914545049981582	8.83478280477068	9.42800089497884	10.50828148394196
Pam16	7.078081795891748	0.0	8.223306911276119	10.168540982636262	0.0	0.0	0.0	7.540898196190943	0.0	0.0	7.995947977692385	0.0	0.0	8.118268859753295	7.416765379208635	7.7291959091320415	0.0	9.070187961933723	0.0	0.0	1.6572835889069522	2.297802761695842	7.472277938525218	9.212582668549562	9.403484157044328	3.68053456668336	9.61072513167759	8.175433676125904	0.0	8.683197995385004	7.742685806521939	8.65662256210601	8.499791666736089	8.348933721662416	6.847273138428206	7.940532573518423	8.876360972311112	8.034648878598729	0.0	7.615190283486444	2.765811652248132	7.942140353636379	0.0	8.623851605186161	8.095969984645349	6.952055985018599	8.065284942388917	7.65173731528308	7.980367394165652
Glis2	0.0	8.760682568723686	0.0	0.0	7.972481868693352	0.0	0.0	0.0	0.0	0.0	0.0	0.0	0.0	0.0	0.0	0.0	0.0	0.0	0.0	0.0	0.0	0.0	0.0	0.0	0.0	0.0	0.0	0.0	0.0	0.0	0.0	0.0	0.0	0.0	0.0	0.0	0.0	0.0	0.0	0.0	0.0	0.0	0.0	0.0	0.0	0.0	0.0	0.0	0.0
Cox6c	10.184082694964422	9.324667179028785	8.835741290677154	11.510383187095863	9.93441320159496	10.359150030133408	9.892745472313603	9.620693836291416	10.810612041171725	8.6528366563049	9.59140358277223	9.928354907517667	9.048163702031358	9.947419457615998	9.846382658484515	9.804165651367448	8.13609059784552	9.668044279942347	8.327417461887649	0.0	10.418833084572187	10.228370729130706	9.919652484289612	8.957215510266158	9.83658416600975	8.984090463797903	10.139890919738363	9.971912916842665	0.0	9.42996993642539	10.273968047436979	7.545310117009849	8.37462305690911	9.140609591715151	9.11739654811928	10.479978933647153	9.368880049799884	9.754098892779293	4.103839157258589	9.811053999828001	9.138851868378346	10.430554327930349	4.008420207807153	9.553398454550276	9.057478162224939	9.459682841379896	9.297088886297674	10.309596312397941	9.084218950204194
Ube2z	4.414202547981586	0.0	0.0	0.0	0.0	0.0	0.0	0.0	0.0	0.0	5.653584519300288	0.0	0.0	0.0	0.0	0.0	0.0	0.0	0.0	0.0	0.0	0.0	0.0	2.5694211785376657	8.386809850271943	7.5709932901022965	0.0	0.0	0.0	0.0	0.0	0.0	0.0	0.0	0.0	0.0	0.0	7.118987316818595	0.0	0.0	0.0	0.0	0.0	7.142769936741015	0.0	0.0	0.0	0.0	0.0
Tmem87b	0.0	0.0	0.0	0.0	0.0	0.0	9.702437801788424	8.073532968892325	2.141643084824773	2.50298678733202	0.0	0.0	0.0	0.0	0.0	0.0	0.0	4.04235382566562	0.0	0.0	0.0	0.0	0.0	0.0	0.0	0.0	0.0	0.0	0.0	0.0	0.0	0.0	0.0	0.0	0.0	0.0	0.0	0.0	0.0	7.334380646602943	0.0	0.0	0.0	0.0	0.0	0.0	0.0	0.0	0.0
Anapc1	4.665915064250073	0.0	0.0	0.0	0.0	0.0	0.0	0.0	5.503487434752848	0.0	0.0	7.783075621395829	0.0	0.0	7.562172090638918	6.1978485952902265	0.0	0.0	0.0	0.0	8.123575490990024	0.0	5.1236471451173555	0.0	0.0	0.0	0.0	3.485206936050611	0.0	0.0	0.0	0.0	0.0	0.0	0.0	0.0	0.0	0.0	0.0	7.033902218619661	8.065335581221916	0.0	11.201885206628484	0.0	0.0	0.0	0.0	0.0	0.0
Tsg101	6.941645602709343	7.703747800278775	2.8234833710171237	2.792292277041958	8.590625442725216	0.0	5.73372112955876	6.687374519314638	6.991723604450892	0.0	0.0	7.71627329229284	6.8920480212200825	0.0	0.0	0.0	7.825383908632412	7.306939027547562	0.0	0.0	0.0	0.0	7.567334705478906	6.603572801245563	0.0	6.861250884787729	2.7001858342793037	7.115584267518076	0.0	6.0932883114704115	0.0	6.293048185681266	0.0	5.066289235564874	0.0	6.847692966366429	0.0	6.487311886839315	0.0	0.0	7.300446307790262	7.1235234851541245	0.0	6.433110998927002	6.497929774317567	7.021890353284695	8.434433361395014	0.0	0.0
Hps5	0.0	0.0	0.0	0.0	0.0	0.0	0.0	0.0	0.0	0.0	0.0	0.0	0.0	0.0	0.0	0.0	6.675649920383973	0.0	0.0	0.0	0.0	0.0	0.0	0.0	0.0	0.0	0.0	0.0	0.0	0.0	0.0	0.0	0.0	0.0	0.0	0.0	0.0	0.0	0.0	0.0	0.0	0.0	0.0	0.0	0.0	0.0	0.0	0.0	0.0
Piezo1	0.0	0.0	0.0	0.0	0.0	0.0	0.0	0.0	0.0	0.0	0.0	0.0	5.941983998374568	5.319578694587702	0.0	0.0	7.966806482378741	0.0	4.860389696141472	0.0	0.0	3.1430940016850766	5.694749548230054	0.0	0.0	0.0	0.0	7.301942019990805	0.0	4.088980163746503	8.132275906475666	0.0	0.0	2.681998106764027	4.507247610376197	6.217205223496334	7.196655747836674	0.0	6.837419641807962	6.381298892816599	6.14191632346025	0.0	10.424715026386437	2.827950791303735	7.973058281774803	7.87252549268461	6.923722250191594	0.0	0.0
Rnf166	3.1903614017019724	8.87438611431177	8.910543463130047	0.0	8.590625442725216	5.266737358792451	2.091985959025512	5.1301403665527685	8.375154088702715	2.50298678733202	0.0	0.0	0.0	6.521178478335841	0.0	0.0	8.095595126673224	6.0888543946284575	0.0	0.0	0.0	6.790228959150508	5.9418248131552565	0.0	8.752624269803793	0.0	0.0	3.9090677061443833	0.0	0.0	0.0	7.420481193563597	0.0	0.0	0.0	8.20258786782179	7.653402653343437	0.0	0.0	0.0	0.0	0.0	0.0	0.0	7.077561582741471	6.9158288450088055	0.0	0.0	0.0
Ankrd52	0.0	0.0	0.0	0.0	0.0	0.0	0.0	0.0	0.0	0.0	0.0	0.0	0.0	0.0	0.0	0.0	0.0	0.0	0.0	0.0	0.0	0.0	0.0	0.0	0.0	0.0	0.0	0.0	0.0	0.0	0.0	0.0	0.0	0.0	0.0	0.0	0.0	0.0	0.0	0.0	0.0	0.0	0.0	2.827950791303735	0.0	0.0	0.0	0.0	0.0
Pkd2l2	0.0	0.0	0.0	0.0	0.0	0.0	0.0	0.0	0.0	0.0	0.0	0.0	0.0	0.0	0.0	0.0	0.0	0.0	0.0	0.0	0.0	0.0	0.0	0.0	0.0	0.0	0.0	0.0	0.0	0.0	0.0	0.0	0.0	0.0	0.0	0.0	0.0	0.0	0.0	0.0	0.0	0.0	0.0	0.0	0.0	0.0	0.0	0.0	0.0
Srp19	8.655908508463678	0.0	7.469903462148596	0.0	0.0	0.0	0.0	0.0	0.0	0.0	7.861151890977869	8.517418869809108	0.0	6.880253795726738	6.199247823782308	6.46747459849209	8.357750229285504	7.622329855357085	7.691315670210253	0.0	2.8996903391347866	7.264595017189307	8.661577357086465	6.639727743063078	8.309046771631825	6.4864571277222005	0.0	6.275886070150164	0.0	6.862064494873325	9.904734745767914	8.307661119671025	4.0037011537088425	7.53288568705757	9.074406537857813	8.555159816554227	8.05022129199173	9.210543910417293	0.0	0.0	7.498573715045312	8.090428513603227	0.0	5.449711231895962	8.252152593675014	7.434149847779454	6.623929521481278	6.426945795773421	0.0
Rbsn	0.0	0.0	0.0	0.0	0.0	0.0	0.0	0.0	0.0	0.0	0.0	7.947426595481005	0.0	0.0	0.0	0.0	0.0	0.0	0.0	0.0	0.0	0.0	0.0	0.0	0.0	0.0	0.0	0.0	0.0	0.0	0.0	0.0	0.0	0.0	0.0	0.0	3.873686662717532	0.0	3.185396382515147	0.0	5.882962190456126	0.0	0.0	0.0	0.0	0.0	0.0	0.0	0.0
Mrps25	7.644906850584405	0.0	0.0	0.0	0.0	3.0874182883042995	0.0	0.0	0.0	10.353369331822744	3.1027433320918907	8.895021646301803	2.064545066745755	7.369744406674323	0.0	0.0	8.549845470441344	7.504312815009399	0.0	0.0	0.0	2.297802761695842	8.233304300694222	0.0	0.0	0.0	0.0	7.774711393021214	0.0	8.077352668397983	8.28556119107779	8.220482827074893	7.6186372909050375	0.0	0.0	0.0	0.0	8.455080048156107	0.0	8.052143202891251	0.0	0.0	0.0	8.61265292055347	7.298427324365916	7.242695998383925	8.56413435698118	7.061379822883105	6.369758059135049
Dguok	6.842947992434699	0.0	8.892203369382095	0.0	0.0	0.0	0.0	2.257037634536371	0.0	9.202713485277695	0.0	0.0	7.351681726671403	0.0	0.0	8.962315122636987	8.226380959917684	0.0	7.816264765130581	0.0	0.0	0.0	0.0	0.0	0.0	0.0	0.0	7.0477022177031685	0.0	0.0	0.0	0.0	0.0	0.0	0.0	8.555159816554227	0.0	0.0	0.0	8.719300004267927	0.0	0.0	0.0	0.0	7.298427324365916	0.0	0.0	0.0	1.655312195624614
Camta1	6.131164861355895	0.0	0.0	0.0	0.0	0.0	0.0	0.0	0.0	0.0	0.0	0.0	0.0	0.0	0.0	0.0	0.0	0.0	0.0	0.0	0.0	0.0	7.2610223246492795	0.0	0.0	0.0	0.0	6.495616251587939	0.0	7.442887103648172	0.0	0.0	3.0909465426771403	9.140609591715151	7.537619825388044	0.0	0.0	0.0	7.348203177210169	6.136612725953358	0.0	0.0	4.008420207807153	4.4823494312369805	6.816661818007375	0.0	0.0	0.0	0.0
Csf1	0.0	0.0	0.0	0.0	7.429684480147136	3.9999526624491493	7.495727135433092	5.850532985101019	0.0	0.0	0.0	0.0	0.0	0.0	0.0	0.0	0.0	0.0	0.0	0.0	0.0	0.0	0.0	0.0	0.0	0.0	0.0	0.0	0.0	0.0	4.457371684595875	0.0	0.0	0.0	0.0	0.0	0.0	0.0	0.0	0.0	0.0	0.0	0.0	0.0	0.0	0.0	2.908534761144562	0.0	0.0
Strip1	0.0	0.0	0.0	0.0	8.075179165748834	0.0	0.0	0.0	0.0	0.0	0.0	2.1117487297679003	0.0	0.0	0.0	0.0	0.0	0.0	0.0	0.0	0.0	0.0	0.0	0.0	0.0	0.0	0.0	0.0	0.0	0.0	0.0	0.0	0.0	0.0	0.0	0.0	0.0	0.0	0.0	0.0	0.0	0.0	0.0	0.0	0.0	0.0	0.0	0.0	0.0
Slc25a11	5.855460870066732	0.0	0.0	0.0	7.742154942440349	3.0874182883042995	0.0	8.171360985149988	7.206952372269873	0.0	8.371502530424483	0.0	0.0	0.0	0.0	7.70853588402995	0.0	5.716687494220705	0.0	0.0	0.0	0.0	0.0	0.0	0.0	0.0	0.0	0.0	0.0	0.0	6.407258244778134	0.0	0.0	0.0	0.0	0.0	7.240751812332549	6.487311886839315	0.0	6.714723822105187	7.544128079287192	0.0	0.0	6.75169600244224	0.0	7.355187494161498	3.4279853474698334	7.03410679425552	7.665988648012723
Cmc2	10.566953901291274	2.79242398833884	0.0	0.0	2.493814782172175	0.0	0.0	0.0	8.882474183433562	0.0	0.0	0.0	0.0	0.0	0.0	0.0	0.0	0.0	1.738712303197082	0.0	0.0	0.0	0.0	1.7940440651373777	9.579396227668651	0.0	0.0	0.0	0.0	0.0	0.0	0.0	0.0	0.0	0.0	8.317688326877272	0.0	0.0	0.0	0.0	0.0	0.0	0.0	8.023907130660016	0.0	0.0	0.0	0.0	0.0
Chfr	0.0	0.0	0.0	0.0	0.0	0.0	0.0	0.0	0.0	0.0	0.0	8.180043118249825	0.0	0.0	0.0	0.0	0.0	0.0	0.0	0.0	0.0	7.757820503838215	0.0	0.0	0.0	0.0	0.0	0.0	0.0	7.416076494262328	6.521427331481945	0.0	0.0	0.0	0.0	0.0	0.0	0.0	0.0	0.0	0.0	6.516013629421045	0.0	0.0	0.0	0.0	0.0	0.0	0.0
Tex261	3.1903614017019724	0.0	0.0	0.0	0.0	0.0	0.0	6.458481402379942	8.061701504381174	0.0	0.0	0.0	0.0	0.0	0.0	6.890709467371593	7.492623207516404	0.0	7.383301480603288	0.0	0.0	0.0	4.654678561503326	0.0	0.0	0.0	0.0	5.093579293404321	0.0	6.45115504187918	0.0	0.0	0.0	7.148257567150936	0.0	0.0	0.0	0.0	5.061263797098951	0.0	0.0	0.0	10.79932325351074	0.0	7.17000326353898	0.0	5.541014990614054	0.0	4.62346002990091
Fam120b	0.0	0.0	0.0	0.0	0.0	0.0	0.0	0.0	0.0	0.0	0.0	0.0	0.0	0.0	0.0	0.0	0.0	0.0	0.0	0.0	0.0	5.01509901165437	0.0	0.0	0.0	0.0	0.0	0.0	0.0	0.0	0.0	0.0	10.169479268940549	0.0	6.049285002294419	0.0	0.0	5.910367305737029	4.660558143455508	0.0	2.765811652248132	7.279994069796707	10.202497527294236	0.0	0.0	0.0	0.0	0.0	0.0
Tbp	0.0	8.379222313217822	0.0	0.0	0.0	0.0	0.0	0.0	0.0	8.855457771856027	6.890603105821788	7.100221836135575	0.0	0.0	0.0	0.0	0.0	0.0	0.0	0.0	0.0	0.0	0.0	0.0	0.0	0.0	0.0	3.6407458158428327	0.0	5.0459573964218185	0.0	0.0	0.0	6.622255926105751	0.0	7.0387714399011285	0.0	0.0	0.0	0.0	0.0	8.371260071839146	0.0	4.977428421602864	0.0	6.84052569609478	0.0	0.0	0.0
Psmb1	9.75934593000621	9.184719087943625	9.67162085213295	9.061929046824098	9.13327350191903	9.963568174571352	9.449883069976188	8.676837433817738	9.715121547106571	3.907441889594227	7.182092760573699	9.489013270268417	9.700037977966986	8.287616860370429	9.263976268455846	7.063356607403197	7.593010751618667	9.176911441745954	8.504988119537936	0.0	10.407436685443079	7.109547690258289	10.06029264710939	10.01545928965945	8.69264560289578	8.897331773257516	9.134126804807565	9.049947772218138	0.0	8.62585516489083	9.266972079951353	9.509173487070951	6.101922091983007	9.208236941553551	8.595852023679901	9.521574634840793	8.320589973250728	10.389754698419882	10.030001491613714	9.679962413448667	9.560657047178044	9.235275009642246	4.008420207807153	8.850496168533322	10.345934420875418	10.295534076519768	9.664117913517687	9.41748557113053	9.44174500061081
Pdcd2	5.379966787873492	8.478469098767208	0.0	0.0	0.0	0.0	0.0	7.968585630396799	0.0	0.0	7.546643155498138	0.0	7.433653092930614	0.0	1.7070605585346919	0.0	8.728199828096354	0.0	0.0	0.0	0.0	0.0	0.0	0.0	0.0	6.897466505718889	0.0	6.822490830203102	0.0	0.0	0.0	0.0	0.0	0.0	0.0	0.0	0.0	0.0	0.0	0.0	0.0	0.0	0.0	2.0180374078426837	0.0	7.774778564343249	0.0	7.721784975242895	7.878606222227493
Fhod1	6.044987888340054	0.0	0.0	0.0	0.0	0.0	0.0	0.0	0.0	0.0	0.0	0.0	0.0	0.0	0.0	0.0	0.0	0.0	0.0	0.0	0.0	0.0	0.0	0.0	0.0	0.0	0.0	0.0	0.0	0.0	0.0	0.0	0.0	0.0	0.0	0.0	0.0	0.0	0.0	0.0	0.0	0.0	0.0	0.0	0.0	0.0	0.0	0.0	0.0
Slc9a5	0.0	0.0	0.0	0.0	0.0	0.0	0.0	0.0	0.0	0.0	0.0	0.0	0.0	0.0	0.0	0.0	0.0	0.0	0.0	0.0	0.0	0.0	0.0	0.0	0.0	0.0	0.0	0.0	0.0	0.0	0.0	0.0	0.0	0.0	0.0	0.0	0.0	0.0	0.0	0.0	0.0	0.0	0.0	2.827950791303735	0.0	0.0	0.0	0.0	0.0
Msh3	0.0	0.0	0.0	0.0	0.0	0.0	0.0	0.0	0.0	0.0	0.0	0.0	0.0	0.0	0.0	0.0	0.0	0.0	0.0	0.0	4.007154642208503	0.0	2.5453873489415644	4.374542181601614	0.0	0.0	0.0	0.0	0.0	0.0	0.0	0.0	0.0	0.0	7.940110792193247	0.0	0.0	0.0	0.0	7.213178672900145	0.0	0.0	0.0	0.0	0.0	6.222837493671047	5.815644437318829	0.0	0.0
Tmem208	0.0	3.6843538250431833	0.0	9.33778966650583	8.123910442567372	8.58303240572721	8.687136037414536	2.257037634536371	8.235117184167082	10.629035831151526	0.0	7.2013843640677235	8.304324071875186	0.0	7.858135340183083	2.0061056723646464	9.497004789144274	4.597830450208138	1.738712303197082	0.0	0.0	7.562395027275232	8.816667897510769	7.356482848104221	0.0	7.35359400276324	8.049549632465169	8.297363449235435	0.0	7.617785121457854	0.0	0.0	0.0	2.681998106764027	0.0	0.0	8.05022129199173	8.007273942002676	0.0	0.0	0.0	8.032929045852596	0.0	8.445995480723063	10.006843093959962	7.71278489008532	6.670763301026683	7.375724332826123	6.331755337411984
E2f4	0.0	0.0	0.0	2.792292277041958	6.8097191241847	0.0	0.0	5.534842087747407	4.1749828541764655	0.0	0.0	6.002721117584823	6.543922602674292	3.2708582679126854	7.378002548858741	0.0	0.0	3.127359389225619	4.117828064115948	0.0	0.0	5.8032054517703315	5.0199116037667535	0.0	3.290144002206832	5.7601785277387885	0.0	0.0	0.0	0.0	0.0	0.0	3.0909465426771403	7.304746358309548	6.163085473634615	0.0	4.5707375856469294	4.372598498533055	7.548681691828134	4.970093844413912	2.765811652248132	4.787824278169545	0.0	2.0180374078426837	5.199749009789822	4.491393323098247	0.0	4.210105179425766	4.185811668576578
Surf4	7.202722632249863	0.0	0.0	0.0	0.0	0.0	2.091985959025512	0.0	7.966493631752492	2.50298678733202	0.0	7.064860768691507	7.943057338322333	2.413079931483054	8.514346484818002	8.551145239101249	8.665026535079447	8.404747977694429	7.816264765130581	0.0	9.159539564673985	8.74133911671736	9.201570875842835	8.487193469695026	3.290144002206832	7.404814758328366	8.819879576945645	8.14976049197809	0.0	7.569939795350629	9.971541414663344	7.569030239902758	0.0	6.540654954601793	0.0	6.217205223496334	5.9113982629875075	7.95091468361088	8.878443414101765	2.415429870075144	6.7973347016189285	6.337541684859691	0.0	9.119353617776726	8.164985461455165	8.223177433668932	7.917768476971246	7.65173731528308	7.992597310067747
Surf2	0.0	0.0	0.0	0.0	8.050182030492632	0.0	0.0	0.0	0.0	9.156251172400319	2.261607131876178	7.669955617580777	6.592316720713456	0.0	1.7070605585346919	0.0	0.0	0.0	0.0	0.0	7.69908782801275	2.297802761695842	0.0	0.0	0.0	6.785972625376499	0.0	7.4031981384220575	0.0	6.0932883114704115	0.0	8.389870300601968	0.0	7.304746358309548	0.0	0.0	8.0747910936861	6.63770603521335	0.0	0.0	8.096247876479103	8.19897787859726	0.0	6.327479539443902	8.252152593675014	0.0	7.383428530467937	7.08814682730287	6.478105476787674
Dnajb9	0.0	0.0	0.0	0.0	0.0	0.0	0.0	0.0	0.0	0.0	0.0	0.0	0.0	0.0	3.623486027614822	3.3292518070381285	8.978840807229817	2.622671282665234	0.0	0.0	0.0	0.0	0.0	3.071002088950696	0.0	1.9838480440893587	0.0	4.135225072707289	0.0	3.788091705598238	0.0	0.0	0.0	0.0	0.0	6.049702113696215	0.0	3.440614880451956	7.977326185412719	3.8078033371145246	0.0	0.0	4.008420207807153	2.827950791303735	4.238479373471373	2.836087478403037	0.0	0.0	4.00444694289715
Naf1	0.0	0.0	0.0	0.0	0.0	0.0	0.0	0.0	0.0	0.0	0.0	0.0	0.0	8.492119278218262	0.0	0.0	0.0	0.0	0.0	0.0	0.0	0.0	0.0	0.0	0.0	0.0	0.0	6.454266240054214	0.0	0.0	0.0	0.0	5.5274238143025105	0.0	0.0	0.0	2.4732426501674385	0.0	0.0	0.0	5.378828463102443	0.0	0.0	0.0	0.0	0.0	2.0889136727731565	0.0	0.0
Ppp1cb	0.0	0.0	8.910543463130047	0.0	6.8680983169464636	5.266737358792451	0.0	0.0	0.0	0.0	0.0	6.449162975849869	6.2741217072950874	6.711858794434254	7.979621626626895	7.531653034670894	6.301365844304103	6.339188276865827	5.262957178836356	0.0	1.6572835889069522	2.297802761695842	0.0	8.307818246979066	0.0	6.044837231999987	0.0	7.723420635915331	0.0	6.553110942721231	2.168246758639406	4.9984569381239305	0.0	9.221390157035406	2.686017239666505	0.0	10.039907415098895	8.780234692559942	0.0	8.512234233717523	0.0	0.0	0.0	5.804927001144304	0.0	7.533129277888402	0.0	0.0	0.0
Gorasp2	0.0	0.0	0.0	0.0	6.8097191241847	0.0	2.091985959025512	7.901745674455121	6.183198787764373	0.0	2.261607131876178	2.1117487297679003	6.852857028284661	9.744107437038654	6.199247823782308	6.651910232486106	8.081840039832693	5.85169491159555	1.738712303197082	0.0	7.7286934800333835	7.4045845083539605	3.045525583256873	4.6824924936805825	0.0	8.060652877463793	0.0	5.867041425376712	0.0	7.952307279723806	6.6773430701952865	0.0	9.355984953409582	7.304746358309548	9.159142506057405	7.78918185212616	6.114649607624971	7.921887324190253	0.0	7.409870998756431	7.7525365051767805	9.459145569755064	4.008420207807153	8.327705533335097	0.0	9.039026358165332	6.884523931858861	7.633680778082045	6.512485523808271
Tsen15	6.842947992434699	0.0	8.816418634885844	0.0	0.0	0.0	0.0	0.0	8.185245481215262	0.0	0.0	0.0	0.0	0.0	7.0969465349398835	8.024912133558864	0.0	6.772634885565433	0.0	0.0	0.0	0.0	0.0	7.967246283520746	3.290144002206832	0.0	0.0	0.0	0.0	7.469208549406305	0.0	0.0	0.0	0.0	7.840994657158222	0.0	0.0	0.0	0.0	0.0	0.0	0.0	0.0	6.623667552764272	8.393066737897959	0.0	0.0	0.0	0.0
Efr3a	7.202722632249863	8.593635141324691	0.0	0.0	7.34999221814124	0.0	6.5294098234532	6.789502291532027	0.0	0.0	4.571162367427683	5.570161813566241	0.0	0.0	4.695684398811613	0.0	0.0	0.0	0.0	0.0	6.214192864050932	0.0	7.772771038127657	5.339340473199446	0.0	5.679281328582397	0.0	6.612997970345094	0.0	0.0	0.0	8.862596699150048	7.961033737647912	0.0	0.0	6.741740981837958	8.944605815484985	0.0	0.0	0.0	5.882962190456126	0.0	0.0	4.022511742186916	0.0	3.731358949500865	0.0	5.673100885728482	6.252608126697024
Trappc2l	7.280209603536112	9.15502339208243	10.056328263755722	9.718834230278468	2.493814782172175	8.909842695305047	8.354622054444855	0.0	8.080011682870142	7.873006522317867	6.843702632683929	8.023075690390662	9.004125781314414	2.413079931483054	1.7070605585346919	0.0	9.512468720462048	8.51057438926916	8.467373646194485	0.0	7.786142226959111	0.0	0.0	0.0	0.0	0.0	0.0	8.639280754128283	0.0	0.0	0.0	0.0	0.0	6.622255926105751	0.0	7.678672225065715	0.0	5.787015417464818	0.0	9.095879042870221	3.6556507088789822	0.0	10.486731800279923	0.0	0.0	0.0	6.9990615895638975	8.486516438525507	6.2113443537616
Acsf3	0.0	0.0	0.0	0.0	0.0	0.0	0.0	0.0	0.0	0.0	0.0	0.0	0.0	0.0	0.0	0.0	0.0	0.0	0.0	0.0	0.0	0.0	0.0	0.0	0.0	0.0	0.0	0.0	0.0	0.0	0.0	0.0	0.0	0.0	0.0	0.0	0.0	0.0	0.0	0.0	0.0	0.0	0.0	0.0	0.0	0.0	0.0	0.0	0.0
Ddx19a	0.0	0.0	0.0	0.0	0.0	0.0	0.0	0.0	0.0	0.0	0.0	0.0	2.064545066745755	0.0	0.0	0.0	0.0	0.0	0.0	0.0	0.0	0.0	0.0	0.0	0.0	0.0	0.0	2.8824343399553887	0.0	0.0	0.0	0.0	0.0	6.842554746493381	0.0	0.0	0.0	0.0	0.0	0.0	0.0	0.0	0.0	7.29063208527197	0.0	5.119955712826891	0.0	0.0	0.0
Galns	0.0	0.0	0.0	0.0	6.139342726589205	0.0	0.0	0.0	0.0	0.0	0.0	0.0	0.0	0.0	0.0	0.0	0.0	0.0	0.0	0.0	0.0	0.0	0.0	0.0	0.0	0.0	0.0	0.0	0.0	0.0	0.0	0.0	0.0	0.0	0.0	0.0	0.0	0.0	0.0	0.0	0.0	0.0	0.0	0.0	0.0	0.0	0.0	0.0	0.0
Rabl6	5.750461127921178	0.0	0.0	0.0	0.0	0.0	0.0	0.0	0.0	0.0	0.0	0.0	0.0	0.0	5.904211429513386	0.0	0.0	0.0	1.738712303197082	0.0	0.0	0.0	0.0	0.0	0.0	0.0	0.0	4.72768811577413	0.0	0.0	0.0	5.975712355266885	0.0	0.0	0.0	7.4284740690472075	0.0	0.0	0.0	0.0	0.0	0.0	0.0	0.0	0.0	5.242025177786347	7.296505622162213	0.0	7.069257859612035
Edf1	9.425949076727667	9.28408947696337	9.86269980854832	11.964339915509894	10.622145432159742	10.462451814940662	2.9120157257308468	8.280619256124469	10.62042924575543	8.912480714692746	11.38416778836129	10.887696456120457	10.668462635673809	10.94668868393985	12.036247763309898	9.856749309574834	11.628004038773403	11.781099702679002	11.202779197656199	0.0	10.717202014511473	11.703227817417508	11.559029926967309	11.068801698624629	8.59772608687064	10.355650497420708	12.04443564771744	9.90251074622851	0.0	10.560223073338616	11.753981823206754	12.356316773333651	9.912336078632629	12.622715621887982	11.685983228025739	11.394615492911262	12.087985506079649	10.431544149721816	9.305078406256587	11.889479640420104	9.70802848787234	11.721466627058318	4.008420207807153	11.040100453966435	11.297514542556645	12.020722034344617	11.058364432517568	10.60894343207272	10.603058274817696
Fbxw5	0.0	0.0	0.0	0.0	0.0	0.0	0.0	0.0	0.0	0.0	0.0	0.0	0.0	4.194119062693325	0.0	7.991096677747407	0.0	5.785769876446761	0.0	0.0	0.0	0.0	0.0	0.0	0.0	0.0	0.0	0.0	0.0	0.0	0.0	0.0	0.0	0.0	0.0	0.0	0.0	0.0	7.028486913730659	0.0	0.0	0.0	0.0	0.0	0.0	0.0	0.0	0.0	0.0
Ube2i	10.052236134337901	8.615604863195315	8.99890167347051	0.0	7.998849638966645	3.0874182883042995	7.735504944525474	9.436204283815272	8.71683697835928	0.0	6.843702632683929	9.750600694030357	9.660864468321225	0.0	9.835694436109106	0.0	9.179455967479637	9.09080927143896	9.426657312442673	13.741849323338268	9.022831560208548	9.8901641367202	9.552353091467552	9.747880704391505	7.665252530671375	9.41724679813305	9.71823318288344	9.226110931148277	0.0	9.606348567288022	4.85589736657701	8.678594701321158	3.0909465426771403	9.334665404137091	8.202165800107913	8.961391749478388	7.586629650491577	9.93205031688567	8.878443414101765	9.746996661814505	10.122634694867331	3.542183800299692	4.008420207807153	10.011240670635496	9.260336680670283	8.564758219968953	9.37693352422387	9.237897870674578	8.95268329707136
Tsr3	0.0	0.0	0.0	0.0	0.0	0.0	0.0	0.0	0.0	0.0	5.283645373371421	0.0	0.0	0.0	0.0	0.0	8.948843769903952	0.0	0.0	0.0	0.0	6.738244237285238	0.0	0.0	0.0	0.0	0.0	0.0	0.0	0.0	0.0	0.0	0.0	0.0	5.287154844724642	0.0	0.0	0.0	0.0	7.707839724676794	7.828142238799226	7.7413861445068015	4.008420207807153	0.0	0.0	7.271651813561055	0.0	0.0	0.0
Unkl	0.0	0.0	0.0	0.0	0.0	0.0	0.0	0.0	0.0	0.0	0.0	0.0	0.0	0.0	0.0	0.0	3.5087307466271187	3.796725949794037	0.0	0.0	0.0	0.0	0.0	0.0	0.0	0.0	0.0	0.0	0.0	0.0	0.0	0.0	0.0	0.0	0.0	0.0	0.0	0.0	8.0229509640345	0.0	0.0	0.0	0.0	3.722607772991856	0.0	0.0	0.0	0.0	0.0
Lrrk1	0.0	0.0	0.0	0.0	0.0	0.0	0.0	0.0	0.0	8.293677193364354	0.0	0.0	0.0	0.0	0.0	6.890709467371593	0.0	0.0	0.0	0.0	0.0	0.0	0.0	0.0	0.0	1.9838480440893587	0.0	6.650094706860619	0.0	0.0	0.0	0.0	0.0	0.0	0.0	0.0	0.0	0.0	0.0	0.0	0.0	0.0	0.0	0.0	0.0	0.0	0.0	0.0	0.0
Aldh1a3	0.0	0.0	0.0	0.0	0.0	3.9999526624491493	0.0	0.0	0.0	0.0	0.0	0.0	0.0	0.0	0.0	0.0	0.0	1.8397367047468591	0.0	0.0	0.0	0.0	0.0	0.0	0.0	0.0	0.0	0.0	0.0	0.0	0.0	0.0	0.0	0.0	0.0	0.0	0.0	0.0	0.0	0.0	0.0	0.0	0.0	0.0	0.0	0.0	0.0	0.0	0.0
Sirt2	0.0	0.0	8.068577148714352	0.0	0.0	0.0	2.9120157257308468	6.577462633730826	0.0	0.0	8.557387541839889	0.0	0.0	0.0	4.8165685164393235	0.0	0.0	0.0	0.0	0.0	0.0	0.0	0.0	6.929849600024103	0.0	0.0	2.7001858342793037	7.955990457974456	0.0	0.0	0.0	2.034419710162209	6.625959356942355	0.0	0.0	0.0	0.0	0.0	0.0	0.0	0.0	0.0	0.0	5.449711231895962	0.0	0.0	8.683130741592075	0.0	0.0
Hnrnpl	5.514317304416629	0.0	8.193660135026988	8.379068844292375	0.0	0.0	9.534846426896932	7.058566877337942	0.0	0.0	0.0	2.9343839320402303	6.084137214419085	0.0	7.189397129716736	0.0	0.0	7.622329855357085	5.948873192089417	0.0	0.0	0.0	6.420530387167938	0.0	7.998200347514846	1.9838480440893587	7.823068515540196	4.135225072707289	0.0	2.8889196265214236	4.85589736657701	8.335587931116402	7.50377166701878	0.0	2.686017239666505	0.0	4.263907198664531	0.0	0.0	7.4461847687405935	0.0	4.085263232808135	0.0	5.547044546122979	7.810248395901598	6.719645487020762	4.571672734972985	6.8894264869012805	0.0
Nolc1	4.665915064250073	0.0	0.0	0.0	0.0	0.0	0.0	0.0	0.0	0.0	8.467436777443497	0.0	7.6085449970371	9.149033979903018	0.0	0.0	4.885162079451427	7.880989568122155	0.0	0.0	5.833136442822978	0.0	7.585616947893317	7.014896659723443	5.96519993236415	7.90925004950974	6.643559141212836	7.0337339351506944	0.0	8.770454368213182	2.168246758639406	9.255090205729774	0.0	6.622255926105751	7.207056154405344	5.6419059903057915	7.973896855802312	7.799559285435519	6.617128281193222	4.970093844413912	7.588287944646221	4.085263232808135	0.0	7.318469247076341	8.023486349623044	5.647500734031399	8.91478235108597	7.006308239602652	8.063876455444575
Casd1	0.0	0.0	0.0	0.0	0.0	0.0	0.0	0.0	4.822788531716115	0.0	0.0	0.0	0.0	0.0	0.0	0.0	0.0	1.8397367047468591	0.0	0.0	0.0	6.379529939077867	0.0	0.0	3.290144002206832	0.0	0.0	5.246742967409612	0.0	0.0	0.0	8.349351197286225	0.0	0.0	0.0	0.0	0.0	0.0	0.0	6.454433883836614	0.0	0.0	0.0	0.0	0.0	0.0	0.0	0.0	0.0
Mtmr1	0.0	0.0	0.0	0.0	0.0	0.0	0.0	0.0	0.0	0.0	0.0	0.0	0.0	0.0	0.0	0.0	0.0	0.0	0.0	0.0	0.0	0.0	0.0	0.0	6.847587100592748	0.0	0.0	3.6407458158428327	0.0	3.4074524536833417	0.0	0.0	0.0	0.0	0.0	0.0	0.0	0.0	0.0	0.0	0.0	0.0	0.0	0.0	0.0	0.0	4.920697515954025	0.0	0.0
Hmgb3	5.637215406372367	0.0	0.0	0.0	0.0	0.0	0.0	0.0	0.0	0.0	0.0	0.0	0.0	0.0	0.0	0.0	0.0	0.0	0.0	0.0	0.0	0.0	0.0	7.289787802905708	7.998200347514846	0.0	0.0	0.0	0.0	0.0	0.0	0.0	0.0	0.0	0.0	0.0	0.0	4.934157119940727	4.103839157258589	0.0	0.0	0.0	0.0	0.0	0.0	0.0	0.0	0.0	5.716933931061129
Nipsnap3b	5.855460870066732	0.0	7.469903462148596	2.792292277041958	0.0	7.164856785109683	0.0	0.0	0.0	0.0	0.0	7.908060574384869	6.771128874096875	0.0	0.0	0.0	0.0	6.552439950860238	0.0	0.0	7.266314933120521	0.0	6.680755002753457	0.0	0.0	6.168545938583871	0.0	0.0	0.0	6.780331672261155	7.766036132148621	0.0	0.0	8.883612749687888	0.0	0.0	0.0	6.707405265545933	0.0	0.0	8.213670830953644	0.0	0.0	0.0	5.199749009789822	0.0	4.359356476272534	0.0	0.0
Lage3	6.362539347113312	9.029722553821534	0.0	0.0	0.0	0.0	0.0	0.0	8.632510365079499	9.564739373943219	0.0	0.0	0.0	7.674734436506765	0.0	0.0	0.0	0.0	0.0	0.0	0.0	0.0	0.0	0.0	0.0	0.0	0.0	6.650094706860619	0.0	0.0	0.0	0.0	0.0	0.0	0.0	0.0	0.0	0.0	0.0	0.0	0.0	0.0	0.0	0.0	0.0	0.0	0.0	0.0	0.0
Ubl4a	9.805943056715822	9.602807597513081	0.0	8.096217602854258	8.784968830669802	8.74310101850943	0.0	8.208707367574508	9.281005143086274	2.50298678733202	0.0	8.973394486608683	9.44065839006291	8.247106782122842	8.566992138111614	0.0	8.122718008640131	5.213823857473282	8.368809312924125	0.0	9.781231878495529	2.297802761695842	8.73712248793307	2.5694211785376657	0.0	0.0	8.321628983274381	7.816103325708126	0.0	0.0	8.715523453478973	6.773208748724266	3.0909465426771403	8.396096693431609	8.512416690412515	0.0	0.0	6.707405265545933	3.185396382515147	8.926283577167116	9.225290465450877	0.0	0.0	7.638588510945985	8.556105592708938	7.381991359375066	8.183042673431794	6.8894264869012805	8.384725856514219
Gdi1	4.665915064250073	0.0	0.0	0.0	6.04126822134155	0.0	0.0	0.0	0.0	0.0	0.0	7.355661976045545	0.0	0.0	0.0	5.865976289284784	0.0	3.796725949794037	0.0	0.0	0.0	6.160022605959699	0.0	4.936132569471993	0.0	5.909517285247627	0.0	4.795482249427274	0.0	0.0	0.0	5.6595041108497925	0.0	0.0	0.0	6.741740981837958	5.225862487291462	0.0	0.0	0.0	0.0	0.0	0.0	0.0	0.0	5.556308794965606	5.815644437318829	0.0	5.656725447922151
Gadd45b	0.0	0.0	0.0	0.0	0.0	0.0	0.0	0.0	0.0	0.0	11.456091371536022	11.62890469331316	10.513733918752147	12.192860489387016	10.763391704992024	11.610367459785786	11.17110739161244	11.476092768787185	10.97881885898436	0.0	12.497584485306698	11.325693055614925	9.642434444051826	11.038653917512892	10.949076853000768	12.407572734549229	10.971602846086318	10.430786148301882	0.0	10.911654309126432	11.570542835978674	10.508183231875954	10.072050363613219	12.03786749095056	11.81781042789981	11.668445543934647	10.998064472388684	10.25076792496197	11.15245394801041	11.830601795588136	10.850042313467291	10.246778179340426	7.383965314589024	9.499700109978583	10.818960475049968	10.384380021634803	10.551920940883742	10.9851071701841	8.16459769923753
Slamf1	2.3403338330830463	2.79242398833884	2.8234833710171237	0.0	0.0	0.0	2.091985959025512	0.0	0.0	0.0	0.0	0.0	0.0	0.0	0.0	0.0	0.0	6.993141079180235	4.607254274891137	0.0	3.7996389838558398	0.0	0.0	0.0	0.0	2.788880710928014	2.7001858342793037	0.0	0.0	2.8889196265214236	0.0	6.890811575660484	6.387604640166932	5.636826676013556	5.070907196896391	3.1946244131707333	0.0	6.227489998073445	6.492932846351795	0.0	4.201940862318368	0.0	5.5323471474099595	2.827950791303735	3.3129538343457203	0.0	3.4279853474698334	0.0	5.593894418886978
Zdhhc12	0.0	0.0	0.0	0.0	0.0	0.0	0.0	0.0	0.0	0.0	0.0	0.0	0.0	0.0	0.0	0.0	0.0	0.0	0.0	0.0	0.0	0.0	0.0	0.0	0.0	0.0	0.0	0.0	0.0	0.0	0.0	0.0	0.0	0.0	0.0	0.0	0.0	0.0	0.0	0.0	0.0	4.787824278169545	0.0	0.0	0.0	0.0	0.0	0.0	0.0
Endog	0.0	2.79242398833884	0.0	0.0	8.691067130395249	0.0	7.270316224558271	0.0	0.0	0.0	0.0	0.0	7.379526231527484	0.0	0.0	0.0	0.0	0.0	0.0	0.0	0.0	0.0	6.9011370753505	0.0	0.0	0.0	0.0	6.789620372331658	0.0	2.071617759585059	0.0	8.689456544073913	0.0	0.0	0.0	0.0	7.778336253433715	0.0	3.185396382515147	0.0	0.0	0.0	0.0	8.720910280471507	0.0	6.390614691729398	0.0	8.234306439503293	0.0
Golga7	0.0	8.096370971640303	0.0	0.0	0.0	3.0874182883042995	7.644318301324454	0.0	5.88300816947935	7.784131944625424	5.540493659554102	7.233587989479411	0.0	0.0	6.243046842220169	8.284233404144784	7.292190450502509	5.213823857473282	0.0	0.0	1.6572835889069522	0.0	7.452491216459129	7.923921111697259	8.865582419301093	6.785972625376499	5.65791737556458	7.933597698875313	0.0	5.70755913760423	0.0	0.0	0.0	0.0	0.0	6.847692966366429	0.0	6.487311886839315	6.2069813900797	7.850146536505934	8.241591747512537	4.787824278169545	0.0	6.327479539443902	7.298427324365916	0.0	0.0	5.443616710687905	5.774730052905407
Xk	0.0	0.0	0.0	0.0	0.0	0.0	0.0	0.0	0.0	0.0	0.0	0.0	0.0	0.0	0.0	0.0	0.0	0.0	0.0	0.0	0.0	0.0	0.0	0.0	0.0	0.0	0.0	0.0	0.0	0.0	0.0	0.0	0.0	0.0	0.0	0.0	0.0	0.0	0.0	0.0	0.0	0.0	0.0	0.0	0.0	0.0	0.0	0.0	0.0
Cd48	8.712913506654395	8.615604863195315	0.0	3.684211868005216	8.769736867853073	9.70298795612469	2.091985959025512	8.676837433817738	6.5932642495531555	2.50298678733202	0.0	0.0	7.6085449970371	7.077981545165726	6.0592585229376885	0.0	0.0	6.552439950860238	7.889196833675312	0.0	0.0	0.0	0.0	0.0	0.0	0.0	0.0	0.0	0.0	0.0	0.0	0.0	0.0	0.0	0.0	7.558990163948417	0.0	0.0	0.0	2.415429870075144	0.0	7.279994069796707	0.0	7.20374504041786	5.36530574669298	6.801346967785761	6.245045905347957	5.673100885728482	0.0
Clpx	0.0	0.0	0.0	0.0	0.0	0.0	0.0	0.0	0.0	0.0	0.0	0.0	0.0	0.0	5.46054715749952	0.0	0.0	0.0	0.0	0.0	0.0	0.0	0.0	6.181258205233099	5.175061230804228	0.0	0.0	0.0	0.0	0.0	0.0	0.0	0.0	7.304746358309548	8.468816870024911	0.0	0.0	0.0	6.617128281193222	6.883121860395265	0.0	0.0	0.0	2.827950791303735	0.0	0.0	0.0	0.0	0.0
Trabd	0.0	0.0	0.0	0.0	0.0	0.0	0.0	0.0	0.0	0.0	0.0	0.0	3.7794784703517323	0.0	0.0	0.0	0.0	0.0	0.0	0.0	0.0	0.0	0.0	0.0	0.0	0.0	0.0	0.0	0.0	0.0	7.980844011548481	0.0	0.0	0.0	0.0	0.0	0.0	0.0	6.357030229255503	0.0	0.0	6.817862466789487	0.0	0.0	6.266278697981823	7.327876196838033	0.0	0.0	5.716933931061129
Dennd6b	5.379966787873492	0.0	0.0	0.0	0.0	6.62200183864624	2.091985959025512	0.0	0.0	0.0	0.0	0.0	0.0	0.0	0.0	0.0	0.0	0.0	0.0	0.0	0.0	0.0	0.0	0.0	0.0	0.0	0.0	0.0	0.0	0.0	0.0	0.0	0.0	0.0	0.0	0.0	0.0	0.0	0.0	0.0	0.0	0.0	0.0	0.0	0.0	0.0	0.0	0.0	0.0
Cd83	0.0	0.0	0.0	0.0	0.0	0.0	0.0	0.0	0.0	0.0	0.0	6.914054462282395	0.0	0.0	1.7070605585346919	5.938739511065564	0.0	0.0	0.0	0.0	0.0	7.068034743606719	0.0	0.0	5.175061230804228	0.0	0.0	0.0	0.0	0.0	9.299341518122443	0.0	9.706981219340236	2.681998106764027	0.0	0.0	0.0	0.0	0.0	0.0	0.0	0.0	0.0	6.710269533935174	0.0	7.71278489008532	7.355032178799812	0.0	0.0
Atf6b	0.0	0.0	0.0	0.0	0.0	0.0	0.0	0.0	0.0	0.0	0.0	0.0	0.0	0.0	0.0	0.0	0.0	0.0	0.0	0.0	0.0	0.0	0.0	0.0	0.0	0.0	0.0	0.0	0.0	0.0	0.0	0.0	0.0	0.0	0.0	0.0	4.263907198664531	0.0	0.0	0.0	0.0	5.4461768713735275	0.0	0.0	0.0	0.0	5.201517708057336	0.0	4.62346002990091
Egfl8	0.0	0.0	2.8234833710171237	0.0	0.0	0.0	0.0	0.0	0.0	0.0	0.0	0.0	0.0	0.0	0.0	0.0	0.0	0.0	0.0	0.0	0.0	0.0	0.0	0.0	0.0	0.0	0.0	0.0	0.0	0.0	0.0	0.0	0.0	0.0	0.0	0.0	0.0	0.0	0.0	0.0	0.0	0.0	0.0	0.0	0.0	0.0	0.0	0.0	0.0
Notch4	0.0	0.0	0.0	0.0	0.0	0.0	0.0	0.0	0.0	0.0	0.0	0.0	0.0	0.0	0.0	0.0	0.0	0.0	0.0	0.0	0.0	0.0	0.0	0.0	0.0	0.0	0.0	0.0	0.0	0.0	0.0	0.0	0.0	0.0	0.0	0.0	0.0	0.0	0.0	0.0	0.0	0.0	0.0	0.0	0.0	0.0	0.0	0.0	0.0
Ppt2	0.0	0.0	0.0	0.0	0.0	0.0	0.0	0.0	0.0	0.0	0.0	0.0	0.0	0.0	0.0	0.0	0.0	0.0	3.3714872319126883	0.0	0.0	0.0	0.0	0.0	0.0	0.0	0.0	0.0	0.0	0.0	0.0	0.0	0.0	0.0	0.0	0.0	0.0	0.0	0.0	0.0	0.0	0.0	0.0	3.3435460796429894	0.0	0.0	0.0	0.0	0.0
Prrt1	0.0	0.0	0.0	0.0	0.0	0.0	0.0	0.0	6.691803456046007	0.0	0.0	0.0	0.0	0.0	0.0	0.0	0.0	0.0	0.0	0.0	0.0	0.0	0.0	0.0	0.0	0.0	0.0	0.0	0.0	0.0	0.0	0.0	0.0	0.0	0.0	0.0	0.0	0.0	0.0	0.0	0.0	0.0	0.0	0.0	0.0	0.0	0.0	0.0	0.0
Rnf5	7.389154808638079	0.0	0.0	0.0	7.176046110677226	8.975797574850626	0.0	0.0	7.173237518108098	2.50298678733202	0.0	5.570161813566241	7.323289219425517	0.0	0.0	0.0	0.0	4.876463738120131	7.017425721176603	0.0	0.0	6.684316101358752	6.2009422943728545	7.520590056788855	7.7263569081501675	2.788880710928014	0.0	0.0	0.0	0.0	7.877434320804313	2.034419710162209	0.0	0.0	0.0	0.0	0.0	7.012870258875595	0.0	0.0	0.0	0.0	0.0	0.0	2.451275510667002	6.952055985018599	5.896682850281942	0.0	0.0
Cacfd1	0.0	0.0	0.0	0.0	0.0	0.0	0.0	0.0	0.0	0.0	0.0	0.0	0.0	0.0	0.0	0.0	0.0	0.0	7.831149115918785	0.0	0.0	5.328076430982353	0.0	8.405551214375912	6.953607244608193	0.0	0.0	0.0	0.0	0.0	0.0	0.0	0.0	0.0	0.0	0.0	0.0	0.0	0.0	0.0	0.0	0.0	0.0	0.0	0.0	0.0	0.0	0.0	0.0
Hivep2	0.0	0.0	0.0	0.0	3.8970430019174156	3.9999526624491493	0.0	0.0	0.0	3.907441889594227	4.016230169023509	0.0	0.0	2.413079931483054	0.0	0.0	4.260716007936267	0.0	0.0	0.0	0.0	4.363550692622747	0.0	0.0	0.0	0.0	0.0	0.0	0.0	0.0	0.0	0.0	0.0	0.0	7.152983865755393	0.0	0.0	0.0	0.0	0.0	0.0	0.0	0.0	0.0	0.0	0.0	0.0	0.0	0.0
Arnt	6.893140645281741	0.0	0.0	0.0	0.0	0.0	0.0	0.0	0.0	0.0	0.0	0.0	0.0	0.0	0.0	0.0	0.0	0.0	0.0	0.0	0.0	0.0	0.0	0.0	0.0	0.0	0.0	4.72768811577413	0.0	0.0	0.0	0.0	0.0	0.0	0.0	0.0	0.0	0.0	0.0	6.22286885770727	0.0	6.133832749415433	0.0	0.0	0.0	4.9865949569057735	4.571672734972985	0.0	2.8971901526731725
Mocs2	6.432093522574799	0.0	0.0	0.0	0.0	0.0	0.0	7.017064980184525	0.0	0.0	0.0	0.0	0.0	0.0	0.0	0.0	7.292190450502509	0.0	3.002183056053074	0.0	0.0	0.0	6.336661876230496	0.0	0.0	7.699625833598083	0.0	6.322591063252345	0.0	0.0	7.513553540412792	0.0	8.469502812970777	0.0	0.0	6.503181815526602	0.0	0.0	0.0	7.080852751560389	7.451533899845409	0.0	0.0	6.710269533935174	0.0	0.0	0.0	0.0	6.292724422590186
Nat9	5.9533344171298115	0.0	0.0	0.0	0.0	0.0	0.0	0.0	0.0	0.0	0.0	0.0	0.0	0.0	0.0	0.0	0.0	0.0	0.0	0.0	0.0	0.0	0.0	0.0	0.0	0.0	0.0	0.0	0.0	0.0	0.0	6.04500961198729	0.0	0.0	0.0	0.0	0.0	0.0	0.0	0.0	0.0	0.0	0.0	0.0	0.0	0.0	0.0	0.0	0.0
Atp6v0e	8.670372310392288	10.255209449252089	10.70791217297357	9.807389804369475	9.471260673887684	9.351993009620154	9.960465899189098	8.636296166371135	9.673524121510873	10.545876552208663	8.158074538106467	10.041824981907071	0.0	9.630588542881783	8.67486617461045	10.53071118417635	10.074371973244988	9.33508155284474	9.04779455835627	0.0	8.845016392565643	8.124705025034666	10.12109204033287	10.68351418627786	10.635318935701278	9.598671069628153	9.66058759163673	9.861582386890225	0.0	9.423253846857884	10.265800736453595	9.841701842750183	0.0	9.370530033168203	2.686017239666505	7.4284740690472075	0.0	9.53198489439476	0.0	7.481606890123064	7.672748393670749	8.985405137904293	5.5323471474099595	9.07107902646096	9.739068158794016	9.545173506944984	7.383428530467937	8.657112207404396	9.089922095499913
Zfp318	0.0	0.0	0.0	6.82805547523753	0.0	0.0	0.0	0.0	0.0	0.0	0.0	0.0	0.0	0.0	0.0	0.0	0.0	0.0	0.0	0.0	0.0	0.0	0.0	0.0	0.0	0.0	0.0	0.0	0.0	0.0	0.0	0.0	0.0	0.0	0.0	0.0	0.0	0.0	0.0	0.0	0.0	0.0	0.0	0.0	0.0	0.0	0.0	0.0	0.0
Srf	0.0	0.0	0.0	0.0	0.0	0.0	0.0	0.0	0.0	0.0	0.0	0.0	0.0	2.413079931483054	0.0	0.0	4.050812906252752	0.0	0.0	0.0	0.0	0.0	0.0	0.0	0.0	0.0	5.087171617757964	0.0	0.0	0.0	0.0	0.0	0.0	0.0	0.0	0.0	0.0	0.0	3.185396382515147	7.033902218619661	0.0	5.042127803734259	0.0	0.0	0.0	0.0	5.72978163402264	0.0	0.0
Gata3	9.03694710571269	10.977634545621454	10.456537687134867	8.740675636124461	9.489971009794884	10.454762891047155	11.870386773132713	8.365744091793013	10.202566962375995	10.707661795579805	9.59140358277223	8.982898377644723	0.0	9.699765888896895	10.570596634940534	9.847330099609586	10.413297669918748	8.862018784474058	10.253975017629822	0.0	11.31961889320516	9.866144214327662	9.141049677707654	8.749557644776043	7.665252530671375	8.7761339980196	9.844406041399344	9.733494474437595	0.0	7.149314461999369	8.000665335980532	9.0171667664946	10.020752042516419	9.648863119064629	10.144086562789264	10.18886518878081	6.899363250633695	7.1692554569275915	11.147312908299623	8.643135137381579	9.030991158492402	9.502154005414187	12.70072197759425	8.678577074908345	4.238479373471373	9.030580912045298	9.348407769030743	9.60060100585217	5.774730052905407
Lama5	0.0	0.0	0.0	0.0	0.0	0.0	0.0	0.0	0.0	0.0	0.0	0.0	0.0	0.0	0.0	0.0	0.0	0.0	0.0	0.0	0.0	5.90101765523382	0.0	0.0	0.0	0.0	0.0	0.0	0.0	0.0	0.0	0.0	0.0	0.0	0.0	0.0	0.0	0.0	0.0	0.0	4.907204418263032	2.6609971000019246	0.0	0.0	0.0	0.0	0.0	0.0	5.883808070580737
[truncated: 10,286 more rows]
[truncated: 25 more columns]
