# Supplementary material for: Time-dependent cell-state selection identifies transiently expressed genes regulating ILC2 activation
Source: Commun Biol. 2023 Sep 6;6:915. doi: 10.1038/s42003-023-05297-w (PMC10482971; doi:10.1038/s42003-023-05297-w)
Supplement: Supplementary file 6 — Supplementary Data 4 [file 42003_2023_5297_MOESM6_ESM.csv]

Overlapping genes between IL-5 and IL-13 TIGs
Icosl
Zc3h12a
Cd274
Samsn1
Adora2b
Ltb
Lilrb4a
Kit
Malat1
Fkbp5
Rrad
Irf5
Actb
Gm20186
Utf1
Sh3bgrl3
Itgb7
Adam8
Gm42427
Bcl3
Baiap2
Gpcpd1
Tor1aip2
Dach2
Ier5
Fhl2
Dennd4a
Kdm2b
Nabp1
Atg3
Sytl3
Gbp3
Npl
Jund
Klrg1
B4galt1
Kdm1a
Bach2it1
Bcor
Sqstm1
Grb2
Eipr1
