# Supplementary material for: Time-dependent cell-state selection identifies transiently expressed genes regulating ILC2 activation
Source: Commun Biol. 2023 Sep 6;6:915. doi: 10.1038/s42003-023-05297-w (PMC10482971; doi:10.1038/s42003-023-05297-w)
Supplement: Supplementary file 7 — Supplementary Data 5 [file 42003_2023_5297_MOESM7_ESM.xlsx]

## Sheet: Annotation
Gene	original_id	TIGs_IL13	TIGs_IL5	Gene ID	Type	Tax ID	Homologene Gene ID	Homologene Gene Tax ID	Gene Symbol	Description	Biological Process (GO)	Kinase Class (UniProt)	GO:0045321 leukocyte activation	GO:0010720 positive regulation of cell de	GO:0006954 inflammatory response	GO:2000108 positive regulation of leukocy	mmu04380 Osteoclast differentiation - M	GO:1903039 positive regulation of leukocy	GO:0043065 positive regulation of apoptot	GO:2000628 regulation of miRNA metabolic	GO:1903706 regulation of hemopoiesis	GO:0031400 negative regulation of protein	GO:0032495 response to muramyl dipeptide	GO:0071887 leukocyte apoptotic process	GO:0006351 DNA-templated transcription	GO:0032609 type II interferon production	R-MMU-422475 Axon guidance	GO:0002274 myeloid leukocyte activation	GO:0043122 regulation of I-kappaB kinase/	GO:0043254 regulation of protein-containi	WP1763 Mechanisms associated with plu	GO:0061061 muscle structure development	TotalEvidenceCount
50723	Icosl	1	1	50723	Gene_ID	M. musculus	50723	M. musculus	Icosl	icos ligand	GO:0032753 positive regulation of interleukin-4 production;GO:0042104 positive regulation of activated T cell proliferation;GO:0002204 somatic recombination of immunoglobulin genes involved in immune response		1	0	0	0	0	1	0	0	0	0	0	1	0	1	0	0	0	0	0	0	0
230738	Zc3h12a	1	1	230738	Gene_ID	M. musculus	230738	M. musculus	Zc3h12a	zinc finger CCCH type containing 12A	GO:0000294 nuclear-transcribed mRNA catabolic process, endonucleolytic cleavage-dependent decay;GO:1903936 cellular response to sodium arsenite;GO:0055118 negative regulation of cardiac muscle contraction		0	0	1	0	0	1	1	1	1	1	0	0	0	1	0	0	1	0	0	0	0
60533	Cd274	1	1	60533	Gene_ID	M. musculus	60533	M. musculus	Cd274	CD274 antigen	GO:0002843 regulation of tolerance induction to tumor cell;GO:0002845 positive regulation of tolerance induction to tumor cell;GO:1905404 positive regulation of activated CD8-positive, alpha-beta T cell apoptotic process		1	0	0	1	0	1	1	0	0	0	0	0	0	0	0	1	0	0	0	0	0
67742	Samsn1	1	1	67742	Gene_ID	M. musculus	67742	M. musculus	Samsn1	SAM domain, SH3 domain and nuclear localization signals, 1	GO:0050869 negative regulation of B cell activation;GO:0002820 negative regulation of adaptive immune response;GO:0050732 negative regulation of peptidyl-tyrosine phosphorylation		0	0	0	0	0	1	0	0	0	1	0	0	0	0	0	0	0	0	0	0	0
11541	Adora2b	1	1	11541	Gene_ID	M. musculus	11541	M. musculus	Adora2b	adenosine A2b receptor	GO:0002882 positive regulation of chronic inflammatory response to non-antigenic stimulus;GO:0002880 regulation of chronic inflammatory response to non-antigenic stimulus;GO:0002678 positive regulation of chronic inflammatory response		1	0	0	0	0	1	0	0	0	0	0	0	0	0	1	1	0	1	0	0	0
16994	Ltb	1	1	16994	Gene_ID	M. musculus	16994	M. musculus	Ltb	lymphotoxin B	GO:0048535 lymph node development;GO:0032735 positive regulation of interleukin-12 production;GO:2001238 positive regulation of extrinsic apoptotic signaling pathway		0	0	0	0	1	1	1	0	0	0	0	1	0	0	0	0	1	0	0	0	0
14728	Lilrb4a	1	1	14728	Gene_ID	M. musculus	14728	M. musculus	Lilrb4a	leukocyte immunoglobulin-like receptor, subfamily B, member 4A	GO:0035740 CD8-positive, alpha-beta T cell proliferation;GO:1900099 negative regulation of plasma cell differentiation;GO:0045584 negative regulation of cytotoxic T cell differentiation		1	1	1	0	1	1	0	1	1	1	0	1	0	1	0	1	1	0	0	0	0
16590	Kit	1	1	16590	Gene_ID	M. musculus	16590	M. musculus	Kit	KIT proto-oncogene receptor tyrosine kinase	GO:0097326 melanocyte adhesion;GO:0120071 regulation of pyloric antrum smooth muscle contraction;GO:0120072 positive regulation of pyloric antrum smooth muscle contraction	yes	1	1	1	0	1	1	0	0	1	0	0	0	0	1	1	1	1	1	0	0	0
72289	Malat1	1	1	72289	Gene_ID	M. musculus	72289	M. musculus	Malat1	metastasis associated lung adenocarcinoma transcript 1 (non-coding RNA)	GO:2000288 positive regulation of myoblast proliferation;GO:2000291 regulation of myoblast proliferation;GO:0000381 regulation of alternative mRNA splicing, via spliceosome		0	0	0	0	0	0	0	0	0	0	0	0	0	0	0	0	0	0	0	0	0
14229	Fkbp5	1	1	14229	Gene_ID	M. musculus	14229	M. musculus	Fkbp5	FK506 binding protein 5	GO:0061077 chaperone-mediated protein folding;GO:0006457 protein folding;GO:0009617 response to bacterium		0	0	0	0	0	0	0	0	0	0	0	0	0	0	0	0	0	0	0	0	0
56437	Rrad	1	1	56437	Gene_ID	M. musculus	56437	M. musculus	Rrad	Ras-related associated with diabetes	GO:1901842 negative regulation of high voltage-gated calcium channel activity;GO:1901841 regulation of high voltage-gated calcium channel activity;GO:1901386 negative regulation of voltage-gated calcium channel activity		0	0	0	0	0	0	0	0	0	0	0	0	0	0	0	0	0	0	0	0	0
27056	Irf5	1	1	27056	Gene_ID	M. musculus	27056	M. musculus	Irf5	interferon regulatory factor 5	GO:0032494 response to peptidoglycan;GO:0032495 response to muramyl dipeptide;GO:0032481 positive regulation of type I interferon production		0	0	1	0	0	1	1	0	0	0	1	0	0	0	0	0	1	0	0	0	0
11461	Actb	1	1	11461	Gene_ID	M. musculus	11461	M. musculus	Actb	actin, beta	GO:0072749 cellular response to cytochalasin B;GO:1901328 response to cytochalasin B;GO:0051621 regulation of norepinephrine uptake		0	1	0	0	0	1	0	0	1	1	0	0	0	0	1	0	0	1	1	0	0
100504344	Gm20186	1	1	100504344	Gene_ID	M. musculus	100504344	M. musculus	Gm20186	predicted gene, 20186			0	0	0	0	0	0	0	0	0	0	0	0	0	0	0	0	0	0	0	0	0
22286	Utf1	1	1	22286	Gene_ID	M. musculus	22286	M. musculus	Utf1	undifferentiated embryonic cell transcription factor 1	GO:0045944 positive regulation of transcription by RNA polymerase II;GO:0045893 positive regulation of DNA-templated transcription;GO:1903508 positive regulation of nucleic acid-templated transcription		0	0	0	0	0	0	0	0	0	0	0	0	0	0	0	0	0	0	1	0	0
73723	Sh3bgrl3	1	1	73723	Gene_ID	M. musculus	73723	M. musculus	Sh3bgrl3	SH3 domain binding glutamic acid-rich protein-like 3	GO:0007010 cytoskeleton organization;GO:0006996 organelle organization;GO:0016043 cellular component organization		0	0	0	0	0	0	0	0	0	0	0	0	0	0	0	0	0	0	0	0	0
16421	Itgb7	1	1	16421	Gene_ID	M. musculus	16421	M. musculus	Itgb7	integrin beta 7	GO:0003366 cell-matrix adhesion involved in ameboidal cell migration;GO:0050901 leukocyte tethering or rolling;GO:0061756 leukocyte adhesion to vascular endothelial cell		1	0	0	0	1	0	0	0	0	0	0	0	0	0	1	0	0	1	0	0	0
11501	Adam8	1	1	11501	Gene_ID	M. musculus	11501	M. musculus	Adam8	a disintegrin and metallopeptidase domain 8	GO:2000398 regulation of thymocyte aggregation;GO:2000399 negative regulation of thymocyte aggregation;GO:2000413 regulation of fibronectin-dependent thymocyte migration		1	1	1	1	0	1	1	0	1	0	0	0	0	0	0	0	0	0	0	0	0
115490184	Gm42427	1	1	115490184	Gene_ID	M. musculus	115490184	M. musculus	Gm42427	predicted gene 42427			0	0	0	0	0	0	0	0	0	0	0	0	0	0	0	0	0	0	0	0	0
12051	Bcl3	1	1	12051	Gene_ID	M. musculus	12051	M. musculus	Bcl3	B cell leukemia/lymphoma 3	GO:0002266 follicular dendritic cell activation;GO:0002268 follicular dendritic cell differentiation;GO:0002315 marginal zone B cell differentiation		1	0	0	1	0	1	0	0	0	0	0	1	0	1	0	0	0	0	0	0	0
108100	Baiap2	1	1	108100	Gene_ID	M. musculus	108100	M. musculus	Baiap2	brain-specific angiogenesis inhibitor 1-associated protein 2	GO:1905274 regulation of modification of postsynaptic actin cytoskeleton;GO:0051764 actin crosslink formation;GO:0099159 regulation of modification of postsynaptic structure		0	1	0	0	0	0	0	0	0	0	0	0	0	0	1	0	0	1	0	0	0
74182	Gpcpd1	1	1	74182	Gene_ID	M. musculus	74182	M. musculus	Gpcpd1	glycerophosphocholine phosphodiesterase 1	GO:0046475 glycerophospholipid catabolic process;GO:0009395 phospholipid catabolic process;GO:0046503 glycerolipid catabolic process		0	0	0	0	1	0	0	0	0	0	0	0	0	0	0	0	0	0	0	1	0
240832	Tor1aip2	1	1	240832	Gene_ID	M. musculus	240832	M. musculus	Tor1aip2	torsin A interacting protein 2	GO:0090435 protein localization to nuclear envelope;GO:0032781 positive regulation of ATP-dependent activity;GO:0043462 regulation of ATP-dependent activity		0	0	0	0	0	0	0	0	0	0	0	0	0	0	0	0	0	0	0	0	0
93837	Dach2	1	1	93837	Gene_ID	M. musculus	93837	M. musculus	Dach2	dachshund family transcription factor 2	GO:0046545 development of primary female sexual characteristics;GO:0046660 female sex differentiation;GO:0045137 development of primary sexual characteristics		0	0	0	0	0	0	0	0	0	0	0	0	0	0	0	0	0	0	0	0	0
15939	Ier5	1	1	15939	Gene_ID	M. musculus	15939	M. musculus	Ier5	immediate early response 5	GO:1900036 positive regulation of cellular response to heat;GO:1900034 regulation of cellular response to heat;GO:0034605 cellular response to heat		0	0	0	0	0	0	0	0	0	0	0	0	0	0	0	0	0	0	0	0	0
14200	Fhl2	1	1	14200	Gene_ID	M. musculus	14200	M. musculus	Fhl2	four and a half LIM domains 2	GO:0055011 atrial cardiac muscle cell differentiation;GO:0055014 atrial cardiac muscle cell development;GO:0055015 ventricular cardiac muscle cell development		0	0	0	0	1	0	0	0	0	0	0	0	0	0	0	0	0	0	0	1	0
102442	Dennd4a	1	1	102442	Gene_ID	M. musculus	102442	M. musculus	Dennd4a	DENN domain containing 4A	GO:0032483 regulation of Rab protein signal transduction;GO:0046578 regulation of Ras protein signal transduction;GO:0051056 regulation of small GTPase mediated signal transduction		0	0	0	0	0	0	0	0	0	0	0	0	0	0	0	0	0	0	0	0	0
30841	Kdm2b	1	1	30841	Gene_ID	M. musculus	30841	M. musculus	Kdm2b	lysine (K)-specific demethylase 2B	GO:0021993 initiation of neural tube closure;GO:0021592 fourth ventricle development;GO:0021555 midbrain-hindbrain boundary morphogenesis		0	0	0	0	0	1	1	0	0	0	0	0	0	0	0	0	0	0	0	0	0
109019	Nabp1	1	1	109019	Gene_ID	M. musculus	109019	M. musculus	Nabp1	nucleic acid binding protein 1	GO:0044818 mitotic G2/M transition checkpoint;GO:0010972 negative regulation of G2/M transition of mitotic cell cycle;GO:1902750 negative regulation of cell cycle G2/M phase transition		0	0	0	0	0	0	0	0	0	0	0	0	0	0	0	0	0	0	0	0	0
67841	Atg3	1	1	67841	Gene_ID	M. musculus	67841	M. musculus	Atg3	autophagy related 3	GO:0043653 mitochondrial fragmentation involved in apoptotic process;GO:0044804 autophagy of nucleus;GO:0050765 negative regulation of phagocytosis		0	0	0	0	0	0	0	0	0	0	0	0	0	0	0	0	0	0	0	0	0
83672	Sytl3	1	1	83672	Gene_ID	M. musculus	83672	M. musculus	Sytl3	synaptotagmin-like 3	GO:0006887 exocytosis;GO:0032940 secretion by cell;GO:0140352 export from cell		0	0	0	0	0	0	0	0	0	0	0	0	0	0	0	0	0	0	0	0	0
55932	Gbp3	1	1	55932	Gene_ID	M. musculus	55932	M. musculus	Gbp3	guanylate binding protein 3	GO:0044406 adhesion of symbiont to host;GO:0042832 defense response to protozoan;GO:0001562 response to protozoan		1	0	1	0	0	0	0	0	0	0	0	0	0	0	0	0	1	0	0	0	0
74091	Npl	1	1	74091	Gene_ID	M. musculus	74091	M. musculus	Npl	N-acetylneuraminate pyruvate lyase	GO:0019262 N-acetylneuraminate catabolic process;GO:0006054 N-acetylneuraminate metabolic process;GO:0046348 amino sugar catabolic process		0	0	0	0	0	0	0	0	0	0	0	0	0	0	0	0	0	0	0	0	0
16478	Jund	1	1	16478	Gene_ID	M. musculus	16478	M. musculus	Jund	jun D proto-oncogene	GO:0002076 osteoblast development;GO:0043032 positive regulation of macrophage activation;GO:0043030 regulation of macrophage activation		0	0	0	0	1	1	0	0	0	0	0	0	1	0	0	0	1	0	0	0	0
50928	Klrg1	1	1	50928	Gene_ID	M. musculus	50928	M. musculus	Klrg1	killer cell lectin-like receptor subfamily G, member 1	GO:0045087 innate immune response;GO:0098542 defense response to other organism;GO:0006952 defense response		0	0	1	0	0	0	0	0	0	0	0	0	0	0	0	0	0	0	0	0	0
14595	B4galt1	1	1	14595	Gene_ID	M. musculus	14595	M. musculus	B4galt1	UDP-Gal:betaGlcNAc beta 1,4- galactosyltransferase, polypeptide 1	GO:0005989 lactose biosynthetic process;GO:0005988 lactose metabolic process;GO:0046351 disaccharide biosynthetic process		0	0	1	0	0	1	1	0	0	0	0	0	0	0	0	0	0	0	0	0	0
99982	Kdm1a	1	1	99982	Gene_ID	M. musculus	99982	M. musculus	Kdm1a	lysine (K)-specific demethylase 1A	GO:0051572 negative regulation of histone H3-K4 methylation;GO:0010725 regulation of primitive erythrocyte differentiation;GO:0034720 histone H3-K4 demethylation		1	1	0	0	0	0	0	0	1	1	0	0	1	0	0	0	0	1	1	1	0
102635275	Bach2it1	1	1	102635275	Gene_ID	M. musculus	102635275	M. musculus	Bach2it1	BTB and CNC homology 2, intronic transcript 1	GO:0008150 biological_process		0	0	0	0	0	0	0	0	0	0	0	0	0	0	0	0	0	0	0	0	0
71458	Bcor	1	1	71458	Gene_ID	M. musculus	71458	M. musculus	Bcor	BCL6 interacting corepressor	GO:0001835 blastocyst hatching;GO:0035188 hatching;GO:0071684 organism emergence from protective structure		0	0	0	0	0	0	0	0	0	0	0	0	1	0	0	0	0	0	0	0	0
18412	Sqstm1	1	1	18412	Gene_ID	M. musculus	18412	M. musculus	Sqstm1	sequestosome 1	GO:0070342 brown fat cell proliferation;GO:0070341 fat cell proliferation;GO:0035973 aggrephagy		0	0	0	0	1	0	0	0	0	1	1	0	1	0	0	0	1	0	0	0	0
14784	Grb2	1	1	14784	Gene_ID	M. musculus	14784	M. musculus	Grb2	growth factor receptor bound protein 2	GO:0060670 branching involved in labyrinthine layer morphogenesis;GO:0035987 endodermal cell differentiation;GO:0060713 labyrinthine layer morphogenesis		0	0	0	0	1	1	0	0	0	0	0	0	0	1	1	0	0	1	1	0	0
380752	Eipr1	1	1	380752	Gene_ID	M. musculus	380752	M. musculus	Eipr1	EARP complex and GARP complex interacting protein 1	GO:1905281 positive regulation of retrograde transport, endosome to Golgi;GO:1904811 positive regulation of dense core granule transport;GO:1904809 regulation of dense core granule transport		0	0	0	0	0	0	0	0	0	0	0	0	0	0	0	0	0	0	0	0	0
545369	Gm5835	0	1	545369	Gene_ID	M. musculus	545369	M. musculus	Gm5835	ribosomal protein L4 pseudogene			0	0	0	0	0	0	0	0	0	0	0	0	0	0	0	0	0	0	0	0	0
12798	Cnn2	1	0	12798	Gene_ID	M. musculus	12798	M. musculus	Cnn2	calponin 2	GO:1905522 negative regulation of macrophage migration;GO:0050765 negative regulation of phagocytosis;GO:1905517 macrophage migration		0	0	0	0	0	1	0	0	0	0	0	0	0	0	1	0	0	0	1	0	0
57443	Fbxo3	0	1	57443	Gene_ID	M. musculus	57443	M. musculus	Fbxo3	F-box protein 3	GO:0031146 SCF-dependent proteasomal ubiquitin-dependent protein catabolic process;GO:0043161 proteasome-mediated ubiquitin-dependent protein catabolic process;GO:0010498 proteasomal protein catabolic process		0	0	0	0	0	1	0	0	0	0	0	0	0	0	0	0	0	0	0	0	0
226747	Ahctf1	1	0	226747	Gene_ID	M. musculus	226747	M. musculus	Ahctf1	AT hook containing transcription factor 1	GO:0051292 nuclear pore complex assembly;GO:0006999 nuclear pore organization;GO:0046931 pore complex assembly		0	0	0	0	0	0	0	0	0	0	0	0	0	0	0	0	0	1	0	0	0
68024	Hist1h2bc	1	0	68024	Gene_ID	M. musculus	68024	M. musculus	H2bc4	H2B clustered histone 4			0	0	0	0	0	0	0	0	0	0	0	0	0	0	0	0	0	0	0	0	0
229898	Gbp5	1	0	229898	Gene_ID	M. musculus	229898	M. musculus	Gbp5	guanylate binding protein 5	GO:0032741 positive regulation of interleukin-18 production;GO:0032661 regulation of interleukin-18 production;GO:1900227 positive regulation of NLRP3 inflammasome complex assembly		0	0	1	0	0	1	0	0	0	0	0	0	0	0	0	0	0	1	0	0	0
19241	Tmsb4x	0	1	19241	Gene_ID	M. musculus	19241	M. musculus	Tmsb4x	thymosin, beta 4, X chromosome	GO:0042989 sequestering of actin monomers;GO:0051152 positive regulation of smooth muscle cell differentiation;GO:0051150 regulation of smooth muscle cell differentiation		0	0	0	0	0	0	0	0	0	0	0	0	0	0	0	0	0	1	0	0	0
109305	Orai1	1	0	109305	Gene_ID	M. musculus	109305	M. musculus	Orai1	ORAI calcium release-activated calcium modulator 1	GO:0002115 store-operated calcium entry;GO:0007207 phospholipase C-activating G protein-coupled acetylcholine receptor signaling pathway;GO:0099105 ion channel modulating, G protein-coupled receptor signaling pathway		1	0	0	0	0	0	0	0	0	0	0	0	0	0	1	0	0	0	0	0	0
14744	Gpr65	1	0	14744	Gene_ID	M. musculus	14744	M. musculus	Gpr65	G-protein coupled receptor 65	GO:0010447 response to acidic pH;GO:0035025 positive regulation of Rho protein signal transduction;GO:0051482 positive regulation of cytosolic calcium ion concentration involved in phospholipase C-activating G protein-coupled signaling pathway		0	0	0	0	0	0	0	0	0	0	0	0	0	0	1	0	0	1	0	0	0
15980	Ifngr2	1	0	15980	Gene_ID	M. musculus	15980	M. musculus	Ifngr2	interferon gamma receptor 2	GO:1904783 positive regulation of NMDA glutamate receptor activity;GO:2000310 regulation of NMDA receptor activity;GO:0001774 microglial cell activation		1	0	1	0	1	0	0	0	0	0	0	0	0	0	0	1	0	0	0	0	0
208715	Hmgcs1	0	1	208715	Gene_ID	M. musculus	208715	M. musculus	Hmgcs1	3-hydroxy-3-methylglutaryl-Coenzyme A synthase 1	GO:0010142 farnesyl diphosphate biosynthetic process, mevalonate pathway;GO:1902767 isoprenoid biosynthetic process via mevalonate;GO:0045337 farnesyl diphosphate biosynthetic process		0	0	0	0	0	0	0	0	0	0	0	0	0	0	0	0	0	0	0	0	0
112403	Dxo	1	0	112403	Gene_ID	M. musculus	112403	M. musculus	Dxo	decapping exoribonuclease	GO:0110155 NAD-cap decapping;GO:0071028 nuclear mRNA surveillance;GO:0071027 nuclear RNA surveillance		0	0	0	0	0	0	0	0	0	0	0	0	0	0	0	0	0	0	0	0	0
22034	Traf6	0	1	22034	Gene_ID	M. musculus	22034	M. musculus	Traf6	TNF receptor-associated factor 6	GO:0031666 positive regulation of lipopolysaccharide-mediated signaling pathway;GO:0097400 interleukin-17-mediated signaling pathway;GO:0007250 activation of NF-kappaB-inducing kinase activity		1	1	0	0	0	1	1	0	1	0	1	0	0	1	0	1	1	0	0	0	0
18613	Pecam1	0	1	18613	Gene_ID	M. musculus	18613	M. musculus	Pecam1	platelet/endothelial cell adhesion molecule 1	GO:0150107 positive regulation of protein localization to cell-cell junction;GO:0090673 endothelial cell-matrix adhesion;GO:0150106 regulation of protein localization to cell-cell junction		0	0	0	0	0	0	1	0	0	1	0	0	0	0	1	0	0	1	0	0	0
16428	Itk	0	1	16428	Gene_ID	M. musculus	16428	M. musculus	Itk	IL2 inducible T cell kinase	GO:0001865 NK T cell differentiation;GO:0032633 interleukin-4 production;GO:0046629 gamma-delta T cell activation	yes	1	0	0	0	0	0	0	0	0	0	0	0	0	1	1	0	0	0	0	0	0
20238	Atxn1	1	0	20238	Gene_ID	M. musculus	20238	M. musculus	Atxn1	ataxin 1	GO:0043569 negative regulation of insulin-like growth factor receptor signaling pathway;GO:0043567 regulation of insulin-like growth factor receptor signaling pathway;GO:0060252 positive regulation of glial cell proliferation		0	1	0	0	1	0	0	0	0	1	0	0	1	0	0	0	0	0	0	0	0
12192	Zfp36l1	1	0	12192	Gene_ID	M. musculus	12192	M. musculus	Zfp36l1	zinc finger protein 36, C3H type-like 1	GO:0097403 cellular response to raffinose;GO:1901545 response to raffinose;GO:0003342 proepicardium development		1	1	0	0	0	1	1	0	1	0	0	0	0	0	0	0	1	0	1	0	0
72012	1600020E01Rik	0	1	72012	Gene_ID	M. musculus	72012	M. musculus	1600020E01Rik	RIKEN cDNA 1600020E01 gene	GO:0008150 biological_process		0	0	0	0	0	0	0	0	0	0	0	0	0	0	0	0	0	0	0	0	0
15273	Hivep2	1	0	15273	Gene_ID	M. musculus	15273	M. musculus	Hivep2	human immunodeficiency virus type I enhancer binding protein 2	GO:0006351 DNA-templated transcription;GO:0097659 nucleic acid-templated transcription;GO:0032774 RNA biosynthetic process		0	0	0	0	0	0	0	0	0	0	0	0	1	0	0	0	0	0	0	0	0
52662	Ldlrad4	1	0	52662	Gene_ID	M. musculus	52662	M. musculus	Ldlrad4	low density lipoprotein receptor class A domain containing 4	GO:0010991 negative regulation of SMAD protein complex assembly;GO:0010990 regulation of SMAD protein complex assembly;GO:0060394 negative regulation of pathway-restricted SMAD protein phosphorylation		0	0	0	0	0	0	0	0	1	1	0	0	0	0	0	0	0	1	0	0	0
215160	Rhbdd2	1	0	215160	Gene_ID	M. musculus	215160	M. musculus	Rhbdd2	rhomboid domain containing 2			0	0	0	0	0	0	0	0	0	0	0	0	0	0	0	0	0	0	0	0	0
65114	Vps35	1	0	65114	Gene_ID	M. musculus	65114	M. musculus	Vps35	VPS35 retromer complex component	GO:0032460 negative regulation of protein oligomerization;GO:0032463 negative regulation of protein homooligomerization;GO:0090326 positive regulation of locomotion involved in locomotory behavior		0	0	0	0	0	1	0	0	0	0	0	0	0	0	0	0	0	1	0	0	0
791351	C630004M23Rik	0	1	791351	Gene_ID	M. musculus	791351	M. musculus	C630004M23Rik	RIKEN cDNA C630004M23 gene	GO:0008150 biological_process		0	0	0	0	0	0	0	0	0	0	0	0	0	0	0	0	0	0	0	0	0
72580	Zufsp	1	0	72580	Gene_ID	M. musculus	72580	M. musculus	Zup1	zinc finger containing ubiquitin peptidase 1			0	0	0	0	0	0	0	0	0	0	0	0	0	0	0	0	0	0	0	0	0
22323	Vasp	0	1	22323	Gene_ID	M. musculus	22323	M. musculus	Vasp	vasodilator-stimulated phosphoprotein	GO:0030838 positive regulation of actin filament polymerization;GO:0051289 protein homotetramerization;GO:0008154 actin polymerization or depolymerization		0	0	0	0	0	0	1	0	0	0	0	0	0	0	1	0	0	1	0	0	0
100653389	Mir155hg	1	0	100653389	Gene_ID	M. musculus	100653389	M. musculus	Mir155hg	Mir155 host gene (non-protein coding)			0	0	0	0	0	0	0	0	0	0	0	0	0	0	0	0	0	0	0	0	0
26754	Cops5	0	1	26754	Gene_ID	M. musculus	26754	M. musculus	Cops5	COP9 signalosome subunit 5	GO:1990182 exosomal secretion;GO:0097734 extracellular exosome biogenesis;GO:1903894 regulation of IRE1-mediated unfolded protein response		0	0	0	0	0	0	0	0	0	0	0	0	0	0	0	0	0	0	0	0	0
117197	Bloc1s4	0	1	117197	Gene_ID	M. musculus	117197	M. musculus	Bloc1s4	biogenesis of lysosomal organelles complex-1, subunit 4, cappuccino	GO:0048490 anterograde synaptic vesicle transport;GO:0099514 synaptic vesicle cytoskeletal transport;GO:0099517 synaptic vesicle transport along microtubule		1	0	0	0	0	0	0	0	0	0	0	0	0	0	0	0	0	0	0	0	0
233893	Zfp764	1	0	233893	Gene_ID	M. musculus	233893	M. musculus	Zfp764	zinc finger protein 764			0	0	0	0	0	0	0	0	0	0	0	0	0	0	0	0	0	0	0	0	0
67177	Cdt1	0	1	67177	Gene_ID	M. musculus	67177	M. musculus	Cdt1	chromatin licensing and DNA replication factor 1	GO:1905341 negative regulation of protein localization to kinetochore;GO:0071163 DNA replication preinitiation complex assembly;GO:1902595 regulation of DNA replication origin binding		0	0	0	0	0	0	0	0	0	0	0	0	0	0	0	0	0	1	0	0	0
22193	Ube2e3	1	0	22193	Gene_ID	M. musculus	22193	M. musculus	Ube2e3	ubiquitin-conjugating enzyme E2E 3	GO:0070979 protein K11-linked ubiquitination;GO:0070534 protein K63-linked ubiquitination;GO:0070936 protein K48-linked ubiquitination		0	0	0	0	0	0	0	0	0	0	0	0	0	0	0	0	0	0	0	0	0
77015	Mpped2	0	1	77015	Gene_ID	M. musculus	77015	M. musculus	Mpped2	metallophosphoesterase domain containing 2	GO:0008150 biological_process		0	0	0	0	0	0	0	0	0	0	0	0	0	0	0	0	0	0	0	0	0
72042	Cotl1	1	0	72042	Gene_ID	M. musculus	72042	M. musculus	Cotl1	coactosin-like 1 (Dictyostelium)	GO:0050832 defense response to fungus;GO:0009620 response to fungus;GO:0030833 regulation of actin filament polymerization		0	0	0	0	0	0	0	0	0	0	0	0	0	0	0	0	0	1	0	0	0
108014	Srsf9	1	0	108014	Gene_ID	M. musculus	108014	M. musculus	Srsf9	serine and arginine-rich splicing factor 9	GO:0048025 negative regulation of mRNA splicing, via spliceosome;GO:0050686 negative regulation of mRNA processing;GO:0033119 negative regulation of RNA splicing		0	0	0	0	0	0	0	0	0	0	0	0	0	0	0	0	0	0	0	0	0
102635661	Gm5915	1	0	102635661	Gene_ID	M. musculus	102635661	M. musculus	Gm5915	myosin light polypeptide 6-like			0	0	0	0	0	0	0	0	0	0	0	0	0	0	0	0	0	0	0	0	0
20462	Tra2b	1	0	20462	Gene_ID	M. musculus	20462	M. musculus	Tra2b	transformer 2 beta	GO:0021796 cerebral cortex regionalization;GO:0021978 telencephalon regionalization;GO:0021871 forebrain regionalization		0	0	0	0	0	0	0	0	0	0	0	0	0	0	0	0	0	0	0	0	0
13207	Ddx5	1	0	13207	Gene_ID	M. musculus	13207	M. musculus	Ddx5	DEAD box helicase 5	GO:0061614 miRNA transcription;GO:0031053 primary miRNA processing;GO:0043517 positive regulation of DNA damage response, signal transduction by p53 class mediator		0	0	0	0	0	1	0	0	0	0	0	0	1	0	1	0	0	0	0	1	0
18707	Pik3cd	1	0	18707	Gene_ID	M. musculus	18707	M. musculus	Pik3cd	phosphatidylinositol-4,5-bisphosphate 3-kinase catalytic subunit delta	GO:0033031 positive regulation of neutrophil apoptotic process;GO:0033029 regulation of neutrophil apoptotic process;GO:1905276 regulation of epithelial tube formation	yes	1	0	1	1	1	0	1	0	0	0	0	0	0	0	1	0	0	1	1	0	0
22779	Ikzf2	0	1	22779	Gene_ID	M. musculus	22779	M. musculus	Ikzf2	IKAROS family zinc finger 2	GO:0045944 positive regulation of transcription by RNA polymerase II;GO:0045893 positive regulation of DNA-templated transcription;GO:1903508 positive regulation of nucleic acid-templated transcription		0	0	0	0	0	0	0	0	0	0	0	0	0	0	0	0	0	0	0	0	0
78286	Nav2	0	1	78286	Gene_ID	M. musculus	78286	M. musculus	Nav2	neuron navigator 2	GO:0021564 vagus nerve development;GO:0021563 glossopharyngeal nerve development;GO:0003025 regulation of systemic arterial blood pressure by baroreceptor feedback		0	0	0	0	0	0	0	0	0	0	0	0	0	0	0	0	0	0	0	0	0
100043324	Bnip3l-ps	1	0	100043324	Gene_ID	M. musculus	100043324	M. musculus	Bnip3l-ps	BCL2/adenovirus E1B interacting protein 3-like, pseudogene			0	0	0	0	0	0	0	0	0	0	0	0	0	0	0	0	0	0	0	0	0
12125	Bcl2l11	1	0	12125	Gene_ID	M. musculus	12125	M. musculus	Bcl2l11	BCL2-like 11 (apoptosis facilitator)	GO:0001907 killing by symbiont of host cells;GO:0019051 induction by virus of host apoptotic process;GO:0052042 induction by symbiont of host programmed cell death		0	0	0	1	1	1	1	0	0	0	1	1	0	0	1	0	0	1	0	0	0
271377	Zbtb11	1	0	271377	Gene_ID	M. musculus	271377	M. musculus	Zbtb11	zinc finger and BTB domain containing 11	GO:0006355 regulation of DNA-templated transcription;GO:1903506 regulation of nucleic acid-templated transcription;GO:2001141 regulation of RNA biosynthetic process		0	0	0	0	0	0	0	0	0	0	0	0	0	0	0	0	0	0	0	0	0
13070	Cyp11a1	1	0	13070	Gene_ID	M. musculus	13070	M. musculus	Cyp11a1	cytochrome P450, family 11, subfamily a, polypeptide 1	GO:0034650 cortisol metabolic process;GO:0006704 glucocorticoid biosynthetic process;GO:0006700 C21-steroid hormone biosynthetic process		0	0	0	0	0	0	0	0	0	0	0	0	0	0	0	0	0	0	0	0	0
223433	Fam105a	0	1	223433	Gene_ID	M. musculus	223433	M. musculus	Otulinl	OTU deubiquitinase with linear linkage specificity like	GO:0008150 biological_process		0	0	0	0	0	0	0	0	0	0	0	0	0	0	0	0	0	0	0	0	0
67647	4930523C07Rik	0	1	67647	Gene_ID	M. musculus	67647	M. musculus	4930523C07Rik	RIKEN cDNA 4930523C07 gene	GO:0008150 biological_process		0	0	0	0	0	0	0	0	0	0	0	0	0	0	0	0	0	0	0	0	0
55943	Stx8	0	1	55943	Gene_ID	M. musculus	55943	M. musculus	Stx8	syntaxin 8	GO:0045022 early endosome to late endosome transport;GO:0098927 vesicle-mediated transport between endosomal compartments;GO:0048278 vesicle docking		0	0	0	0	0	0	0	0	0	0	0	0	0	0	0	0	0	0	0	0	0
26878	B3galt2	1	0	26878	Gene_ID	M. musculus	26878	M. musculus	B3galt2	UDP-Gal:betaGlcNAc beta 1,3-galactosyltransferase, polypeptide 2	GO:0006682 galactosylceramide biosynthetic process;GO:0019375 galactolipid biosynthetic process;GO:0046476 glycosylceramide biosynthetic process		0	0	0	0	0	0	0	0	0	0	0	0	0	0	0	0	0	0	0	0	0
19062	Inpp5k	1	0	19062	Gene_ID	M. musculus	19062	M. musculus	Inpp5k	inositol polyphosphate 5-phosphatase K	GO:2000466 negative regulation of glycogen (starch) synthase activity;GO:2001151 regulation of renal water transport;GO:2001153 positive regulation of renal water transport		0	0	0	0	0	0	0	0	0	1	0	0	0	0	0	0	1	1	0	0	0
16905	Lmna	1	0	16905	Gene_ID	M. musculus	16905	M. musculus	Lmna	lamin A	GO:1990683 DNA double-strand break attachment to nuclear envelope;GO:0051664 nuclear pore localization;GO:1900114 positive regulation of histone H3-K9 trimethylation		0	0	0	0	0	1	0	1	0	0	0	0	0	0	1	0	0	0	0	1	0
239510	Phf20l1	0	1	239510	Gene_ID	M. musculus	239510	M. musculus	Phf20l1	PHD finger protein 20-like 1	GO:0032435 negative regulation of proteasomal ubiquitin-dependent protein catabolic process;GO:1901799 negative regulation of proteasomal protein catabolic process;GO:2000059 negative regulation of ubiquitin-dependent protein catabolic process		0	0	0	0	0	0	0	0	0	0	0	0	0	0	0	0	0	0	0	0	0
71955	Ist1	1	0	71955	Gene_ID	M. musculus	71955	M. musculus	Ist1	increased sodium tolerance 1 homolog (yeast)	GO:0046745 viral capsid secondary envelopment;GO:0009838 abscission;GO:0048672 positive regulation of collateral sprouting		0	1	0	0	0	0	0	0	0	0	0	0	0	0	0	0	0	1	0	0	0
100040980	Gm3076	0	1	100040980	Gene_ID	M. musculus	100040980	M. musculus	Gm3076	predicted gene 3076			0	0	0	0	0	0	0	0	0	0	0	0	0	0	0	0	0	0	0	0	0
23873	Faim	0	1	23873	Gene_ID	M. musculus	23873	M. musculus	Faim	Fas apoptotic inhibitory molecule	GO:1902042 negative regulation of extrinsic apoptotic signaling pathway via death domain receptors;GO:1902041 regulation of extrinsic apoptotic signaling pathway via death domain receptors;GO:0007249 I-kappaB kinase/NF-kappaB signaling		0	1	0	0	0	0	0	0	0	0	0	0	0	0	0	0	0	0	0	0	0
19073	Srgn	1	0	19073	Gene_ID	M. musculus	19073	M. musculus	Srgn	serglycin	GO:0033371 T cell secretory granule organization;GO:0033367 protein localization to mast cell secretory granule;GO:0033368 protease localization to mast cell secretory granule		0	0	0	0	0	1	0	0	0	0	0	0	0	0	0	0	0	0	0	0	0
29875	Iqgap1	0	1	29875	Gene_ID	M. musculus	29875	M. musculus	Iqgap1	IQ motif containing GTPase activating protein 1	GO:1900086 positive regulation of peptidyl-tyrosine autophosphorylation;GO:1900084 regulation of peptidyl-tyrosine autophosphorylation;GO:1904754 positive regulation of vascular associated smooth muscle cell migration		0	0	0	0	0	0	0	0	0	1	0	0	0	0	1	0	0	1	0	0	0
16443	Itsn1	1	0	16443	Gene_ID	M. musculus	16443	M. musculus	Itsn1	intersectin 1 (SH3 domain protein 1A)	GO:0150007 clathrin-dependent synaptic vesicle endocytosis;GO:2001288 positive regulation of caveolin-mediated endocytosis;GO:0036466 synaptic vesicle recycling via endosome		0	0	0	0	0	0	0	0	0	0	1	0	0	0	1	0	0	0	0	0	0
231871	Daglb	0	1	231871	Gene_ID	M. musculus	231871	M. musculus	Daglb	diacylglycerol lipase, beta	GO:0046340 diacylglycerol catabolic process;GO:0010898 positive regulation of triglyceride catabolic process;GO:0042136 neurotransmitter biosynthetic process		0	0	0	0	0	0	0	0	0	0	0	0	0	0	0	0	0	0	0	0	0
72993	Appl1	1	0	72993	Gene_ID	M. musculus	72993	M. musculus	Appl1	adaptor protein, phosphotyrosine interaction, PH domain and leucine zipper containing 1	GO:1905450 negative regulation of Fc-gamma receptor signaling pathway involved in phagocytosis;GO:1905301 regulation of macropinocytosis;GO:1905303 positive regulation of macropinocytosis		0	0	0	0	1	1	0	0	0	0	0	0	0	0	0	0	1	0	0	0	0
66395	Ahnak	1	0	66395	Gene_ID	M. musculus	66395	M. musculus	Ahnak	AHNAK nucleoprotein (desmoyokin)	GO:1905686 positive regulation of plasma membrane repair;GO:1905684 regulation of plasma membrane repair;GO:1903729 regulation of plasma membrane organization		0	0	0	0	0	0	0	0	0	0	0	0	0	0	0	0	0	0	0	0	0
12013	Bach1	1	0	12013	Gene_ID	M. musculus	12013	M. musculus	Bach1	BTB and CNC homology 1, basic leucine zipper transcription factor 1	GO:0000117 regulation of transcription involved in G2/M transition of mitotic cell cycle;GO:0000083 regulation of transcription involved in G1/S transition of mitotic cell cycle;GO:0000086 G2/M transition of mitotic cell cycle		0	0	0	0	0	0	0	0	0	0	0	0	0	0	0	0	0	0	0	0	0
59043	Wsb2	1	0	59043	Gene_ID	M. musculus	59043	M. musculus	Wsb2	WD repeat and SOCS box-containing 2	GO:0000209 protein polyubiquitination;GO:0016567 protein ubiquitination;GO:0032446 protein modification by small protein conjugation		0	0	0	0	0	0	0	0	0	0	0	0	0	0	0	0	0	0	0	0	0
56791	Ube2l6	1	0	56791	Gene_ID	M. musculus	56791	M. musculus	Ube2l6	ubiquitin-conjugating enzyme E2L 6	GO:0032020 ISG15-protein conjugation;GO:0000209 protein polyubiquitination;GO:0016567 protein ubiquitination		0	0	0	0	1	0	0	0	0	0	0	0	0	0	0	0	0	0	0	0	0
100038355	Runx2os1	0	1	100038355	Gene_ID	M. musculus	100038355	M. musculus	Runx2os1	runt related transcription factor 2, opposite strand 1	GO:0008150 biological_process		0	0	0	0	0	0	0	0	0	0	0	0	0	0	0	0	0	0	0	0	0
22781	Ikzf4	0	1	22781	Gene_ID	M. musculus	22781	M. musculus	Ikzf4	IKAROS family zinc finger 4	GO:0051260 protein homooligomerization;GO:0051259 protein complex oligomerization;GO:0065003 protein-containing complex assembly		0	0	0	0	0	0	0	0	0	0	0	0	0	0	0	0	0	0	0	0	0
109065	Dnaaf2	0	1	109065	Gene_ID	M. musculus	109065	M. musculus	Dnaaf2	dynein, axonemal assembly factor 2	GO:0061966 establishment of left/right asymmetry;GO:0036159 inner dynein arm assembly;GO:0036158 outer dynein arm assembly		0	0	0	0	0	0	0	0	0	0	0	0	0	0	0	0	0	0	0	0	0
100042856	Gm4070	1	0	100042856	Gene_ID	M. musculus	100042856	M. musculus	Gvin2	GTPase, very large interferon inducible, family member 2	GO:0008150 biological_process		0	0	0	0	0	0	0	0	0	0	0	0	0	0	0	0	0	0	0	0	0
18037	Nfkbie	0	1	18037	Gene_ID	M. musculus	18037	M. musculus	Nfkbie	nuclear factor of kappa light polypeptide gene enhancer in B cells inhibitor, epsilon	GO:0042942 D-serine transport;GO:0042940 D-amino acid transport;GO:0032329 serine transport		0	0	0	0	0	0	0	0	0	0	0	0	0	0	0	0	0	0	0	0	0
11804	Aplp2	0	1	11804	Gene_ID	M. musculus	11804	M. musculus	Aplp2	amyloid beta (A4) precursor-like protein 2	GO:0001967 suckling behavior;GO:0006878 cellular copper ion homeostasis;GO:0055070 copper ion homeostasis		0	0	0	0	0	0	0	0	0	0	0	0	0	0	0	0	0	0	0	0	0
67207	Lsm1	0	1	67207	Gene_ID	M. musculus	67207	M. musculus	Lsm1	LSM1 homolog, mRNA degradation associated	GO:0000290 deadenylation-dependent decapping of nuclear-transcribed mRNA;GO:0071044 histone mRNA catabolic process;GO:0110156 methylguanosine-cap decapping		0	0	0	0	0	0	0	0	0	0	0	0	0	0	0	0	0	0	0	0	0
67143	Ikzf5	0	1	67143	Gene_ID	M. musculus	67143	M. musculus	Ikzf5	IKAROS family zinc finger 5	GO:0000122 negative regulation of transcription by RNA polymerase II;GO:0045892 negative regulation of DNA-templated transcription;GO:1903507 negative regulation of nucleic acid-templated transcription		0	0	0	0	0	0	0	0	0	0	0	0	0	0	0	0	0	0	0	0	0
326618	Tpm4	1	0	326618	Gene_ID	M. musculus	326618	M. musculus	Tpm4	tropomyosin 4	GO:0006936 muscle contraction;GO:0007015 actin filament organization;GO:0003012 muscle system process		0	0	0	0	0	0	0	0	0	0	0	0	0	0	1	0	0	0	0	0	0
17085	Ly9	1	0	17085	Gene_ID	M. musculus	17085	M. musculus	Ly9	lymphocyte antigen 9	GO:0072540 T-helper 17 cell lineage commitment;GO:0002295 T-helper cell lineage commitment;GO:0072539 T-helper 17 cell differentiation		1	0	1	0	0	1	0	0	0	0	0	0	0	0	0	0	0	0	0	0	0
70012	Cep85	1	0	70012	Gene_ID	M. musculus	70012	M. musculus	Cep85	centrosomal protein 85	GO:0046602 regulation of mitotic centrosome separation;GO:0006469 negative regulation of protein kinase activity;GO:0033673 negative regulation of kinase activity		0	0	0	0	0	0	0	0	0	1	0	0	0	0	0	0	0	0	0	0	0
18712	Pim1	1	0	18712	Gene_ID	M. musculus	18712	M. musculus	Pim1	proviral integration site 1	GO:1905062 positive regulation of cardioblast proliferation;GO:0070561 vitamin D receptor signaling pathway;GO:0071305 cellular response to vitamin D	yes	0	0	0	0	1	1	0	0	0	0	0	0	0	0	0	0	0	0	1	0	0
13026	Pcyt1a	1	0	13026	Gene_ID	M. musculus	13026	M. musculus	Pcyt1a	phosphate cytidylyltransferase 1, choline, alpha isoform	GO:0006657 CDP-choline pathway;GO:0006656 phosphatidylcholine biosynthetic process;GO:0046470 phosphatidylcholine metabolic process		0	0	0	0	1	0	0	0	0	0	0	0	0	0	0	0	0	0	0	0	0
329650	Med12l	0	1	329650	Gene_ID	M. musculus	329650	M. musculus	Med12l	mediator complex subunit 12-like	GO:0045944 positive regulation of transcription by RNA polymerase II;GO:0045893 positive regulation of DNA-templated transcription;GO:1903508 positive regulation of nucleic acid-templated transcription		0	0	0	0	0	0	0	0	0	0	0	0	0	0	0	0	0	0	0	0	0
74111	Rbm19	0	1	74111	Gene_ID	M. musculus	74111	M. musculus	Rbm19	RNA binding motif protein 19	GO:0040019 positive regulation of embryonic development;GO:0045995 regulation of embryonic development;GO:0000375 RNA splicing, via transesterification reactions		0	0	0	0	0	0	0	0	0	0	0	0	0	0	0	0	0	0	0	0	0
268739	Arhgef40	0	1	268739	Gene_ID	M. musculus	268739	M. musculus	Arhgef40	Rho guanine nucleotide exchange factor (GEF) 40	GO:0008150 biological_process		0	0	0	0	0	0	0	0	0	0	0	0	0	0	0	0	0	0	0	0	0
100302592	Snord14a	0	1	100302592	Gene_ID	M. musculus	100302592	M. musculus	Snord14a	small nucleolar RNA, C/D box 14A	GO:0008150 biological_process		0	0	0	0	0	0	0	0	0	0	0	0	0	0	0	0	0	0	0	0	0
17765	Mtf2	0	1	17765	Gene_ID	M. musculus	17765	M. musculus	Mtf2	metal response element binding transcription factor 2	GO:0061086 negative regulation of histone H3-K27 methylation;GO:0061087 positive regulation of histone H3-K27 methylation;GO:0061085 regulation of histone H3-K27 methylation		0	0	0	0	0	0	0	0	0	1	0	0	0	0	0	0	0	0	1	0	0
24074	Taf7	0	1	24074	Gene_ID	M. musculus	24074	M. musculus	Taf7	TATA-box binding protein associated factor 7	GO:0045344 negative regulation of MHC class I biosynthetic process;GO:0045347 negative regulation of MHC class II biosynthetic process;GO:0090241 negative regulation of histone H4 acetylation		0	0	0	0	0	1	0	0	0	1	0	0	1	0	0	0	0	0	0	0	0
232566	Amn1	1	0	232566	Gene_ID	M. musculus	232566	M. musculus	Amn1	antagonist of mitotic exit network 1	GO:0015889 cobalamin transport;GO:0051180 vitamin transport;GO:0031146 SCF-dependent proteasomal ubiquitin-dependent protein catabolic process		0	0	0	0	0	0	0	0	0	0	0	0	0	0	0	0	0	0	0	0	0
668319	Gm9104	0	1	668319	Gene_ID	M. musculus	668319	M. musculus	Gm9104	ribosomal protein L21 pseudogene			0	0	0	0	0	0	0	0	0	0	0	0	0	0	0	0	0	0	0	0	0
18015	Nf1	0	1	18015	Gene_ID	M. musculus	18015	M. musculus	Nf1	neurofibromin 1	GO:0033027 positive regulation of mast cell apoptotic process;GO:0061534 gamma-aminobutyric acid secretion, neurotransmission;GO:0061535 glutamate secretion, neurotransmission		1	1	0	1	0	0	1	0	1	1	0	1	0	0	0	0	0	0	0	0	0
19260	Ptpn22	1	0	19260	Gene_ID	M. musculus	19260	M. musculus	Ptpn22	protein tyrosine phosphatase, non-receptor type 22 (lymphoid)	GO:0035644 phosphoanandamide dephosphorylation;GO:0071661 regulation of granzyme B production;GO:0071663 positive regulation of granzyme B production		1	0	0	0	0	1	0	0	0	1	1	0	0	1	0	1	0	1	0	0	0
382034	Gse1	1	0	382034	Gene_ID	M. musculus	382034	M. musculus	Gse1	genetic suppressor element 1, coiled-coil protein	GO:0008150 biological_process		0	0	0	0	0	0	0	0	0	0	0	0	0	0	0	0	0	0	0	0	0
72662	Dis3	0	1	72662	Gene_ID	M. musculus	72662	M. musculus	Dis3	DIS3 homolog, exosome endoribonuclease and 3'-5' exoribonuclease	GO:0071034 CUT catabolic process;GO:0071043 CUT metabolic process;GO:0016075 rRNA catabolic process		0	0	0	0	0	0	0	0	0	0	0	0	0	0	0	0	0	0	0	0	0
19401	Rara	1	0	19401	Gene_ID	M. musculus	19401	M. musculus	Rara	retinoic acid receptor, alpha	GO:0060010 Sertoli cell fate commitment;GO:0060591 chondroblast differentiation;GO:0045630 positive regulation of T-helper 2 cell differentiation		0	1	0	0	1	1	1	1	1	0	0	0	1	0	1	1	0	0	0	1	0
67759	Plgrkt	1	0	67759	Gene_ID	M. musculus	67759	M. musculus	Plgrkt	plasminogen receptor, C-terminal lysine transmembrane protein	GO:0010756 positive regulation of plasminogen activation;GO:0010755 regulation of plasminogen activation;GO:0010954 positive regulation of protein processing		0	0	1	0	0	0	0	0	0	0	0	0	0	0	0	0	0	0	0	0	0
52440	Tax1bp1	1	0	52440	Gene_ID	M. musculus	52440	M. musculus	Tax1bp1	Tax1 (human T cell leukemia virus type I) binding protein 1	GO:0032088 negative regulation of NF-kappaB transcription factor activity;GO:0043433 negative regulation of DNA-binding transcription factor activity;GO:0051090 regulation of DNA-binding transcription factor activity		0	0	0	0	0	0	0	0	0	0	1	0	0	0	0	0	0	0	0	0	0
16852	Lgals1	0	1	16852	Gene_ID	M. musculus	16852	M. musculus	Lgals1	lectin, galactose binding, soluble 1	GO:0034120 positive regulation of erythrocyte aggregation;GO:0034118 regulation of erythrocyte aggregation;GO:0002317 plasma cell differentiation		1	0	0	0	0	1	1	0	0	0	0	0	0	0	0	0	0	0	0	0	0
105203	Fam208b	0	1	105203	Gene_ID	M. musculus	105203	M. musculus	Tasor2	transcription activation suppressor family member 2	GO:0008150 biological_process		0	0	0	0	0	0	0	0	0	0	0	0	0	0	0	0	0	0	0	0	0
68350	Mul1	1	0	68350	Gene_ID	M. musculus	68350	M. musculus	Mul1	mitochondrial ubiquitin ligase activator of NFKB 1	GO:0050689 negative regulation of defense response to virus by host;GO:0071650 negative regulation of chemokine (C-C motif) ligand 5 production;GO:0010637 negative regulation of mitochondrial fusion		0	0	0	0	0	1	0	0	0	0	0	0	0	0	0	0	0	0	0	0	0
71732	Vps11	1	0	71732	Gene_ID	M. musculus	71732	M. musculus	Vps11	VPS11, CORVET/HOPS core subunit	GO:0034058 endosomal vesicle fusion;GO:2000643 positive regulation of early endosome to late endosome transport;GO:1903651 positive regulation of cytoplasmic transport		0	0	0	0	0	0	0	0	0	0	0	0	0	0	0	0	0	0	0	0	0
433864	Nom1	0	1	433864	Gene_ID	M. musculus	433864	M. musculus	Nom1	nucleolar protein with MIF4G domain 1	GO:0048820 hair follicle maturation;GO:0042274 ribosomal small subunit biogenesis;GO:0001942 hair follicle development		0	0	0	0	0	0	0	0	0	0	0	0	0	0	0	0	0	0	0	0	0
70122	Mllt3	1	0	70122	Gene_ID	M. musculus	70122	M. musculus	Mllt3	myeloid/lymphoid or mixed-lineage leukemia; translocated to, 3	GO:2000096 positive regulation of Wnt signaling pathway, planar cell polarity pathway;GO:2000052 positive regulation of non-canonical Wnt signaling pathway;GO:2000095 regulation of Wnt signaling pathway, planar cell polarity pathway		0	0	0	0	0	0	0	0	0	0	0	0	0	0	0	0	0	0	0	0	0
11843	Arf4	1	0	11843	Gene_ID	M. musculus	11843	M. musculus	Arf4	ADP-ribosylation factor 4	GO:0031584 activation of phospholipase D activity;GO:0045176 apical protein localization;GO:0060996 dendritic spine development		0	0	0	0	1	0	0	0	0	0	0	0	0	0	0	0	0	0	0	0	0
78889	Wsb1	1	0	78889	Gene_ID	M. musculus	78889	M. musculus	Wsb1	WD repeat and SOCS box-containing 1	GO:0140454 protein aggregate center assembly;GO:0044314 protein K27-linked ubiquitination;GO:0000209 protein polyubiquitination		0	0	0	0	0	0	0	0	0	0	0	0	0	0	0	0	0	0	0	0	0
232223	Txnrd3	0	1	232223	Gene_ID	M. musculus	232223	M. musculus	Txnrd3	thioredoxin reductase 3	GO:0098869 cellular oxidant detoxification;GO:0045454 cell redox homeostasis;GO:1990748 cellular detoxification		0	0	0	0	0	0	0	0	0	0	0	0	0	0	0	0	0	0	0	0	0
22378	Wbp2	0	1	22378	Gene_ID	M. musculus	22378	M. musculus	Wbp2	WW domain binding protein 2	GO:0071442 positive regulation of histone H3-K14 acetylation;GO:0071440 regulation of histone H3-K14 acetylation;GO:0050847 progesterone receptor signaling pathway		0	0	0	0	0	1	0	0	0	0	0	0	0	0	0	0	0	0	0	0	0
21769	Zfand3	0	1	21769	Gene_ID	M. musculus	21769	M. musculus	Zfand3	zinc finger, AN1-type domain 3	GO:0008150 biological_process		0	0	0	0	0	0	0	0	0	0	0	0	0	0	0	0	0	0	0	0	0
17937	Nab2	1	0	17937	Gene_ID	M. musculus	17937	M. musculus	Nab2	Ngfi-A binding protein 2	GO:0016480 negative regulation of transcription by RNA polymerase III;GO:1902949 positive regulation of tau-protein kinase activity;GO:1902947 regulation of tau-protein kinase activity		0	0	0	0	0	0	0	0	0	0	0	0	0	0	1	0	0	0	0	0	0
80859	Nfkbiz	1	0	80859	Gene_ID	M. musculus	80859	M. musculus	Nfkbiz	nuclear factor of kappa light polypeptide gene enhancer in B cells inhibitor, zeta	GO:1990117 B cell receptor apoptotic signaling pathway;GO:0032980 keratinocyte activation;GO:0140459 response to Gram-positive bacterium		1	1	1	0	0	1	0	0	1	0	0	1	1	1	0	1	1	0	0	0	0
102866	Pls3	1	0	102866	Gene_ID	M. musculus	102866	M. musculus	Pls3	plastin 3 (T-isoform)	GO:0051639 actin filament network formation;GO:0098693 regulation of synaptic vesicle cycle;GO:0051017 actin filament bundle assembly		0	0	0	0	0	0	0	0	0	0	0	0	0	0	1	0	0	0	0	0	0
110454	Ly6a	1	0	110454	Gene_ID	M. musculus	110454	M. musculus	Ly6a	lymphocyte antigen 6 complex, locus A	GO:0095500 acetylcholine receptor signaling pathway;GO:1905145 cellular response to acetylcholine;GO:1905144 response to acetylcholine		0	0	0	0	0	0	0	0	0	0	0	0	0	0	0	0	0	0	0	0	0
22025	Nr2c1	0	1	22025	Gene_ID	M. musculus	22025	M. musculus	Nr2c1	nuclear receptor subfamily 2, group C, member 1	GO:0048386 positive regulation of retinoic acid receptor signaling pathway;GO:0048385 regulation of retinoic acid receptor signaling pathway;GO:0000122 negative regulation of transcription by RNA polymerase II		0	0	0	0	0	0	0	0	0	0	0	0	0	0	0	0	0	0	1	0	0
210933	Adgrb3	1	0	210933	Gene_ID	M. musculus	210933	M. musculus	Adgrb3	adhesion G protein-coupled receptor B3	GO:1905806 regulation of synapse pruning;GO:0061743 motor learning;GO:0016322 neuron remodeling		0	1	0	0	0	0	0	0	0	0	0	0	0	0	0	0	0	1	0	1	0
97112	Nmd3	0	1	97112	Gene_ID	M. musculus	97112	M. musculus	Nmd3	NMD3 ribosome export adaptor	GO:1904751 positive regulation of protein localization to nucleolus;GO:0000055 ribosomal large subunit export from nucleus;GO:1904749 regulation of protein localization to nucleolus		0	0	0	0	0	0	0	0	0	0	0	0	0	0	0	0	0	0	0	0	0
100042405	Gm10282	0	1	100042405	Gene_ID	M. musculus	100042405	M. musculus	Hmgn2-ps	high mobility group nucleosomal binding domain 2, pseudogene	GO:0031640 killing of cells of another organism;GO:0001906 cell killing;GO:0061844 antimicrobial humoral immune response mediated by antimicrobial peptide		0	0	0	0	0	0	0	0	0	0	0	0	0	0	0	0	0	0	0	0	0
66645	Pspc1	1	0	66645	Gene_ID	M. musculus	66645	M. musculus	Pspc1	paraspeckle protein 1	GO:0042752 regulation of circadian rhythm;GO:0002218 activation of innate immune response;GO:0045089 positive regulation of innate immune response		0	0	1	0	0	1	0	0	0	0	0	0	0	1	0	0	0	0	0	0	0
108168162	Gm43305	1	0	108168162	Gene_ID	M. musculus	108168162	M. musculus	Gm43305	predicted gene 43305			0	0	0	0	0	0	0	0	0	0	0	0	0	0	0	0	0	0	0	0	0
237542	Osbpl8	0	1	237542	Gene_ID	M. musculus	237542	M. musculus	Osbpl8	oxysterol binding protein-like 8	GO:0090204 protein localization to nuclear pore;GO:0010891 negative regulation of sequestering of triglyceride;GO:0090435 protein localization to nuclear envelope		0	0	0	0	0	0	0	0	0	0	0	0	0	0	0	0	0	0	0	0	0
317758	Gimap9	1	0	317758	Gene_ID	M. musculus	317758	M. musculus	Gimap9	GTPase, IMAP family member 9			0	0	0	0	0	0	0	0	0	0	0	0	0	0	0	0	0	0	0	0	0
665181	Gm11964	1	0	665181	Gene_ID	M. musculus	665181	M. musculus	Gm11964	predicted gene 11964			0	0	0	0	0	0	0	0	0	0	0	0	0	0	0	0	0	0	0	0	0
12226	Btg1	1	0	12226	Gene_ID	M. musculus	12226	M. musculus	Btg1	BTG anti-proliferation factor 1	GO:0045603 positive regulation of endothelial cell differentiation;GO:2000271 positive regulation of fibroblast apoptotic process;GO:2000269 regulation of fibroblast apoptotic process		0	0	0	0	0	1	1	0	0	0	0	0	0	0	0	0	0	0	0	0	0
52432	Ppp2r2d	1	0	52432	Gene_ID	M. musculus	52432	M. musculus	Ppp2r2d	protein phosphatase 2, regulatory subunit B, delta	GO:0051301 cell division;GO:0007049 cell cycle;GO:0009987 cellular process		0	0	0	0	1	0	0	0	0	0	0	0	0	0	0	0	0	0	0	0	0
109032	Sp110	0	1	109032	Gene_ID	M. musculus	109032	M. musculus	Sp110	Sp110 nuclear body protein	GO:0043065 positive regulation of apoptotic process;GO:0043068 positive regulation of programmed cell death;GO:0010942 positive regulation of cell death		0	0	0	0	0	0	1	0	0	0	0	0	0	0	0	0	0	0	0	0	0
14462	Gata3	1	0	14462	Gene_ID	M. musculus	14462	M. musculus	Gata3	GATA binding protein 3	GO:2000606 regulation of cell proliferation involved in mesonephros development;GO:2000607 negative regulation of cell proliferation involved in mesonephros development;GO:2000683 regulation of cellular response to X-ray		1	1	1	0	0	1	1	1	1	0	0	1	1	1	0	1	0	0	0	0	0
207521	Dtx4	1	0	207521	Gene_ID	M. musculus	207521	M. musculus	Dtx4	deltex 4, E3 ubiquitin ligase	GO:0007219 Notch signaling pathway;GO:0016567 protein ubiquitination;GO:0032446 protein modification by small protein conjugation		0	0	0	0	0	0	0	0	0	0	0	0	0	0	0	0	0	0	0	0	0
15370	Nr4a1	1	0	15370	Gene_ID	M. musculus	15370	M. musculus	Nr4a1	nuclear receptor subfamily 4, group A, member 1	GO:0014860 neurotransmitter secretion involved in regulation of skeletal muscle contraction;GO:0014852 regulation of skeletal muscle contraction by neural stimulation via neuromuscular junction;GO:0043435 response to corticotropin-releasing hormone		0	0	0	0	1	0	1	0	0	0	0	0	1	0	0	0	0	0	0	1	0
227120	Plcl1	1	0	227120	Gene_ID	M. musculus	227120	M. musculus	Plcl1	phospholipase C-like 1	GO:1900122 positive regulation of receptor binding;GO:1900120 regulation of receptor binding;GO:0007214 gamma-aminobutyric acid signaling pathway		0	0	0	0	0	0	0	0	0	0	0	0	0	0	0	0	0	0	0	0	0
270110	Irf2bp2	1	0	270110	Gene_ID	M. musculus	270110	M. musculus	Irf2bp2	interferon regulatory factor 2 binding protein 2	GO:0002327 immature B cell differentiation;GO:0030183 B cell differentiation;GO:0042113 B cell activation		1	0	0	0	0	0	0	0	0	0	0	0	0	0	0	0	0	0	0	0	0
17698	Msn	1	0	17698	Gene_ID	M. musculus	17698	M. musculus	Msn	moesin	GO:0070489 T cell aggregation;GO:0071593 lymphocyte aggregation;GO:0071394 cellular response to testosterone stimulus		1	0	0	0	0	1	0	0	0	0	0	0	0	0	1	0	0	1	0	0	0
240672	Dusp5	0	1	240672	Gene_ID	M. musculus	240672	M. musculus	Dusp5	dual specificity phosphatase 5	GO:0120276 regulation of cerebral blood circulation;GO:0120277 positive regulation of cerebral blood circulation;GO:0045906 negative regulation of vasoconstriction		0	0	0	0	0	0	0	0	0	0	0	0	0	0	0	0	0	1	0	0	0
242860	Rsbn1l	0	1	242860	Gene_ID	M. musculus	242860	M. musculus	Rsbn1l	round spermatid basic protein 1-like	GO:0008150 biological_process		0	0	0	0	0	0	0	0	0	0	0	0	0	0	0	0	0	0	0	0	0
209224	Enox2	1	0	209224	Gene_ID	M. musculus	209224	M. musculus	Enox2	ecto-NOX disulfide-thiol exchanger 2	GO:0007624 ultradian rhythm;GO:0022900 electron transport chain;GO:0048511 rhythmic process		0	0	0	0	0	0	0	0	0	0	0	0	0	0	0	0	0	0	0	0	0
18124	Nr4a3	0	1	18124	Gene_ID	M. musculus	18124	M. musculus	Nr4a3	nuclear receptor subfamily 4, group A, member 3	GO:0009444 pyruvate oxidation;GO:0038097 positive regulation of mast cell activation by Fc-epsilon receptor signaling pathway;GO:0034390 smooth muscle cell apoptotic process		1	0	0	1	0	1	1	0	0	0	0	1	1	1	0	1	0	0	0	0	0
19744	Rheb	1	0	19744	Gene_ID	M. musculus	19744	M. musculus	Rheb	Ras homolog enriched in brain	GO:2000074 regulation of type B pancreatic cell development;GO:0048714 positive regulation of oligodendrocyte differentiation;GO:0120163 negative regulation of cold-induced thermogenesis		0	1	0	0	1	0	0	0	0	0	0	0	0	0	1	0	0	0	0	0	0
22038	Plscr1	0	1	22038	Gene_ID	M. musculus	22038	M. musculus	Plscr1	phospholipid scramblase 1	GO:0006659 phosphatidylserine biosynthetic process;GO:0070782 phosphatidylserine exposure on apoptotic cell surface;GO:1902231 positive regulation of intrinsic apoptotic signaling pathway in response to DNA damage		0	0	0	0	0	1	1	0	1	0	0	0	0	0	0	0	0	0	0	0	0
14815	Nr3c1	1	0	14815	Gene_ID	M. musculus	14815	M. musculus	Nr3c1	nuclear receptor subfamily 3, group C, member 1	GO:0042921 glucocorticoid receptor signaling pathway;GO:2000324 positive regulation of glucocorticoid receptor signaling pathway;GO:0031914 negative regulation of synaptic plasticity		1	0	1	0	1	1	1	1	1	0	0	0	0	0	0	0	0	0	0	0	0
11566	Adss	1	0	11566	Gene_ID	M. musculus	11566	M. musculus	Adss	adenylosuccinate synthetase, non muscle	GO:0006531 aspartate metabolic process;GO:0044209 AMP salvage;GO:0044208 'de novo' AMP biosynthetic process		0	0	0	0	0	0	0	0	0	0	0	0	0	0	0	0	0	0	0	0	0
229700	Rbm15	1	0	229700	Gene_ID	M. musculus	229700	M. musculus	Rbm15	RNA binding motif protein 15	GO:0038163 thrombopoietin-mediated signaling pathway;GO:0007221 positive regulation of transcription of Notch receptor target;GO:0009048 dosage compensation by inactivation of X chromosome		0	0	0	0	0	0	1	0	1	0	0	1	0	0	0	0	1	0	0	0	0
93871	Brwd1	1	0	93871	Gene_ID	M. musculus	93871	M. musculus	Brwd1	bromodomain and WD repeat domain containing 1	GO:0008360 regulation of cell shape;GO:0022604 regulation of cell morphogenesis;GO:0022603 regulation of anatomical structure morphogenesis		0	0	0	0	1	0	0	0	0	0	0	0	0	0	0	0	0	0	0	0	0
666586	Gm11808	0	1	666586	Gene_ID	M. musculus	666586	M. musculus	Gm11808	ubiquitin A-52 residue ribosomal protein fusion product 1 pseudogene	GO:0008150 biological_process		0	0	0	0	0	0	0	0	0	0	0	0	0	0	0	0	0	0	0	0	0
12224	Klf5	1	0	12224	Gene_ID	M. musculus	12224	M. musculus	Klf5	Kruppel-like factor 5	GO:0061586 positive regulation of transcription by transcription factor localization;GO:0099156 cell-cell signaling via exosome;GO:0014901 satellite cell activation involved in skeletal muscle regeneration		1	0	0	0	0	0	1	1	0	0	0	0	0	0	0	0	0	0	1	1	0
74340	Ahcyl2	0	1	74340	Gene_ID	M. musculus	74340	M. musculus	Ahcyl2	S-adenosylhomocysteine hydrolase-like 2	GO:0033353 S-adenosylmethionine cycle;GO:0046500 S-adenosylmethionine metabolic process;GO:0006730 one-carbon metabolic process		0	0	0	0	0	0	0	0	0	0	0	0	0	0	0	0	0	0	0	0	0
56486	Gabarap	0	1	56486	Gene_ID	M. musculus	56486	M. musculus	Gabarap	gamma-aminobutyric acid receptor associated protein	GO:1902524 positive regulation of protein K48-linked ubiquitination;GO:0061945 regulation of protein K48-linked ubiquitination;GO:0006995 cellular response to nitrogen starvation		0	0	0	0	0	0	0	0	0	0	0	0	0	0	0	0	0	0	0	0	0
114604	Prdm15	0	1	114604	Gene_ID	M. musculus	114604	M. musculus	Prdm15	PR domain containing 15	GO:2000035 regulation of stem cell division;GO:0090263 positive regulation of canonical Wnt signaling pathway;GO:0030177 positive regulation of Wnt signaling pathway		0	0	0	0	0	0	0	0	0	0	0	0	0	0	0	0	0	0	0	0	0
50780	Rgs3	0	1	50780	Gene_ID	M. musculus	50780	M. musculus	Rgs3	regulator of G-protein signaling 3	GO:0009968 negative regulation of signal transduction;GO:0023057 negative regulation of signaling;GO:0010648 negative regulation of cell communication		0	0	0	0	0	0	0	0	0	0	0	0	0	0	0	0	0	0	0	0	0
21848	Trim24	1	0	21848	Gene_ID	M. musculus	21848	M. musculus	Trim24	tripartite motif-containing 24	GO:0070562 regulation of vitamin D receptor signaling pathway;GO:0032104 regulation of response to extracellular stimulus;GO:0032107 regulation of response to nutrient levels		0	0	0	0	0	1	0	0	0	0	0	0	0	0	0	0	0	0	1	0	0
19697	Rela	1	0	19697	Gene_ID	M. musculus	19697	M. musculus	Rela	v-rel reticuloendotheliosis viral oncogene homolog A (avian)	GO:0014038 regulation of Schwann cell differentiation;GO:0014040 positive regulation of Schwann cell differentiation;GO:0071224 cellular response to peptidoglycan		0	1	1	0	1	1	0	1	0	1	1	0	1	1	1	0	1	0	1	0	0
65112	Pmepa1	1	0	65112	Gene_ID	M. musculus	65112	M. musculus	Pmepa1	prostate transmembrane protein, androgen induced 1	GO:0010991 negative regulation of SMAD protein complex assembly;GO:0010990 regulation of SMAD protein complex assembly;GO:0060394 negative regulation of pathway-restricted SMAD protein phosphorylation		0	0	0	0	0	0	0	0	0	1	0	0	0	0	0	0	0	1	0	0	0
23943	Esyt1	1	0	23943	Gene_ID	M. musculus	23943	M. musculus	Esyt1	extended synaptotagmin-like protein 1	GO:0061817 endoplasmic reticulum-plasma membrane tethering;GO:0120009 intermembrane lipid transfer;GO:0051643 endoplasmic reticulum localization		0	0	0	0	0	0	0	0	0	0	0	0	0	0	0	0	0	0	0	0	0
75957	Mir17hg	1	0	75957	Gene_ID	M. musculus	75957	M. musculus	Mir17hg	Mir17 host gene (non-protein coding)	GO:0009611 response to wounding;GO:0006950 response to stress;GO:0050896 response to stimulus		0	0	0	0	0	0	0	0	0	0	0	0	0	0	0	0	0	0	0	0	0
15357	Hmgcr	0	1	15357	Gene_ID	M. musculus	15357	M. musculus	Hmgcr	3-hydroxy-3-methylglutaryl-Coenzyme A reductase	GO:1900222 negative regulation of amyloid-beta clearance;GO:0015936 coenzyme A metabolic process;GO:0061179 negative regulation of insulin secretion involved in cellular response to glucose stimulus		0	0	0	0	0	0	1	0	0	1	0	0	0	0	0	0	0	1	0	0	0
56440	Snx1	0	1	56440	Gene_ID	M. musculus	56440	M. musculus	Snx1	sorting nexin 1	GO:0072673 lamellipodium morphogenesis;GO:0034498 early endosome to Golgi transport;GO:0097581 lamellipodium organization		0	0	0	0	0	0	0	0	0	0	0	0	0	0	0	0	0	0	0	0	0
67399	Pdlim7	1	0	67399	Gene_ID	M. musculus	67399	M. musculus	Pdlim7	PDZ and LIM domain 7	GO:0045669 positive regulation of osteoblast differentiation;GO:0045667 regulation of osteoblast differentiation;GO:0001503 ossification		0	0	0	0	1	0	0	0	0	0	0	0	0	0	1	0	0	0	0	1	0
14958	H1f0	1	0	14958	Gene_ID	M. musculus	14958	M. musculus	H1f0	H1.0 linker histone	GO:2000679 positive regulation of transcription regulatory region DNA binding;GO:0030261 chromosome condensation;GO:0045910 negative regulation of DNA recombination		0	0	0	0	0	0	0	0	0	0	0	0	0	0	0	0	0	0	0	0	0
19655	Rbmx	0	1	19655	Gene_ID	M. musculus	19655	M. musculus	Rbmx	RNA binding motif protein, X chromosome	GO:0006509 membrane protein ectodomain proteolysis;GO:0006376 mRNA splice site selection;GO:0048026 positive regulation of mRNA splicing, via spliceosome		0	0	0	0	0	0	0	0	0	0	0	0	1	0	0	0	0	0	0	0	0
227195	Ino80d	0	1	227195	Gene_ID	M. musculus	227195	M. musculus	Ino80d	INO80 complex subunit D	GO:1904507 positive regulation of telomere maintenance in response to DNA damage;GO:0060382 regulation of DNA strand elongation;GO:1904505 regulation of telomere maintenance in response to DNA damage		0	0	0	0	0	0	0	0	0	0	0	0	0	0	0	0	0	0	0	0	0
80884	Maged2	1	0	80884	Gene_ID	M. musculus	80884	M. musculus	Maged2	MAGE family member D2	GO:0070294 renal sodium ion absorption;GO:0003096 renal sodium ion transport;GO:0070293 renal absorption		0	0	0	0	0	0	0	0	0	0	0	0	0	0	0	0	0	0	0	0	0
228889	Ddx27	0	1	228889	Gene_ID	M. musculus	228889	M. musculus	Ddx27	DEAD box helicase 27	GO:0006364 rRNA processing;GO:0016072 rRNA metabolic process;GO:0042254 ribosome biogenesis		0	0	0	0	0	0	0	0	0	0	0	0	0	0	0	0	0	0	0	0	0
108837	Ibtk	0	1	108837	Gene_ID	M. musculus	108837	M. musculus	Ibtk	inhibitor of Bruton agammaglobulinemia tyrosine kinase	GO:0051209 release of sequestered calcium ion into cytosol;GO:0051283 negative regulation of sequestering of calcium ion;GO:0097553 calcium ion transmembrane import into cytosol		0	0	0	0	0	0	0	0	0	1	0	0	0	0	0	0	0	0	0	0	0
54609	Ubqln2	0	1	54609	Gene_ID	M. musculus	54609	M. musculus	Ubqln2	ubiquilin 2	GO:1904021 negative regulation of G protein-coupled receptor internalization;GO:1904020 regulation of G protein-coupled receptor internalization;GO:1900186 negative regulation of clathrin-dependent endocytosis		0	0	0	0	0	0	0	0	0	0	0	0	0	0	0	0	0	0	0	0	0
210293	Dock10	0	1	210293	Gene_ID	M. musculus	210293	M. musculus	Dock10	dedicator of cytokinesis 10	GO:0002315 marginal zone B cell differentiation;GO:0060997 dendritic spine morphogenesis;GO:0002313 mature B cell differentiation involved in immune response		1	0	0	0	0	0	0	0	0	0	0	0	0	0	0	0	0	0	0	0	0
74117	Actr3	0	1	74117	Gene_ID	M. musculus	74117	M. musculus	Actr3	ARP3 actin-related protein 3	GO:1904171 negative regulation of bleb assembly;GO:0043519 regulation of myosin II filament organization;GO:1904170 regulation of bleb assembly		0	1	0	0	0	0	0	0	0	0	0	0	0	0	1	0	1	1	0	0	0
66290	Atp6v1g1	1	0	66290	Gene_ID	M. musculus	66290	M. musculus	Atp6v1g1	ATPase, H+ transporting, lysosomal V1 subunit G1	GO:0036295 cellular response to increased oxygen levels;GO:0036296 response to increased oxygen levels;GO:0097401 synaptic vesicle lumen acidification		0	0	0	0	0	0	0	0	0	0	0	0	0	0	1	0	0	0	0	0	0
20482	Skil	1	0	20482	Gene_ID	M. musculus	20482	M. musculus	Skil	SKI-like	GO:1902231 positive regulation of intrinsic apoptotic signaling pathway in response to DNA damage;GO:1902043 positive regulation of extrinsic apoptotic signaling pathway via death domain receptors;GO:0070306 lens fiber cell differentiation		0	1	0	0	0	0	1	0	1	0	0	0	0	0	0	0	0	0	0	1	0
11465	Actg1	1	0	11465	Gene_ID	M. musculus	11465	M. musculus	Actg1	actin, gamma, cytoplasmic 1	GO:0150111 regulation of transepithelial transport;GO:1902396 protein localization to bicellular tight junction;GO:0150105 protein localization to cell-cell junction		0	0	1	0	0	0	1	0	0	0	0	0	0	0	1	0	0	1	0	1	0
16476	Jun	0	1	16476	Gene_ID	M. musculus	16476	M. musculus	Jun	jun proto-oncogene	GO:0035026 leading edge cell differentiation;GO:0072740 cellular response to anisomycin;GO:0072739 response to anisomycin		1	1	0	0	0	0	1	1	1	1	0	0	1	0	1	1	1	0	0	0	0
83671	Sytl2	0	1	83671	Gene_ID	M. musculus	83671	M. musculus	Sytl2	synaptotagmin-like 2	GO:0070257 positive regulation of mucus secretion;GO:0070255 regulation of mucus secretion;GO:0006904 vesicle docking involved in exocytosis		0	0	0	0	0	0	0	0	0	0	0	0	0	0	0	0	0	0	0	0	0
66905	Plin3	1	0	66905	Gene_ID	M. musculus	66905	M. musculus	Plin3	perilipin 3	GO:1905691 lipid droplet disassembly;GO:0010890 positive regulation of sequestering of triglyceride;GO:0010889 regulation of sequestering of triglyceride		0	0	0	0	0	0	0	0	0	0	0	0	0	0	0	0	0	0	0	0	0
17159	Man2b1	1	0	17159	Gene_ID	M. musculus	17159	M. musculus	Man2b1	mannosidase 2, alpha B1	GO:0006013 mannose metabolic process;GO:0009313 oligosaccharide catabolic process;GO:0009311 oligosaccharide metabolic process		0	0	0	0	0	0	0	0	0	0	0	0	0	0	0	0	0	0	0	0	0
22213	Ube2g2	0	1	22213	Gene_ID	M. musculus	22213	M. musculus	Ube2g2	ubiquitin-conjugating enzyme E2G 2	GO:1904153 negative regulation of retrograde protein transport, ER to cytosol;GO:0070862 negative regulation of protein exit from endoplasmic reticulum;GO:1904152 regulation of retrograde protein transport, ER to cytosol		0	0	0	0	0	0	0	0	0	0	0	0	0	0	0	0	0	0	0	0	0
19712	Rest	1	0	19712	Gene_ID	M. musculus	19712	M. musculus	Rest	RE1-silencing transcription factor	GO:2000706 negative regulation of dense core granule biogenesis;GO:2000797 regulation of amniotic stem cell differentiation;GO:2000798 negative regulation of amniotic stem cell differentiation		0	1	0	0	0	1	1	1	1	0	0	0	0	0	0	0	0	0	1	1	0
66861	Dnajc10	1	0	66861	Gene_ID	M. musculus	66861	M. musculus	Dnajc10	DnaJ heat shock protein family (Hsp40) member C10	GO:0034975 protein folding in endoplasmic reticulum;GO:0036498 IRE1-mediated unfolded protein response;GO:0070059 intrinsic apoptotic signaling pathway in response to endoplasmic reticulum stress		0	0	0	0	0	0	0	0	0	1	0	0	0	0	0	0	0	0	0	0	0
12387	Ctnnb1	1	0	12387	Gene_ID	M. musculus	12387	M. musculus	Ctnnb1	catenin (cadherin associated protein), beta 1	GO:0044334 canonical Wnt signaling pathway involved in positive regulation of epithelial to mesenchymal transition;GO:0045976 negative regulation of mitotic cell cycle, embryonic;GO:0060983 epicardium-derived cardiac vascular smooth muscle cell differentiation		1	1	0	0	1	1	1	1	1	1	0	1	1	0	1	0	1	1	1	1	0
12700	Cish	1	0	12700	Gene_ID	M. musculus	12700	M. musculus	Cish	cytokine inducible SH2-containing protein	GO:0007205 protein kinase C-activating G protein-coupled receptor signaling pathway;GO:0046854 phosphatidylinositol phosphate biosynthetic process;GO:0006661 phosphatidylinositol biosynthetic process		0	0	0	0	1	0	0	0	0	0	0	0	0	0	0	0	0	0	0	0	0
387609	Zhx2	0	1	387609	Gene_ID	M. musculus	387609	M. musculus	Zhx2	zinc fingers and homeoboxes 2	GO:0060040 retinal bipolar neuron differentiation;GO:1905962 glutamatergic neuron differentiation;GO:0035019 somatic stem cell population maintenance		0	0	0	0	0	0	0	0	0	0	0	0	0	0	0	0	0	0	0	0	0
100040439	Eif1-ps1	0	1	100040439	Gene_ID	M. musculus	100040439	M. musculus	Eif1-ps1	eukaryotic translation initiation factor 1, pseudogene 1			0	0	0	0	0	0	0	0	0	0	0	0	0	0	0	0	0	0	0	0	0
317757	Gimap5	1	0	317757	Gene_ID	M. musculus	317757	M. musculus	Gimap5	GTPase, IMAP family member 5	GO:0032831 positive regulation of CD4-positive, CD25-positive, alpha-beta regulatory T cell differentiation;GO:0002729 positive regulation of natural killer cell cytokine production;GO:0032829 regulation of CD4-positive, CD25-positive, alpha-beta regulatory T cell differentiation		1	1	0	0	0	1	0	0	1	0	0	0	0	0	0	1	0	0	0	0	0
109186	6720427I07Rik	0	1	109186	Gene_ID	M. musculus	109186	M. musculus	6720427I07Rik	RIKEN cDNA 6720427I07 gene	GO:0008150 biological_process		0	0	0	0	0	0	0	0	0	0	0	0	0	0	0	0	0	0	0	0	0
53378	Sdcbp	1	0	53378	Gene_ID	M. musculus	53378	M. musculus	Sdcbp	syndecan binding protein	GO:1903553 positive regulation of extracellular exosome assembly;GO:1903551 regulation of extracellular exosome assembly;GO:1903543 positive regulation of exosomal secretion		0	0	0	0	0	0	0	0	0	0	0	0	0	0	1	0	0	1	0	0	0
12776	Ccr8	0	1	12776	Gene_ID	M. musculus	12776	M. musculus	Ccr8	chemokine (C-C motif) receptor 8	GO:0070098 chemokine-mediated signaling pathway;GO:1990868 response to chemokine;GO:1990869 cellular response to chemokine		0	0	0	0	0	0	0	0	0	0	0	0	0	0	0	0	1	0	0	0	0
216742	Fnip1	1	0	216742	Gene_ID	M. musculus	216742	M. musculus	Fnip1	folliculin interacting protein 1	GO:0002904 positive regulation of B cell apoptotic process;GO:2000973 regulation of pro-B cell differentiation;GO:1905456 regulation of lymphoid progenitor cell differentiation		1	0	0	1	0	1	1	0	0	0	0	1	0	0	0	0	0	1	0	0	0
57783	Tnip1	1	0	57783	Gene_ID	M. musculus	57783	M. musculus	Tnip1	TNFAIP3 interacting protein 1	GO:1903003 positive regulation of protein deubiquitination;GO:0090085 regulation of protein deubiquitination;GO:0002755 MyD88-dependent toll-like receptor signaling pathway		0	0	1	0	1	1	0	0	0	0	1	0	0	1	0	0	1	0	0	0	0
414089	Gja6	0	1	414089	Gene_ID	M. musculus	414089	M. musculus	Gja6	gap junction protein, alpha 6	GO:0010644 cell communication by electrical coupling;GO:0055085 transmembrane transport;GO:0006810 transport		0	0	0	0	0	0	0	0	0	0	0	0	0	0	0	0	0	0	0	0	0
72482	Acbd6	0	1	72482	Gene_ID	M. musculus	72482	M. musculus	Acbd6	acyl-Coenzyme A binding domain containing 6	GO:0008150 biological_process		0	0	0	0	0	0	0	0	0	0	0	0	0	0	0	0	0	0	0	0	0
230125	Slc25a51	0	1	230125	Gene_ID	M. musculus	230125	M. musculus	Slc25a51	solute carrier family 25, member 51	GO:0035352 NAD transmembrane transport;GO:1990549 mitochondrial NAD transmembrane transport;GO:0043132 NAD transport		0	0	0	0	0	0	0	0	0	0	0	0	0	0	0	0	0	0	0	0	0
12168	Bmpr2	0	1	12168	Gene_ID	M. musculus	12168	M. musculus	Bmpr2	bone morphogenetic protein receptor, type II (serine/threonine kinase)	GO:0003252 negative regulation of cell proliferation involved in heart valve morphogenesis;GO:0003250 regulation of cell proliferation involved in heart valve morphogenesis;GO:2000137 negative regulation of cell proliferation involved in heart morphogenesis	yes	0	1	0	0	0	1	1	0	0	0	0	0	0	0	0	0	0	1	1	0	0
100114901	Trdv4	0	1	100114901	Gene_ID	M. musculus	100114901	M. musculus	Trdv4	T cell receptor delta variable 4	GO:0002377 immunoglobulin production;GO:0002440 production of molecular mediator of immune response;GO:0006955 immune response		0	0	0	0	0	0	0	0	0	0	0	0	0	0	0	0	0	0	0	0	0
15900	Irf8	0	1	15900	Gene_ID	M. musculus	15900	M. musculus	Irf8	interferon regulatory factor 8	GO:0002273 plasmacytoid dendritic cell differentiation;GO:0002316 follicular B cell differentiation;GO:0002270 plasmacytoid dendritic cell activation		1	0	0	0	0	1	0	0	1	0	0	0	0	1	0	1	0	0	0	0	0
16323	Inhba	0	1	16323	Gene_ID	M. musculus	16323	M. musculus	Inhba	inhibin beta-A	GO:0042701 progesterone secretion;GO:0021773 striatal medium spiny neuron differentiation;GO:0060279 positive regulation of ovulation		0	0	0	0	0	1	1	0	1	0	0	0	1	0	0	0	0	0	0	0	0
27279	Tnfrsf12a	0	1	27279	Gene_ID	M. musculus	27279	M. musculus	Tnfrsf12a	tumor necrosis factor receptor superfamily, member 12a	GO:0006931 substrate-dependent cell migration, cell attachment to substrate;GO:0006929 substrate-dependent cell migration;GO:0045773 positive regulation of axon extension		0	1	0	0	0	0	1	0	0	0	0	0	0	0	0	0	0	1	0	0	0
234135	Nsd3	1	0	234135	Gene_ID	M. musculus	234135	M. musculus	Nsd3	nuclear receptor binding SET domain protein 3	GO:0006479 protein methylation;GO:0008213 protein alkylation;GO:0043414 macromolecule methylation		0	0	0	0	0	0	0	0	0	0	0	0	0	0	0	0	0	0	0	0	0
13025	Ctla2b	0	1	13025	Gene_ID	M. musculus	13025	M. musculus	Ctla2b	cytotoxic T lymphocyte-associated protein 2 beta			0	0	0	0	0	0	0	0	0	0	0	0	0	0	0	0	0	0	0	0	0
67770	Caap1	0	1	67770	Gene_ID	M. musculus	67770	M. musculus	Caap1	caspase activity and apoptosis inhibitor 1	GO:2001268 negative regulation of cysteine-type endopeptidase activity involved in apoptotic signaling pathway;GO:2001267 regulation of cysteine-type endopeptidase activity involved in apoptotic signaling pathway;GO:0043154 negative regulation of cysteine-type endopeptidase activity involved in apoptotic process		0	0	0	0	0	0	0	0	0	0	0	0	0	0	0	0	0	0	0	0	0
22032	Traf4	0	1	22032	Gene_ID	M. musculus	22032	M. musculus	Traf4	TNF receptor associated factor 4	GO:0007250 activation of NF-kappaB-inducing kinase activity;GO:0038061 NIK/NF-kappaB signaling;GO:0033209 tumor necrosis factor-mediated signaling pathway		0	0	0	0	0	0	0	0	0	0	0	0	0	0	0	0	1	0	0	0	0
19696	Rel	1	0	19696	Gene_ID	M. musculus	19696	M. musculus	Rel	reticuloendotheliosis oncogene	GO:0032688 negative regulation of interferon-beta production;GO:0032480 negative regulation of type I interferon production;GO:0038061 NIK/NF-kappaB signaling		0	0	1	0	0	1	0	0	0	0	0	0	0	1	0	0	0	0	1	0	0
52857	Gramd1a	1	0	52857	Gene_ID	M. musculus	52857	M. musculus	Gramd1a	GRAM domain containing 1A	GO:0071397 cellular response to cholesterol;GO:0036315 cellular response to sterol;GO:0070723 response to cholesterol		0	0	0	0	0	1	0	0	0	0	0	0	0	0	0	0	0	0	0	0	0
230316	Megf9	0	1	230316	Gene_ID	M. musculus	230316	M. musculus	Megf9	multiple EGF-like-domains 9	GO:0007411 axon guidance;GO:0097485 neuron projection guidance;GO:0007409 axonogenesis		0	0	0	0	0	0	0	0	0	0	0	0	0	0	0	0	0	0	0	0	0
103213	Traf3ip2	0	1	103213	Gene_ID	M. musculus	103213	M. musculus	Traf3ip2	TRAF3 interacting protein 2	GO:0002334 transitional two stage B cell differentiation;GO:0038173 interleukin-17A-mediated signaling pathway;GO:0002332 transitional stage B cell differentiation		1	0	0	0	0	0	0	0	0	0	0	1	0	1	0	1	1	0	0	0	0
243937	Zfp536	1	0	243937	Gene_ID	M. musculus	243937	M. musculus	Zfp536	zinc finger protein 536	GO:0048387 negative regulation of retinoic acid receptor signaling pathway;GO:0048385 regulation of retinoic acid receptor signaling pathway;GO:0045665 negative regulation of neuron differentiation		0	0	0	0	0	0	0	0	1	0	0	0	0	0	0	0	0	0	0	0	0
17876	Myef2	1	0	17876	Gene_ID	M. musculus	17876	M. musculus	Myef2	myelin basic protein expression factor 2, repressor	GO:0000122 negative regulation of transcription by RNA polymerase II;GO:0045892 negative regulation of DNA-templated transcription;GO:1903507 negative regulation of nucleic acid-templated transcription		0	0	0	0	0	0	0	0	0	0	0	0	0	0	0	0	0	0	0	0	0
225432	Rbm27	0	1	225432	Gene_ID	M. musculus	225432	M. musculus	Rbm27	RNA binding motif protein 27	GO:0006397 mRNA processing;GO:0016071 mRNA metabolic process;GO:0006396 RNA processing		0	0	0	0	0	0	0	0	0	0	0	0	0	0	0	0	0	0	0	0	0
56421	Pfkp	1	0	56421	Gene_ID	M. musculus	56421	M. musculus	Pfkp	phosphofructokinase, platelet	GO:0030388 fructose 1,6-bisphosphate metabolic process;GO:0006002 fructose 6-phosphate metabolic process;GO:0006735 NADH regeneration	yes	0	0	0	0	0	0	0	0	0	0	0	0	0	0	1	0	0	0	0	0	0
218811	Sec24c	0	1	218811	Gene_ID	M. musculus	218811	M. musculus	Sec24c	Sec24 related gene family, member C (S. cerevisiae)	GO:0090110 COPII-coated vesicle cargo loading;GO:0035459 vesicle cargo loading;GO:0090114 COPII-coated vesicle budding		0	0	0	0	0	0	0	0	0	0	0	0	0	0	0	0	0	0	0	0	0
67166	Arl8b	1	0	67166	Gene_ID	M. musculus	67166	M. musculus	Arl8b	ADP-ribosylation factor-like 8B	GO:0002505 antigen processing and presentation of polysaccharide antigen via MHC class II;GO:0002747 antigen processing and presentation following phagocytosis;GO:0046754 viral exocytosis		1	0	1	0	0	0	0	0	0	0	0	0	0	0	0	0	0	0	0	0	0
57816	Tesc	0	1	57816	Gene_ID	M. musculus	57816	M. musculus	Tesc	tescalcin	GO:0032417 positive regulation of sodium:proton antiporter activity;GO:0032415 regulation of sodium:proton antiporter activity;GO:0045654 positive regulation of megakaryocyte differentiation		0	1	0	0	0	1	0	0	1	0	0	0	0	0	0	0	0	0	0	0	0
208292	Zfp871	1	0	208292	Gene_ID	M. musculus	208292	M. musculus	Zfp871	zinc finger protein 871			0	0	0	0	0	0	0	0	0	0	0	0	0	0	0	0	0	0	0	0	0
239393	Lrp12	0	1	239393	Gene_ID	M. musculus	239393	M. musculus	Lrp12	low density lipoprotein-related protein 12	GO:0001764 neuron migration;GO:0006897 endocytosis;GO:0031175 neuron projection development		0	0	0	0	0	0	0	0	0	0	0	0	0	0	0	0	0	0	0	0	0
630146	Cd101	1	0	630146	Gene_ID	M. musculus	630146	M. musculus	Cd101	CD101 antigen	GO:0002763 positive regulation of myeloid leukocyte differentiation;GO:0045639 positive regulation of myeloid cell differentiation;GO:0002761 regulation of myeloid leukocyte differentiation		0	1	0	0	0	0	0	0	1	0	0	0	0	1	0	0	0	0	0	0	0
67439	Xab2	0	1	67439	Gene_ID	M. musculus	67439	M. musculus	Xab2	XPA binding protein 2	GO:0000349 generation of catalytic spliceosome for first transesterification step;GO:0000393 spliceosomal conformational changes to generate catalytic conformation;GO:0006283 transcription-coupled nucleotide-excision repair		0	0	0	0	0	0	0	0	0	0	0	0	1	0	0	0	0	0	0	0	0
244059	Chd2	0	1	244059	Gene_ID	M. musculus	244059	M. musculus	Chd2	chromodomain helicase DNA binding protein 2	GO:0060218 hematopoietic stem cell differentiation;GO:0034728 nucleosome organization;GO:0002244 hematopoietic progenitor cell differentiation		0	0	0	0	0	0	0	0	0	0	0	0	0	0	0	0	0	0	0	0	0
210009	Mtrr	1	0	210009	Gene_ID	M. musculus	210009	M. musculus	Mtrr	5-methyltetrahydrofolate-homocysteine methyltransferase reductase	GO:1904041 regulation of cystathionine beta-synthase activity;GO:1904042 negative regulation of cystathionine beta-synthase activity;GO:0043418 homocysteine catabolic process		0	0	0	0	0	0	0	0	0	0	0	0	0	0	0	0	0	0	0	0	0
319876	Cobll1	0	1	319876	Gene_ID	M. musculus	319876	M. musculus	Cobll1	Cobl-like 1			0	0	0	0	0	0	0	0	0	0	0	0	0	0	0	0	0	0	0	0	0
77128	Crebrf	1	0	77128	Gene_ID	M. musculus	77128	M. musculus	Crebrf	CREB3 regulatory factor	GO:1900170 negative regulation of glucocorticoid mediated signaling pathway;GO:1902211 regulation of prolactin signaling pathway;GO:1902213 positive regulation of prolactin signaling pathway		0	0	0	0	0	0	0	0	0	0	0	0	0	0	0	0	0	0	0	0	0
17974	Nck2	1	0	17974	Gene_ID	M. musculus	17974	M. musculus	Nck2	non-catalytic region of tyrosine kinase adaptor protein 2	GO:1903898 negative regulation of PERK-mediated unfolded protein response;GO:1990441 negative regulation of transcription from RNA polymerase II promoter in response to endoplasmic reticulum stress;GO:0036493 positive regulation of translation in response to endoplasmic reticulum stress		1	0	0	0	1	1	1	0	0	1	0	0	0	0	1	0	0	1	0	0	0
71946	Endod1	0	1	71946	Gene_ID	M. musculus	71946	M. musculus	Endod1	endonuclease domain containing 1	GO:0045087 innate immune response;GO:0098542 defense response to other organism;GO:0006952 defense response		0	0	0	0	0	0	0	0	0	0	0	0	0	0	0	0	0	0	0	0	0
16477	Junb	1	0	16477	Gene_ID	M. musculus	16477	M. musculus	Junb	jun B proto-oncogene	GO:0002158 osteoclast proliferation;GO:0060136 embryonic process involved in female pregnancy;GO:0033687 osteoblast proliferation		1	0	0	0	1	0	1	0	1	0	0	0	1	0	0	0	0	0	0	0	0
58205	Pdcd1lg2	1	0	58205	Gene_ID	M. musculus	58205	M. musculus	Pdcd1lg2	programmed cell death 1 ligand 2	GO:0046007 negative regulation of activated T cell proliferation;GO:0032693 negative regulation of interleukin-10 production;GO:0031295 T cell costimulation		1	0	0	0	0	1	0	0	0	0	0	0	0	0	0	0	0	0	0	0	0
77682	9230102O04Rik	1	0	77682	Gene_ID	M. musculus	77682	M. musculus	9230102O04Rik	RIKEN cDNA 9230102O04 gene	GO:0008150 biological_process		0	0	0	0	0	0	0	0	0	0	0	0	0	0	0	0	0	0	0	0	0
214968	Sema6d	1	0	214968	Gene_ID	M. musculus	214968	M. musculus	Sema6d	sema domain, transmembrane domain (TM), and cytoplasmic domain, (semaphorin) 6D	GO:0014909 smooth muscle cell migration;GO:0048843 negative regulation of axon extension involved in axon guidance;GO:0048841 regulation of axon extension involved in axon guidance		0	1	0	0	0	0	0	0	1	0	0	0	0	0	1	0	0	1	0	0	0
12048	Bcl2l1	1	0	12048	Gene_ID	M. musculus	12048	M. musculus	Bcl2l1	BCL2-like 1	GO:0046898 response to cycloheximide;GO:0071839 apoptotic process in bone marrow cell;GO:0019050 suppression by virus of host apoptotic process		0	0	0	1	1	1	1	1	0	0	1	1	0	0	1	0	0	0	1	0	0
11853	Rhoc	0	1	11853	Gene_ID	M. musculus	11853	M. musculus	Rhoc	ras homolog family member C	GO:0051496 positive regulation of stress fiber assembly;GO:0060193 positive regulation of lipase activity;GO:0032233 positive regulation of actin filament bundle assembly		0	0	0	0	0	0	0	0	0	0	0	0	0	0	0	0	0	1	0	0	0
209012	Ulk4	1	0	209012	Gene_ID	M. musculus	209012	M. musculus	Ulk4	unc-51-like kinase 4	GO:0036445 neuronal stem cell division;GO:0032053 ciliary basal body organization;GO:0048103 somatic stem cell division	yes	0	0	1	0	0	0	0	0	0	0	0	0	0	0	0	0	0	0	0	0	0
72999	Insig2	0	1	72999	Gene_ID	M. musculus	72999	M. musculus	Insig2	insulin induced gene 2	GO:0036316 SREBP-SCAP complex retention in endoplasmic reticulum;GO:2000639 negative regulation of SREBP signaling pathway;GO:2000638 regulation of SREBP signaling pathway		0	0	0	0	0	1	0	0	0	0	0	0	0	0	0	0	0	0	0	0	0
70574	Cpm	0	1	70574	Gene_ID	M. musculus	70574	M. musculus	Cpm	carboxypeptidase M	GO:0016485 protein processing;GO:0051604 protein maturation;GO:0006518 peptide metabolic process		0	0	0	0	0	0	0	0	0	0	0	0	0	0	0	0	0	0	0	0	0
320209	Ddx11	0	1	320209	Gene_ID	M. musculus	320209	M. musculus	Ddx11	DEAD/H box helicase 11	GO:0034085 establishment of sister chromatid cohesion;GO:0032508 DNA duplex unwinding;GO:0007062 sister chromatid cohesion		0	0	0	0	0	0	0	0	0	0	0	0	0	0	0	0	0	0	0	0	0
57436	Gabarapl1	0	1	57436	Gene_ID	M. musculus	57436	M. musculus	Gabarapl1	gamma-aminobutyric acid (GABA) A receptor-associated protein-like 1	GO:0061723 glycophagy;GO:0061753 substrate localization to autophagosome;GO:0006995 cellular response to nitrogen starvation		0	0	0	0	0	0	0	0	0	0	0	0	0	0	0	0	0	0	0	0	0
74766	Yipf2	0	1	74766	Gene_ID	M. musculus	74766	M. musculus	Yipf2	Yip1 domain family, member 2	GO:0016192 vesicle-mediated transport;GO:0006810 transport;GO:0051234 establishment of localization		0	0	0	0	0	0	0	0	0	0	0	0	0	0	0	0	0	0	1	0	0
545428	Ccdc141	1	0	545428	Gene_ID	M. musculus	545428	M. musculus	Ccdc141	coiled-coil domain containing 141	GO:0051642 centrosome localization;GO:0061842 microtubule organizing center localization;GO:0021799 cerebral cortex radially oriented cell migration		0	0	0	0	0	0	0	0	0	0	0	0	0	0	0	0	0	0	0	0	0
76787	Ppfia3	0	1	76787	Gene_ID	M. musculus	76787	M. musculus	Ppfia3	protein tyrosine phosphatase, receptor type, f polypeptide (PTPRF), interacting protein (liprin), alpha 3	GO:0016081 synaptic vesicle docking;GO:0048172 regulation of short-term neuronal synaptic plasticity;GO:0006904 vesicle docking involved in exocytosis		0	0	0	0	0	0	0	0	0	0	0	0	0	0	0	0	0	0	0	0	0
108124	Napa	0	1	108124	Gene_ID	M. musculus	108124	M. musculus	Napa	N-ethylmaleimide sensitive fusion protein attachment protein alpha	GO:0035494 SNARE complex disassembly;GO:0010807 regulation of synaptic vesicle priming;GO:0045176 apical protein localization		0	0	0	0	0	0	0	0	0	0	0	0	0	0	0	0	0	1	0	0	0
67300	Cltc	1	0	67300	Gene_ID	M. musculus	67300	M. musculus	Cltc	clathrin, heavy polypeptide (Hc)	GO:1900126 negative regulation of hyaluronan biosynthetic process;GO:0150093 amyloid-beta clearance by transcytosis;GO:1900125 regulation of hyaluronan biosynthetic process		0	0	0	0	0	0	0	0	0	0	0	0	0	0	1	0	0	0	0	0	0
109093	Rars2	1	0	109093	Gene_ID	M. musculus	109093	M. musculus	Rars2	arginyl-tRNA synthetase 2, mitochondrial	GO:0006420 arginyl-tRNA aminoacylation;GO:0006418 tRNA aminoacylation for protein translation;GO:0043039 tRNA aminoacylation		0	0	0	0	0	0	0	0	0	0	0	0	0	0	0	0	0	0	0	0	0
19698	Relb	1	0	19698	Gene_ID	M. musculus	19698	M. musculus	Relb	avian reticuloendotheliosis viral (v-rel) oncogene related B	GO:0032688 negative regulation of interferon-beta production;GO:0045063 T-helper 1 cell differentiation;GO:0043011 myeloid dendritic cell differentiation		1	0	1	0	1	1	0	0	1	0	0	0	0	0	0	1	0	0	1	0	0
14190	Fgl2	1	0	14190	Gene_ID	M. musculus	14190	M. musculus	Fgl2	fibrinogen-like protein 2	GO:0002616 regulation of macrophage antigen processing and presentation;GO:0002617 negative regulation of macrophage antigen processing and presentation;GO:0043381 negative regulation of memory T cell differentiation		1	0	0	0	0	1	0	0	1	0	0	0	0	0	0	0	0	0	0	0	0
80901	Cxcr6	1	0	80901	Gene_ID	M. musculus	80901	M. musculus	Cxcr6	chemokine (C-X-C motif) receptor 6	GO:0070098 chemokine-mediated signaling pathway;GO:1990868 response to chemokine;GO:1990869 cellular response to chemokine		0	0	1	0	0	0	0	0	0	0	0	0	0	0	0	0	1	0	0	0	0
211488	Ado	1	0	211488	Gene_ID	M. musculus	211488	M. musculus	Ado	2-aminoethanethiol (cysteamine) dioxygenase	GO:0071456 cellular response to hypoxia;GO:0036294 cellular response to decreased oxygen levels;GO:0071453 cellular response to oxygen levels		0	0	0	0	0	0	0	0	0	0	0	0	0	0	0	0	0	0	0	0	0
17705	mt-Atp6	0	1	17705	Gene_ID	M. musculus	17705	M. musculus	ATP6	ATP synthase F0 subunit 6	GO:0042776 proton motive force-driven mitochondrial ATP synthesis;GO:0015986 proton motive force-driven ATP synthesis;GO:0006754 ATP biosynthetic process		0	0	0	0	0	0	0	0	0	0	0	0	0	0	0	0	0	0	0	0	0
229004	Gmeb2	1	0	229004	Gene_ID	M. musculus	229004	M. musculus	Gmeb2	glucocorticoid modulatory element binding protein 2	GO:0045944 positive regulation of transcription by RNA polymerase II;GO:0045893 positive regulation of DNA-templated transcription;GO:1903508 positive regulation of nucleic acid-templated transcription		0	0	0	0	0	0	0	0	0	0	0	0	0	0	0	0	0	0	0	0	0
21664	Phlda1	1	0	21664	Gene_ID	M. musculus	21664	M. musculus	Phlda1	pleckstrin homology like domain, family A, member 1	GO:0045210 FasL biosynthetic process;GO:0009101 glycoprotein biosynthetic process;GO:0009100 glycoprotein metabolic process		0	0	0	0	0	0	1	0	0	0	0	0	0	0	0	0	0	0	0	0	0
70120	Yars2	0	1	70120	Gene_ID	M. musculus	70120	M. musculus	Yars2	tyrosyl-tRNA synthetase 2 (mitochondrial)	GO:0070184 mitochondrial tyrosyl-tRNA aminoacylation;GO:0006437 tyrosyl-tRNA aminoacylation;GO:0070127 tRNA aminoacylation for mitochondrial protein translation		0	0	0	0	0	0	0	0	0	0	0	0	0	0	0	0	0	0	0	0	0
68176	Fam212a	1	0	68176	Gene_ID	M. musculus	68176	M. musculus	Inka1	inka box actin regulator 1	GO:0021915 neural tube development;GO:0043009 chordate embryonic development;GO:0009792 embryo development ending in birth or egg hatching		0	0	0	0	0	0	0	0	0	0	0	0	0	0	0	0	0	0	0	0	0
67422	Dhdds	0	1	67422	Gene_ID	M. musculus	67422	M. musculus	Dhdds	dehydrodolichyl diphosphate synthase	GO:0006489 dolichyl diphosphate biosynthetic process;GO:0046465 dolichyl diphosphate metabolic process;GO:0016094 polyprenol biosynthetic process		0	0	0	0	0	0	0	0	0	0	0	0	0	0	0	0	0	0	0	0	0
170676	Peg10	1	0	170676	Gene_ID	M. musculus	170676	M. musculus	Peg10	paternally expressed 10	GO:0110077 vesicle-mediated intercellular transport;GO:0010496 intercellular transport;GO:0030512 negative regulation of transforming growth factor beta receptor signaling pathway		0	0	0	0	0	0	0	0	0	0	0	0	0	0	0	0	0	0	0	0	0
66356	Knop1	0	1	66356	Gene_ID	M. musculus	66356	M. musculus	Knop1	lysine rich nucleolar protein 1			0	0	0	0	0	0	0	0	0	0	0	0	0	0	0	0	0	0	0	0	0
18476	Pafah1b3	1	0	18476	Gene_ID	M. musculus	18476	M. musculus	Pafah1b3	platelet-activating factor acetylhydrolase, isoform 1b, subunit 3	GO:0016042 lipid catabolic process;GO:0007283 spermatogenesis;GO:0048232 male gamete generation		0	0	0	0	0	0	0	0	0	0	0	0	0	0	0	0	0	0	0	0	0
12515	Cd69	1	0	12515	Gene_ID	M. musculus	12515	M. musculus	Cd69	CD69 antigen	GO:0071466 cellular response to xenobiotic stimulus;GO:0009410 response to xenobiotic stimulus;GO:0070887 cellular response to chemical stimulus		0	0	0	0	0	0	0	0	0	0	0	0	0	0	0	0	0	0	0	0	0
17936	Nab1	1	0	17936	Gene_ID	M. musculus	17936	M. musculus	Nab1	Ngfi-A binding protein 1	GO:0001958 endochondral ossification;GO:0036075 replacement ossification;GO:0014037 Schwann cell differentiation		0	0	0	0	0	0	0	0	0	0	0	0	0	0	0	0	0	0	0	0	0
79555	BC005537	1	0	79555	Gene_ID	M. musculus	79555	M. musculus	BC005537	cDNA sequence BC005537	GO:0008150 biological_process		0	0	0	0	0	0	0	0	0	0	0	0	0	0	0	0	0	0	0	0	0
65967	Eefsec	0	1	65967	Gene_ID	M. musculus	65967	M. musculus	Eefsec	eukaryotic elongation factor, selenocysteine-tRNA-specific	GO:0001514 selenocysteine incorporation;GO:0006451 translational readthrough;GO:0006414 translational elongation		0	0	0	0	0	0	0	0	0	0	0	0	0	0	0	0	0	0	0	0	0
13007	Csrp1	1	0	13007	Gene_ID	M. musculus	13007	M. musculus	Csrp1	cysteine and glycine-rich protein 1	GO:0045214 sarcomere organization;GO:0030239 myofibril assembly;GO:0055002 striated muscle cell development		0	0	0	0	0	0	0	0	0	0	0	0	0	0	1	0	0	0	0	1	0
14137	Fdft1	0	1	14137	Gene_ID	M. musculus	14137	M. musculus	Fdft1	farnesyl diphosphate farnesyl transferase 1	GO:0045338 farnesyl diphosphate metabolic process;GO:0008299 isoprenoid biosynthetic process;GO:0006695 cholesterol biosynthetic process		0	0	0	0	0	0	0	0	0	0	0	0	0	0	0	0	0	0	0	0	0
68209	Rnaseh2c	0	1	68209	Gene_ID	M. musculus	68209	M. musculus	Rnaseh2c	ribonuclease H2, subunit C	GO:0006298 mismatch repair;GO:0006401 RNA catabolic process;GO:0034655 nucleobase-containing compound catabolic process		0	0	0	0	0	0	0	0	0	0	0	0	0	0	0	0	0	0	0	0	0
85308	Emc9	0	1	85308	Gene_ID	M. musculus	85308	M. musculus	Emc9	ER membrane protein complex subunit 9	GO:0045050 protein insertion into ER membrane by stop-transfer membrane-anchor sequence;GO:0071816 tail-anchored membrane protein insertion into ER membrane;GO:0045048 protein insertion into ER membrane		0	0	0	0	0	0	0	0	0	0	0	0	0	0	0	0	0	0	0	0	0
620480	Gm6155	0	1	620480	Gene_ID	M. musculus	620480	M. musculus	Gm6155	predicted pseudogene 6155			0	0	0	0	0	0	0	0	0	0	0	0	0	0	0	0	0	0	0	0	0
75420	Secisbp2	0	1	75420	Gene_ID	M. musculus	75420	M. musculus	Secisbp2	SECIS binding protein 2	GO:1904571 positive regulation of selenocysteine incorporation;GO:0045901 positive regulation of translational elongation;GO:1904569 regulation of selenocysteine incorporation		0	0	0	0	0	0	0	0	0	0	0	0	0	0	0	0	0	0	0	0	0
100715	Papd4	1	0	100715	Gene_ID	M. musculus	100715	M. musculus	Tent2	terminal nucleotidyltransferase 2	GO:0140235 RNA polyadenylation at postsynapse;GO:2000626 negative regulation of miRNA catabolic process;GO:2000625 regulation of miRNA catabolic process		0	0	0	0	0	0	0	1	0	0	0	0	0	0	0	0	0	0	0	0	0
73666	Thoc3	0	1	73666	Gene_ID	M. musculus	73666	M. musculus	Thoc3	THO complex 3	GO:0046784 viral mRNA export from host cell nucleus;GO:0044417 translocation of molecules into host;GO:0006406 mRNA export from nucleus		0	0	0	0	0	0	0	0	0	0	0	0	0	0	0	0	0	0	0	0	0
17725	mt-Rnr2	0	1	17725	Gene_ID	M. musculus	17725	M. musculus	mt-Rnr2	16S ribosomal RNA	GO:0000027 ribosomal large subunit assembly;GO:0042255 ribosome assembly;GO:0042273 ribosomal large subunit biogenesis		0	0	0	0	0	0	0	0	0	0	0	0	0	0	0	0	0	0	0	0	0
243910	Nfkbid	0	1	243910	Gene_ID	M. musculus	243910	M. musculus	Nfkbid	nuclear factor of kappa light polypeptide gene enhancer in B cells inhibitor, delta	GO:0070245 positive regulation of thymocyte apoptotic process;GO:2000321 positive regulation of T-helper 17 cell differentiation;GO:0070242 thymocyte apoptotic process		1	1	0	1	0	1	1	0	1	0	0	1	0	1	0	1	1	0	0	0	0
52187	Rragd	1	0	52187	Gene_ID	M. musculus	52187	M. musculus	Rragd	Ras-related GTP binding D	GO:0043201 response to leucine;GO:0071233 cellular response to leucine;GO:1990253 cellular response to leucine starvation		0	0	0	0	0	0	0	0	0	0	0	0	0	0	0	0	0	0	0	0	0
14269	Fnbp1	1	0	14269	Gene_ID	M. musculus	14269	M. musculus	Fnbp1	formin binding protein 1	GO:0006897 endocytosis;GO:0016192 vesicle-mediated transport;GO:0007399 nervous system development		0	0	0	0	0	0	0	0	0	0	0	0	0	0	0	0	0	0	0	0	0
13654	Egr2	1	0	13654	Gene_ID	M. musculus	13654	M. musculus	Egr2	early growth response 2	GO:0021595 rhombomere structural organization;GO:0021659 rhombomere 3 structural organization;GO:0021594 rhombomere formation		0	1	0	0	0	0	0	1	0	0	0	0	0	0	1	0	0	0	0	1	0
21929	Tnfaip3	1	0	21929	Gene_ID	M. musculus	21929	M. musculus	Tnfaip3	tumor necrosis factor, alpha-induced protein 3	GO:0002631 regulation of granuloma formation;GO:0002632 negative regulation of granuloma formation;GO:0034147 regulation of toll-like receptor 5 signaling pathway		1	0	1	0	0	1	0	0	0	1	1	1	0	0	0	0	1	0	0	0	0
116873	Stim2	1	0	116873	Gene_ID	M. musculus	116873	M. musculus	Stim2	stromal interaction molecule 2	GO:0032237 activation of store-operated calcium channel activity;GO:1901341 positive regulation of store-operated calcium channel activity;GO:0002115 store-operated calcium entry		0	0	0	0	0	0	0	0	0	0	0	0	0	0	0	0	0	0	0	0	0
16174	Il18rap	0	1	16174	Gene_ID	M. musculus	16174	M. musculus	Il18rap	interleukin 18 receptor accessory protein	GO:0035744 T-helper 1 cell cytokine production;GO:0035655 interleukin-18-mediated signaling pathway;GO:0071351 cellular response to interleukin-18		1	0	0	0	0	1	0	0	0	0	0	0	0	1	0	1	1	0	0	0	0
331401	Thoc2	0	1	331401	Gene_ID	M. musculus	331401	M. musculus	Thoc2	THO complex 2	GO:0010793 regulation of mRNA export from nucleus;GO:2000197 regulation of ribonucleoprotein complex localization;GO:0046784 viral mRNA export from host cell nucleus		0	0	0	0	0	0	0	0	0	0	0	0	0	0	0	0	0	0	0	0	0
20354	Sema4d	1	0	20354	Gene_ID	M. musculus	20354	M. musculus	Sema4d	sema domain, immunoglobulin domain (Ig), transmembrane domain (TM) and short cytoplasmic domain, (semaphorin) 4D	GO:1905704 positive regulation of inhibitory synapse assembly;GO:1900220 semaphorin-plexin signaling pathway involved in bone trabecula morphogenesis;GO:1905702 regulation of inhibitory synapse assembly		0	1	0	0	0	1	0	0	1	1	0	0	0	0	1	0	0	1	0	0	0
76763	Mospd2	0	1	76763	Gene_ID	M. musculus	76763	M. musculus	Mospd2	motile sperm domain containing 2	GO:0090026 positive regulation of monocyte chemotaxis;GO:0090023 positive regulation of neutrophil chemotaxis;GO:0071624 positive regulation of granulocyte chemotaxis		0	0	0	0	0	1	0	0	0	0	0	0	0	0	0	0	0	0	0	0	0
13024	Ctla2a	0	1	13024	Gene_ID	M. musculus	13024	M. musculus	Ctla2a	cytotoxic T lymphocyte-associated protein 2 alpha	GO:0010955 negative regulation of protein processing;GO:1903318 negative regulation of protein maturation;GO:0045589 regulation of regulatory T cell differentiation		0	0	0	0	0	0	0	0	1	0	0	0	0	0	0	0	0	0	0	0	0
50905	Il17rb	1	0	50905	Gene_ID	M. musculus	50905	M. musculus	Il17rb	interleukin 17 receptor B	GO:0032754 positive regulation of interleukin-5 production;GO:0032736 positive regulation of interleukin-13 production;GO:0032656 regulation of interleukin-13 production		0	0	0	0	0	1	0	0	0	0	0	0	0	0	0	0	1	0	0	0	0
107526	Gimap4	1	0	107526	Gene_ID	M. musculus	107526	M. musculus	Gimap4	GTPase, IMAP family member 4			0	0	0	0	0	0	0	0	0	0	0	0	0	0	0	0	0	0	0	0	0
16822	Lcp2	1	0	16822	Gene_ID	M. musculus	16822	M. musculus	Lcp2	lymphocyte cytosolic protein 2	GO:0045576 mast cell activation;GO:0050852 T cell receptor signaling pathway;GO:0050851 antigen receptor-mediated signaling pathway		1	0	0	0	1	1	0	0	0	0	0	0	0	1	1	1	0	0	0	0	0
78581	Utp23	0	1	78581	Gene_ID	M. musculus	78581	M. musculus	Utp23	UTP23 small subunit processome component	GO:0000480 endonucleolytic cleavage in 5'-ETS of tricistronic rRNA transcript (SSU-rRNA, 5.8S rRNA, LSU-rRNA);GO:0000478 endonucleolytic cleavage involved in rRNA processing;GO:0000479 endonucleolytic cleavage of tricistronic rRNA transcript (SSU-rRNA, 5.8S rRNA, LSU-rRNA)		0	0	0	0	0	0	0	0	0	0	0	0	0	0	0	0	0	0	0	0	0
225929	Patl1	1	0	225929	Gene_ID	M. musculus	225929	M. musculus	Patl1	protein associated with topoisomerase II homolog 1 (yeast)	GO:0000290 deadenylation-dependent decapping of nuclear-transcribed mRNA;GO:0110156 methylguanosine-cap decapping;GO:0033962 P-body assembly		0	0	0	0	0	0	0	0	0	0	0	0	0	0	0	0	0	0	0	0	0
100182	Akna	1	0	100182	Gene_ID	M. musculus	100182	M. musculus	Akna	AT-hook transcription factor	GO:0060234 neuroblast delamination;GO:0021849 neuroblast division in subventricular zone;GO:0060232 delamination		0	0	0	0	0	1	0	0	0	0	0	0	0	0	0	0	0	0	0	0	0
68152	Fam133b	0	1	68152	Gene_ID	M. musculus	68152	M. musculus	Fam133b	family with sequence similarity 133, member B	GO:0008150 biological_process		0	0	0	0	0	0	0	0	0	0	0	0	0	0	0	0	0	0	0	0	0
192656	Ripk2	1	0	192656	Gene_ID	M. musculus	192656	M. musculus	Ripk2	receptor (TNFRSF)-interacting serine-threonine kinase 2	GO:0070427 nucleotide-binding oligomerization domain containing 1 signaling pathway;GO:0034134 toll-like receptor 2 signaling pathway;GO:0033079 immature T cell proliferation	yes	1	1	1	0	1	1	1	0	1	0	1	0	0	1	0	1	1	0	0	0	0
226251	Ablim1	0	1	226251	Gene_ID	M. musculus	226251	M. musculus	Ablim1	actin-binding LIM protein 1	GO:0030032 lamellipodium assembly;GO:0097581 lamellipodium organization;GO:0007411 axon guidance		0	0	0	0	0	0	0	0	0	0	0	0	1	0	0	0	0	0	0	0	0
214854	Neurl3	1	0	214854	Gene_ID	M. musculus	214854	M. musculus	Neurl3	neuralized E3 ubiquitin protein ligase 3	GO:0070086 ubiquitin-dependent endocytosis;GO:0098657 import into cell;GO:0072594 establishment of protein localization to organelle		0	0	1	0	0	0	0	0	0	0	0	0	0	0	0	0	0	0	0	0	0
624198	Gm6483	0	1	624198	Gene_ID	M. musculus	624198	M. musculus	Gm6483	cadherin 11 pseudogene			0	0	0	0	0	0	0	0	0	0	0	0	0	0	0	0	0	0	0	0	0
624251	Gm6485	1	0	624251	Gene_ID	M. musculus	624251	M. musculus	Gm6485	predicted gene 6485			0	0	0	0	0	0	0	0	0	0	0	0	0	0	0	0	0	0	0	0	0
66202	1110059G10Rik	1	0	66202	Gene_ID	M. musculus	66202	M. musculus	1110059G10Rik	RIKEN cDNA 1110059G10 gene	GO:0008150 biological_process		0	0	0	0	0	0	0	0	0	0	0	0	0	0	0	0	0	0	0	0	0
69863	Ttc39b	1	0	69863	Gene_ID	M. musculus	69863	M. musculus	Ttc39b	tetratricopeptide repeat domain 39B	GO:0010887 negative regulation of cholesterol storage;GO:0010885 regulation of cholesterol storage;GO:0010888 negative regulation of lipid storage		0	0	0	0	0	0	0	0	0	0	0	0	0	0	0	0	0	0	0	0	0
320790	Chd7	0	1	320790	Gene_ID	M. musculus	320790	M. musculus	Chd7	chromodomain helicase DNA binding protein 7	GO:0003226 right ventricular compact myocardium morphogenesis;GO:0003221 right ventricular cardiac muscle tissue morphogenesis;GO:0021553 olfactory nerve development		1	1	0	0	0	0	1	0	0	0	0	0	1	0	0	0	0	0	0	0	0
17347	Mknk2	0	1	17347	Gene_ID	M. musculus	17347	M. musculus	Mknk2	MAP kinase-interacting serine/threonine kinase 2	GO:0071243 cellular response to arsenic-containing substance;GO:0046685 response to arsenic-containing substance;GO:0038034 signal transduction in absence of ligand	yes	0	0	0	0	0	0	0	0	0	0	0	0	0	0	0	0	0	0	0	0	0
15081	H3f3b	1	0	15081	Gene_ID	M. musculus	15081	M. musculus	H3f3b	H3.3 histone B	GO:1902340 negative regulation of chromosome condensation;GO:0090230 regulation of centromere complex assembly;GO:0031508 pericentric heterochromatin formation		0	0	0	0	0	0	0	0	0	0	0	0	0	0	0	0	0	1	0	1	0
545622	Ptpn3	1	0	545622	Gene_ID	M. musculus	545622	M. musculus	Ptpn3	protein tyrosine phosphatase, non-receptor type 3	GO:0098902 regulation of membrane depolarization during action potential;GO:0051045 negative regulation of membrane protein ectodomain proteolysis;GO:0051043 regulation of membrane protein ectodomain proteolysis		0	0	0	0	0	0	0	0	0	0	0	0	0	0	1	0	0	0	0	0	0
16189	Il4	1	0	16189	Gene_ID	M. musculus	16189	M. musculus	Il4	interleukin 4	GO:0070351 negative regulation of white fat cell proliferation;GO:2000422 regulation of eosinophil chemotaxis;GO:2000424 positive regulation of eosinophil chemotaxis		1	1	1	0	1	1	0	0	1	0	0	1	1	0	0	1	1	0	0	0	0
231580	Gak	0	1	231580	Gene_ID	M. musculus	231580	M. musculus	Gak	cyclin G associated kinase	GO:1905224 clathrin-coated pit assembly;GO:0035622 intrahepatic bile duct development;GO:0072318 clathrin coat disassembly	yes	0	0	0	0	0	0	0	0	0	0	0	0	0	0	0	0	0	0	0	0	0

## Sheet: Enrichment
GroupID	Category	Term	Description	LogP	Log(q-value)	InTerm_InList	Genes	Symbols
1_Summary	GO Biological Processes	GO:0045321	leukocyte activation	-10.2315	-6.22322	35/684	11541,12051,12192,12387,14190,14462,14728,15900,15980,16174,16189,16428,16476,16590,16822,16852,17085,17698,17974,18124,18707,19260,19698,21929,22034,50723,80859,103213,192656,210293,216742,243910,270110,317757,320790,11501,14815,16477,18015,99982,12224,117197,67166,58205,60533,109305,55932,16421	Adora2b,Bcl3,Zfp36l1,Ctnnb1,Fgl2,Gata3,Lilrb4a,Irf8,Ifngr2,Il18rap,Il4,Itk,Jun,Kit,Lcp2,Lgals1,Ly9,Msn,Nck2,Nr4a3,Pik3cd,Ptpn22,Relb,Tnfaip3,Traf6,Icosl,Nfkbiz,Traf3ip2,Ripk2,Dock10,Fnip1,Nfkbid,Irf2bp2,Gimap5,Chd7,Adam8,Nr3c1,Junb,Nf1,Kdm1a,Klf5,Bloc1s4,Arl8b,Pdcd1lg2,Cd274,Orai1,Gbp3,Itgb7
1_Member	GO Biological Processes	GO:0045321	leukocyte activation	-10.2315	-6.22322	35/684	11541,12051,12192,12387,14190,14462,14728,15900,15980,16174,16189,16428,16476,16590,16822,16852,17085,17698,17974,18124,18707,19260,19698,21929,22034,50723,80859,103213,192656,210293,216742,243910,270110,317757,320790	Adora2b,Bcl3,Zfp36l1,Ctnnb1,Fgl2,Gata3,Lilrb4a,Irf8,Ifngr2,Il18rap,Il4,Itk,Jun,Kit,Lcp2,Lgals1,Ly9,Msn,Nck2,Nr4a3,Pik3cd,Ptpn22,Relb,Tnfaip3,Traf6,Icosl,Nfkbiz,Traf3ip2,Ripk2,Dock10,Fnip1,Nfkbid,Irf2bp2,Gimap5,Chd7
1_Member	GO Biological Processes	GO:0002521	leukocyte differentiation	-10.1911	-6.22322	29/481	11501,12051,12192,12387,14462,14815,15900,16189,16428,16476,16477,16590,16852,17085,18015,19260,19698,21929,22034,80859,99982,103213,192656,210293,216742,243910,270110,317757,320790	Adam8,Bcl3,Zfp36l1,Ctnnb1,Gata3,Nr3c1,Irf8,Il4,Itk,Jun,Junb,Kit,Lgals1,Ly9,Nf1,Ptpn22,Relb,Tnfaip3,Traf6,Nfkbiz,Kdm1a,Traf3ip2,Ripk2,Dock10,Fnip1,Nfkbid,Irf2bp2,Gimap5,Chd7
1_Member	GO Biological Processes	GO:0001775	cell activation	-9.84778	-6.05595	37/781	11541,12051,12192,12224,12387,14190,14462,14728,15900,15980,16174,16189,16428,16476,16590,16822,16852,17085,17698,17974,18124,18707,19260,19698,21929,22034,50723,80859,103213,117197,192656,210293,216742,243910,270110,317757,320790	Adora2b,Bcl3,Zfp36l1,Klf5,Ctnnb1,Fgl2,Gata3,Lilrb4a,Irf8,Ifngr2,Il18rap,Il4,Itk,Jun,Kit,Lcp2,Lgals1,Ly9,Msn,Nck2,Nr4a3,Pik3cd,Ptpn22,Relb,Tnfaip3,Traf6,Icosl,Nfkbiz,Traf3ip2,Bloc1s4,Ripk2,Dock10,Fnip1,Nfkbid,Irf2bp2,Gimap5,Chd7
1_Member	GO Biological Processes	GO:1903131	mononuclear cell differentiation	-8.68718	-5.1172	24/390	12051,12192,12387,14462,15900,16189,16428,16476,16590,16852,17085,19260,19698,21929,22034,80859,103213,192656,210293,216742,243910,270110,317757,320790	Bcl3,Zfp36l1,Ctnnb1,Gata3,Irf8,Il4,Itk,Jun,Kit,Lgals1,Ly9,Ptpn22,Relb,Tnfaip3,Traf6,Nfkbiz,Traf3ip2,Ripk2,Dock10,Fnip1,Nfkbid,Irf2bp2,Gimap5,Chd7
1_Member	GO Biological Processes	GO:0030098	lymphocyte differentiation	-7.71503	-4.34409	21/339	12051,12192,12387,14462,15900,16189,16428,16590,16852,17085,19260,19698,21929,80859,103213,192656,210293,216742,243910,270110,320790	Bcl3,Zfp36l1,Ctnnb1,Gata3,Irf8,Il4,Itk,Kit,Lgals1,Ly9,Ptpn22,Relb,Tnfaip3,Nfkbiz,Traf3ip2,Ripk2,Dock10,Fnip1,Nfkbid,Irf2bp2,Chd7
1_Member	GO Biological Processes	GO:0046649	lymphocyte activation	-7.50823	-4.25013	27/556	12051,12192,12387,14190,14462,14728,15900,16189,16428,16590,16852,17085,17698,17974,18707,19260,19698,21929,50723,80859,103213,192656,210293,216742,243910,270110,320790	Bcl3,Zfp36l1,Ctnnb1,Fgl2,Gata3,Lilrb4a,Irf8,Il4,Itk,Kit,Lgals1,Ly9,Msn,Nck2,Pik3cd,Ptpn22,Relb,Tnfaip3,Icosl,Nfkbiz,Traf3ip2,Ripk2,Dock10,Fnip1,Nfkbid,Irf2bp2,Chd7
1_Member	GO Biological Processes	GO:0030217	T cell differentiation	-6.53055	-3.60402	15/207	12051,12192,12387,14462,16189,16428,16590,17085,19260,19698,80859,103213,192656,243910,320790	Bcl3,Zfp36l1,Ctnnb1,Gata3,Il4,Itk,Kit,Ly9,Ptpn22,Relb,Nfkbiz,Traf3ip2,Ripk2,Nfkbid,Chd7
1_Member	GO Biological Processes	GO:0002366	leukocyte activation involved in immune response	-6.42355	-3.58596	15/211	11541,12051,14190,14462,15900,16189,16590,16852,17085,18124,19698,21929,50723,80859,210293	Adora2b,Bcl3,Fgl2,Gata3,Irf8,Il4,Kit,Lgals1,Ly9,Nr4a3,Relb,Tnfaip3,Icosl,Nfkbiz,Dock10
1_Member	GO Biological Processes	GO:0035710	CD4-positive, alpha-beta T cell activation	-6.41884	-3.56702	8/77	12051,14462,14728,16189,17085,19698,80859,192656	Bcl3,Gata3,Lilrb4a,Il4,Ly9,Relb,Nfkbiz,Ripk2
1_Member	GO Biological Processes	GO:0002263	cell activation involved in immune response	-6.31906	-3.52723	15/215	11541,12051,14190,14462,15900,16189,16590,16852,17085,18124,19698,21929,50723,80859,210293	Adora2b,Bcl3,Fgl2,Gata3,Irf8,Il4,Kit,Lgals1,Ly9,Nr4a3,Relb,Tnfaip3,Icosl,Nfkbiz,Dock10
1_Member	GO Biological Processes	GO:0042088	T-helper 1 type immune response	-5.95762	-3.30145	6/25	12051,16174,16189,19698,22034,80859	Bcl3,Il18rap,Il4,Relb,Traf6,Nfkbiz
1_Member	GO Biological Processes	GO:0042110	T cell activation	-5.90381	-3.16634	15/376	12051,12192,12387,14190,14462,14728,16189,16590,17085,17698,19260,19698,50723,80859,192656	Bcl3,Zfp36l1,Ctnnb1,Fgl2,Gata3,Lilrb4a,Il4,Kit,Ly9,Msn,Ptpn22,Relb,Icosl,Nfkbiz,Ripk2
1_Member	GO Biological Processes	GO:0002285	lymphocyte activation involved in immune response	-5.81846	-3.20272	12/149	12051,14190,14462,15900,16189,16852,17085,19698,21929,50723,80859,210293	Bcl3,Fgl2,Gata3,Irf8,Il4,Lgals1,Ly9,Relb,Tnfaip3,Icosl,Nfkbiz,Dock10
1_Member	GO Biological Processes	GO:0002294	CD4-positive, alpha-beta T cell differentiation involved in immune response	-5.70597	-3.04981	6/43	12051,14462,16189,17085,19698,80859	Bcl3,Gata3,Il4,Ly9,Relb,Nfkbiz
1_Member	GO Biological Processes	GO:0042093	T-helper cell differentiation	-5.70597	-3.04981	6/43	12051,14462,16189,17085,19698,80859	Bcl3,Gata3,Il4,Ly9,Relb,Nfkbiz
1_Member	GO Biological Processes	GO:0002293	alpha-beta T cell differentiation involved in immune response	-5.58648	-3.01567	6/45	12051,14462,16189,17085,19698,80859	Bcl3,Gata3,Il4,Ly9,Relb,Nfkbiz
1_Member	GO Biological Processes	GO:0002312	B cell activation involved in immune response	-5.58109	-3.06033	8/62	12051,15900,16189,16852,21929,50723,80859,210293	Bcl3,Irf8,Il4,Lgals1,Tnfaip3,Icosl,Nfkbiz,Dock10
1_Member	GO Biological Processes	GO:0002287	alpha-beta T cell activation involved in immune response	-5.52894	-2.99238	6/46	12051,14462,16189,17085,19698,80859	Bcl3,Gata3,Il4,Ly9,Relb,Nfkbiz
1_Member	GO Biological Processes	GO:0002313	mature B cell differentiation involved in immune response	-5.45817	-2.98856	6/30	12051,15900,16852,21929,80859,210293	Bcl3,Irf8,Lgals1,Tnfaip3,Nfkbiz,Dock10
1_Member	GO Biological Processes	GO:0002292	T cell differentiation involved in immune response	-5.36439	-2.90835	6/49	12051,14462,16189,17085,19698,80859	Bcl3,Gata3,Il4,Ly9,Relb,Nfkbiz
1_Member	GO Biological Processes	GO:0042092	type 2 immune response	-5.2577	-2.84608	5/19	12051,14462,14728,16189,103213	Bcl3,Gata3,Lilrb4a,Il4,Traf3ip2
1_Member	GO Biological Processes	GO:0046631	alpha-beta T cell activation	-5.01051	-2.62805	8/118	12051,14462,14728,16189,17085,19698,80859,192656	Bcl3,Gata3,Lilrb4a,Il4,Ly9,Relb,Nfkbiz,Ripk2
1_Member	GO Biological Processes	GO:0043367	CD4-positive, alpha-beta T cell differentiation	-4.88782	-2.52735	6/59	12051,14462,16189,17085,19698,80859	Bcl3,Gata3,Il4,Ly9,Relb,Nfkbiz
1_Member	GO Biological Processes	GO:0002286	T cell activation involved in immune response	-4.77503	-2.45547	7/92	12051,14190,14462,16189,17085,19698,80859	Bcl3,Fgl2,Gata3,Il4,Ly9,Relb,Nfkbiz
1_Member	GO Biological Processes	GO:0002335	mature B cell differentiation	-4.76486	-2.44039	6/39	12051,15900,16852,21929,80859,210293	Bcl3,Irf8,Lgals1,Tnfaip3,Nfkbiz,Dock10
1_Member	GO Biological Processes	GO:0002252	immune effector process	-4.61856	-2.32274	18/408	11541,12051,14190,14462,15900,16174,16189,16590,16852,17085,18124,19698,21929,50723,67166,80859,103213,210293	Adora2b,Bcl3,Fgl2,Gata3,Irf8,Il18rap,Il4,Kit,Lgals1,Ly9,Nr4a3,Relb,Tnfaip3,Icosl,Arl8b,Nfkbiz,Traf3ip2,Dock10
1_Member	GO Biological Processes	GO:0042113	B cell activation	-4.58695	-2.30027	13/229	12051,15900,16189,16590,16852,18707,21929,50723,80859,103213,210293,216742,270110	Bcl3,Irf8,Il4,Kit,Lgals1,Pik3cd,Tnfaip3,Icosl,Nfkbiz,Traf3ip2,Dock10,Fnip1,Irf2bp2
1_Member	GO Biological Processes	GO:0002250	adaptive immune response	-4.13389	-1.97888	16/365	12051,14190,16174,16189,16428,17085,18707,19698,22034,50723,58205,60533,80859,103213,109305,192656	Bcl3,Fgl2,Il18rap,Il4,Itk,Ly9,Pik3cd,Relb,Traf6,Icosl,Pdcd1lg2,Cd274,Nfkbiz,Traf3ip2,Orai1,Ripk2
1_Member	GO Biological Processes	GO:0030183	B cell differentiation	-4.06665	-1.9248	10/157	12051,15900,16590,16852,21929,80859,103213,210293,216742,270110	Bcl3,Irf8,Kit,Lgals1,Tnfaip3,Nfkbiz,Traf3ip2,Dock10,Fnip1,Irf2bp2
1_Member	GO Biological Processes	GO:0045064	T-helper 2 cell differentiation	-3.98125	-1.88549	3/11	12051,14462,16189	Bcl3,Gata3,Il4
1_Member	GO Biological Processes	GO:0046632	alpha-beta T cell differentiation	-3.8718	-1.79946	6/89	12051,14462,16189,17085,19698,80859	Bcl3,Gata3,Il4,Ly9,Relb,Nfkbiz
1_Member	GO Biological Processes	GO:0045063	T-helper 1 cell differentiation	-3.46461	-1.55301	3/16	16189,19698,80859	Il4,Relb,Nfkbiz
1_Member	GO Biological Processes	GO:0002460	adaptive immune response based on somatic recombination of immune receptors built from immunoglobulin superfamily domains	-3.00906	-1.18415	10/213	12051,14190,16174,16189,17085,19698,22034,50723,80859,103213	Bcl3,Fgl2,Il18rap,Il4,Ly9,Relb,Traf6,Icosl,Nfkbiz,Traf3ip2
1_Member	GO Biological Processes	GO:0002443	leukocyte mediated immunity	-2.98305	-1.16654	11/253	11541,12051,14190,16174,16189,16590,18124,50723,67166,80859,103213	Adora2b,Bcl3,Fgl2,Il18rap,Il4,Kit,Nr4a3,Icosl,Arl8b,Nfkbiz,Traf3ip2
1_Member	GO Biological Processes	GO:0002381	immunoglobulin production involved in immunoglobulin-mediated immune response	-2.96306	-1.155	5/55	14190,16189,50723,80859,103213	Fgl2,Il4,Icosl,Nfkbiz,Traf3ip2
1_Member	GO Biological Processes	GO:0002204	somatic recombination of immunoglobulin genes involved in immune response	-2.7775	-1.11618	3/27	16189,50723,80859	Il4,Icosl,Nfkbiz
1_Member	GO Biological Processes	GO:0045190	isotype switching	-2.7775	-1.11618	3/27	16189,50723,80859	Il4,Icosl,Nfkbiz
1_Member	GO Biological Processes	GO:0002724	regulation of T cell cytokine production	-2.73942	-0.986343	4/37	14462,14728,16189,22034	Gata3,Lilrb4a,Il4,Traf6
1_Member	GO Biological Processes	GO:0042832	defense response to protozoan	-2.65377	-0.928882	4/39	12051,15900,16189,55932	Bcl3,Irf8,Il4,Gbp3
1_Member	GO Biological Processes	GO:0002208	somatic diversification of immunoglobulins involved in immune response	-2.60207	-0.99964	3/31	16189,50723,80859	Il4,Icosl,Nfkbiz
1_Member	GO Biological Processes	GO:0001562	response to protozoan	-2.46024	-0.780282	4/44	12051,15900,16189,55932	Bcl3,Irf8,Il4,Gbp3
1_Member	GO Biological Processes	GO:0016064	immunoglobulin mediated immune response	-2.39421	-0.871113	5/119	12051,14190,16189,50723,80859	Bcl3,Fgl2,Il4,Icosl,Nfkbiz
1_Member	GO Biological Processes	GO:0016447	somatic recombination of immunoglobulin gene segments	-2.38111	-0.866509	3/37	16189,50723,80859	Il4,Icosl,Nfkbiz
1_Member	GO Biological Processes	GO:0019724	B cell mediated immunity	-2.33335	-0.838916	5/123	12051,14190,16189,50723,80859	Bcl3,Fgl2,Il4,Icosl,Nfkbiz
1_Member	GO Biological Processes	GO:0032733	positive regulation of interleukin-10 production	-2.2255	-0.764084	3/42	12051,16189,60533	Bcl3,Il4,Cd274
1_Member	KEGG Pathway	mmu04672	Intestinal immune network for IgA production - Mus musculus (house mouse)	-2.19687	-0.742888	3/43	16189,16421,50723	Il4,Itgb7,Icosl
1_Member	GO Biological Processes	GO:0002449	lymphocyte mediated immunity	-2.11011	-0.51362	8/199	12051,14190,16174,16189,50723,67166,80859,103213	Bcl3,Fgl2,Il18rap,Il4,Icosl,Arl8b,Nfkbiz,Traf3ip2
1_Member	GO Biological Processes	GO:0002562	somatic diversification of immune receptors via germline recombination within a single locus	-2.0894	-0.666789	3/47	16189,50723,80859	Il4,Icosl,Nfkbiz
1_Member	GO Biological Processes	GO:0016444	somatic cell DNA recombination	-2.0894	-0.666789	3/47	16189,50723,80859	Il4,Icosl,Nfkbiz
1_Member	GO Biological Processes	GO:0016445	somatic diversification of immunoglobulins	-2.06415	-0.650109	3/48	16189,50723,80859	Il4,Icosl,Nfkbiz
2_Summary	GO Biological Processes	GO:0010720	positive regulation of cell development	-9.56924	-5.90235	30/545	11461,11501,12168,12192,12387,13654,14462,14728,16189,16476,16590,19401,19697,19744,20238,20354,20482,22034,23873,27279,57816,71955,74117,80859,99982,108100,192656,243910,317757,630146,18015,19712,214968,320790,210933	Actb,Adam8,Bmpr2,Zfp36l1,Ctnnb1,Egr2,Gata3,Lilrb4a,Il4,Jun,Kit,Rara,Rela,Rheb,Atxn1,Sema4d,Skil,Traf6,Faim,Tnfrsf12a,Tesc,Ist1,Actr3,Nfkbiz,Kdm1a,Baiap2,Ripk2,Nfkbid,Gimap5,Cd101,Nf1,Rest,Sema6d,Chd7,Adgrb3
2_Member	GO Biological Processes	GO:0010720	positive regulation of cell development	-9.56924	-5.90235	30/545	11461,11501,12168,12192,12387,13654,14462,14728,16189,16476,16590,19401,19697,19744,20238,20354,20482,22034,23873,27279,57816,71955,74117,80859,99982,108100,192656,243910,317757,630146	Actb,Adam8,Bmpr2,Zfp36l1,Ctnnb1,Egr2,Gata3,Lilrb4a,Il4,Jun,Kit,Rara,Rela,Rheb,Atxn1,Sema4d,Skil,Traf6,Faim,Tnfrsf12a,Tesc,Ist1,Actr3,Nfkbiz,Kdm1a,Baiap2,Ripk2,Nfkbid,Gimap5,Cd101
2_Member	GO Biological Processes	GO:0050769	positive regulation of neurogenesis	-4.28052	-2.07226	15/317	12168,12387,13654,16590,19697,19744,20238,20354,20482,23873,27279,71955,74117,99982,108100	Bmpr2,Ctnnb1,Egr2,Kit,Rela,Rheb,Atxn1,Sema4d,Skil,Faim,Tnfrsf12a,Ist1,Actr3,Kdm1a,Baiap2
2_Member	GO Biological Processes	GO:0050767	regulation of neurogenesis	-4.21649	-2.02308	19/479	12168,12387,13654,16590,18015,19697,19712,19744,20238,20354,20482,23873,27279,71955,74117,99982,108100,214968,320790	Bmpr2,Ctnnb1,Egr2,Kit,Nf1,Rela,Rest,Rheb,Atxn1,Sema4d,Skil,Faim,Tnfrsf12a,Ist1,Actr3,Kdm1a,Baiap2,Sema6d,Chd7
2_Member	GO Biological Processes	GO:0051960	regulation of nervous system development	-4.02584	-1.89361	21/581	12168,12387,13654,16590,18015,19401,19697,19712,19744,20238,20354,20482,23873,27279,71955,74117,99982,108100,210933,214968,320790	Bmpr2,Ctnnb1,Egr2,Kit,Nf1,Rara,Rela,Rest,Rheb,Atxn1,Sema4d,Skil,Faim,Tnfrsf12a,Ist1,Actr3,Kdm1a,Baiap2,Adgrb3,Sema6d,Chd7
2_Member	GO Biological Processes	GO:0051962	positive regulation of nervous system development	-3.95722	-1.83749	16/378	12168,12387,13654,16590,19697,19744,20238,20354,20482,23873,27279,71955,74117,99982,108100,210933	Bmpr2,Ctnnb1,Egr2,Kit,Rela,Rheb,Atxn1,Sema4d,Skil,Faim,Tnfrsf12a,Ist1,Actr3,Kdm1a,Baiap2,Adgrb3
2_Member	GO Biological Processes	GO:0014013	regulation of gliogenesis	-2.44074	-0.770576	7/138	12387,13654,18015,19697,19744,20238,74117	Ctnnb1,Egr2,Nf1,Rela,Rheb,Atxn1,Actr3
2_Member	GO Biological Processes	GO:0014015	positive regulation of gliogenesis	-2.1038	-0.676831	4/89	13654,19697,19744,20238	Egr2,Rela,Rheb,Atxn1
3_Summary	GO Biological Processes	GO:0006954	inflammatory response	-7.90367	-4.1628	21/539	11501,14462,14595,14728,14815,15980,16189,16590,18707,19696,19697,19698,21929,27056,57783,67759,80859,80901,209012,229898,230738,11465,17085,50928,55932,66645,67166,192656,214854	Adam8,Gata3,B4galt1,Lilrb4a,Nr3c1,Ifngr2,Il4,Kit,Pik3cd,Rel,Rela,Relb,Tnfaip3,Irf5,Tnip1,Plgrkt,Nfkbiz,Cxcr6,Ulk4,Gbp5,Zc3h12a,Actg1,Ly9,Klrg1,Gbp3,Pspc1,Arl8b,Ripk2,Neurl3
3_Member	GO Biological Processes	GO:0006954	inflammatory response	-7.90367	-4.1628	21/539	11501,14462,14595,14728,14815,15980,16189,16590,18707,19696,19697,19698,21929,27056,57783,67759,80859,80901,209012,229898,230738	Adam8,Gata3,B4galt1,Lilrb4a,Nr3c1,Ifngr2,Il4,Kit,Pik3cd,Rel,Rela,Relb,Tnfaip3,Irf5,Tnip1,Plgrkt,Nfkbiz,Cxcr6,Ulk4,Gbp5,Zc3h12a
3_Member	GO Biological Processes	GO:0045087	innate immune response	-3.20843	-1.40183	16/718	11465,14462,16189,17085,18707,19696,19697,19698,27056,50928,55932,66645,67166,192656,214854,229898	Actg1,Gata3,Il4,Ly9,Pik3cd,Rel,Rela,Relb,Irf5,Klrg1,Gbp3,Pspc1,Arl8b,Ripk2,Neurl3,Gbp5
4_Summary	GO Biological Processes	GO:2000108	positive regulation of leukocyte apoptotic process	-7.8126	-4.34409	8/33	11501,12125,18015,18124,18707,60533,216742,243910,12048,12051	Adam8,Bcl2l11,Nf1,Nr4a3,Pik3cd,Cd274,Fnip1,Nfkbid,Bcl2l1,Bcl3
4_Member	GO Biological Processes	GO:2000108	positive regulation of leukocyte apoptotic process	-7.8126	-4.34409	8/33	11501,12125,18015,18124,18707,60533,216742,243910	Adam8,Bcl2l11,Nf1,Nr4a3,Pik3cd,Cd274,Fnip1,Nfkbid
4_Member	GO Biological Processes	GO:2000106	regulation of leukocyte apoptotic process	-5.0742	-2.69734	10/120	11501,12048,12051,12125,18015,18124,18707,60533,216742,243910	Adam8,Bcl2l1,Bcl3,Bcl2l11,Nf1,Nr4a3,Pik3cd,Cd274,Fnip1,Nfkbid
4_Member	GO Biological Processes	GO:0070230	positive regulation of lymphocyte apoptotic process	-5.02479	-2.66432	5/21	11501,12125,60533,216742,243910	Adam8,Bcl2l11,Cd274,Fnip1,Nfkbid
4_Member	GO Biological Processes	GO:0070234	positive regulation of T cell apoptotic process	-4.19736	-2.01808	4/16	11501,12125,60533,243910	Adam8,Bcl2l11,Cd274,Nfkbid
4_Member	GO Biological Processes	GO:0070232	regulation of T cell apoptotic process	-3.31609	-1.44939	4/50	11501,12051,60533,243910	Adam8,Bcl3,Cd274,Nfkbid
4_Member	GO Biological Processes	GO:0070228	regulation of lymphocyte apoptotic process	-3.03623	-1.28858	5/85	11501,12051,12125,60533,216742	Adam8,Bcl3,Bcl2l11,Cd274,Fnip1
5_Summary	KEGG Pathway	mmu04380	Osteoclast differentiation - Mus musculus (house mouse)	-7.75163	-4.1628	11/128	14200,14728,14784,15980,16477,16478,16822,18412,18707,19697,19698,16590,18712,19401,12048,12125,12700,15370,16189,16421,19744,52432,14815,16994,56791,93871,192656,11843,17974,57783,72993,12387,13026,74182,67399,20238	Fhl2,Lilrb4a,Grb2,Ifngr2,Junb,Jund,Lcp2,Sqstm1,Pik3cd,Rela,Relb,Kit,Pim1,Rara,Bcl2l1,Bcl2l11,Cish,Nr4a1,Il4,Itgb7,Rheb,Ppp2r2d,Nr3c1,Ltb,Ube2l6,Brwd1,Ripk2,Arf4,Nck2,Tnip1,Appl1,Ctnnb1,Pcyt1a,Gpcpd1,Pdlim7,Atxn1
5_Member	KEGG Pathway	mmu04380	Osteoclast differentiation - Mus musculus (house mouse)	-7.75163	-4.1628	11/128	14200,14728,14784,15980,16477,16478,16822,18412,18707,19697,19698	Fhl2,Lilrb4a,Grb2,Ifngr2,Junb,Jund,Lcp2,Sqstm1,Pik3cd,Rela,Relb
5_Member	KEGG Pathway	mmu05221	Acute myeloid leukemia - Mus musculus (house mouse)	-4.45861	-2.20669	6/70	14784,16590,18707,18712,19401,19697	Grb2,Kit,Pik3cd,Pim1,Rara,Rela
5_Member	WikiPathways	WP373	IL-3 signaling pathway	-3.61804	-1.65872	6/99	12048,12125,12700,14784,18707,19401	Bcl2l1,Bcl2l11,Cish,Grb2,Pik3cd,Rara
5_Member	KEGG Pathway	mmu04151	PI3K-Akt signaling pathway - Mus musculus (house mouse)	-3.45941	-1.55029	11/359	12048,12125,14784,15370,16189,16421,16590,18707,19697,19744,52432	Bcl2l1,Bcl2l11,Grb2,Nr4a1,Il4,Itgb7,Kit,Pik3cd,Rela,Rheb,Ppp2r2d
5_Member	WikiPathways	WP450	IL-2 signaling pathway	-3.25798	-1.42519	5/76	12700,14784,14815,18707,19697	Cish,Grb2,Nr3c1,Pik3cd,Rela
5_Member	Reactome Gene Sets	R-MMU-1280215	Cytokine Signaling in Immune system	-3.11453	-1.33882	11/395	14784,15980,16189,16994,18412,18707,19697,19698,56791,93871,192656	Grb2,Ifngr2,Il4,Ltb,Sqstm1,Pik3cd,Rela,Relb,Ube2l6,Brwd1,Ripk2
5_Member	KEGG Pathway	mmu04630	JAK-STAT signaling pathway - Mus musculus (house mouse)	-3.09488	-1.3271	7/171	12048,12700,14784,15980,16189,18707,18712	Bcl2l1,Cish,Grb2,Ifngr2,Il4,Pik3cd,Pim1
5_Member	WikiPathways	WP572	EGFR1 signaling pathway	-3.03603	-1.28858	7/175	11843,14784,16478,17974,18707,57783,72993	Arf4,Grb2,Jund,Nck2,Pik3cd,Tnip1,Appl1
5_Member	KEGG Pathway	mmu05210	Colorectal cancer - Mus musculus (house mouse)	-2.96828	-1.24216	5/88	12125,12387,14784,18707,72993	Bcl2l11,Ctnnb1,Grb2,Pik3cd,Appl1
5_Member	KEGG Pathway	mmu05231	Choline metabolism in cancer - Mus musculus (house mouse)	-2.75991	-1.1048	5/98	13026,14784,18707,19744,74182	Pcyt1a,Grb2,Pik3cd,Rheb,Gpcpd1
5_Member	KEGG Pathway	mmu04664	Fc epsilon RI signaling pathway - Mus musculus (house mouse)	-2.56616	-0.973897	4/66	14784,16189,16822,18707	Grb2,Il4,Lcp2,Pik3cd
5_Member	KEGG Pathway	mmu05200	Pathways in cancer - Mus musculus (house mouse)	-2.50016	-0.940476	12/543	12048,12125,12387,14784,15980,16189,16590,18707,18712,19401,19697,72993	Bcl2l1,Bcl2l11,Ctnnb1,Grb2,Ifngr2,Il4,Kit,Pik3cd,Pim1,Rara,Rela,Appl1
5_Member	KEGG Pathway	mmu04917	Prolactin signaling pathway - Mus musculus (house mouse)	-2.38654	-0.868249	4/74	12700,14784,18707,19697	Cish,Grb2,Pik3cd,Rela
5_Member	Reactome Gene Sets	R-MMU-8853659	RET signaling	-2.34818	-0.847867	3/38	14784,18707,67399	Grb2,Pik3cd,Pdlim7
5_Member	KEGG Pathway	mmu05220	Chronic myeloid leukemia - Mus musculus (house mouse)	-2.34513	-0.847031	4/76	12048,14784,18707,19697	Bcl2l1,Grb2,Pik3cd,Rela
5_Member	KEGG Pathway	mmu01521	EGFR tyrosine kinase inhibitor resistance - Mus musculus (house mouse)	-2.28535	-0.809964	4/79	12048,12125,14784,18707	Bcl2l1,Bcl2l11,Grb2,Pik3cd
5_Member	GO Biological Processes	GO:0007169	transmembrane receptor protein tyrosine kinase signaling pathway	-2.0976	-0.671876	9/392	11843,12387,14784,16590,16822,17974,18707,20238,72993	Arf4,Ctnnb1,Grb2,Kit,Lcp2,Nck2,Pik3cd,Atxn1,Appl1
5_Member	Reactome Gene Sets	R-MMU-449147	Signaling by Interleukins	-2.03215	-0.631839	7/266	14784,16189,18412,18707,19697,93871,192656	Grb2,Il4,Sqstm1,Pik3cd,Rela,Brwd1,Ripk2
6_Summary	GO Biological Processes	GO:1903039	positive regulation of leukocyte cell-cell adhesion	-7.70995	-4.34409	19/278	11461,11501,14462,14728,16189,16852,17974,18124,19260,19401,19697,22034,50723,58205,60533,80859,192656,243910,317757,11541,12051,16590,16994,17085,19696,27056,50905,72993,229898,14190,230738,12192,12387,21929,67742,19073,19698,68350,16478,100182,13207,14815,15900,16323,17698,18712,19712,22038,22378,24074,52857,57783,57816,72999,66645,12048,12798,65114,14784,16822,20354,12125,57443,12226,14595,169…	Actb,Adam8,Gata3,Lilrb4a,Il4,Lgals1,Nck2,Nr4a3,Ptpn22,Rara,Rela,Traf6,Icosl,Pdcd1lg2,Cd274,Nfkbiz,Ripk2,Nfkbid,Gimap5,Adora2b,Bcl3,Kit,Ltb,Ly9,Rel,Irf5,Il17rb,Appl1,Gbp5,Fgl2,Zc3h12a,Zfp36l1,Ctnnb1,Tnfaip3,Samsn1,Srgn,Relb,Mul1,Jund,Akna,Ddx5,Nr3c1,Irf8,Inhba,Msn,Pim1,Rest,Plscr1,Wbp2,Taf7,Gramd1a,Tnip1,Tesc,Insig2,Pspc1,Bcl2l1,Cnn2,Vps35,Grb2,Lcp2,Sema4d,Bcl2l11,Fbxo3,Btg1,B4galt1,Lmna,Trim24,Kd…
6_Member	GO Biological Processes	GO:1903039	positive regulation of leukocyte cell-cell adhesion	-7.70995	-4.34409	19/278	11461,11501,14462,14728,16189,16852,17974,18124,19260,19401,19697,22034,50723,58205,60533,80859,192656,243910,317757	Actb,Adam8,Gata3,Lilrb4a,Il4,Lgals1,Nck2,Nr4a3,Ptpn22,Rara,Rela,Traf6,Icosl,Pdcd1lg2,Cd274,Nfkbiz,Ripk2,Nfkbid,Gimap5
6_Member	GO Biological Processes	GO:0001819	positive regulation of cytokine production	-7.45421	-4.1628	20/520	11501,11541,12051,14462,16189,16590,16994,17085,19260,19401,19696,19697,27056,50723,50905,60533,72993,192656,229898,317757	Adam8,Adora2b,Bcl3,Gata3,Il4,Kit,Ltb,Ly9,Ptpn22,Rara,Rel,Rela,Irf5,Icosl,Il17rb,Cd274,Appl1,Ripk2,Gbp5,Gimap5
6_Member	GO Biological Processes	GO:1903037	regulation of leukocyte cell-cell adhesion	-7.33661	-4.1628	17/380	11461,11501,14190,14462,14728,16189,17974,19260,19401,19697,50723,58205,60533,80859,192656,230738,317757	Actb,Adam8,Fgl2,Gata3,Lilrb4a,Il4,Nck2,Ptpn22,Rara,Rela,Icosl,Pdcd1lg2,Cd274,Nfkbiz,Ripk2,Zc3h12a,Gimap5
6_Member	GO Biological Processes	GO:0051249	regulation of lymphocyte activation	-7.31861	-4.1628	20/530	11461,11501,12192,12387,14190,14462,14728,16189,17974,19260,19401,21929,50723,58205,60533,67742,80859,192656,230738,317757	Actb,Adam8,Zfp36l1,Ctnnb1,Fgl2,Gata3,Lilrb4a,Il4,Nck2,Ptpn22,Rara,Tnfaip3,Icosl,Pdcd1lg2,Cd274,Samsn1,Nfkbiz,Ripk2,Zc3h12a,Gimap5
6_Member	GO Biological Processes	GO:0032689	negative regulation of type II interferon production	-7.28024	-4.1628	7/40	14462,14728,19401,58205,60533,230738,317757	Gata3,Lilrb4a,Rara,Pdcd1lg2,Cd274,Zc3h12a,Gimap5
6_Member	GO Biological Processes	GO:0050870	positive regulation of T cell activation	-7.27591	-4.1628	14/252	11461,11501,14462,14728,16189,17974,19260,19401,50723,58205,60533,80859,192656,317757	Actb,Adam8,Gata3,Lilrb4a,Il4,Nck2,Ptpn22,Rara,Icosl,Pdcd1lg2,Cd274,Nfkbiz,Ripk2,Gimap5
6_Member	GO Biological Processes	GO:0050863	regulation of T cell activation	-7.27085	-4.1628	17/384	11461,11501,12387,14190,14462,14728,16189,17974,19260,19401,50723,58205,60533,80859,192656,230738,317757	Actb,Adam8,Ctnnb1,Fgl2,Gata3,Lilrb4a,Il4,Nck2,Ptpn22,Rara,Icosl,Pdcd1lg2,Cd274,Nfkbiz,Ripk2,Zc3h12a,Gimap5
6_Member	GO Biological Processes	GO:0001818	negative regulation of cytokine production	-7.26998	-4.1628	15/294	12051,14462,14728,16189,19073,19260,19401,19696,19698,21929,58205,60533,68350,230738,317757	Bcl3,Gata3,Lilrb4a,Il4,Srgn,Ptpn22,Rara,Rel,Relb,Tnfaip3,Pdcd1lg2,Cd274,Mul1,Zc3h12a,Gimap5
6_Member	GO Biological Processes	GO:0002694	regulation of leukocyte activation	-7.25566	-4.1628	22/643	11461,11501,11541,12192,12387,14190,14462,14728,16189,16478,17974,19260,19401,21929,50723,58205,60533,67742,80859,192656,230738,317757	Actb,Adam8,Adora2b,Zfp36l1,Ctnnb1,Fgl2,Gata3,Lilrb4a,Il4,Jund,Nck2,Ptpn22,Rara,Tnfaip3,Icosl,Pdcd1lg2,Cd274,Samsn1,Nfkbiz,Ripk2,Zc3h12a,Gimap5
6_Member	GO Biological Processes	GO:0046634	regulation of alpha-beta T cell activation	-7.00287	-3.99057	10/119	14462,14728,16189,19260,19401,60533,80859,192656,230738,317757	Gata3,Lilrb4a,Il4,Ptpn22,Rara,Cd274,Nfkbiz,Ripk2,Zc3h12a,Gimap5
6_Member	GO Biological Processes	GO:0022407	regulation of cell-cell adhesion	-6.98077	-3.99057	19/503	11461,11501,14190,14462,14728,16189,17974,19260,19401,19697,21929,50723,58205,60533,80859,100182,192656,230738,317757	Actb,Adam8,Fgl2,Gata3,Lilrb4a,Il4,Nck2,Ptpn22,Rara,Rela,Tnfaip3,Icosl,Pdcd1lg2,Cd274,Nfkbiz,Akna,Ripk2,Zc3h12a,Gimap5
6_Member	GO Biological Processes	GO:1903556	negative regulation of tumor necrosis factor superfamily cytokine production	-6.89508	-3.92716	8/67	12051,14728,16189,19260,19401,21929,60533,230738	Bcl3,Lilrb4a,Il4,Ptpn22,Rara,Tnfaip3,Cd274,Zc3h12a
6_Member	GO Biological Processes	GO:0032649	regulation of type II interferon production	-6.80062	-3.85389	10/125	12051,14462,14728,19260,19401,58205,60533,192656,230738,317757	Bcl3,Gata3,Lilrb4a,Ptpn22,Rara,Pdcd1lg2,Cd274,Ripk2,Zc3h12a,Gimap5
6_Member	GO Biological Processes	GO:0050865	regulation of cell activation	-6.629	-3.71188	22/699	11461,11501,11541,12192,12387,14190,14462,14728,16189,16478,17974,19260,19401,21929,50723,58205,60533,67742,80859,192656,230738,317757	Actb,Adam8,Adora2b,Zfp36l1,Ctnnb1,Fgl2,Gata3,Lilrb4a,Il4,Jund,Nck2,Ptpn22,Rara,Tnfaip3,Icosl,Pdcd1lg2,Cd274,Samsn1,Nfkbiz,Ripk2,Zc3h12a,Gimap5
6_Member	GO Biological Processes	GO:0022409	positive regulation of cell-cell adhesion	-6.6191	-3.71188	15/330	11461,11501,14462,14728,16189,17974,19260,19401,19697,50723,58205,60533,80859,192656,317757	Actb,Adam8,Gata3,Lilrb4a,Il4,Nck2,Ptpn22,Rara,Rela,Icosl,Pdcd1lg2,Cd274,Nfkbiz,Ripk2,Gimap5
6_Member	GO Biological Processes	GO:0046637	regulation of alpha-beta T cell differentiation	-6.60049	-3.71175	8/73	14462,14728,16189,19401,80859,192656,230738,317757	Gata3,Lilrb4a,Il4,Rara,Nfkbiz,Ripk2,Zc3h12a,Gimap5
6_Member	GO Biological Processes	GO:0071396	cellular response to lipid	-6.55547	-3.60402	26/581	12192,13207,14728,14815,15900,16323,17698,18712,19260,19401,19697,19712,21929,22034,22038,22378,24074,52857,57783,57816,58205,60533,72999,80859,192656,230738	Zfp36l1,Ddx5,Lilrb4a,Nr3c1,Irf8,Inhba,Msn,Pim1,Ptpn22,Rara,Rela,Rest,Tnfaip3,Traf6,Plscr1,Wbp2,Taf7,Gramd1a,Tnip1,Tesc,Pdcd1lg2,Cd274,Insig2,Nfkbiz,Ripk2,Zc3h12a
6_Member	GO Biological Processes	GO:2000514	regulation of CD4-positive, alpha-beta T cell activation	-6.41884	-3.56702	8/77	14462,16189,19401,60533,80859,192656,230738,317757	Gata3,Il4,Rara,Cd274,Nfkbiz,Ripk2,Zc3h12a,Gimap5
6_Member	GO Biological Processes	GO:0043370	regulation of CD4-positive, alpha-beta T cell differentiation	-6.40461	-3.56702	7/53	14462,16189,19401,80859,192656,230738,317757	Gata3,Il4,Rara,Nfkbiz,Ripk2,Zc3h12a,Gimap5
6_Member	GO Biological Processes	GO:0045619	regulation of lymphocyte differentiation	-6.18411	-3.36976	12/222	11461,11501,12192,14190,14462,14728,16189,19401,80859,192656,230738,317757	Actb,Adam8,Zfp36l1,Fgl2,Gata3,Lilrb4a,Il4,Rara,Nfkbiz,Ripk2,Zc3h12a,Gimap5
6_Member	GO Biological Processes	GO:0002696	positive regulation of leukocyte activation	-6.16597	-3.36976	16/408	11461,11501,11541,14462,14728,16189,16478,17974,19260,19401,50723,58205,60533,80859,192656,317757	Actb,Adam8,Adora2b,Gata3,Lilrb4a,Il4,Jund,Nck2,Ptpn22,Rara,Icosl,Pdcd1lg2,Cd274,Nfkbiz,Ripk2,Gimap5
6_Member	GO Biological Processes	GO:0045580	regulation of T cell differentiation	-6.05039	-3.2728	11/188	11461,11501,14190,14462,14728,16189,19401,80859,192656,230738,317757	Actb,Adam8,Fgl2,Gata3,Lilrb4a,Il4,Rara,Nfkbiz,Ripk2,Zc3h12a,Gimap5
6_Member	GO Biological Processes	GO:0045622	regulation of T-helper cell differentiation	-6.03422	-3.27042	6/38	14462,16189,19401,80859,192656,230738	Gata3,Il4,Rara,Nfkbiz,Ripk2,Zc3h12a
6_Member	GO Biological Processes	GO:0050867	positive regulation of cell activation	-5.86713	-3.14225	16/430	11461,11501,11541,14462,14728,16189,16478,17974,19260,19401,50723,58205,60533,80859,192656,317757	Actb,Adam8,Adora2b,Gata3,Lilrb4a,Il4,Jund,Nck2,Ptpn22,Rara,Icosl,Pdcd1lg2,Cd274,Nfkbiz,Ripk2,Gimap5
6_Member	GO Biological Processes	GO:0045582	positive regulation of T cell differentiation	-5.8175	-3.10485	9/124	11461,11501,14462,14728,16189,19401,80859,192656,317757	Actb,Adam8,Gata3,Lilrb4a,Il4,Rara,Nfkbiz,Ripk2,Gimap5
6_Member	GO Biological Processes	GO:0032720	negative regulation of tumor necrosis factor production	-5.74284	-3.04981	7/66	12051,14728,16189,19260,19401,21929,230738	Bcl3,Lilrb4a,Il4,Ptpn22,Rara,Tnfaip3,Zc3h12a
6_Member	GO Biological Processes	GO:0051251	positive regulation of lymphocyte activation	-5.67424	-3.04874	14/342	11461,11501,14462,14728,16189,17974,19260,19401,50723,58205,60533,80859,192656,317757	Actb,Adam8,Gata3,Lilrb4a,Il4,Nck2,Ptpn22,Rara,Icosl,Pdcd1lg2,Cd274,Nfkbiz,Ripk2,Gimap5
6_Member	GO Biological Processes	GO:0022408	negative regulation of cell-cell adhesion	-5.56035	-3.01567	11/211	11501,14190,14728,16189,19260,21929,58205,60533,100182,230738,317757	Adam8,Fgl2,Lilrb4a,Il4,Ptpn22,Tnfaip3,Pdcd1lg2,Cd274,Akna,Zc3h12a,Gimap5
6_Member	GO Biological Processes	GO:0051250	negative regulation of lymphocyte activation	-5.47893	-2.9742	10/174	14190,14728,16189,19260,21929,58205,60533,67742,230738,317757	Fgl2,Lilrb4a,Il4,Ptpn22,Tnfaip3,Pdcd1lg2,Cd274,Samsn1,Zc3h12a,Gimap5
6_Member	GO Biological Processes	GO:0045621	positive regulation of lymphocyte differentiation	-5.38027	-2.9175	9/140	11461,11501,14462,14728,16189,19401,80859,192656,317757	Actb,Adam8,Gata3,Lilrb4a,Il4,Rara,Nfkbiz,Ripk2,Gimap5
6_Member	GO Biological Processes	GO:1903555	regulation of tumor necrosis factor superfamily cytokine production	-5.18005	-2.74361	10/188	11501,12051,14728,16189,19260,19401,21929,60533,192656,230738	Adam8,Bcl3,Lilrb4a,Il4,Ptpn22,Rara,Tnfaip3,Cd274,Ripk2,Zc3h12a
6_Member	GO Biological Processes	GO:0002831	regulation of response to biotic stimulus	-5.154	-2.73015	16/489	11501,14190,16189,19260,19697,21929,57783,60533,66645,68350,72993,80859,192656,229898,230738,317757	Adam8,Fgl2,Il4,Ptpn22,Rela,Tnfaip3,Tnip1,Cd274,Pspc1,Mul1,Appl1,Nfkbiz,Ripk2,Gbp5,Zc3h12a,Gimap5
6_Member	GO Biological Processes	GO:1903038	negative regulation of leukocyte cell-cell adhesion	-5.11202	-2.70639	9/151	11501,14190,14728,16189,19260,58205,60533,230738,317757	Adam8,Fgl2,Lilrb4a,Il4,Ptpn22,Pdcd1lg2,Cd274,Zc3h12a,Gimap5
6_Member	GO Biological Processes	GO:0070663	regulation of leukocyte proliferation	-5.02999	-2.6361	12/287	12048,12387,12798,14728,16189,16590,17974,19260,50723,58205,60533,192656	Bcl2l1,Ctnnb1,Cnn2,Lilrb4a,Il4,Kit,Nck2,Ptpn22,Icosl,Pdcd1lg2,Cd274,Ripk2
6_Member	GO Biological Processes	GO:0002695	negative regulation of leukocyte activation	-4.83253	-2.48265	10/206	14190,14728,16189,19260,21929,58205,60533,67742,230738,317757	Fgl2,Lilrb4a,Il4,Ptpn22,Tnfaip3,Pdcd1lg2,Cd274,Samsn1,Zc3h12a,Gimap5
6_Member	GO Biological Processes	GO:0031347	regulation of defense response	-4.80064	-2.46421	20/772	11501,11541,14190,14462,16189,19260,19697,21929,50905,57783,65114,66645,68350,72993,80859,100182,192656,229898,230738,317757	Adam8,Adora2b,Fgl2,Gata3,Il4,Ptpn22,Rela,Tnfaip3,Il17rb,Tnip1,Vps35,Pspc1,Mul1,Appl1,Nfkbiz,Akna,Ripk2,Gbp5,Zc3h12a,Gimap5
6_Member	GO Biological Processes	GO:0050778	positive regulation of immune response	-4.7636	-2.45033	18/648	11501,11541,14462,14784,16189,16822,19260,19401,19697,50723,57783,60533,66645,80859,192656,229898,230738,317757	Adam8,Adora2b,Gata3,Grb2,Il4,Lcp2,Ptpn22,Rara,Rela,Icosl,Tnip1,Cd274,Pspc1,Nfkbiz,Ripk2,Gbp5,Zc3h12a,Gimap5
6_Member	GO Biological Processes	GO:0007162	negative regulation of cell adhesion	-4.58762	-2.30094	12/318	11501,14190,14728,16189,19260,20354,21929,58205,60533,100182,230738,317757	Adam8,Fgl2,Lilrb4a,Il4,Ptpn22,Sema4d,Tnfaip3,Pdcd1lg2,Cd274,Akna,Zc3h12a,Gimap5
6_Member	GO Biological Processes	GO:0070665	positive regulation of leukocyte proliferation	-4.57938	-2.2972	9/176	12048,16189,16590,17974,19260,50723,58205,60533,192656	Bcl2l1,Il4,Kit,Nck2,Ptpn22,Icosl,Pdcd1lg2,Cd274,Ripk2
6_Member	GO Biological Processes	GO:0050868	negative regulation of T cell activation	-4.56124	-2.28351	8/136	14190,14728,16189,19260,58205,60533,230738,317757	Fgl2,Lilrb4a,Il4,Ptpn22,Pdcd1lg2,Cd274,Zc3h12a,Gimap5
6_Member	GO Biological Processes	GO:0071216	cellular response to biotic stimulus	-4.49522	-2.2391	12/325	12125,14728,19260,19401,19697,21929,57783,58205,60533,80859,192656,230738	Bcl2l11,Lilrb4a,Ptpn22,Rara,Rela,Tnfaip3,Tnip1,Pdcd1lg2,Cd274,Nfkbiz,Ripk2,Zc3h12a
6_Member	GO Biological Processes	GO:0050866	negative regulation of cell activation	-4.4383	-2.19054	10/229	14190,14728,16189,19260,21929,58205,60533,67742,230738,317757	Fgl2,Lilrb4a,Il4,Ptpn22,Tnfaip3,Pdcd1lg2,Cd274,Samsn1,Zc3h12a,Gimap5
6_Member	GO Biological Processes	GO:0046006	regulation of activated T cell proliferation	-4.39036	-2.14671	5/44	14728,16189,50723,58205,60533	Lilrb4a,Il4,Icosl,Pdcd1lg2,Cd274
6_Member	GO Biological Processes	GO:0071222	cellular response to lipopolysaccharide	-4.29606	-2.07632	11/288	14728,19260,19401,19697,21929,57783,58205,60533,80859,192656,230738	Lilrb4a,Ptpn22,Rara,Rela,Tnfaip3,Tnip1,Pdcd1lg2,Cd274,Nfkbiz,Ripk2,Zc3h12a
6_Member	GO Biological Processes	GO:0045785	positive regulation of cell adhesion	-4.26203	-2.05754	15/517	11461,11501,14462,14728,16189,17974,19260,19401,19697,50723,58205,60533,80859,192656,317757	Actb,Adam8,Gata3,Lilrb4a,Il4,Nck2,Ptpn22,Rara,Rela,Icosl,Pdcd1lg2,Cd274,Nfkbiz,Ripk2,Gimap5
6_Member	GO Biological Processes	GO:0002683	negative regulation of immune system process	-4.22437	-2.04434	15/521	12387,12798,14190,14728,16189,19260,19401,21929,58205,60533,67742,68350,72993,230738,317757	Ctnnb1,Cnn2,Fgl2,Lilrb4a,Il4,Ptpn22,Rara,Tnfaip3,Pdcd1lg2,Cd274,Samsn1,Mul1,Appl1,Zc3h12a,Gimap5
6_Member	GO Biological Processes	GO:0042102	positive regulation of T cell proliferation	-4.17355	-2.0084	7/114	16189,17974,19260,50723,58205,60533,192656	Il4,Nck2,Ptpn22,Icosl,Pdcd1lg2,Cd274,Ripk2
6_Member	GO Biological Processes	GO:0071219	cellular response to molecule of bacterial origin	-4.16297	-2.00379	11/298	14728,19260,19401,19697,21929,57783,58205,60533,80859,192656,230738	Lilrb4a,Ptpn22,Rara,Rela,Tnfaip3,Tnip1,Pdcd1lg2,Cd274,Nfkbiz,Ripk2,Zc3h12a
6_Member	GO Biological Processes	GO:0002819	regulation of adaptive immune response	-4.13302	-1.98831	10/249	14462,14728,16189,21929,60533,67742,80859,192656,230738,317757	Gata3,Lilrb4a,Il4,Tnfaip3,Cd274,Samsn1,Nfkbiz,Ripk2,Zc3h12a,Gimap5
6_Member	GO Biological Processes	GO:0042129	regulation of T cell proliferation	-4.13016	-1.98831	9/201	12387,14728,16189,17974,19260,50723,58205,60533,192656	Ctnnb1,Lilrb4a,Il4,Nck2,Ptpn22,Icosl,Pdcd1lg2,Cd274,Ripk2
6_Member	GO Biological Processes	GO:0002697	regulation of immune effector process	-4.12245	-1.98704	14/471	11541,14190,14462,14728,16189,16590,19260,19401,21929,72993,80859,192656,230738,317757	Adora2b,Fgl2,Gata3,Lilrb4a,Il4,Kit,Ptpn22,Rara,Tnfaip3,Appl1,Nfkbiz,Ripk2,Zc3h12a,Gimap5
6_Member	GO Biological Processes	GO:0032946	positive regulation of mononuclear cell proliferation	-4.06018	-1.94045	8/160	12048,16189,17974,19260,50723,58205,60533,192656	Bcl2l1,Il4,Nck2,Ptpn22,Icosl,Pdcd1lg2,Cd274,Ripk2
6_Member	GO Biological Processes	GO:0032944	regulation of mononuclear cell proliferation	-3.92341	-1.84043	10/264	12048,12387,14728,16189,17974,19260,50723,58205,60533,192656	Bcl2l1,Ctnnb1,Lilrb4a,Il4,Nck2,Ptpn22,Icosl,Pdcd1lg2,Cd274,Ripk2
6_Member	GO Biological Processes	GO:0045088	regulation of innate immune response	-3.75426	-1.71576	12/389	11501,19260,19697,21929,57783,66645,68350,72993,80859,192656,229898,317757	Adam8,Ptpn22,Rela,Tnfaip3,Tnip1,Pspc1,Mul1,Appl1,Nfkbiz,Ripk2,Gbp5,Gimap5
6_Member	GO Biological Processes	GO:0002237	response to molecule of bacterial origin	-3.73898	-1.67686	16/395	14728,15900,19260,19401,19697,21929,22034,22038,27056,57443,57783,58205,60533,80859,192656,230738	Lilrb4a,Irf8,Ptpn22,Rara,Rela,Tnfaip3,Traf6,Plscr1,Irf5,Fbxo3,Tnip1,Pdcd1lg2,Cd274,Nfkbiz,Ripk2,Zc3h12a
6_Member	GO Biological Processes	GO:0002822	regulation of adaptive immune response based on somatic recombination of immune receptors built from immunoglobulin superfamily domains	-3.65953	-1.67838	9/232	14462,14728,16189,21929,60533,80859,192656,230738,317757	Gata3,Lilrb4a,Il4,Tnfaip3,Cd274,Nfkbiz,Ripk2,Zc3h12a,Gimap5
6_Member	GO Biological Processes	GO:0032680	regulation of tumor necrosis factor production	-3.62574	-1.65999	8/185	12051,14728,16189,19260,19401,21929,192656,230738	Bcl3,Lilrb4a,Il4,Ptpn22,Rara,Tnfaip3,Ripk2,Zc3h12a
6_Member	GO Biological Processes	GO:0032653	regulation of interleukin-10 production	-3.60553	-1.65178	5/64	12051,14728,16189,58205,60533	Bcl3,Lilrb4a,Il4,Pdcd1lg2,Cd274
6_Member	GO Biological Processes	GO:0002833	positive regulation of response to biotic stimulus	-3.55794	-1.61532	10/293	11501,19260,19697,57783,60533,66645,80859,192656,229898,317757	Adam8,Ptpn22,Rela,Tnip1,Cd274,Pspc1,Nfkbiz,Ripk2,Gbp5,Gimap5
6_Member	GO Biological Processes	GO:0032496	response to lipopolysaccharide	-3.48155	-1.51795	15/375	14728,15900,19260,19401,19697,21929,22034,22038,57443,57783,58205,60533,80859,192656,230738	Lilrb4a,Irf8,Ptpn22,Rara,Rela,Tnfaip3,Traf6,Plscr1,Fbxo3,Tnip1,Pdcd1lg2,Cd274,Nfkbiz,Ripk2,Zc3h12a
6_Member	GO Biological Processes	GO:0046007	negative regulation of activated T cell proliferation	-3.46461	-1.55301	3/16	14728,58205,60533	Lilrb4a,Pdcd1lg2,Cd274
6_Member	GO Biological Processes	GO:0050671	positive regulation of lymphocyte proliferation	-3.31496	-1.44939	7/157	16189,17974,19260,50723,58205,60533,192656	Il4,Nck2,Ptpn22,Icosl,Pdcd1lg2,Cd274,Ripk2
6_Member	GO Biological Processes	GO:0050670	regulation of lymphocyte proliferation	-3.2975	-1.44685	9/260	12387,14728,16189,17974,19260,50723,58205,60533,192656	Ctnnb1,Lilrb4a,Il4,Nck2,Ptpn22,Icosl,Pdcd1lg2,Cd274,Ripk2
6_Member	GO Biological Processes	GO:0002700	regulation of production of molecular mediator of immune response	-3.28512	-1.43612	8/208	14462,14728,16189,16590,19260,21929,192656,317757	Gata3,Lilrb4a,Il4,Kit,Ptpn22,Tnfaip3,Ripk2,Gimap5
6_Member	GO Biological Processes	GO:0045089	positive regulation of innate immune response	-3.26167	-1.42569	9/263	11501,19260,19697,57783,66645,80859,192656,229898,317757	Adam8,Ptpn22,Rela,Tnip1,Pspc1,Nfkbiz,Ripk2,Gbp5,Gimap5
6_Member	GO Biological Processes	GO:0050727	regulation of inflammatory response	-3.22458	-1.40826	11/383	11501,11541,14462,16189,19697,21929,50905,57783,65114,80859,100182	Adam8,Adora2b,Gata3,Il4,Rela,Tnfaip3,Il17rb,Tnip1,Vps35,Nfkbiz,Akna
6_Member	GO Biological Processes	GO:0031294	lymphocyte costimulation	-3.14491	-1.27907	4/29	16189,16852,58205,60533	Il4,Lgals1,Pdcd1lg2,Cd274
6_Member	GO Biological Processes	GO:0008285	negative regulation of cell population proliferation	-3.03248	-1.28858	16/746	11541,12226,12387,14462,14595,14728,16189,16905,19401,19712,21848,21929,30841,58205,60533,216742	Adora2b,Btg1,Ctnnb1,Gata3,B4galt1,Lilrb4a,Il4,Lmna,Rara,Rest,Trim24,Tnfaip3,Kdm2b,Pdcd1lg2,Cd274,Fnip1
6_Member	GO Biological Processes	GO:0032693	negative regulation of interleukin-10 production	-2.98421	-1.25308	3/23	14728,58205,60533	Lilrb4a,Pdcd1lg2,Cd274
6_Member	GO Biological Processes	GO:0032103	positive regulation of response to external stimulus	-2.97993	-1.16654	18/555	11501,11541,12168,16174,16189,16852,19260,19697,22034,22038,50905,57783,66645,76763,80859,192656,229898,317757	Adam8,Adora2b,Bmpr2,Il18rap,Il4,Lgals1,Ptpn22,Rela,Traf6,Plscr1,Il17rb,Tnip1,Pspc1,Mospd2,Nfkbiz,Ripk2,Gbp5,Gimap5
6_Member	GO Biological Processes	GO:0031349	positive regulation of defense response	-2.95782	-1.23664	11/413	11501,11541,19260,19697,50905,57783,66645,80859,192656,229898,317757	Adam8,Adora2b,Ptpn22,Rela,Il17rb,Tnip1,Pspc1,Nfkbiz,Ripk2,Gbp5,Gimap5
6_Member	Reactome Gene Sets	R-MMU-388841	Costimulation by the CD28 family	-2.80076	-1.1273	4/57	14784,50723,58205,60533	Grb2,Icosl,Pdcd1lg2,Cd274
7_Summary	GO Biological Processes	GO:0043065	positive regulation of apoptotic process	-7.65847	-4.34376	29/621	11501,12048,12125,12226,12387,14595,14815,15357,15370,16323,16476,16852,16994,17974,18015,18124,18707,19712,20482,21664,22038,27056,27279,60533,109032,192656,216742,230738,243910,11465,12168,12192,12224,14462,16477,18613,19401,22034,22323,30841,229700,320790	Adam8,Bcl2l1,Bcl2l11,Btg1,Ctnnb1,B4galt1,Nr3c1,Hmgcr,Nr4a1,Inhba,Jun,Lgals1,Ltb,Nck2,Nf1,Nr4a3,Pik3cd,Rest,Skil,Phlda1,Plscr1,Irf5,Tnfrsf12a,Cd274,Sp110,Ripk2,Fnip1,Zc3h12a,Nfkbid,Actg1,Bmpr2,Zfp36l1,Klf5,Gata3,Junb,Pecam1,Rara,Traf6,Vasp,Kdm2b,Rbm15,Chd7
7_Member	GO Biological Processes	GO:0043065	positive regulation of apoptotic process	-7.65847	-4.34376	29/621	11501,12048,12125,12226,12387,14595,14815,15357,15370,16323,16476,16852,16994,17974,18015,18124,18707,19712,20482,21664,22038,27056,27279,60533,109032,192656,216742,230738,243910	Adam8,Bcl2l1,Bcl2l11,Btg1,Ctnnb1,B4galt1,Nr3c1,Hmgcr,Nr4a1,Inhba,Jun,Lgals1,Ltb,Nck2,Nf1,Nr4a3,Pik3cd,Rest,Skil,Phlda1,Plscr1,Irf5,Tnfrsf12a,Cd274,Sp110,Ripk2,Fnip1,Zc3h12a,Nfkbid
7_Member	GO Biological Processes	GO:0043068	positive regulation of programmed cell death	-7.4632	-4.25013	29/634	11501,12048,12125,12226,12387,14595,14815,15357,15370,16323,16476,16852,16994,17974,18015,18124,18707,19712,20482,21664,22038,27056,27279,60533,109032,192656,216742,230738,243910	Adam8,Bcl2l1,Bcl2l11,Btg1,Ctnnb1,B4galt1,Nr3c1,Hmgcr,Nr4a1,Inhba,Jun,Lgals1,Ltb,Nck2,Nf1,Nr4a3,Pik3cd,Rest,Skil,Phlda1,Plscr1,Irf5,Tnfrsf12a,Cd274,Sp110,Ripk2,Fnip1,Zc3h12a,Nfkbid
7_Member	GO Biological Processes	GO:0010942	positive regulation of cell death	-6.45123	-3.58596	29/708	11501,12048,12125,12226,12387,14595,14815,15357,15370,16323,16476,16852,16994,17974,18015,18124,18707,19712,20482,21664,22038,27056,27279,60533,109032,192656,216742,230738,243910	Adam8,Bcl2l1,Bcl2l11,Btg1,Ctnnb1,B4galt1,Nr3c1,Hmgcr,Nr4a1,Inhba,Jun,Lgals1,Ltb,Nck2,Nf1,Nr4a3,Pik3cd,Rest,Skil,Phlda1,Plscr1,Irf5,Tnfrsf12a,Cd274,Sp110,Ripk2,Fnip1,Zc3h12a,Nfkbid
7_Member	GO Biological Processes	GO:0035239	tube morphogenesis	-3.64447	-1.6332	24/758	11465,11501,12125,12168,12192,12224,12387,14462,14595,14815,15370,16476,16477,18015,18124,18613,19401,22034,22323,27279,30841,229700,230738,320790	Actg1,Adam8,Bcl2l11,Bmpr2,Zfp36l1,Klf5,Ctnnb1,Gata3,B4galt1,Nr3c1,Nr4a1,Jun,Junb,Nf1,Nr4a3,Pecam1,Rara,Traf6,Vasp,Tnfrsf12a,Kdm2b,Rbm15,Zc3h12a,Chd7
7_Member	GO Biological Processes	GO:0048514	blood vessel morphogenesis	-3.04818	-1.20621	16/457	11465,11501,12168,12192,12224,12387,14595,15370,16476,16477,18015,18613,27279,229700,230738,320790	Actg1,Adam8,Bmpr2,Zfp36l1,Klf5,Ctnnb1,B4galt1,Nr4a1,Jun,Junb,Nf1,Pecam1,Tnfrsf12a,Rbm15,Zc3h12a,Chd7
8_Summary	GO Biological Processes	GO:2000628	regulation of miRNA metabolic process	-7.13858	-4.07375	9/87	12224,14462,14728,14815,19401,19697,19712,100715,230738,13654,12387,16905,16476,12048	Klf5,Gata3,Lilrb4a,Nr3c1,Rara,Rela,Rest,Tent2,Zc3h12a,Egr2,Ctnnb1,Lmna,Jun,Bcl2l1
8_Member	GO Biological Processes	GO:2000628	regulation of miRNA metabolic process	-7.13858	-4.07375	9/87	12224,14462,14728,14815,19401,19697,19712,100715,230738	Klf5,Gata3,Lilrb4a,Nr3c1,Rara,Rela,Rest,Tent2,Zc3h12a
8_Member	GO Biological Processes	GO:1902893	regulation of miRNA transcription	-5.48526	-2.9742	7/72	12224,14462,14728,14815,19401,19697,19712	Klf5,Gata3,Lilrb4a,Nr3c1,Rara,Rela,Rest
8_Member	GO Biological Processes	GO:2000629	negative regulation of miRNA metabolic process	-5.38432	-2.9175	5/28	14728,19401,19697,19712,100715	Lilrb4a,Rara,Rela,Rest,Tent2
8_Member	WikiPathways	WP2872	White fat cell differentiation	-5.08514	-2.68542	5/32	12224,13654,14462,14815,19401	Klf5,Egr2,Gata3,Nr3c1,Rara
8_Member	GO Biological Processes	GO:1902894	negative regulation of miRNA transcription	-4.13075	-1.98831	4/26	14728,19401,19697,19712	Lilrb4a,Rara,Rela,Rest
8_Member	GO Biological Processes	GO:2000630	positive regulation of miRNA metabolic process	-3.77285	-1.72661	5/59	12224,14462,14815,19697,230738	Klf5,Gata3,Nr3c1,Rela,Zc3h12a
8_Member	WikiPathways	WP447	Adipogenesis genes	-3.73358	-1.70819	7/134	12224,12387,13654,14462,14815,16905,19401	Klf5,Ctnnb1,Egr2,Gata3,Nr3c1,Lmna,Rara
8_Member	GO Biological Processes	GO:1902895	positive regulation of miRNA transcription	-3.03663	-1.20621	5/53	12224,14462,14815,16476,19697	Klf5,Gata3,Nr3c1,Jun,Rela
8_Member	GO Biological Processes	GO:0002931	response to ischemia	-2.11528	-0.685802	3/46	12048,19697,19712	Bcl2l1,Rela,Rest
9_Summary	GO Biological Processes	GO:1903706	regulation of hemopoiesis	-6.94842	-3.82559	23/445	11461,11501,12192,12387,13024,14190,14462,14728,16189,16323,16476,18015,19401,22034,57816,80859,99982,192656,229700,230738,243910,317757,630146,14815,16477,16590,19698,15900,22038,19712,20354,20482,52662,214968,243937	Actb,Adam8,Zfp36l1,Ctnnb1,Ctla2a,Fgl2,Gata3,Lilrb4a,Il4,Inhba,Jun,Nf1,Rara,Traf6,Tesc,Nfkbiz,Kdm1a,Ripk2,Rbm15,Zc3h12a,Nfkbid,Gimap5,Cd101,Nr3c1,Junb,Kit,Relb,Irf8,Plscr1,Rest,Sema4d,Skil,Ldlrad4,Sema6d,Zfp536
9_Member	GO Biological Processes	GO:1903706	regulation of hemopoiesis	-6.94842	-3.82559	23/445	11461,11501,12192,12387,13024,14190,14462,14728,16189,16323,16476,18015,19401,22034,57816,80859,99982,192656,229700,230738,243910,317757,630146	Actb,Adam8,Zfp36l1,Ctnnb1,Ctla2a,Fgl2,Gata3,Lilrb4a,Il4,Inhba,Jun,Nf1,Rara,Traf6,Tesc,Nfkbiz,Kdm1a,Ripk2,Rbm15,Zc3h12a,Nfkbid,Gimap5,Cd101
9_Member	GO Biological Processes	GO:1902105	regulation of leukocyte differentiation	-6.62481	-3.63461	20/359	11461,11501,12192,12387,13024,14190,14462,14728,16189,16476,18015,19401,22034,57816,80859,192656,230738,243910,317757,630146	Actb,Adam8,Zfp36l1,Ctnnb1,Ctla2a,Fgl2,Gata3,Lilrb4a,Il4,Jun,Nf1,Rara,Traf6,Tesc,Nfkbiz,Ripk2,Zc3h12a,Nfkbid,Gimap5,Cd101
9_Member	GO Biological Processes	GO:1902107	positive regulation of leukocyte differentiation	-6.42355	-3.58596	15/211	11461,11501,12192,14462,14728,16189,16476,19401,22034,57816,80859,192656,243910,317757,630146	Actb,Adam8,Zfp36l1,Gata3,Lilrb4a,Il4,Jun,Rara,Traf6,Tesc,Nfkbiz,Ripk2,Nfkbid,Gimap5,Cd101
9_Member	GO Biological Processes	GO:1903708	positive regulation of hemopoiesis	-6.42355	-3.58596	15/211	11461,11501,12192,14462,14728,16189,16476,19401,22034,57816,80859,192656,243910,317757,630146	Actb,Adam8,Zfp36l1,Gata3,Lilrb4a,Il4,Jun,Rara,Traf6,Tesc,Nfkbiz,Ripk2,Nfkbid,Gimap5,Cd101
9_Member	GO Biological Processes	GO:0002573	myeloid leukocyte differentiation	-6.14662	-3.38282	13/165	11501,12387,14462,14815,16189,16476,16477,16590,18015,19698,22034,99982,317757	Adam8,Ctnnb1,Gata3,Nr3c1,Il4,Jun,Junb,Kit,Nf1,Relb,Traf6,Kdm1a,Gimap5
9_Member	GO Biological Processes	GO:0045637	regulation of myeloid cell differentiation	-5.15545	-2.75101	14/234	11501,12192,12387,14728,16189,16323,16476,18015,19401,22034,57816,99982,229700,630146	Adam8,Zfp36l1,Ctnnb1,Lilrb4a,Il4,Inhba,Jun,Nf1,Rara,Traf6,Tesc,Kdm1a,Rbm15,Cd101
9_Member	GO Biological Processes	GO:0002761	regulation of myeloid leukocyte differentiation	-4.93523	-2.58535	11/152	11501,12192,12387,14728,16189,16476,18015,19401,22034,57816,630146	Adam8,Zfp36l1,Ctnnb1,Lilrb4a,Il4,Jun,Nf1,Rara,Traf6,Tesc,Cd101
9_Member	GO Biological Processes	GO:0030099	myeloid cell differentiation	-4.80424	-2.46978	16/321	11501,12387,14462,14815,15900,16189,16476,16477,16590,18015,19698,22034,22038,57816,99982,317757	Adam8,Ctnnb1,Gata3,Nr3c1,Irf8,Il4,Jun,Junb,Kit,Nf1,Relb,Traf6,Plscr1,Tesc,Kdm1a,Gimap5
9_Member	GO Biological Processes	GO:0045638	negative regulation of myeloid cell differentiation	-3.61804	-1.65872	6/99	12192,12387,14728,16189,19401,229700	Zfp36l1,Ctnnb1,Lilrb4a,Il4,Rara,Rbm15
9_Member	GO Biological Processes	GO:0045596	negative regulation of cell differentiation	-3.47643	-1.55301	17/748	11461,12192,12387,14190,14462,14728,16189,19401,19712,20354,20482,52662,99982,214968,229700,230738,243937	Actb,Zfp36l1,Ctnnb1,Fgl2,Gata3,Lilrb4a,Il4,Rara,Rest,Sema4d,Skil,Ldlrad4,Kdm1a,Sema6d,Rbm15,Zc3h12a,Zfp536
9_Member	GO Biological Processes	GO:0010721	negative regulation of cell development	-3.27849	-1.43114	10/318	12387,14190,14728,16189,19401,19712,20354,99982,214968,230738	Ctnnb1,Fgl2,Lilrb4a,Il4,Rara,Rest,Sema4d,Kdm1a,Sema6d,Zc3h12a
9_Member	GO Biological Processes	GO:0045639	positive regulation of myeloid cell differentiation	-2.91142	-1.11813	7/114	12192,16323,16476,22034,57816,99982,630146	Zfp36l1,Inhba,Jun,Traf6,Tesc,Kdm1a,Cd101
9_Member	GO Biological Processes	GO:0045670	regulation of osteoclast differentiation	-2.674	-0.940339	6/93	11501,12387,14728,16189,18015,22034	Adam8,Ctnnb1,Lilrb4a,Il4,Nf1,Traf6
9_Member	GO Biological Processes	GO:0002762	negative regulation of myeloid leukocyte differentiation	-2.66725	-0.93737	5/64	12387,14728,16189,18015,19401	Ctnnb1,Lilrb4a,Il4,Nf1,Rara
9_Member	GO Biological Processes	GO:0045671	negative regulation of osteoclast differentiation	-2.49682	-0.803055	4/43	12387,14728,16189,18015	Ctnnb1,Lilrb4a,Il4,Nf1
10_Summary	GO Biological Processes	GO:0031400	negative regulation of protein modification process	-6.43387	-3.58596	24/513	11461,12387,14728,15357,16476,17765,17974,18015,18412,18613,19062,19260,19697,20354,21929,24074,52662,65112,66861,67742,70012,99982,108837,230738,20238,29875	Actb,Ctnnb1,Lilrb4a,Hmgcr,Jun,Mtf2,Nck2,Nf1,Sqstm1,Pecam1,Inpp5k,Ptpn22,Rela,Sema4d,Tnfaip3,Taf7,Ldlrad4,Pmepa1,Dnajc10,Samsn1,Cep85,Kdm1a,Ibtk,Zc3h12a,Atxn1,Iqgap1
10_Member	GO Biological Processes	GO:0031400	negative regulation of protein modification process	-6.43387	-3.58596	24/513	11461,12387,14728,15357,16476,17765,17974,18015,18412,18613,19062,19260,19697,20354,21929,24074,52662,65112,66861,67742,70012,99982,108837,230738	Actb,Ctnnb1,Lilrb4a,Hmgcr,Jun,Mtf2,Nck2,Nf1,Sqstm1,Pecam1,Inpp5k,Ptpn22,Rela,Sema4d,Tnfaip3,Taf7,Ldlrad4,Pmepa1,Dnajc10,Samsn1,Cep85,Kdm1a,Ibtk,Zc3h12a
10_Member	GO Biological Processes	GO:0001933	negative regulation of protein phosphorylation	-6.07672	-3.35184	19/354	11461,14728,15357,16476,17974,18015,18613,19062,19260,20354,21929,24074,52662,65112,66861,67742,70012,108837,230738	Actb,Lilrb4a,Hmgcr,Jun,Nck2,Nf1,Pecam1,Inpp5k,Ptpn22,Sema4d,Tnfaip3,Taf7,Ldlrad4,Pmepa1,Dnajc10,Samsn1,Cep85,Ibtk,Zc3h12a
10_Member	GO Biological Processes	GO:0042326	negative regulation of phosphorylation	-5.83825	-3.21275	20/403	11461,14728,15357,16476,17974,18015,18613,19062,19260,20238,20354,21929,24074,52662,65112,66861,67742,70012,108837,230738	Actb,Lilrb4a,Hmgcr,Jun,Nck2,Nf1,Pecam1,Inpp5k,Ptpn22,Atxn1,Sema4d,Tnfaip3,Taf7,Ldlrad4,Pmepa1,Dnajc10,Samsn1,Cep85,Ibtk,Zc3h12a
10_Member	GO Biological Processes	GO:0010563	negative regulation of phosphorus metabolic process	-5.54277	-3.03725	21/459	11461,14728,15357,16476,17974,18015,18613,19062,19260,20238,20354,21929,24074,29875,52662,65112,66861,67742,70012,108837,230738	Actb,Lilrb4a,Hmgcr,Jun,Nck2,Nf1,Pecam1,Inpp5k,Ptpn22,Atxn1,Sema4d,Tnfaip3,Taf7,Iqgap1,Ldlrad4,Pmepa1,Dnajc10,Samsn1,Cep85,Ibtk,Zc3h12a
10_Member	GO Biological Processes	GO:0045936	negative regulation of phosphate metabolic process	-5.54277	-3.03725	21/459	11461,14728,15357,16476,17974,18015,18613,19062,19260,20238,20354,21929,24074,29875,52662,65112,66861,67742,70012,108837,230738	Actb,Lilrb4a,Hmgcr,Jun,Nck2,Nf1,Pecam1,Inpp5k,Ptpn22,Atxn1,Sema4d,Tnfaip3,Taf7,Iqgap1,Ldlrad4,Pmepa1,Dnajc10,Samsn1,Cep85,Ibtk,Zc3h12a
10_Member	GO Biological Processes	GO:0006469	negative regulation of protein kinase activity	-2.54914	-0.84721	9/206	11461,14728,15357,18015,19062,19260,21929,24074,70012	Actb,Lilrb4a,Hmgcr,Nf1,Inpp5k,Ptpn22,Tnfaip3,Taf7,Cep85
11_Summary	GO Biological Processes	GO:0032495	response to muramyl dipeptide	-6.16159	-3.36976	5/20	19260,19697,21929,27056,192656,18412,22034,12125,16443,52440,57783,12048	Ptpn22,Rela,Tnfaip3,Irf5,Ripk2,Sqstm1,Traf6,Bcl2l11,Itsn1,Tax1bp1,Tnip1,Bcl2l1
11_Member	GO Biological Processes	GO:0032495	response to muramyl dipeptide	-6.16159	-3.36976	5/20	19260,19697,21929,27056,192656	Ptpn22,Rela,Tnfaip3,Irf5,Ripk2
11_Member	Reactome Gene Sets	R-MMU-193639	p75NTR signals via NF-kB	-4.19736	-2.01808	4/16	18412,19697,22034,192656	Sqstm1,Rela,Traf6,Ripk2
11_Member	Reactome Gene Sets	R-MMU-73887	Death Receptor Signaling	-3.71365	-1.69997	7/135	12125,16443,18412,19697,21929,52440,192656	Bcl2l11,Itsn1,Sqstm1,Rela,Tnfaip3,Tax1bp1,Ripk2
11_Member	GO Biological Processes	GO:0032494	response to peptidoglycan	-3.64607	-1.67159	3/14	19697,27056,192656	Rela,Irf5,Ripk2
11_Member	Reactome Gene Sets	R-MMU-5689896	Ovarian tumor domain proteases	-3.14491	-1.27907	4/29	21929,22034,57783,192656	Tnfaip3,Traf6,Tnip1,Ripk2
11_Member	Reactome Gene Sets	R-MMU-193704	p75 NTR receptor-mediated signalling	-3.13127	-1.34804	5/81	12125,16443,18412,19697,192656	Bcl2l11,Itsn1,Sqstm1,Rela,Ripk2
11_Member	Reactome Gene Sets	R-MMU-168643	Nucleotide-binding domain, leucine rich repeat containing receptor (NLR) signaling pathways	-2.46024	-0.780282	4/44	12048,21929,22034,192656	Bcl2l1,Tnfaip3,Traf6,Ripk2
12_Summary	GO Biological Processes	GO:0071887	leukocyte apoptotic process	-6.0908	-3.35332	9/72	12048,12051,12125,18015,18124,80859,103213,216742,243910,12387,14462,14728,16189,16994,21929,50723,229700	Bcl2l1,Bcl3,Bcl2l11,Nf1,Nr4a3,Nfkbiz,Traf3ip2,Fnip1,Nfkbid,Ctnnb1,Gata3,Lilrb4a,Il4,Ltb,Tnfaip3,Icosl,Rbm15
12_Member	GO Biological Processes	GO:0071887	leukocyte apoptotic process	-6.0908	-3.35332	9/72	12048,12051,12125,18015,18124,80859,103213,216742,243910	Bcl2l1,Bcl3,Bcl2l11,Nf1,Nr4a3,Nfkbiz,Traf3ip2,Fnip1,Nfkbid
12_Member	GO Biological Processes	GO:0002520	immune system development	-5.91597	-3.16634	11/194	12051,12125,12387,14462,14728,16189,16994,21929,50723,80859,229700	Bcl3,Bcl2l11,Ctnnb1,Gata3,Lilrb4a,Il4,Ltb,Tnfaip3,Icosl,Nfkbiz,Rbm15
12_Member	GO Biological Processes	GO:0048534	hematopoietic or lymphoid organ development	-3.92132	-1.84043	7/125	12051,12125,12387,14462,16994,80859,229700	Bcl3,Bcl2l11,Ctnnb1,Gata3,Ltb,Nfkbiz,Rbm15
12_Member	GO Biological Processes	GO:0070227	lymphocyte apoptotic process	-3.64751	-1.6332	6/61	12051,12125,80859,103213,216742,243910	Bcl3,Bcl2l11,Nfkbiz,Traf3ip2,Fnip1,Nfkbid
12_Member	GO Biological Processes	GO:0048536	spleen development	-3.27858	-1.37324	5/47	12051,12125,80859,103213,229700	Bcl3,Bcl2l11,Nfkbiz,Traf3ip2,Rbm15
13_Summary	GO Biological Processes	GO:0006351	DNA-templated transcription	-5.7994	-3.19947	23/518	12387,13207,14462,15273,15370,16189,16323,16476,16477,16478,18124,18412,19401,19655,19697,20238,24074,67439,71458,80859,99982,226251,320790	Ctnnb1,Ddx5,Gata3,Hivep2,Nr4a1,Il4,Inhba,Jun,Junb,Jund,Nr4a3,Sqstm1,Rara,Rbmx,Rela,Atxn1,Taf7,Xab2,Bcor,Nfkbiz,Kdm1a,Ablim1,Chd7
13_Member	GO Biological Processes	GO:0006351	DNA-templated transcription	-5.7994	-3.19947	23/518	12387,13207,14462,15273,15370,16189,16323,16476,16477,16478,18124,18412,19401,19655,19697,20238,24074,67439,71458,80859,99982,226251,320790	Ctnnb1,Ddx5,Gata3,Hivep2,Nr4a1,Il4,Inhba,Jun,Junb,Jund,Nr4a3,Sqstm1,Rara,Rbmx,Rela,Atxn1,Taf7,Xab2,Bcor,Nfkbiz,Kdm1a,Ablim1,Chd7
13_Member	GO Biological Processes	GO:0097659	nucleic acid-templated transcription	-5.78526	-3.19947	23/519	12387,13207,14462,15273,15370,16189,16323,16476,16477,16478,18124,18412,19401,19655,19697,20238,24074,67439,71458,80859,99982,226251,320790	Ctnnb1,Ddx5,Gata3,Hivep2,Nr4a1,Il4,Inhba,Jun,Junb,Jund,Nr4a3,Sqstm1,Rara,Rbmx,Rela,Atxn1,Taf7,Xab2,Bcor,Nfkbiz,Kdm1a,Ablim1,Chd7
13_Member	GO Biological Processes	GO:0032774	RNA biosynthetic process	-5.61848	-3.08989	23/531	12387,13207,14462,15273,15370,16189,16323,16476,16477,16478,18124,18412,19401,19655,19697,20238,24074,67439,71458,80859,99982,226251,320790	Ctnnb1,Ddx5,Gata3,Hivep2,Nr4a1,Il4,Inhba,Jun,Junb,Jund,Nr4a3,Sqstm1,Rara,Rbmx,Rela,Atxn1,Taf7,Xab2,Bcor,Nfkbiz,Kdm1a,Ablim1,Chd7
13_Member	GO Biological Processes	GO:0006366	transcription by RNA polymerase II	-5.27548	-2.85778	17/329	12387,14462,15370,16189,16323,16476,16477,16478,18412,19401,19655,20238,24074,80859,99982,226251,320790	Ctnnb1,Gata3,Nr4a1,Il4,Inhba,Jun,Junb,Jund,Sqstm1,Rara,Rbmx,Atxn1,Taf7,Nfkbiz,Kdm1a,Ablim1,Chd7
14_Summary	GO Biological Processes	GO:0032609	type II interferon production	-5.79132	-3.19947	7/41	12051,14462,15900,16174,16428,80859,192656,14728,14784,16590,16822,18124,19260,19697,22034,50723,57783,230738,243910,66645,19696,103213,630146	Bcl3,Gata3,Irf8,Il18rap,Itk,Nfkbiz,Ripk2,Lilrb4a,Grb2,Kit,Lcp2,Nr4a3,Ptpn22,Rela,Traf6,Icosl,Tnip1,Zc3h12a,Nfkbid,Pspc1,Rel,Traf3ip2,Cd101
14_Member	GO Biological Processes	GO:0032609	type II interferon production	-5.79132	-3.19947	7/41	12051,14462,15900,16174,16428,80859,192656	Bcl3,Gata3,Irf8,Il18rap,Itk,Nfkbiz,Ripk2
14_Member	GO Biological Processes	GO:0002764	immune response-regulating signaling pathway	-5.75693	-3.19947	16/270	14462,14728,14784,16428,16590,16822,18124,19260,19697,22034,50723,57783,80859,192656,230738,243910	Gata3,Lilrb4a,Grb2,Itk,Kit,Lcp2,Nr4a3,Ptpn22,Rela,Traf6,Icosl,Tnip1,Nfkbiz,Ripk2,Zc3h12a,Nfkbid
14_Member	GO Biological Processes	GO:0050852	T cell receptor signaling pathway	-5.75242	-3.19947	10/101	14462,16428,16822,19260,22034,50723,80859,192656,230738,243910	Gata3,Itk,Lcp2,Ptpn22,Traf6,Icosl,Nfkbiz,Ripk2,Zc3h12a,Nfkbid
14_Member	GO Biological Processes	GO:0002768	immune response-regulating cell surface receptor signaling pathway	-5.70157	-3.15689	14/210	14462,14728,14784,16428,16590,16822,18124,19260,22034,50723,80859,192656,230738,243910	Gata3,Lilrb4a,Grb2,Itk,Kit,Lcp2,Nr4a3,Ptpn22,Traf6,Icosl,Nfkbiz,Ripk2,Zc3h12a,Nfkbid
14_Member	GO Biological Processes	GO:0050851	antigen receptor-mediated signaling pathway	-5.52541	-3.02903	11/132	14462,14784,16428,16822,19260,22034,50723,80859,192656,230738,243910	Gata3,Grb2,Itk,Lcp2,Ptpn22,Traf6,Icosl,Nfkbiz,Ripk2,Zc3h12a,Nfkbid
14_Member	GO Biological Processes	GO:0002757	immune response-activating signaling pathway	-4.69606	-2.38135	14/257	14462,14784,16428,16822,18124,19260,19697,22034,50723,57783,80859,192656,230738,243910	Gata3,Grb2,Itk,Lcp2,Nr4a3,Ptpn22,Rela,Traf6,Icosl,Tnip1,Nfkbiz,Ripk2,Zc3h12a,Nfkbid
14_Member	GO Biological Processes	GO:0002429	immune response-activating cell surface receptor signaling pathway	-4.57625	-2.29407	12/197	14462,14784,16428,16822,18124,19260,22034,50723,80859,192656,230738,243910	Gata3,Grb2,Itk,Lcp2,Nr4a3,Ptpn22,Traf6,Icosl,Nfkbiz,Ripk2,Zc3h12a,Nfkbid
14_Member	GO Biological Processes	GO:0002253	activation of immune response	-3.94059	-1.82698	15/340	14462,14784,16428,16822,18124,19260,19697,22034,50723,57783,66645,80859,192656,230738,243910	Gata3,Grb2,Itk,Lcp2,Nr4a3,Ptpn22,Rela,Traf6,Icosl,Tnip1,Pspc1,Nfkbiz,Ripk2,Zc3h12a,Nfkbid
14_Member	GO Biological Processes	GO:0001816	cytokine production	-3.69662	-1.65812	11/208	12051,14462,14728,15900,16174,16428,16822,19696,80859,103213,192656	Bcl3,Gata3,Lilrb4a,Irf8,Il18rap,Itk,Lcp2,Rel,Nfkbiz,Traf3ip2,Ripk2
14_Member	Reactome Gene Sets	R-MMU-202403	TCR signaling	-3.19684	-1.31218	7/102	16428,16822,19260,19697,22034,192656,630146	Itk,Lcp2,Ptpn22,Rela,Traf6,Ripk2,Cd101
15_Summary	Reactome Gene Sets	R-MMU-422475	Axon guidance	-5.66056	-3.04482	12/249	11461,11465,14784,16443,17698,17974,18707,20354,53378,67300,67399,214968,12387,19401,22323,29875,12048,12125,16905,19697,13654,16590,17937,66290,108100,545622,16428,18613,16421,19744,56421,12798,13007,14744,102866,326618,74117,13207,11541,16822,109305,16476	Actb,Actg1,Grb2,Itsn1,Msn,Nck2,Pik3cd,Sema4d,Sdcbp,Cltc,Pdlim7,Sema6d,Ctnnb1,Rara,Vasp,Iqgap1,Bcl2l1,Bcl2l11,Lmna,Rela,Egr2,Kit,Nab2,Atp6v1g1,Baiap2,Ptpn3,Itk,Pecam1,Itgb7,Rheb,Pfkp,Cnn2,Csrp1,Gpr65,Pls3,Tpm4,Actr3,Ddx5,Adora2b,Lcp2,Orai1,Jun
15_Member	Reactome Gene Sets	R-MMU-422475	Axon guidance	-5.66056	-3.04482	12/249	11461,11465,14784,16443,17698,17974,18707,20354,53378,67300,67399,214968	Actb,Actg1,Grb2,Itsn1,Msn,Nck2,Pik3cd,Sema4d,Sdcbp,Cltc,Pdlim7,Sema6d
15_Member	Reactome Gene Sets	R-MMU-9675108	Nervous system development	-5.6425	-3.04403	12/250	11461,11465,14784,16443,17698,17974,18707,20354,53378,67300,67399,214968	Actb,Actg1,Grb2,Itsn1,Msn,Nck2,Pik3cd,Sema4d,Sdcbp,Cltc,Pdlim7,Sema6d
15_Member	Reactome Gene Sets	R-MMU-1266738	Developmental Biology	-4.36571	-2.13208	14/447	11461,11465,12387,14784,16443,17698,17974,18707,19401,20354,53378,67300,67399,214968	Actb,Actg1,Ctnnb1,Grb2,Itsn1,Msn,Nck2,Pik3cd,Rara,Sema4d,Sdcbp,Cltc,Pdlim7,Sema6d
15_Member	Reactome Gene Sets	R-MMU-190873	Gap junction degradation	-4.26882	-2.06057	3/9	11461,11465,67300	Actb,Actg1,Cltc
15_Member	Reactome Gene Sets	R-MMU-196025	Formation of annular gap junctions	-4.26882	-2.06057	3/9	11461,11465,67300	Actb,Actg1,Cltc
15_Member	Reactome Gene Sets	R-MMU-1500931	Cell-Cell communication	-3.74568	-1.68085	7/83	11461,11465,12387,14784,17974,22323,29875	Actb,Actg1,Ctnnb1,Grb2,Nck2,Vasp,Iqgap1
15_Member	KEGG Pathway	mmu04210	Apoptosis - Mus musculus (house mouse)	-3.69388	-1.69814	7/136	11461,11465,12048,12125,16905,18707,19697	Actb,Actg1,Bcl2l1,Bcl2l11,Lmna,Pik3cd,Rela
15_Member	Reactome Gene Sets	R-MMU-9006934	Signaling by Receptor Tyrosine Kinases	-3.66296	-1.67838	12/398	11461,11465,12387,13654,14784,16590,17937,17974,66290,67300,108100,545622	Actb,Actg1,Ctnnb1,Egr2,Grb2,Kit,Nab2,Nck2,Atp6v1g1,Cltc,Baiap2,Ptpn3
15_Member	Reactome Gene Sets	R-MMU-2682334	EPH-Ephrin signaling	-3.63778	-1.66769	5/63	11461,11465,16443,17974,53378	Actb,Actg1,Itsn1,Nck2,Sdcbp
15_Member	Reactome Gene Sets	R-MMU-373760	L1CAM interactions	-3.63778	-1.66769	5/63	11461,11465,17698,53378,67300	Actb,Actg1,Msn,Sdcbp,Cltc
15_Member	Reactome Gene Sets	R-MMU-437239	Recycling pathway of L1	-3.61317	-1.65597	4/35	11461,11465,17698,67300	Actb,Actg1,Msn,Cltc
15_Member	KEGG Pathway	mmu04670	Leukocyte transendothelial migration - Mus musculus (house mouse)	-3.54355	-1.56754	8/118	11461,11465,12387,16428,17698,18613,18707,22323	Actb,Actg1,Ctnnb1,Itk,Msn,Pecam1,Pik3cd,Vasp
15_Member	KEGG Pathway	mmu05100	Bacterial invasion of epithelial cells - Mus musculus (house mouse)	-3.25798	-1.42519	5/76	11461,11465,12387,18707,67300	Actb,Actg1,Ctnnb1,Pik3cd,Cltc
15_Member	KEGG Pathway	mmu05412	Arrhythmogenic right ventricular cardiomyopathy - Mus musculus (house mouse)	-3.23189	-1.40854	5/77	11461,11465,12387,16421,16905	Actb,Actg1,Ctnnb1,Itgb7,Lmna
15_Member	KEGG Pathway	mmu04919	Thyroid hormone signaling pathway - Mus musculus (house mouse)	-3.17066	-1.37006	6/120	11461,11465,12387,18707,19744,56421	Actb,Actg1,Ctnnb1,Pik3cd,Rheb,Pfkp
15_Member	Reactome Gene Sets	R-MMU-5626467	RHO GTPases activate IQGAPs	-3.0876	-1.23843	4/30	11461,11465,12387,29875	Actb,Actg1,Ctnnb1,Iqgap1
15_Member	GO Biological Processes	GO:0030036	actin cytoskeleton organization	-3.07108	-1.31134	13/530	11461,11465,12798,13007,14744,14784,16590,17974,53378,67399,102866,108100,326618	Actb,Actg1,Cnn2,Csrp1,Gpr65,Grb2,Kit,Nck2,Sdcbp,Pdlim7,Pls3,Baiap2,Tpm4
15_Member	KEGG Pathway	mmu05410	Hypertrophic cardiomyopathy - Mus musculus (house mouse)	-2.90298	-1.19513	5/91	11461,11465,16421,16905,326618	Actb,Actg1,Itgb7,Lmna,Tpm4
15_Member	Reactome Gene Sets	R-MMU-4420097	VEGFA-VEGFR2 Pathway	-2.88176	-1.17984	5/92	11461,11465,12387,17974,108100	Actb,Actg1,Ctnnb1,Nck2,Baiap2
15_Member	KEGG Pathway	mmu05414	Dilated cardiomyopathy - Mus musculus (house mouse)	-2.84013	-1.15322	5/94	11461,11465,16421,16905,326618	Actb,Actg1,Itgb7,Lmna,Tpm4
15_Member	Reactome Gene Sets	R-MMU-3928662	EPHB-mediated forward signaling	-2.78428	-1.02679	4/36	11461,11465,16443,74117	Actb,Actg1,Itsn1,Actr3
15_Member	GO Biological Processes	GO:1900242	regulation of synaptic vesicle endocytosis	-2.73108	-1.08538	3/28	11461,11465,12048	Actb,Actg1,Bcl2l1
15_Member	Reactome Gene Sets	R-MMU-194138	Signaling by VEGF	-2.72123	-1.07862	5/100	11461,11465,12387,17974,108100	Actb,Actg1,Ctnnb1,Nck2,Baiap2
15_Member	GO Biological Processes	GO:0030029	actin filament-based process	-2.7014	-1.0639	13/583	11461,11465,12798,13007,14744,14784,16590,17974,53378,67399,102866,108100,326618	Actb,Actg1,Cnn2,Csrp1,Gpr65,Grb2,Kit,Nck2,Sdcbp,Pdlim7,Pls3,Baiap2,Tpm4
15_Member	KEGG Pathway	mmu05205	Proteoglycans in cancer - Mus musculus (house mouse)	-2.64225	-1.02748	7/205	11461,11465,12387,13207,14784,17698,18707	Actb,Actg1,Ctnnb1,Ddx5,Grb2,Msn,Pik3cd
15_Member	Reactome Gene Sets	R-MMU-418990	Adherens junctions interactions	-2.56211	-0.973497	3/32	11461,11465,12387	Actb,Actg1,Ctnnb1
15_Member	KEGG Pathway	mmu04015	Rap1 signaling pathway - Mus musculus (house mouse)	-2.53817	-0.959516	7/214	11461,11465,11541,12387,16590,16822,18707	Actb,Actg1,Adora2b,Ctnnb1,Kit,Lcp2,Pik3cd
15_Member	KEGG Pathway	mmu04520	Adherens junction - Mus musculus (house mouse)	-2.46973	-0.78511	5/71	11461,11465,12387,29875,108100	Actb,Actg1,Ctnnb1,Iqgap1,Baiap2
15_Member	GO Biological Processes	GO:1903421	regulation of synaptic vesicle recycling	-2.38111	-0.866509	3/37	11461,11465,12048	Actb,Actg1,Bcl2l1
15_Member	KEGG Pathway	mmu05225	Hepatocellular carcinoma - Mus musculus (house mouse)	-2.35348	-0.8487	6/174	11461,11465,12048,12387,14784,18707	Actb,Actg1,Bcl2l1,Ctnnb1,Grb2,Pik3cd
15_Member	KEGG Pathway	mmu04611	Platelet activation - Mus musculus (house mouse)	-2.30382	-0.820908	5/125	11461,11465,16822,18707,109305	Actb,Actg1,Lcp2,Pik3cd,Orai1
15_Member	Reactome Gene Sets	R-MMU-190828	Gap junction trafficking	-2.28513	-0.809964	3/40	11461,11465,67300	Actb,Actg1,Cltc
15_Member	Reactome Gene Sets	R-MMU-421270	Cell-cell junction organization	-2.28513	-0.809964	3/40	11461,11465,12387	Actb,Actg1,Ctnnb1
15_Member	Reactome Gene Sets	R-MMU-157858	Gap junction trafficking and regulation	-2.2255	-0.764084	3/42	11461,11465,67300	Actb,Actg1,Cltc
15_Member	KEGG Pathway	mmu04510	Focal adhesion - Mus musculus (house mouse)	-2.08517	-0.491079	8/201	11461,11465,12387,14784,16421,16476,18707,22323	Actb,Actg1,Ctnnb1,Grb2,Itgb7,Jun,Pik3cd,Vasp
16_Summary	GO Biological Processes	GO:0002274	myeloid leukocyte activation	-5.40963	-2.96597	12/163	11541,15980,16174,16189,16476,16590,16822,18124,19698,22034,103213,317757,15900,14462,192656,14728,19260,19401,80859,243910,60533	Adora2b,Ifngr2,Il18rap,Il4,Jun,Kit,Lcp2,Nr4a3,Relb,Traf6,Traf3ip2,Gimap5,Irf8,Gata3,Ripk2,Lilrb4a,Ptpn22,Rara,Nfkbiz,Nfkbid,Cd274
16_Member	GO Biological Processes	GO:0002274	myeloid leukocyte activation	-5.40963	-2.96597	12/163	11541,15980,16174,16189,16476,16590,16822,18124,19698,22034,103213,317757	Adora2b,Ifngr2,Il18rap,Il4,Jun,Kit,Lcp2,Nr4a3,Relb,Traf6,Traf3ip2,Gimap5
16_Member	GO Biological Processes	GO:0097028	dendritic cell differentiation	-3.66394	-1.6332	5/39	15900,16189,19698,22034,317757	Irf8,Il4,Relb,Traf6,Gimap5
16_Member	GO Biological Processes	GO:0002720	positive regulation of cytokine production involved in immune response	-3.6494	-1.6332	7/86	14462,16189,16590,18124,22034,192656,317757	Gata3,Il4,Kit,Nr4a3,Traf6,Ripk2,Gimap5
16_Member	GO Biological Processes	GO:0002699	positive regulation of immune effector process	-3.58122	-1.59102	14/327	11541,14462,14728,16174,16189,16590,18124,19260,19401,22034,80859,192656,243910,317757	Adora2b,Gata3,Lilrb4a,Il18rap,Il4,Kit,Nr4a3,Ptpn22,Rara,Traf6,Nfkbiz,Ripk2,Nfkbid,Gimap5
16_Member	GO Biological Processes	GO:0043011	myeloid dendritic cell differentiation	-3.46997	-1.51129	4/24	16189,19698,22034,317757	Il4,Relb,Traf6,Gimap5
16_Member	GO Biological Processes	GO:0002718	regulation of cytokine production involved in immune response	-3.32816	-1.41139	8/127	14462,14728,16189,16590,18124,22034,192656,317757	Gata3,Lilrb4a,Il4,Kit,Nr4a3,Traf6,Ripk2,Gimap5
16_Member	GO Biological Processes	GO:0002702	positive regulation of production of molecular mediator of immune response	-2.98922	-1.16743	8/143	14462,16189,16590,18124,19260,22034,192656,317757	Gata3,Il4,Kit,Nr4a3,Ptpn22,Traf6,Ripk2,Gimap5
16_Member	GO Biological Processes	GO:0001773	myeloid dendritic cell activation	-2.97929	-1.16654	4/32	16189,19698,22034,317757	Il4,Relb,Traf6,Gimap5
16_Member	GO Biological Processes	GO:0002824	positive regulation of adaptive immune response based on somatic recombination of immune receptors built from immunoglobulin superfamily domains	-2.61239	-0.896108	8/164	14462,16189,22034,60533,80859,192656,243910,317757	Gata3,Il4,Traf6,Cd274,Nfkbiz,Ripk2,Nfkbid,Gimap5
16_Member	GO Biological Processes	GO:0002821	positive regulation of adaptive immune response	-2.48534	-0.796173	8/172	14462,16189,22034,60533,80859,192656,243910,317757	Gata3,Il4,Traf6,Cd274,Nfkbiz,Ripk2,Nfkbid,Gimap5
17_Summary	GO Biological Processes	GO:0043122	regulation of I-kappaB kinase/NF-kappaB signaling	-5.40885	-2.96597	13/192	12387,14728,16994,18412,19697,21929,22032,22034,57783,103213,192656,230738,243910,16189,16476,16478,50905,12776,16174,16590,27056,72993,80859,80901,229700,12192,19062,55932,74117	Ctnnb1,Lilrb4a,Ltb,Sqstm1,Rela,Tnfaip3,Traf4,Traf6,Tnip1,Traf3ip2,Ripk2,Zc3h12a,Nfkbid,Il4,Jun,Jund,Il17rb,Ccr8,Il18rap,Kit,Irf5,Appl1,Nfkbiz,Cxcr6,Rbm15,Zfp36l1,Inpp5k,Gbp3,Actr3
17_Member	GO Biological Processes	GO:0043122	regulation of I-kappaB kinase/NF-kappaB signaling	-5.40885	-2.96597	13/192	12387,14728,16994,18412,19697,21929,22032,22034,57783,103213,192656,230738,243910	Ctnnb1,Lilrb4a,Ltb,Sqstm1,Rela,Tnfaip3,Traf4,Traf6,Tnip1,Traf3ip2,Ripk2,Zc3h12a,Nfkbid
17_Member	KEGG Pathway	mmu04657	IL-17 signaling pathway - Mus musculus (house mouse)	-5.15073	-2.75101	9/93	16189,16476,16478,19697,21929,22032,22034,50905,103213	Il4,Jun,Jund,Rela,Tnfaip3,Traf4,Traf6,Il17rb,Traf3ip2
17_Member	GO Biological Processes	GO:0019221	cytokine-mediated signaling pathway	-3.64947	-1.6332	14/322	12776,14728,16174,16590,19697,22032,22034,27056,72993,80859,80901,103213,192656,229700	Ccr8,Lilrb4a,Il18rap,Kit,Rela,Traf4,Traf6,Irf5,Appl1,Nfkbiz,Cxcr6,Traf3ip2,Ripk2,Rbm15
17_Member	GO Biological Processes	GO:0071356	cellular response to tumor necrosis factor	-3.54203	-1.56754	9/149	12192,19062,19697,22032,22034,55932,74117,103213,230738	Zfp36l1,Inpp5k,Rela,Traf4,Traf6,Gbp3,Actr3,Traf3ip2,Zc3h12a
17_Member	GO Biological Processes	GO:0034612	response to tumor necrosis factor	-3.08905	-1.23843	9/172	12192,19062,19697,22032,22034,55932,74117,103213,230738	Zfp36l1,Inpp5k,Rela,Traf4,Traf6,Gbp3,Actr3,Traf3ip2,Zc3h12a
17_Member	GO Biological Processes	GO:0033209	tumor necrosis factor-mediated signaling pathway	-2.42462	-0.760902	4/45	19697,22032,22034,103213	Rela,Traf4,Traf6,Traf3ip2
17_Member	GO Biological Processes	GO:0070534	protein K63-linked ubiquitination	-2.14309	-0.704069	3/54	22032,22034,103213	Traf4,Traf6,Traf3ip2
18_Summary	GO Biological Processes	GO:0043254	regulation of protein-containing complex assembly	-5.36605	-2.9296	20/433	11853,12125,14784,15081,17698,17974,18613,19241,19260,22323,52662,65112,65114,67177,72042,74117,108100,108124,216742,229898,11461,11465,14744,19062,16590,20354,29875,53378,210933,11541,12168,15357,27279,99982,240672,71955,214968,16421,18707,12387,226747	Rhoc,Bcl2l11,Grb2,H3f3b,Msn,Nck2,Pecam1,Tmsb4x,Ptpn22,Vasp,Ldlrad4,Pmepa1,Vps35,Cdt1,Cotl1,Actr3,Baiap2,Napa,Fnip1,Gbp5,Actb,Actg1,Gpr65,Inpp5k,Kit,Sema4d,Iqgap1,Sdcbp,Adgrb3,Adora2b,Bmpr2,Hmgcr,Tnfrsf12a,Kdm1a,Dusp5,Ist1,Sema6d,Itgb7,Pik3cd,Ctnnb1,Ahctf1
18_Member	GO Biological Processes	GO:0043254	regulation of protein-containing complex assembly	-5.36605	-2.9296	20/433	11853,12125,14784,15081,17698,17974,18613,19241,19260,22323,52662,65112,65114,67177,72042,74117,108100,108124,216742,229898	Rhoc,Bcl2l11,Grb2,H3f3b,Msn,Nck2,Pecam1,Tmsb4x,Ptpn22,Vasp,Ldlrad4,Pmepa1,Vps35,Cdt1,Cotl1,Actr3,Baiap2,Napa,Fnip1,Gbp5
18_Member	GO Biological Processes	GO:0031334	positive regulation of protein-containing complex assembly	-4.38591	-2.14378	12/206	11853,12125,14784,17698,17974,19260,22323,67177,74117,108100,216742,229898	Rhoc,Bcl2l11,Grb2,Msn,Nck2,Ptpn22,Vasp,Cdt1,Actr3,Baiap2,Fnip1,Gbp5
18_Member	Reactome Gene Sets	R-MMU-5663213	RHO GTPases Activate WASPs and WAVEs	-4.08491	-1.93981	5/32	11461,11465,14784,74117,108100	Actb,Actg1,Grb2,Actr3,Baiap2
18_Member	GO Biological Processes	GO:0030838	positive regulation of actin filament polymerization	-3.21913	-1.40826	4/53	14784,22323,74117,108100	Grb2,Vasp,Actr3,Baiap2
18_Member	GO Biological Processes	GO:0030833	regulation of actin filament polymerization	-3.17675	-1.37318	6/144	14784,18613,19241,22323,74117,108100	Grb2,Pecam1,Tmsb4x,Vasp,Actr3,Baiap2
18_Member	Reactome Gene Sets	R-MMU-2029482	Regulation of actin dynamics for phagocytic cup formation	-3.15781	-1.36391	4/55	11461,14784,74117,108100	Actb,Grb2,Actr3,Baiap2
18_Member	GO Biological Processes	GO:0110053	regulation of actin filament organization	-3.15087	-1.28159	12/280	11465,11853,14744,14784,17974,18613,19062,19241,22323,72042,74117,108100	Actg1,Rhoc,Gpr65,Grb2,Nck2,Pecam1,Inpp5k,Tmsb4x,Vasp,Cotl1,Actr3,Baiap2
18_Member	GO Biological Processes	GO:0044089	positive regulation of cellular component biogenesis	-3.08743	-1.23843	18/543	11853,12125,14744,14784,16590,17698,17974,19260,20354,22323,29875,53378,67177,74117,108100,210933,216742,229898	Rhoc,Bcl2l11,Gpr65,Grb2,Kit,Msn,Nck2,Ptpn22,Sema4d,Vasp,Iqgap1,Sdcbp,Cdt1,Actr3,Baiap2,Adgrb3,Fnip1,Gbp5
18_Member	GO Biological Processes	GO:0090066	regulation of anatomical structure size	-2.9788	-1.25017	12/574	11541,12168,14784,15357,18613,19241,22323,27279,74117,99982,108100,240672	Adora2b,Bmpr2,Grb2,Hmgcr,Pecam1,Tmsb4x,Vasp,Tnfrsf12a,Actr3,Kdm1a,Baiap2,Dusp5
18_Member	GO Biological Processes	GO:0008064	regulation of actin polymerization or depolymerization	-2.8838	-1.17984	6/164	14784,18613,19241,22323,74117,108100	Grb2,Pecam1,Tmsb4x,Vasp,Actr3,Baiap2
18_Member	GO Biological Processes	GO:0030832	regulation of actin filament length	-2.84357	-1.15325	6/167	14784,18613,19241,22323,74117,108100	Grb2,Pecam1,Tmsb4x,Vasp,Actr3,Baiap2
18_Member	GO Biological Processes	GO:0032535	regulation of cellular component size	-2.69241	-0.956208	14/404	12168,14784,17974,18613,19241,20354,22323,27279,71955,72042,74117,99982,108100,214968	Bmpr2,Grb2,Nck2,Pecam1,Tmsb4x,Sema4d,Vasp,Tnfrsf12a,Ist1,Cotl1,Actr3,Kdm1a,Baiap2,Sema6d
18_Member	GO Biological Processes	GO:0032956	regulation of actin cytoskeleton organization	-2.6708	-0.938402	13/362	11465,11853,14744,14784,17974,18613,19062,19241,22323,29875,72042,74117,108100	Actg1,Rhoc,Gpr65,Grb2,Nck2,Pecam1,Inpp5k,Tmsb4x,Vasp,Iqgap1,Cotl1,Actr3,Baiap2
18_Member	Reactome Gene Sets	R-MMU-2029480	Fcgamma receptor (FCGR) dependent phagocytosis	-2.65478	-1.03321	4/75	11461,14784,74117,108100	Actb,Grb2,Actr3,Baiap2
18_Member	GO Biological Processes	GO:0032271	regulation of protein polymerization	-2.40996	-0.882098	6/204	14784,18613,19241,22323,74117,108100	Grb2,Pecam1,Tmsb4x,Vasp,Actr3,Baiap2
18_Member	GO Biological Processes	GO:0032273	positive regulation of protein polymerization	-2.38592	-0.868249	4/89	14784,22323,74117,108100	Grb2,Vasp,Actr3,Baiap2
18_Member	KEGG Pathway	mmu04810	Regulation of actin cytoskeleton - Mus musculus (house mouse)	-2.2252	-0.60461	9/231	11461,11465,16421,17698,18707,19241,29875,74117,108100	Actb,Actg1,Itgb7,Msn,Pik3cd,Tmsb4x,Iqgap1,Actr3,Baiap2
18_Member	Reactome Gene Sets	R-MMU-195258	RHO GTPase Effectors	-2.1434	-0.540965	9/238	11461,11465,11853,12387,14784,29875,74117,108100,226747	Actb,Actg1,Rhoc,Ctnnb1,Grb2,Iqgap1,Actr3,Baiap2,Ahctf1
19_Summary	WikiPathways	WP1763	Mechanisms associated with pluripotency	-5.33789	-2.90779	16/291	12168,12224,12387,14784,17765,18707,18712,19696,19697,19698,19712,21848,22025,22286,74766,99982,11461,12048,12192,12798	Bmpr2,Klf5,Ctnnb1,Grb2,Mtf2,Pik3cd,Pim1,Rel,Rela,Relb,Rest,Trim24,Nr2c1,Utf1,Yipf2,Kdm1a,Actb,Bcl2l1,Zfp36l1,Cnn2
19_Member	WikiPathways	WP1763	Mechanisms associated with pluripotency	-5.33789	-2.90779	16/291	12168,12224,12387,14784,17765,18707,18712,19696,19697,19698,19712,21848,22025,22286,74766,99982	Bmpr2,Klf5,Ctnnb1,Grb2,Mtf2,Pik3cd,Pim1,Rel,Rela,Relb,Rest,Trim24,Nr2c1,Utf1,Yipf2,Kdm1a
19_Member	GO Biological Processes	GO:0071214	cellular response to abiotic stimulus	-2.50983	-0.945882	9/338	11461,12048,12192,12387,12798,14784,19698,19712,99982	Actb,Bcl2l1,Zfp36l1,Ctnnb1,Cnn2,Grb2,Relb,Rest,Kdm1a
19_Member	GO Biological Processes	GO:0104004	cellular response to environmental stimulus	-2.50983	-0.945882	9/338	11461,12048,12192,12387,12798,14784,19698,19712,99982	Actb,Bcl2l1,Zfp36l1,Ctnnb1,Cnn2,Grb2,Relb,Rest,Kdm1a
20_Summary	GO Biological Processes	GO:0061061	muscle structure development	-5.18213	-2.74361	17/544	11465,12224,12387,13007,13207,13654,14200,15081,15370,16905,19401,19712,20482,67399,74182,99982,210933	Actg1,Klf5,Ctnnb1,Csrp1,Ddx5,Egr2,Fhl2,H3f3b,Nr4a1,Lmna,Rara,Rest,Skil,Pdlim7,Gpcpd1,Kdm1a,Adgrb3
20_Member	GO Biological Processes	GO:0061061	muscle structure development	-5.18213	-2.74361	17/544	11465,12224,12387,13007,13207,13654,14200,15081,15370,16905,19401,19712,20482,67399,74182,99982,210933	Actg1,Klf5,Ctnnb1,Csrp1,Ddx5,Egr2,Fhl2,H3f3b,Nr4a1,Lmna,Rara,Rest,Skil,Pdlim7,Gpcpd1,Kdm1a,Adgrb3
20_Member	GO Biological Processes	GO:0055012	ventricular cardiac muscle cell differentiation	-3.30672	-1.44939	3/18	14200,16905,19401	Fhl2,Lmna,Rara
20_Member	GO Biological Processes	GO:0042692	muscle cell differentiation	-3.2469	-1.42043	10/321	11465,12224,12387,13007,14200,15081,16905,19401,99982,210933	Actg1,Klf5,Ctnnb1,Csrp1,Fhl2,H3f3b,Lmna,Rara,Kdm1a,Adgrb3
20_Member	GO Biological Processes	GO:0060537	muscle tissue development	-2.67156	-1.04507	10/383	12224,12387,13007,13654,14200,15370,16905,19401,20482,74182	Klf5,Ctnnb1,Csrp1,Egr2,Fhl2,Nr4a1,Lmna,Rara,Skil,Gpcpd1
20_Member	GO Biological Processes	GO:0051146	striated muscle cell differentiation	-2.23809	-0.771224	7/243	11465,12224,13007,14200,16905,19401,210933	Actg1,Klf5,Csrp1,Fhl2,Lmna,Rara,Adgrb3
