# Supplementary material for: Time-dependent cell-state selection identifies transiently expressed genes regulating ILC2 activation
Source: Commun Biol. 2023 Sep 6;6:915. doi: 10.1038/s42003-023-05297-w (PMC10482971; doi:10.1038/s42003-023-05297-w)
Supplement: Supplementary file 8 — Supplementary Data 6 [file 42003_2023_5297_MOESM8_ESM.csv]

Gene name	D1_P_1	D1_P_2	D1_P_3	D1_P_4	D1_P_5	D2_P_1	D2_P_2	D2_P_3	D2_P_4	D2_P_5	D2_P_6	D2_P_7	D2_P_8	D3_P_1	D3_P_2	D3_P_3	D3_P_4	D3_P_5	D3_P_6	D1_T_1	D1_T_2	D1_T_3	D1_T_4	D1_T_5	D2_T_1	D2_T_2	D2_T_3	D2_T_4	D2_T_5	D3_T_1	D3_T_2	D3_T_3	D3_T_4	D3_T_5	D3_T_6	D3_T_7	D3_T_8	D1_A_1	D1_A_2	D1_A_3	D1_A_4	D1_A_5	D2_A_1	D2_A_2	D2_A_3	D2_A_4	D2_A_5	D2_A_6	D2_A_7
A1BG-AS1	0.0	0.0	0.0	0.0	0.0	0.0	0.0	0.0	0.0	0.0	0.0	0.0	0.0	0.0	0.0	0.0	0.0	0.0	0.0	0.0	0.0	0.0	0.0	0.0	0.0	3.565424262997062	0.0	0.0	0.0	0.0	0.0	0.0	0.0	0.0	0.0	0.0	0.0	2.9312334646981677	5.446300304266113	0.0	0.0	0.0	0.0	4.370968571489942	0.0	0.0	0.0	0.0	0.0
AAAS	0.0	0.0	0.0	0.0	0.0	0.0	2.904772685897231	0.0	0.0	0.0	0.0	0.0	0.0	0.0	0.0	0.0	0.0	0.0	0.0	0.0	0.0	0.0	0.0	0.0	0.0	0.0	0.0	0.0	0.0	0.0	0.0	0.0	5.371998322002588	0.0	0.0	0.0	0.0	3.5904867711773667	4.134811097163644	2.909134519274333	3.585832114290079	2.796823589864883	2.769917247145531	4.251762345278735	3.893469245065869	0.0	5.393075947496826	0.0	0.0
AACS	0.0	0.0	0.0	0.0	0.0	0.0	0.0	0.0	0.0	3.0304905417755057	0.0	0.0	0.0	0.0	0.0	0.0	0.0	0.0	0.0	0.0	0.0	0.0	0.0	0.0	0.0	0.0	0.0	0.0	0.0	0.0	0.0	0.0	0.0	7.4019773018107635	0.0	0.0	3.832769121517505	4.661138632673508	3.3877709525399817	2.4171412799190786	3.9705144612479586	2.796823589864883	0.0	4.481072415042583	0.0	0.0	2.4745683758923582	0.0	0.0
AAED1	0.0	0.0	0.0	0.0	0.0	0.0	0.0	0.0	8.200847873442825	0.0	0.0	0.0	0.0	0.0	0.0	0.0	0.0	0.0	0.0	7.099866652675477	0.0	0.0	0.0	0.0	0.0	3.565424262997062	0.0	0.0	0.0	0.0	0.0	0.0	0.0	0.0	0.0	0.0	0.0	4.78190995330023	1.7513525975566733	4.504975058329565	4.404626025652253	5.660373358923979	0.0	5.008014376825173	4.284030638065189	0.0	4.825178038632338	7.915650479576802	0.0
AAGAB	0.0	0.0	6.264944065858787	0.0	0.0	0.0	0.0	0.0	0.0	0.0	0.0	0.0	0.0	0.0	0.0	0.0	0.0	0.0	0.0	0.0	0.0	7.752416935131822	7.057171110670024	0.0	0.0	4.812316081670016	2.070034138735666	0.0	4.491879117194219	3.255766515712174	0.0	6.689236250831255	8.662227321406581	0.0	0.0	0.0	4.781234424590267	4.893347548652761	0.0	5.400558565595625	4.737878674656966	4.380611182968619	3.660081577372672	4.852814728702266	2.4906644683303356	0.0	5.676326871283094	0.0	4.031078326310493
AAK1	8.019243068871894	8.300885842008785	8.18745302335235	8.002726431476756	1.8910357029650944	0.0	9.28527227517678	0.0	8.947323140243295	9.32014132686668	10.839327460557845	6.823025946169646	0.0	7.82030105409905	4.356683957343737	8.71793676648283	3.1648782859845856	8.908620653334815	7.981131294591683	7.49867276495801	0.0	7.566926356054573	0.0	0.0	3.9348056725586695	3.565424262997062	0.0	0.0	8.046469076132277	0.0	0.0	0.0	9.120687403640742	6.347122714012723	5.304404878604207	6.1907355309555205	8.638306223239459	6.481691298634706	8.003422293380314	5.159020797962366	5.710588770433652	4.8461126239785415	5.383525118399135	5.393142453397634	6.681562903837683	0.0	6.116243033709465	5.360257079745659	5.555976444936356
AAMDC	0.0	0.0	0.0	0.0	0.0	0.0	0.0	0.0	0.0	0.0	0.0	0.0	0.0	0.0	0.0	0.0	0.0	0.0	0.0	0.0	0.0	0.0	0.0	0.0	0.0	3.565424262997062	0.0	0.0	0.0	0.0	0.0	0.0	0.0	0.0	2.8913249471211526	0.0	9.344720866869531	5.349285144111825	4.479014891209527	5.324452263770575	4.833805382351953	4.236283134736645	4.9118564252612416	4.932500520734434	5.695549652497272	0.0	6.29436648944314	0.0	5.555976444936356
AAMP	0.0	7.363982092152593	0.0	0.0	0.0	0.0	0.0	0.0	3.67011360838518	0.0	0.0	7.675283653590386	0.0	0.0	0.0	0.0	0.0	0.0	0.0	0.0	0.0	0.0	0.0	0.0	0.0	2.6824138519680334	0.0	0.0	7.2432010348571225	0.0	0.0	0.0	0.0	6.211390251660852	7.858618573669642	0.0	3.832769121517505	3.8334209508336676	0.0	4.198844956571528	3.7909570182715258	4.380611182968619	0.0	4.370968571489942	3.893469245065869	5.40029413285239	4.825178038632338	5.360257079745659	6.280623142088428
AAR2	0.0	3.8174806496037967	0.0	0.0	0.0	0.0	2.904772685897231	0.0	0.0	0.0	0.0	0.0	0.0	0.0	0.0	0.0	0.0	0.0	0.0	0.0	0.0	0.0	0.0	0.0	0.0	2.6824138519680334	0.0	0.0	0.0	0.0	0.0	7.008365590208509	0.0	0.0	0.0	0.0	0.0	6.163793382421076	0.0	5.24410645212663	4.833805382351953	5.47983338615701	0.0	4.932500520734434	2.4906644683303356	0.0	0.0	0.0	2.6126205565189764
AARD	0.0	0.0	0.0	0.0	0.0	0.0	0.0	0.0	0.0	0.0	0.0	0.0	0.0	0.0	0.0	0.0	0.0	0.0	0.0	0.0	0.0	0.0	0.0	0.0	0.0	0.0	0.0	0.0	0.0	0.0	0.0	0.0	0.0	0.0	0.0	0.0	0.0	0.0	0.0	3.8097589925134576	3.059728528142075	4.380611182968619	0.0	0.0	0.0	0.0	0.0	0.0	0.0
AARS	0.0	0.0	0.0	0.0	0.0	0.0	0.0	0.0	0.0	0.0	0.0	0.0	0.0	3.087571048518302	0.0	8.404661338043404	3.1648782859845856	0.0	0.0	0.0	0.0	0.0	0.0	0.0	0.0	10.024452356305115	4.3358402670976695	0.0	6.8313342357984475	0.0	0.0	0.0	0.0	0.0	0.0	0.0	0.0	5.632342843184109	0.0	5.541692019253254	6.067023679548078	5.602667740595852	0.0	6.404102887451762	2.4906644683303356	3.4992993956512324	4.265439833828413	0.0	6.077024437589594
AARS2	0.0	0.0	0.0	0.0	0.0	0.0	0.0	0.0	3.67011360838518	0.0	0.0	0.0	0.0	0.0	0.0	0.0	0.0	0.0	0.0	0.0	0.0	0.0	0.0	0.0	0.0	0.0	0.0	0.0	0.0	0.0	0.0	0.0	0.0	0.0	0.0	0.0	0.0	2.4378709134680205	0.0	2.4171412799190786	1.5031142398097137	1.5767781171759818	0.0	1.40106300365502	0.0	0.0	0.0	0.0	0.0
AARSD1	0.0	0.0	0.0	0.0	0.0	0.0	0.0	0.0	0.0	0.0	0.0	0.0	0.0	0.0	0.0	0.0	0.0	0.0	0.0	0.0	0.0	0.0	0.0	0.0	0.0	0.0	0.0	0.0	0.0	0.0	0.0	0.0	0.0	0.0	0.0	0.0	0.0	1.6822170897979734	0.0	0.0	2.223137836483397	0.0	0.0	1.40106300365502	4.844094605028367	0.0	4.5722863353016905	0.0	0.0
AASDH	0.0	0.0	0.0	0.0	0.0	0.0	0.0	0.0	0.0	0.0	0.0	0.0	0.0	0.0	0.0	0.0	0.0	0.0	0.0	0.0	0.0	0.0	0.0	0.0	0.0	2.6824138519680334	0.0	0.0	0.0	0.0	0.0	0.0	0.0	0.0	0.0	0.0	0.0	3.8334209508336676	5.3657832043618825	3.8097589925134576	4.524469367023541	3.895419413880397	2.769917247145531	3.4390600541001928	0.0	3.4992993956512324	0.0	0.0	2.6126205565189764
AASDHPPT	0.0	0.0	0.0	0.0	0.0	0.0	0.0	0.0	0.0	0.0	0.0	6.730765761325815	0.0	0.0	0.0	0.0	6.470118564014914	0.0	0.0	0.0	0.0	0.0	0.0	9.25100640955947	0.0	0.0	0.0	8.182459466026717	0.0	0.0	0.0	0.0	0.0	0.0	0.0	0.0	0.0	5.349285144111825	1.7513525975566733	5.788266853041016	5.659141347149028	5.918645673761695	4.601860002093506	4.932500520734434	5.695549652497272	4.434056459916267	6.900966459824526	5.93346456449321	5.963326969123646
AATF	0.0	0.0	0.0	0.0	0.0	0.0	0.0	0.0	2.7792162309782236	7.244015265251065	0.0	0.0	0.0	8.40313429559344	0.0	0.0	0.0	0.0	0.0	7.099866652675477	0.0	6.909762597144865	0.0	0.0	0.0	2.6824138519680334	0.0	0.0	5.4594582308796715	0.0	7.46167406612615	0.0	0.0	0.0	0.0	0.0	0.0	5.349285144111825	4.317153924601529	5.068600812211789	5.370159509340106	4.743050657979577	4.601860002093506	5.275830373996333	4.591071236369958	0.0	3.8751931728884013	0.0	5.38987962623111
ABAT	5.2632381640956485	0.0	0.0	0.0	0.0	0.0	0.0	0.0	0.0	0.0	0.0	0.0	0.0	0.0	0.0	0.0	0.0	0.0	0.0	0.0	0.0	0.0	0.0	0.0	0.0	0.0	0.0	0.0	0.0	0.0	0.0	0.0	0.0	0.0	3.7906709886699232	8.496776089614643	0.0	2.9312334646981677	0.0	1.6647368213574238	1.5031142398097137	0.0	0.0	1.40106300365502	0.0	0.0	0.0	0.0	0.0
ABCA10	0.0	0.0	0.0	0.0	0.0	0.0	0.0	0.0	0.0	0.0	0.0	0.0	0.0	0.0	0.0	0.0	0.0	0.0	0.0	0.0	0.0	0.0	0.0	0.0	2.5271591875781283	0.0	0.0	0.0	7.955677028962946	0.0	0.0	0.0	3.4728975418677837	0.0	0.0	0.0	0.0	0.0	0.0	0.0	0.0	0.0	0.0	0.0	0.0	0.0	3.338569829576014	0.0	0.0
ABCA11P	0.0	0.0	0.0	0.0	0.0	0.0	0.0	2.9593323129275224	6.47527779015843	0.0	0.0	0.0	0.0	0.0	3.425437093303038	0.0	0.0	0.0	0.0	0.0	0.0	0.0	0.0	0.0	0.0	0.0	0.0	0.0	0.0	0.0	0.0	0.0	0.0	0.0	0.0	0.0	2.9306243726127246	0.0	0.0	0.0	2.223137836483397	0.0	0.0	0.0	0.0	0.0	0.0	0.0	0.0
ABCA3	0.0	0.0	0.0	0.0	0.0	0.0	0.0	0.0	0.0	0.0	0.0	0.0	0.0	0.0	0.0	0.0	0.0	0.0	0.0	0.0	0.0	0.0	0.0	0.0	0.0	0.0	0.0	0.0	0.0	0.0	0.0	0.0	0.0	0.0	0.0	0.0	0.0	3.298193490655559	0.0	0.0	2.701242456965235	3.159002139681479	0.0	2.5662995966367075	0.0	0.0	0.0	0.0	0.0
ABCA5	0.0	0.0	0.0	0.0	0.0	0.0	0.0	0.0	0.0	0.0	0.0	0.0	0.0	0.0	0.0	0.0	0.0	6.6719069919901175	0.0	0.0	0.0	0.0	7.3183988624499845	0.0	0.0	0.0	0.0	0.0	0.0	0.0	0.0	0.0	0.0	0.0	0.0	0.0	0.0	4.661138632673508	0.0	4.504975058329565	4.524469367023541	0.0	0.0	3.4390600541001928	2.4906644683303356	0.0	0.0	0.0	0.0
ABCB10	0.0	0.0	0.0	0.0	0.0	0.0	0.0	0.0	0.0	0.0	0.0	0.0	0.0	0.0	0.0	0.0	0.0	0.0	0.0	0.0	0.0	0.0	0.0	0.0	0.0	0.0	0.0	0.0	0.0	0.0	0.0	0.0	0.0	0.0	0.0	0.0	0.0	3.5904867711773667	1.7513525975566733	3.2753397325352007	5.164152526921154	2.796823589864883	0.0	3.9789871657082725	2.4906644683303356	0.0	0.0	0.0	4.031078326310493
ABCB7	0.0	0.0	0.0	0.0	0.0	0.0	0.0	0.0	0.0	0.0	4.1790027774140945	0.0	0.0	0.0	0.0	0.0	0.0	0.0	0.0	0.0	0.0	0.0	0.0	0.0	0.0	0.0	0.0	0.0	7.137018149736347	0.0	0.0	0.0	4.406421455999395	8.458928198214641	7.8979789344115625	0.0	0.0	3.8334209508336676	0.0	1.6647368213574238	4.737878674656966	3.159002139681479	2.769917247145531	3.820453492574418	4.591071236369958	0.0	4.265439833828413	0.0	0.0
ABCB8	0.0	0.0	0.0	0.0	0.0	0.0	0.0	0.0	0.0	0.0	0.0	0.0	0.0	0.0	0.0	0.0	0.0	0.0	0.0	0.0	0.0	0.0	0.0	0.0	0.0	0.0	0.0	0.0	0.0	0.0	0.0	0.0	0.0	0.0	0.0	0.0	0.0	0.0	5.853041916163449	2.4171412799190786	0.0	3.159002139681479	4.206491919555169	2.098258524019185	0.0	0.0	0.0	0.0	2.6126205565189764
ABCC1	7.941549460372827	2.095806832041689	0.0	0.0	1.8910357029650944	0.0	2.904772685897231	0.0	0.0	0.0	0.0	0.0	0.0	0.0	0.0	0.0	0.0	0.0	0.0	0.0	0.0	0.0	0.0	0.0	4.633534381339475	0.0	0.0	0.0	0.0	0.0	0.0	0.0	0.0	0.0	0.0	0.0	0.0	2.4378709134680205	5.280505425971656	2.909134519274333	3.9705144612479586	2.796823589864883	0.0	3.6423234746085864	0.0	0.0	3.8751931728884013	0.0	0.0
ABCC10	0.0	0.0	0.0	7.032401148060576	0.0	0.0	0.0	0.0	0.0	0.0	0.0	0.0	0.0	0.0	0.0	0.0	0.0	0.0	0.0	0.0	0.0	0.0	0.0	0.0	0.0	0.0	0.0	0.0	4.09805772396181	0.0	0.0	0.0	0.0	0.0	0.0	0.0	0.0	4.222932837241803	0.0	1.6647368213574238	3.059728528142075	0.0	0.0	4.121811990101282	0.0	0.0	2.4745683758923582	0.0	2.6126205565189764
ABCC4	0.0	0.0	0.0	0.0	0.0	0.0	0.0	0.0	0.0	0.0	0.0	0.0	0.0	0.0	0.0	0.0	0.0	0.0	0.0	0.0	0.0	0.0	8.051744347014825	0.0	0.0	0.0	0.0	0.0	0.0	0.0	0.0	0.0	0.0	0.0	0.0	0.0	0.0	2.4378709134680205	4.989485497283523	3.5671548568916007	4.1301774689153	6.254652824410317	0.0	4.251762345278735	2.4906644683303356	0.0	0.0	0.0	4.031078326310493
ABCC5	0.0	0.0	0.0	0.0	0.0	0.0	0.0	0.0	0.0	0.0	0.0	0.0	0.0	0.0	0.0	0.0	0.0	0.0	0.0	0.0	0.0	0.0	0.0	0.0	0.0	0.0	0.0	0.0	0.0	0.0	0.0	0.0	0.0	0.0	0.0	0.0	0.0	4.661138632673508	3.3877709525399817	1.6647368213574238	3.7909570182715258	0.0	0.0	2.5662995966367075	0.0	0.0	0.0	0.0	0.0
ABCD3	0.0	0.0	0.0	0.0	0.0	0.0	0.0	0.0	0.0	0.0	0.0	0.0	0.0	0.0	0.0	0.0	0.0	0.0	0.0	0.0	0.0	0.0	0.0	0.0	0.0	2.6824138519680334	0.0	0.0	2.6724483015822167	0.0	0.0	0.0	0.0	0.0	0.0	0.0	0.0	5.425423826711644	6.348182529478151	4.0173791753023576	5.550392213647464	5.273424710590485	5.383525118399135	5.275830373996333	4.591071236369958	0.0	2.4745683758923582	0.0	5.202141618380707
ABCD4	0.0	0.0	2.640297410799429	0.0	0.0	3.2363879056190044	3.8050856140424463	10.581903359244116	2.7792162309782236	0.0	4.1790027774140945	3.002513643312522	3.12345758677525	0.0	0.0	0.0	0.0	0.0	0.0	0.0	0.0	0.0	0.0	0.0	0.0	2.6824138519680334	0.0	0.0	0.0	0.0	0.0	0.0	0.0	0.0	0.0	0.0	5.75475989296101	3.8334209508336676	3.0179614480350683	2.4171412799190786	3.059728528142075	2.796823589864883	0.0	3.4390600541001928	0.0	0.0	3.338569829576014	0.0	2.6126205565189764
ABCE1	0.0	4.9294058581432925	0.0	0.0	0.0	0.0	2.904772685897231	0.0	0.0	0.0	0.0	3.002513643312522	7.27886567155943	0.0	0.0	0.0	0.0	0.0	6.159237951458096	0.0	0.0	6.685032597332728	9.738882440910926	0.0	0.0	0.0	0.0	4.718766961891728	0.0	9.682940024125532	5.8351057301809846	3.2503994897728536	0.0	5.894321394804548	2.8913249471211526	4.644742876725166	6.987135019851379	6.370524888319417	7.318060321389091	6.592525165052993	6.746894185341217	6.327708369174385	5.166881206138839	6.511797802418061	6.313721970862204	0.0	6.29436648944314	0.0	6.077024437589594
ABCF1	0.0	6.253932295904081	1.854913604445743	9.306552224825671	1.8910357029650944	9.485963823926774	2.904772685897231	4.415009387063816	0.0	0.0	0.0	0.0	3.12345758677525	0.0	0.0	0.0	8.725653621174583	0.0	0.0	1.8356520226180972	2.379678272075835	6.856776042587776	0.0	10.519708880301874	0.0	2.6824138519680334	5.51681967023591	0.0	7.521627522654406	0.0	0.0	7.100774456548143	0.0	7.128137566276704	8.835373323449291	0.0	0.0	6.370524888319417	6.071864301879159	6.224946613264424	6.671005399844666	6.6171872750374	7.635924041763621	7.082774992785645	6.135565908393613	0.0	6.725662438383957	0.0	7.318318876202447
ABCF2	0.0	0.0	0.0	0.0	0.0	0.0	0.0	0.0	0.0	0.0	0.0	0.0	0.0	0.0	0.0	0.0	3.1648782859845856	0.0	0.0	0.0	0.0	0.0	0.0	0.0	0.0	2.6824138519680334	0.0	4.904547253926707	6.611051749856553	0.0	0.0	0.0	0.0	0.0	6.400088712307765	0.0	0.0	5.349285144111825	3.6818656340098794	5.068600812211789	6.105970336780677	4.632055916007293	4.9118564252612416	5.74175690922821	5.412216106229222	0.0	6.01819210010952	0.0	5.839896599997999
ABCF3	0.0	0.0	0.0	0.0	0.0	0.0	2.904772685897231	0.0	0.0	0.0	0.0	5.172717668303377	0.0	0.0	0.0	0.0	0.0	0.0	0.0	0.0	0.0	0.0	0.0	0.0	2.5271591875781283	0.0	2.070034138735666	0.0	0.0	0.0	0.0	0.0	0.0	0.0	2.8913249471211526	0.0	0.0	0.0	0.0	0.0	1.5031142398097137	0.0	0.0	2.098258524019185	0.0	0.0	0.0	0.0	0.0
ABCG2	0.0	0.0	0.0	0.0	0.0	0.0	0.0	0.0	0.0	0.0	0.0	0.0	0.0	0.0	0.0	0.0	0.0	0.0	0.0	0.0	0.0	0.0	0.0	0.0	0.0	0.0	0.0	0.0	0.0	0.0	0.0	0.0	0.0	0.0	0.0	0.0	0.0	4.041282654586868	7.183597478136408	3.5671548568916007	0.0	2.796823589864883	5.383525118399135	5.008014376825173	4.591071236369958	0.0	0.0	0.0	3.4895779477695474
ABHD10	0.0	0.0	0.0	0.0	0.0	0.0	0.0	0.0	0.0	0.0	0.0	0.0	0.0	0.0	0.0	0.0	0.0	0.0	0.0	0.0	0.0	0.0	0.0	0.0	0.0	0.0	0.0	0.0	6.8313342357984475	0.0	0.0	0.0	0.0	0.0	8.179302979537805	0.0	0.0	5.0933114109818005	5.3657832043618825	5.670240881759607	5.710588770433652	5.542557468420811	7.456318571479483	5.393142453397634	6.681562903837683	0.0	4.265439833828413	0.0	5.202141618380707
ABHD11	0.0	0.0	0.0	0.0	0.0	0.0	0.0	0.0	0.0	0.0	0.0	0.0	0.0	0.0	0.0	0.0	0.0	0.0	0.0	0.0	0.0	0.0	0.0	0.0	0.0	0.0	0.0	0.0	0.0	3.255766515712174	0.0	0.0	0.0	0.0	6.400088712307765	0.0	0.0	4.041282654586868	0.0	4.868748761108716	3.9705144612479586	4.236283134736645	0.0	3.6423234746085864	5.560827279814242	0.0	5.676326871283094	0.0	5.555976444936356
ABHD12	0.0	0.0	0.0	0.0	0.0	0.0	0.0	0.0	0.0	0.0	0.0	0.0	0.0	0.0	0.0	0.0	0.0	0.0	0.0	0.0	0.0	0.0	0.0	0.0	0.0	0.0	0.0	0.0	0.0	0.0	0.0	0.0	0.0	0.0	0.0	0.0	0.0	3.5904867711773667	1.7513525975566733	2.909134519274333	1.5031142398097137	4.075894875538329	0.0	3.820453492574418	0.0	0.0	3.338569829576014	0.0	3.4895779477695474
ABHD13	0.0	0.0	7.978772710697965	0.0	0.0	0.0	0.0	0.0	0.0	0.0	0.0	0.0	0.0	0.0	0.0	0.0	0.0	0.0	0.0	8.2848867809092	0.0	0.0	0.0	0.0	0.0	0.0	0.0	0.0	0.0	7.1067267887644725	6.002220040258629	0.0	0.0	0.0	0.0	0.0	6.2068860631838305	2.4378709134680205	0.0	2.909134519274333	2.223137836483397	3.6890950902881645	0.0	3.9789871657082725	0.0	0.0	3.8751931728884013	0.0	3.4895779477695474
ABHD14A	0.0	0.0	0.0	0.0	0.0	0.0	9.314972429645298	0.0	0.0	6.663803527930336	0.0	0.0	0.0	0.0	0.0	0.0	0.0	0.0	0.0	0.0	0.0	0.0	0.0	0.0	0.0	0.0	0.0	0.0	0.0	0.0	0.0	0.0	0.0	0.0	0.0	0.0	0.0	5.0933114109818005	6.121750642631589	2.4171412799190786	4.273918085302961	4.075894875538329	0.0	4.121811990101282	0.0	0.0	4.5722863353016905	0.0	4.9862661015717515
ABHD14B	0.0	0.0	0.0	0.0	0.0	0.0	2.904772685897231	0.0	0.0	3.0304905417755057	0.0	0.0	8.237806763982757	0.0	0.0	0.0	0.0	0.0	0.0	0.0	0.0	0.0	6.685981849667201	0.0	0.0	0.0	0.0	0.0	0.0	0.0	3.0019735377542296	0.0	8.662227321406581	0.0	0.0	0.0	0.0	1.6822170897979734	0.0	4.198844956571528	5.08838359223842	2.3121012482628003	2.769917247145531	5.3356784825124555	3.356247360462792	0.0	2.4745683758923582	7.502603220338295	3.4895779477695474
ABHD15	0.0	0.0	0.0	0.0	0.0	0.0	0.0	0.0	0.0	0.0	0.0	0.0	0.0	0.0	0.0	0.0	0.0	0.0	0.0	3.791463439107261	0.0	0.0	5.64654531220333	0.0	0.0	2.6824138519680334	0.0	0.0	0.0	0.0	0.0	0.0	0.0	0.0	0.0	0.0	0.0	3.8334209508336676	0.0	0.0	0.0	2.3121012482628003	0.0	3.4390600541001928	3.893469245065869	0.0	0.0	0.0	0.0
ABHD17A	5.129486246001857	3.4361558055759165	0.0	0.0	0.0	0.0	0.0	0.0	0.0	5.67796266825475	0.0	0.0	0.0	0.0	4.356683957343737	6.02069343746411	0.0	0.0	4.401486460942903	0.0	0.0	0.0	0.0	0.0	0.0	2.6824138519680334	0.0	0.0	0.0	0.0	0.0	0.0	0.0	0.0	0.0	0.0	4.781234424590267	3.298193490655559	3.0179614480350683	0.0	2.701242456965235	2.796823589864883	0.0	3.20238716872226	0.0	6.192934057856471	3.338569829576014	0.0	4.031078326310493
ABHD17AP3	0.0	0.0	0.0	0.0	0.0	0.0	0.0	0.0	0.0	0.0	0.0	0.0	0.0	0.0	0.0	3.3408593936042603	0.0	0.0	0.0	0.0	0.0	0.0	0.0	0.0	0.0	0.0	0.0	0.0	0.0	0.0	0.0	0.0	0.0	0.0	0.0	0.0	0.0	1.6822170897979734	0.0	0.0	0.0	1.5767781171759818	0.0	1.40106300365502	0.0	0.0	0.0	0.0	0.0
ABHD17B	0.0	0.0	0.0	6.341798435587801	1.8910357029650944	0.0	0.0	0.0	0.0	0.0	0.0	0.0	0.0	0.0	3.425437093303038	10.746373455694345	4.082118709681682	0.0	0.0	0.0	0.0	0.0	0.0	0.0	0.0	3.565424262997062	2.070034138735666	7.720394801847685	2.6724483015822167	0.0	0.0	0.0	0.0	0.0	0.0	0.0	0.0	5.1837771109313096	4.756710948961483	1.6647368213574238	3.3466301986757845	3.895419413880397	0.0	2.5662995966367075	3.893469245065869	0.0	0.0	0.0	0.0
ABHD18	0.0	7.887372424392833	0.0	0.0	0.0	0.0	0.0	0.0	0.0	0.0	0.0	0.0	0.0	0.0	0.0	0.0	0.0	0.0	0.0	0.0	0.0	0.0	0.0	0.0	0.0	0.0	0.0	0.0	0.0	0.0	0.0	0.0	0.0	0.0	0.0	0.0	0.0	3.8334209508336676	3.6818656340098794	2.4171412799190786	3.9705144612479586	2.3121012482628003	4.601860002093506	1.40106300365502	0.0	0.0	0.0	6.660956694063887	2.6126205565189764
ABHD2	0.0	0.0	0.0	0.0	0.0	0.0	2.904772685897231	0.0	0.0	0.0	0.0	0.0	0.0	0.0	0.0	8.480391859160973	0.0	0.0	0.0	0.0	0.0	0.0	9.946383041701889	0.0	0.0	2.6824138519680334	0.0	0.0	0.0	0.0	0.0	0.0	0.0	0.0	7.085444009814477	0.0	0.0	4.893347548652761	4.877787824623613	3.5671548568916007	5.008413697797978	3.159002139681479	5.383525118399135	4.932500520734434	4.844094605028367	0.0	2.4745683758923582	0.0	3.4895779477695474
ABHD3	0.0	4.765386895248898	0.0	0.0	0.0	0.0	0.0	0.0	0.0	0.0	4.1790027774140945	0.0	4.593605912524675	0.0	6.621148510493361	0.0	0.0	0.0	0.0	0.0	0.0	0.0	7.057171110670024	0.0	0.0	0.0	0.0	0.0	0.0	0.0	0.0	0.0	0.0	0.0	0.0	0.0	0.0	4.041282654586868	2.5194114003216486	3.2753397325352007	4.524469367023541	2.796823589864883	0.0	4.251762345278735	5.059293513864534	4.434056459916267	5.040281765075682	0.0	3.4895779477695474
ABHD5	0.0	0.0	0.0	0.0	0.0	0.0	0.0	0.0	0.0	0.0	0.0	0.0	0.0	0.0	0.0	0.0	0.0	0.0	0.0	0.0	0.0	0.0	0.0	0.0	0.0	0.0	0.0	0.0	0.0	0.0	0.0	0.0	0.0	0.0	6.783086772966627	0.0	0.0	3.298193490655559	0.0	2.909134519274333	2.223137836483397	3.448259546361864	0.0	4.67888404825583	0.0	0.0	3.8751931728884013	0.0	0.0
ABHD6	0.0	0.0	0.0	0.0	0.0	0.0	0.0	0.0	0.0	0.0	0.0	0.0	0.0	0.0	0.0	0.0	0.0	0.0	0.0	0.0	0.0	0.0	0.0	0.0	0.0	0.0	0.0	0.0	0.0	0.0	0.0	0.0	0.0	0.0	0.0	0.0	0.0	3.298193490655559	0.0	1.6647368213574238	0.0	1.5767781171759818	0.0	2.5662995966367075	0.0	0.0	3.8751931728884013	0.0	0.0
ABI1	0.0	0.0	0.0	0.0	1.8910357029650944	0.0	0.0	8.571933854001193	0.0	7.4354702039122245	0.0	3.002513643312522	7.709414536931828	0.0	0.0	0.0	0.0	0.0	0.0	0.0	7.960281156492333	0.0	0.0	8.087054666814856	0.0	0.0	0.0	0.0	4.491879117194219	0.0	0.0	0.0	3.4728975418677837	0.0	6.286034349208745	0.0	6.828007611477767	5.566612987179354	6.579989063409642	4.868748761108716	5.659141347149028	4.075894875538329	6.260570376723074	5.008014376825173	6.03749523139242	9.577066140927013	4.5722863353016905	0.0	5.38987962623111
ABI2	0.0	0.0	7.917620799374262	0.0	0.0	0.0	0.0	0.0	0.0	0.0	0.0	0.0	0.0	0.0	0.0	0.0	0.0	0.0	0.0	0.0	0.0	0.0	0.0	0.0	0.0	0.0	0.0	0.0	5.4594582308796715	0.0	0.0	0.0	0.0	3.0548383243568824	5.048653683291613	0.0	0.0	4.52932593300529	4.756710948961483	3.5671548568916007	4.635116474750159	3.895419413880397	2.769917247145531	3.820453492574418	2.4906644683303356	0.0	2.4745683758923582	0.0	0.0
ABL1	0.0	0.0	0.0	0.0	0.0	0.0	0.0	0.0	0.0	0.0	0.0	0.0	0.0	0.0	0.0	0.0	0.0	0.0	0.0	0.0	0.0	0.0	0.0	0.0	0.0	0.0	0.0	0.0	0.0	0.0	0.0	0.0	0.0	0.0	0.0	0.0	0.0	3.5904867711773667	2.5194114003216486	2.909134519274333	3.585832114290079	2.3121012482628003	0.0	2.91911961829218	0.0	0.0	2.4745683758923582	0.0	0.0
ABL2	0.0	0.0	0.0	0.0	0.0	3.2363879056190044	4.75253407711383	9.728269009748976	0.0	0.0	5.709865501214423	0.0	0.0	10.778199693991537	3.425437093303038	0.0	0.0	0.0	0.0	8.452976109922195	0.0	0.0	0.0	0.0	0.0	0.0	0.0	0.0	0.0	0.0	0.0	0.0	0.0	0.0	3.7906709886699232	0.0	2.9306243726127246	3.8334209508336676	0.0	2.4171412799190786	3.585832114290079	3.159002139681479	0.0	2.098258524019185	0.0	0.0	3.338569829576014	0.0	0.0
ABLIM1	0.0	0.0	0.0	0.0	0.0	0.0	2.904772685897231	0.0	5.58250616071887	7.174101718305419	9.826582992680486	0.0	0.0	0.0	0.0	0.0	0.0	0.0	0.0	0.0	0.0	0.0	0.0	0.0	5.738981388971711	0.0	0.0	0.0	0.0	0.0	0.0	0.0	0.0	0.0	0.0	0.0	0.0	2.4378709134680205	0.0	0.0	1.5031142398097137	1.5767781171759818	0.0	1.40106300365502	0.0	0.0	2.4745683758923582	0.0	0.0
ABR	0.0	0.0	0.0	0.0	0.0	0.0	0.0	0.0	0.0	0.0	0.0	0.0	0.0	0.0	0.0	0.0	0.0	0.0	0.0	0.0	0.0	0.0	0.0	0.0	0.0	0.0	0.0	0.0	0.0	0.0	0.0	0.0	0.0	0.0	0.0	0.0	0.0	4.222932837241803	4.479014891209527	1.6647368213574238	4.273918085302961	1.5767781171759818	0.0	2.5662995966367075	0.0	0.0	2.4745683758923582	0.0	0.0
ABRACL	9.637920612820981	0.0	0.0	0.0	8.249869880882418	8.832614930093378	10.117147801361062	4.415009387063816	9.49659326299938	9.638376358647612	0.0	8.306644045351762	8.378224662347634	0.0	0.0	0.0	0.0	3.234748578743529	0.0	0.0	9.986146125423966	9.97887144348234	7.877359016130232	10.499474086325012	11.014529698316613	6.541142139661848	4.3358402670976695	7.507364102541267	9.927620002564096	10.9043291424866	7.816026427136858	10.668540848226483	10.349067503944806	8.938891733789948	9.9413203350007	9.445937141571246	9.889183942453348	8.89475599299889	8.11846697096501	9.234205737699368	8.633941451758378	8.719054028895377	9.576503456843495	8.815778157201622	8.071362149338192	0.0	8.584484613046163	7.790662662578476	9.085632978192093
ABRAXAS1	0.0	0.0	0.0	0.0	0.0	0.0	0.0	0.0	0.0	0.0	0.0	0.0	0.0	0.0	0.0	0.0	0.0	0.0	0.0	0.0	0.0	0.0	0.0	0.0	0.0	0.0	0.0	0.0	0.0	0.0	0.0	0.0	0.0	0.0	0.0	0.0	0.0	2.4378709134680205	0.0	1.6647368213574238	3.9705144612479586	2.796823589864883	0.0	2.91911961829218	0.0	0.0	0.0	0.0	0.0
ABRAXAS2	0.0	0.0	0.0	0.0	0.0	0.0	0.0	0.0	0.0	0.0	0.0	0.0	0.0	0.0	0.0	0.0	0.0	0.0	0.0	0.0	0.0	0.0	0.0	0.0	0.0	0.0	0.0	0.0	0.0	6.284770174839493	0.0	0.0	0.0	0.0	0.0	4.644742876725166	0.0	4.893347548652761	6.468736516537805	4.757380535377352	3.3466301986757845	4.743050657979577	5.166881206138839	4.481072415042583	3.893469245065869	0.0	4.265439833828413	0.0	4.732306187456867
ABT1	0.0	0.0	8.610942998465388	7.032401148060576	0.0	0.0	3.8050856140424463	2.9593323129275224	0.0	8.095361371435013	0.0	0.0	0.0	0.0	7.201217446640703	0.0	0.0	0.0	0.0	0.0	0.0	6.801768981477105	0.0	9.007676134384647	8.446247606444755	3.565424262997062	0.0	7.563642627062408	0.0	6.1171563455760145	7.46167406612615	6.428995181574003	0.0	7.33823464699132	0.0	8.345216687329794	7.197087562094315	5.497744900457153	0.0	6.224946613264424	6.143893177355514	6.702069046766801	6.724819167388554	6.375874399217835	5.246519820800109	3.4992993956512324	6.526071876954549	0.0	7.407968736895329
ABTB1	0.0	6.124487019558232	0.0	0.0	0.0	0.0	0.0	0.0	0.0	0.0	0.0	7.142403379010595	0.0	0.0	0.0	6.210558202702319	0.0	3.234748578743529	0.0	0.0	0.0	0.0	0.0	0.0	0.0	0.0	0.0	0.0	0.0	4.736349354619184	0.0	0.0	0.0	0.0	0.0	0.0	0.0	0.0	0.0	0.0	0.0	0.0	5.383525118399135	0.0	0.0	8.22852172342232	0.0	0.0	0.0
AC000068.2	0.0	0.0	0.0	0.0	0.0	0.0	0.0	0.0	0.0	0.0	0.0	0.0	0.0	3.087571048518302	0.0	0.0	0.0	0.0	0.0	0.0	0.0	0.0	0.0	0.0	0.0	0.0	0.0	0.0	0.0	0.0	0.0	0.0	0.0	3.0548383243568824	0.0	0.0	2.9306243726127246	0.0	0.0	0.0	0.0	0.0	0.0	0.0	0.0	0.0	0.0	0.0	0.0
AC000123.3	0.0	0.0	0.0	0.0	0.0	0.0	0.0	0.0	0.0	0.0	0.0	0.0	0.0	7.913011461686028	0.0	0.0	0.0	0.0	0.0	0.0	0.0	0.0	0.0	0.0	8.40628667480709	0.0	0.0	0.0	0.0	0.0	0.0	0.0	0.0	0.0	0.0	0.0	0.0	1.6822170897979734	0.0	0.0	2.223137836483397	0.0	0.0	2.5662995966367075	0.0	0.0	0.0	0.0	0.0
AC002044.1	3.485617355249765	0.0	0.0	0.0	0.0	0.0	0.0	0.0	5.749082015056329	0.0	0.0	0.0	0.0	4.554706267700048	0.0	3.3408593936042603	0.0	0.0	5.681863177532077	0.0	0.0	0.0	4.3133933513278215	0.0	0.0	0.0	0.0	3.951928619813007	0.0	3.255766515712174	4.86015853795915	0.0	0.0	0.0	4.737581924629191	0.0	0.0	1.6822170897979734	3.3877709525399817	1.6647368213574238	1.5031142398097137	0.0	0.0	4.583365887072028	4.844094605028367	0.0	3.8751931728884013	6.921612981804565	4.423883697907135
AC002075.2	2.1376651855559574	3.4361558055759165	2.640297410799429	1.6622605491277964	2.682130071598417	0.0	0.0	0.0	0.0	0.0	0.0	0.0	3.12345758677525	3.087571048518302	3.425437093303038	0.0	0.0	0.0	0.0	0.0	1.6332467589561366	0.0	0.0	0.0	0.0	0.0	2.070034138735666	0.0	0.0	0.0	0.0	0.0	3.4728975418677837	0.0	0.0	4.644742876725166	3.832769121517505	0.0	0.0	0.0	2.223137836483397	0.0	0.0	0.0	0.0	0.0	0.0	0.0	0.0
AC002116.2	0.0	0.0	0.0	0.0	0.0	0.0	0.0	0.0	0.0	0.0	0.0	0.0	0.0	0.0	0.0	0.0	0.0	0.0	0.0	0.0	0.0	0.0	0.0	0.0	0.0	0.0	0.0	0.0	0.0	0.0	0.0	0.0	0.0	0.0	0.0	0.0	0.0	0.0	0.0	1.6647368213574238	1.5031142398097137	1.5767781171759818	0.0	0.0	4.591071236369958	0.0	0.0	0.0	0.0
AC002310.1	0.0	0.0	0.0	0.0	0.0	0.0	0.0	0.0	2.7792162309782236	0.0	0.0	3.002513643312522	8.972859443969842	0.0	0.0	0.0	0.0	0.0	4.401486460942903	0.0	0.0	0.0	0.0	0.0	0.0	2.6824138519680334	0.0	0.0	0.0	0.0	0.0	0.0	0.0	0.0	0.0	0.0	0.0	3.8334209508336676	0.0	2.4171412799190786	2.701242456965235	3.159002139681479	0.0	2.098258524019185	0.0	0.0	3.8751931728884013	6.660956694063887	2.6126205565189764
AC002454.1	0.0	0.0	0.0	0.0	0.0	0.0	0.0	0.0	0.0	0.0	0.0	0.0	0.0	0.0	0.0	0.0	0.0	0.0	0.0	0.0	0.0	0.0	0.0	0.0	0.0	0.0	0.0	0.0	0.0	0.0	0.0	0.0	0.0	0.0	0.0	0.0	0.0	0.0	0.0	3.8097589925134576	2.223137836483397	0.0	0.0	2.5662995966367075	5.560827279814242	0.0	5.227436054232271	0.0	4.031078326310493
AC002467.1	0.0	0.0	0.0	0.0	0.0	0.0	0.0	0.0	0.0	0.0	0.0	0.0	0.0	0.0	0.0	0.0	0.0	0.0	0.0	0.0	0.0	0.0	0.0	0.0	0.0	0.0	0.0	0.0	0.0	0.0	0.0	0.0	0.0	0.0	0.0	0.0	0.0	0.0	0.0	4.360014660921618	2.701242456965235	2.796823589864883	0.0	3.20238716872226	0.0	0.0	0.0	0.0	0.0
AC003002.1	0.0	0.0	0.0	0.0	0.0	0.0	0.0	0.0	0.0	0.0	0.0	0.0	0.0	0.0	8.458521635401121	0.0	0.0	9.224885691067055	3.4681851441112554	8.926600743198426	7.231214832728538	0.0	0.0	0.0	0.0	0.0	0.0	0.0	6.442970413976092	0.0	0.0	0.0	10.052338567127906	0.0	0.0	0.0	0.0	4.52932593300529	0.0	4.757380535377352	3.9705144612479586	4.380611182968619	6.875457653717156	3.820453492574418	0.0	0.0	6.116243033709465	0.0	5.555976444936356
AC003075.1	0.0	0.0	0.0	0.0	0.0	0.0	0.0	0.0	0.0	0.0	0.0	0.0	0.0	0.0	0.0	0.0	0.0	0.0	0.0	0.0	0.0	3.808169245022188	0.0	0.0	0.0	0.0	0.0	0.0	0.0	0.0	0.0	0.0	0.0	0.0	0.0	0.0	0.0	4.041282654586868	0.0	1.6647368213574238	3.3466301986757845	0.0	0.0	0.0	0.0	0.0	5.040281765075682	0.0	0.0
AC003681.1	0.0	0.0	0.0	0.0	0.0	0.0	0.0	0.0	0.0	0.0	5.709865501214423	0.0	0.0	0.0	0.0	0.0	0.0	4.7137419802690514	0.0	1.8356520226180972	0.0	0.0	0.0	0.0	0.0	0.0	0.0	0.0	0.0	0.0	3.0019735377542296	0.0	3.4728975418677837	0.0	0.0	0.0	0.0	0.0	1.7513525975566733	0.0	0.0	0.0	0.0	0.0	0.0	0.0	0.0	0.0	0.0
AC004057.1	2.9636565103434394	2.095806832041689	0.0	2.90599821694516	1.8910357029650944	0.0	0.0	0.0	0.0	0.0	0.0	0.0	0.0	0.0	0.0	0.0	0.0	0.0	0.0	3.1223381911419983	2.379678272075835	0.0	0.0	3.1156381755526277	0.0	0.0	0.0	0.0	0.0	0.0	0.0	0.0	0.0	0.0	0.0	0.0	0.0	2.4378709134680205	1.7513525975566733	0.0	1.5031142398097137	2.796823589864883	0.0	0.0	0.0	0.0	0.0	0.0	0.0
AC004148.2	0.0	0.0	0.0	0.0	0.0	0.0	0.0	0.0	0.0	0.0	0.0	0.0	0.0	0.0	0.0	0.0	0.0	0.0	0.0	0.0	5.562128653591491	0.0	6.026775960036079	0.0	0.0	0.0	0.0	0.0	5.27148955402378	0.0	0.0	0.0	3.4728975418677837	0.0	2.8913249471211526	0.0	0.0	1.6822170897979734	3.0179614480350683	2.4171412799190786	2.701242456965235	4.380611182968619	0.0	4.251762345278735	3.356247360462792	0.0	3.338569829576014	0.0	5.202141618380707
AC004241.3	0.0	0.0	0.0	0.0	0.0	0.0	0.0	0.0	0.0	0.0	0.0	0.0	0.0	0.0	0.0	0.0	0.0	0.0	0.0	0.0	0.0	0.0	0.0	0.0	0.0	0.0	0.0	0.0	0.0	0.0	0.0	0.0	0.0	0.0	0.0	0.0	0.0	1.6822170897979734	0.0	2.4171412799190786	2.223137836483397	3.6890950902881645	0.0	0.0	0.0	0.0	2.4745683758923582	0.0	0.0
AC004448.1	3.485617355249765	5.332558248050293	4.455386870743835	1.6622605491277964	3.8624583211520203	0.0	0.0	2.9593323129275224	0.0	0.0	0.0	0.0	3.12345758677525	3.087571048518302	0.0	3.3408593936042603	0.0	0.0	0.0	4.738404070803193	1.6332467589561366	4.197226337386471	4.009492840054678	1.8302057784083416	0.0	0.0	0.0	2.2075536508907394	0.0	0.0	0.0	0.0	3.4728975418677837	3.0548383243568824	0.0	0.0	0.0	3.5904867711773667	3.6818656340098794	3.5671548568916007	5.008413697797978	4.511804611595643	0.0	1.40106300365502	3.356247360462792	3.4992993956512324	0.0	0.0	0.0
AC004453.1	0.0	0.0	0.0	2.4142009104561697	0.0	3.2363879056190044	0.0	4.813040127687261	0.0	3.0304905417755057	0.0	0.0	0.0	5.523681924495524	0.0	0.0	0.0	5.42854663913456	0.0	0.0	0.0	1.663565084729584	0.0	2.6115868911435554	0.0	0.0	0.0	0.0	0.0	4.1781982574519425	3.0019735377542296	6.428995181574003	0.0	3.0548383243568824	2.8913249471211526	5.93164582142716	5.565926765683228	0.0	0.0	0.0	0.0	0.0	0.0	1.40106300365502	0.0	0.0	0.0	0.0	0.0
AC004477.1	0.0	0.0	0.0	0.0	0.0	0.0	0.0	0.0	0.0	0.0	0.0	0.0	0.0	0.0	0.0	0.0	0.0	0.0	0.0	0.0	0.0	0.0	0.0	0.0	0.0	0.0	0.0	0.0	0.0	0.0	0.0	0.0	0.0	0.0	0.0	0.0	0.0	0.0	0.0	1.6647368213574238	0.0	1.5767781171759818	0.0	3.20238716872226	0.0	0.0	3.338569829576014	0.0	0.0
AC004585.1	0.0	0.0	0.0	0.0	0.0	0.0	0.0	0.0	0.0	0.0	0.0	0.0	0.0	0.0	0.0	0.0	0.0	0.0	0.0	0.0	0.0	0.0	0.0	0.0	0.0	0.0	0.0	0.0	0.0	0.0	0.0	0.0	0.0	0.0	0.0	0.0	0.0	0.0	0.0	3.8097589925134576	2.223137836483397	0.0	0.0	0.0	0.0	0.0	2.4745683758923582	0.0	4.732306187456867
AC004656.1	0.0	0.0	0.0	0.0	0.0	0.0	0.0	0.0	0.0	0.0	0.0	7.62490963125337	0.0	0.0	0.0	0.0	0.0	0.0	0.0	0.0	0.0	6.773458429639544	0.0	0.0	0.0	0.0	0.0	0.0	0.0	0.0	0.0	0.0	0.0	0.0	0.0	0.0	0.0	0.0	0.0	1.6647368213574238	1.5031142398097137	0.0	0.0	0.0	3.356247360462792	0.0	0.0	0.0	0.0
AC004816.1	0.0	0.0	0.0	0.0	0.0	0.0	0.0	0.0	0.0	0.0	0.0	0.0	0.0	0.0	0.0	0.0	0.0	0.0	0.0	0.0	0.0	0.0	0.0	0.0	0.0	0.0	0.0	0.0	0.0	0.0	0.0	0.0	0.0	0.0	0.0	0.0	0.0	0.0	0.0	1.6647368213574238	3.059728528142075	2.3121012482628003	0.0	0.0	5.059293513864534	0.0	3.338569829576014	0.0	0.0
AC004847.1	0.0	0.0	0.0	0.0	0.0	0.0	2.904772685897231	0.0	0.0	0.0	0.0	0.0	0.0	0.0	0.0	0.0	0.0	0.0	0.0	0.0	0.0	0.0	0.0	0.0	0.0	0.0	0.0	0.0	0.0	0.0	0.0	0.0	0.0	0.0	0.0	0.0	0.0	4.041282654586868	5.5949907649891815	3.2753397325352007	3.059728528142075	3.159002139681479	0.0	4.121811990101282	4.844094605028367	0.0	0.0	0.0	0.0
AC004865.2	0.0	0.0	0.0	0.0	0.0	0.0	0.0	8.913524892257367	2.7792162309782236	0.0	0.0	0.0	0.0	0.0	0.0	0.0	0.0	0.0	0.0	0.0	0.0	0.0	0.0	0.0	0.0	0.0	0.0	0.0	0.0	0.0	0.0	0.0	0.0	0.0	0.0	0.0	0.0	0.0	0.0	1.6647368213574238	0.0	0.0	0.0	0.0	0.0	0.0	3.338569829576014	0.0	0.0
AC004890.1	0.0	0.0	0.0	0.0	0.0	0.0	2.904772685897231	0.0	0.0	0.0	0.0	0.0	0.0	0.0	0.0	0.0	0.0	0.0	0.0	0.0	0.0	6.418719205467641	0.0	6.415217318517248	0.0	0.0	0.0	0.0	0.0	3.255766515712174	0.0	0.0	0.0	0.0	0.0	0.0	0.0	0.0	0.0	0.0	2.223137836483397	0.0	0.0	2.098258524019185	3.893469245065869	0.0	0.0	0.0	3.4895779477695474
AC004918.1	0.0	0.0	0.0	0.0	0.0	8.400762640789003	0.0	0.0	0.0	0.0	0.0	0.0	0.0	0.0	0.0	0.0	0.0	5.114968837463959	0.0	0.0	0.0	0.0	0.0	0.0	0.0	0.0	0.0	0.0	0.0	0.0	0.0	0.0	3.4728975418677837	0.0	5.710286353085365	0.0	0.0	0.0	0.0	1.6647368213574238	2.223137836483397	0.0	0.0	0.0	0.0	0.0	0.0	0.0	0.0
AC004967.1	0.0	0.0	0.0	0.0	0.0	0.0	0.0	8.519606838414214	0.0	0.0	0.0	0.0	0.0	0.0	0.0	0.0	0.0	0.0	0.0	3.4953507481920414	0.0	0.0	0.0	0.0	0.0	0.0	0.0	4.904547253926707	0.0	0.0	0.0	0.0	0.0	0.0	0.0	0.0	0.0	1.6822170897979734	0.0	1.6647368213574238	2.223137836483397	0.0	3.660081577372672	2.098258524019185	3.356247360462792	0.0	3.8751931728884013	0.0	4.031078326310493
AC005076.1	0.0	0.0	0.0	0.0	0.0	0.0	0.0	0.0	0.0	0.0	0.0	0.0	0.0	0.0	0.0	0.0	0.0	3.234748578743529	0.0	0.0	0.0	0.0	0.0	0.0	0.0	0.0	0.0	0.0	0.0	0.0	0.0	0.0	0.0	0.0	0.0	0.0	0.0	2.4378709134680205	0.0	3.2753397325352007	0.0	0.0	0.0	0.0	5.246519820800109	0.0	0.0	0.0	4.031078326310493
AC005154.1	0.0	0.0	0.0	0.0	0.0	0.0	0.0	0.0	0.0	0.0	4.1790027774140945	0.0	0.0	3.087571048518302	0.0	0.0	0.0	0.0	0.0	0.0	0.0	0.0	0.0	0.0	0.0	0.0	0.0	0.0	0.0	0.0	0.0	0.0	0.0	0.0	0.0	0.0	0.0	3.298193490655559	0.0	2.4171412799190786	3.585832114290079	1.5767781171759818	0.0	2.5662995966367075	0.0	0.0	3.338569829576014	0.0	2.6126205565189764
AC005261.2	0.0	2.095806832041689	0.0	4.968629508917405	0.0	0.0	0.0	0.0	0.0	0.0	0.0	0.0	0.0	0.0	0.0	0.0	0.0	0.0	0.0	0.0	0.0	5.947281687488568	9.109452898912298	0.0	0.0	0.0	0.0	0.0	6.3509660790628635	0.0	0.0	7.621133975827457	0.0	0.0	0.0	0.0	0.0	4.52932593300529	0.0	2.909134519274333	4.404626025652253	0.0	2.769917247145531	3.4390600541001928	3.893469245065869	3.4992993956512324	0.0	7.653810547208214	0.0
AC005332.6	9.081292748390407	0.0	0.0	1.6622605491277964	0.0	0.0	0.0	4.415009387063816	0.0	0.0	5.138619320495316	9.567018077296996	3.12345758677525	0.0	0.0	0.0	0.0	0.0	0.0	0.0	0.0	0.0	0.0	0.0	0.0	0.0	0.0	0.0	0.0	0.0	0.0	0.0	0.0	0.0	0.0	0.0	0.0	1.6822170897979734	0.0	0.0	0.0	0.0	0.0	0.0	0.0	0.0	0.0	0.0	0.0
AC005332.7	0.0	0.0	0.0	0.0	0.0	3.2363879056190044	2.904772685897231	9.238905988600319	2.7792162309782236	0.0	0.0	0.0	3.12345758677525	0.0	0.0	0.0	0.0	0.0	0.0	0.0	0.0	0.0	0.0	0.0	0.0	0.0	0.0	0.0	0.0	0.0	0.0	0.0	0.0	0.0	0.0	0.0	0.0	0.0	0.0	0.0	1.5031142398097137	1.5767781171759818	0.0	0.0	0.0	0.0	0.0	0.0	0.0
AC005332.9	0.0	0.0	0.0	0.0	0.0	0.0	0.0	0.0	0.0	0.0	0.0	0.0	0.0	0.0	0.0	0.0	0.0	0.0	0.0	0.0	0.0	0.0	0.0	0.0	0.0	0.0	0.0	0.0	0.0	0.0	0.0	0.0	0.0	0.0	0.0	0.0	0.0	1.6822170897979734	0.0	0.0	0.0	0.0	2.769917247145531	0.0	0.0	0.0	0.0	0.0	2.6126205565189764
AC005831.1	0.0	0.0	0.0	0.0	0.0	0.0	0.0	0.0	0.0	0.0	0.0	0.0	7.709414536931828	0.0	0.0	0.0	0.0	0.0	0.0	0.0	0.0	0.0	0.0	0.0	0.0	0.0	0.0	0.0	0.0	0.0	0.0	0.0	0.0	0.0	0.0	0.0	0.0	2.9312334646981677	0.0	0.0	1.5031142398097137	0.0	0.0	0.0	3.893469245065869	0.0	2.4745683758923582	0.0	0.0
AC005912.1	5.700644901184576	7.0795990712539645	6.573235627677782	6.983871523136958	6.5408095983155565	6.0958089905891635	6.711824795457491	7.52353262155934	5.177469704618389	7.244015265251065	0.0	6.823025946169646	7.415524398819717	6.383825458152093	5.893920528898961	6.903485721736628	7.174269532788035	7.252145382654386	5.681863177532077	6.0832665302293805	6.048000810766745	5.895679973312313	5.940695430981989	6.950493356034858	5.738981388971711	4.109182637175111	6.021908782831515	6.396348232740908	5.055308847653348	6.570908463873426	5.428467598478245	5.445642567842956	5.945301471691041	8.045256717315922	5.877146387581842	5.615614621044587	5.565926765683228	4.384247943793153	3.9260415598743137	5.541692019253254	5.605791215124568	4.743050657979577	5.887692898485433	5.393142453397634	6.395176192546748	8.071535336648955	5.676326871283094	5.93346456449321	6.182412392972868
AC006001.3	0.0	0.0	0.0	0.0	0.0	5.906174158584482	0.0	0.0	0.0	0.0	0.0	0.0	0.0	3.087571048518302	0.0	0.0	0.0	0.0	0.0	0.0	0.0	0.0	0.0	0.0	0.0	0.0	0.0	0.0	0.0	0.0	0.0	0.0	0.0	0.0	0.0	0.0	0.0	3.5904867711773667	3.3877709525399817	3.2753397325352007	2.701242456965235	3.448259546361864	0.0	3.820453492574418	2.4906644683303356	0.0	2.4745683758923582	6.660956694063887	0.0
AC006033.2	0.0	0.0	0.0	0.0	0.0	0.0	0.0	0.0	0.0	0.0	0.0	0.0	0.0	0.0	0.0	0.0	0.0	0.0	0.0	0.0	0.0	0.0	0.0	0.0	0.0	0.0	0.0	0.0	0.0	0.0	0.0	0.0	0.0	0.0	0.0	0.0	7.688995017913542	2.4378709134680205	0.0	0.0	1.5031142398097137	0.0	0.0	0.0	0.0	0.0	0.0	0.0	0.0
AC006064.4	0.0	0.0	0.0	0.0	0.0	0.0	0.0	0.0	0.0	3.0304905417755057	0.0	0.0	0.0	0.0	0.0	0.0	0.0	0.0	0.0	0.0	0.0	0.0	0.0	0.0	0.0	0.0	0.0	0.0	2.6724483015822167	0.0	0.0	0.0	0.0	0.0	0.0	0.0	0.0	0.0	0.0	1.6647368213574238	0.0	1.5767781171759818	0.0	2.5662995966367075	0.0	4.434056459916267	3.338569829576014	0.0	2.6126205565189764
AC006449.6	0.0	0.0	0.0	0.0	0.0	0.0	0.0	0.0	0.0	0.0	0.0	0.0	0.0	0.0	0.0	0.0	0.0	0.0	0.0	0.0	0.0	0.0	0.0	0.0	0.0	0.0	0.0	0.0	0.0	0.0	0.0	0.0	0.0	0.0	0.0	6.769099474298331	0.0	0.0	0.0	2.4171412799190786	0.0	3.159002139681479	0.0	0.0	0.0	0.0	0.0	0.0	3.4895779477695474
AC006453.2	0.0	0.0	0.0	0.0	0.0	0.0	0.0	0.0	0.0	0.0	0.0	0.0	0.0	0.0	0.0	0.0	0.0	0.0	0.0	0.0	0.0	0.0	0.0	0.0	0.0	0.0	0.0	0.0	5.055308847653348	0.0	0.0	0.0	0.0	0.0	0.0	0.0	0.0	1.6822170897979734	0.0	2.4171412799190786	3.059728528142075	1.5767781171759818	0.0	2.098258524019185	0.0	0.0	3.338569829576014	0.0	0.0
AC006463.2	2.1376651855559574	0.0	0.0	0.0	2.682130071598417	0.0	2.904772685897231	0.0	0.0	0.0	0.0	0.0	0.0	0.0	0.0	0.0	0.0	0.0	0.0	0.0	0.0	1.663565084729584	0.0	0.0	0.0	0.0	0.0	0.0	0.0	0.0	0.0	0.0	0.0	0.0	0.0	0.0	0.0	1.6822170897979734	0.0	0.0	1.5031142398097137	0.0	0.0	0.0	0.0	0.0	0.0	0.0	0.0
AC006504.5	5.498455445354507	0.0	0.0	0.0	0.0	0.0	2.904772685897231	0.0	0.0	0.0	0.0	0.0	0.0	0.0	0.0	0.0	0.0	0.0	0.0	0.0	0.0	0.0	0.0	0.0	0.0	0.0	0.0	0.0	0.0	0.0	0.0	0.0	0.0	0.0	0.0	0.0	0.0	4.384247943793153	1.7513525975566733	3.2753397325352007	4.635116474750159	3.6890950902881645	6.260570376723074	5.213391700228506	0.0	0.0	0.0	0.0	4.423883697907135
AC006511.3	0.0	0.0	0.0	0.0	0.0	0.0	2.904772685897231	0.0	0.0	0.0	0.0	3.002513643312522	0.0	0.0	0.0	0.0	0.0	0.0	0.0	0.0	0.0	0.0	0.0	1.8302057784083416	0.0	3.565424262997062	0.0	0.0	2.6724483015822167	0.0	0.0	0.0	3.4728975418677837	0.0	0.0	0.0	0.0	0.0	0.0	0.0	0.0	0.0	0.0	0.0	0.0	0.0	0.0	0.0	0.0
AC006548.3	6.368276549902546	0.0	0.0	1.6622605491277964	0.0	0.0	0.0	0.0	0.0	0.0	0.0	0.0	0.0	4.554706267700048	0.0	0.0	0.0	3.234748578743529	0.0	0.0	0.0	0.0	0.0	0.0	2.5271591875781283	0.0	0.0	0.0	0.0	0.0	0.0	0.0	0.0	0.0	0.0	0.0	0.0	0.0	0.0	0.0	1.5031142398097137	0.0	0.0	0.0	2.4906644683303356	0.0	0.0	4.39495815026458	0.0
AC006978.1	0.0	2.095806832041689	0.0	6.221376500347751	0.0	0.0	0.0	0.0	0.0	0.0	0.0	0.0	0.0	0.0	0.0	0.0	0.0	0.0	0.0	0.0	0.0	0.0	0.0	0.0	0.0	0.0	0.0	0.0	0.0	0.0	0.0	0.0	0.0	0.0	0.0	0.0	0.0	1.6822170897979734	0.0	0.0	1.5031142398097137	0.0	0.0	0.0	2.4906644683303356	0.0	0.0	0.0	0.0
AC007229.1	0.0	0.0	0.0	0.0	0.0	0.0	0.0	0.0	0.0	0.0	0.0	0.0	0.0	0.0	0.0	0.0	0.0	0.0	0.0	0.0	0.0	0.0	0.0	0.0	0.0	0.0	0.0	0.0	0.0	0.0	0.0	0.0	0.0	0.0	0.0	0.0	0.0	2.4378709134680205	0.0	2.909134519274333	0.0	3.448259546361864	0.0	1.40106300365502	5.8187588061812665	0.0	3.338569829576014	0.0	3.4895779477695474
AC007384.1	0.0	0.0	0.0	0.0	0.0	0.0	2.904772685897231	2.9593323129275224	0.0	9.2196104749779	0.0	0.0	3.12345758677525	0.0	0.0	0.0	3.1648782859845856	0.0	0.0	0.0	0.0	0.0	0.0	0.0	0.0	0.0	0.0	0.0	0.0	0.0	0.0	0.0	0.0	0.0	0.0	0.0	7.321798890498444	1.6822170897979734	0.0	0.0	0.0	1.5767781171759818	0.0	1.40106300365502	0.0	0.0	0.0	0.0	0.0
AC007388.1	0.0	2.095806832041689	0.0	0.0	0.0	0.0	0.0	0.0	0.0	0.0	0.0	0.0	0.0	4.000114969952744	0.0	0.0	0.0	0.0	0.0	0.0	0.0	0.0	0.0	0.0	0.0	0.0	0.0	0.0	0.0	0.0	0.0	0.0	0.0	0.0	0.0	0.0	0.0	2.4378709134680205	6.389496659983668	3.8097589925134576	3.585832114290079	2.3121012482628003	0.0	0.0	2.4906644683303356	0.0	0.0	0.0	2.6126205565189764
AC007485.2	0.0	0.0	0.0	0.0	0.0	0.0	0.0	0.0	0.0	0.0	0.0	0.0	0.0	0.0	0.0	0.0	0.0	0.0	0.0	0.0	0.0	0.0	0.0	0.0	0.0	0.0	0.0	0.0	0.0	0.0	0.0	4.730578823360107	0.0	0.0	0.0	0.0	0.0	2.4378709134680205	0.0	1.6647368213574238	1.5031142398097137	0.0	0.0	1.40106300365502	0.0	0.0	0.0	0.0	0.0
AC007541.1	2.1376651855559574	0.0	9.152168943999808	0.0	1.8910357029650944	0.0	0.0	0.0	0.0	0.0	0.0	0.0	0.0	0.0	0.0	0.0	0.0	0.0	0.0	0.0	0.0	0.0	0.0	0.0	0.0	0.0	0.0	0.0	0.0	0.0	0.0	0.0	0.0	0.0	0.0	0.0	0.0	1.6822170897979734	0.0	0.0	1.5031142398097137	0.0	0.0	0.0	4.844094605028367	0.0	0.0	0.0	0.0
AC007969.1	4.982055239261857	5.738617216794122	3.1459875844826892	4.968629508917405	3.5651165092611103	8.326986708910805	4.75253407711383	5.787148079439237	0.0	6.319755610163261	0.0	7.278978270084494	7.27886567155943	4.000114969952744	0.0	3.3408593936042603	4.082118709681682	0.0	6.517315172575973	5.1043890491059605	4.592345624670057	4.197226337386471	4.009492840054678	4.585136871221016	3.3962567804499413	7.998345891560441	5.51681967023591	6.0474609571687115	4.800926154153707	6.915576271636164	4.461584435117068	7.008365590208509	6.354473768981045	7.33823464699132	5.877146387581842	7.056199113608798	5.348601327941574	3.8334209508336676	4.479014891209527	3.8097589925134576	4.273918085302961	4.942300479706854	6.366140868227426	6.793692879817535	7.217732470903022	7.374443547959511	5.799504857334166	6.342588442326194	7.1724456732707
AC008038.1	6.17812410876625	4.580299940995822	0.0	4.5015160680131645	3.1901473574849812	0.0	0.0	0.0	0.0	0.0	0.0	0.0	0.0	0.0	0.0	0.0	0.0	0.0	0.0	7.178737586646369	1.6332467589561366	4.635047661010275	6.5178072589877605	5.8386823924408615	0.0	0.0	0.0	0.0	0.0	0.0	0.0	0.0	0.0	0.0	0.0	0.0	0.0	4.222932837241803	4.479014891209527	4.0173791753023576	3.3466301986757845	4.236283134736645	0.0	0.0	0.0	0.0	0.0	0.0	0.0
AC008079.2	0.0	0.0	0.0	0.0	0.0	3.2363879056190044	2.904772685897231	0.0	0.0	3.9393911098809293	0.0	0.0	0.0	0.0	0.0	0.0	3.1648782859845856	3.234748578743529	0.0	0.0	0.0	0.0	0.0	0.0	0.0	0.0	0.0	0.0	0.0	0.0	0.0	0.0	3.4728975418677837	0.0	0.0	0.0	0.0	2.4378709134680205	0.0	1.6647368213574238	0.0	0.0	0.0	0.0	0.0	0.0	0.0	0.0	0.0
AC008105.3	0.0	0.0	0.0	9.266538963298325	2.682130071598417	0.0	0.0	0.0	0.0	0.0	0.0	6.526403143244433	0.0	0.0	0.0	0.0	4.082118709681682	0.0	0.0	0.0	0.0	0.0	9.7704159737035	0.0	0.0	0.0	0.0	0.0	2.6724483015822167	0.0	5.428467598478245	0.0	0.0	0.0	0.0	0.0	6.987135019851379	2.9312334646981677	0.0	2.4171412799190786	2.223137836483397	0.0	0.0	0.0	0.0	0.0	0.0	0.0	0.0
AC008124.1	0.0	0.0	0.0	0.0	0.0	0.0	0.0	0.0	0.0	3.0304905417755057	0.0	0.0	0.0	4.000114969952744	0.0	6.378317028234094	7.858531767003942	0.0	0.0	0.0	0.0	0.0	0.0	0.0	0.0	0.0	8.975096128830074	0.0	0.0	0.0	0.0	0.0	0.0	6.211390251660852	6.1621832150338385	6.919779226886965	0.0	4.222932837241803	0.0	2.4171412799190786	2.701242456965235	1.5767781171759818	0.0	3.9789871657082725	3.356247360462792	0.0	3.338569829576014	0.0	4.031078326310493
AC008155.1	2.1376651855559574	0.0	1.854913604445743	1.6622605491277964	0.0	0.0	0.0	0.0	0.0	0.0	0.0	0.0	0.0	0.0	0.0	0.0	0.0	0.0	0.0	0.0	0.0	0.0	0.0	0.0	0.0	0.0	0.0	0.0	0.0	3.255766515712174	0.0	0.0	0.0	0.0	0.0	0.0	0.0	0.0	0.0	0.0	2.223137836483397	0.0	0.0	0.0	0.0	6.192934057856471	0.0	0.0	0.0
AC008443.1	0.0	0.0	0.0	0.0	0.0	0.0	0.0	0.0	0.0	0.0	0.0	0.0	0.0	0.0	0.0	0.0	0.0	0.0	0.0	0.0	0.0	0.0	0.0	0.0	0.0	0.0	0.0	0.0	2.6724483015822167	0.0	0.0	0.0	0.0	0.0	0.0	0.0	5.921713064748613	3.5904867711773667	0.0	1.6647368213574238	1.5031142398097137	0.0	0.0	2.5662995966367075	0.0	0.0	0.0	0.0	0.0
AC008443.5	0.0	0.0	0.0	0.0	0.0	0.0	0.0	0.0	0.0	0.0	0.0	0.0	0.0	0.0	0.0	0.0	0.0	0.0	0.0	0.0	0.0	0.0	0.0	0.0	0.0	0.0	0.0	0.0	0.0	0.0	0.0	0.0	0.0	0.0	0.0	0.0	0.0	2.4378709134680205	0.0	0.0	0.0	0.0	0.0	2.098258524019185	0.0	0.0	0.0	0.0	0.0
AC008555.5	0.0	0.0	0.0	0.0	0.0	0.0	0.0	9.421100320821	2.7792162309782236	0.0	0.0	0.0	0.0	0.0	0.0	0.0	0.0	0.0	0.0	0.0	0.0	0.0	0.0	0.0	0.0	0.0	0.0	0.0	0.0	0.0	0.0	0.0	0.0	0.0	0.0	0.0	0.0	1.6822170897979734	0.0	1.6647368213574238	0.0	0.0	0.0	0.0	0.0	0.0	0.0	0.0	2.6126205565189764
AC008560.1	0.0	0.0	0.0	0.0	0.0	0.0	0.0	0.0	0.0	0.0	0.0	0.0	0.0	0.0	0.0	0.0	0.0	0.0	0.0	0.0	0.0	0.0	0.0	0.0	0.0	3.565424262997062	0.0	0.0	0.0	0.0	0.0	0.0	0.0	0.0	0.0	0.0	0.0	1.6822170897979734	0.0	4.0173791753023576	1.5031142398097137	4.511804611595643	0.0	5.148128005715988	0.0	0.0	0.0	0.0	0.0
AC008592.3	0.0	0.0	0.0	0.0	0.0	0.0	0.0	2.9593323129275224	9.06257552863661	0.0	0.0	0.0	0.0	0.0	3.425437093303038	0.0	0.0	0.0	0.0	0.0	0.0	0.0	0.0	0.0	0.0	0.0	0.0	0.0	0.0	0.0	0.0	0.0	0.0	0.0	0.0	0.0	0.0	2.4378709134680205	0.0	0.0	1.5031142398097137	0.0	0.0	2.098258524019185	0.0	0.0	0.0	0.0	0.0
AC008764.6	0.0	0.0	0.0	0.0	0.0	0.0	0.0	0.0	0.0	0.0	5.138619320495316	0.0	0.0	0.0	0.0	0.0	0.0	0.0	0.0	0.0	0.0	0.0	4.777937554468378	0.0	0.0	0.0	0.0	0.0	2.6724483015822167	0.0	0.0	0.0	0.0	0.0	0.0	0.0	0.0	2.4378709134680205	0.0	0.0	0.0	2.3121012482628003	0.0	0.0	0.0	0.0	0.0	0.0	0.0
AC008770.1	0.0	0.0	0.0	0.0	0.0	0.0	0.0	0.0	0.0	0.0	0.0	0.0	0.0	0.0	0.0	0.0	0.0	0.0	0.0	0.0	0.0	0.0	0.0	0.0	4.8868490931791015	0.0	0.0	0.0	0.0	0.0	0.0	0.0	0.0	0.0	0.0	0.0	0.0	4.041282654586868	0.0	3.8097589925134576	2.701242456965235	1.5767781171759818	0.0	3.6423234746085864	0.0	0.0	5.393075947496826	0.0	2.6126205565189764
AC008771.1	0.0	0.0	0.0	0.0	0.0	0.0	0.0	0.0	0.0	0.0	0.0	5.429070398089364	0.0	0.0	0.0	0.0	0.0	0.0	0.0	0.0	0.0	0.0	0.0	0.0	0.0	0.0	0.0	0.0	0.0	0.0	0.0	0.0	0.0	0.0	0.0	0.0	8.090644514538363	2.9312334646981677	0.0	3.2753397325352007	2.223137836483397	3.448259546361864	0.0	0.0	0.0	0.0	0.0	0.0	0.0
AC008894.2	0.0	0.0	0.0	0.0	0.0	0.0	0.0	0.0	0.0	0.0	0.0	0.0	0.0	0.0	3.425437093303038	0.0	0.0	0.0	0.0	0.0	0.0	0.0	0.0	0.0	0.0	0.0	2.070034138735666	0.0	2.6724483015822167	3.255766515712174	0.0	0.0	3.4728975418677837	4.5191534116306915	0.0	3.7012923118223373	2.9306243726127246	0.0	0.0	0.0	0.0	0.0	0.0	0.0	2.4906644683303356	0.0	0.0	0.0	4.423883697907135
AC008915.2	0.0	0.0	0.0	0.0	0.0	0.0	0.0	0.0	0.0	0.0	0.0	0.0	0.0	0.0	0.0	0.0	0.0	0.0	0.0	0.0	8.9875679008317	0.0	0.0	0.0	0.0	0.0	0.0	0.0	0.0	0.0	0.0	0.0	0.0	0.0	0.0	0.0	0.0	1.6822170897979734	0.0	2.4171412799190786	0.0	1.5767781171759818	0.0	2.91911961829218	0.0	0.0	0.0	0.0	0.0
AC008966.1	0.0	0.0	0.0	0.0	0.0	0.0	0.0	0.0	0.0	0.0	0.0	0.0	0.0	0.0	0.0	0.0	0.0	0.0	0.0	0.0	0.0	0.0	0.0	0.0	0.0	0.0	0.0	0.0	0.0	0.0	0.0	0.0	0.0	0.0	0.0	0.0	0.0	0.0	0.0	2.4171412799190786	1.5031142398097137	1.5767781171759818	0.0	0.0	0.0	0.0	2.4745683758923582	0.0	0.0
AC008969.1	0.0	0.0	0.0	0.0	0.0	0.0	0.0	0.0	0.0	0.0	0.0	0.0	0.0	4.000114969952744	0.0	0.0	0.0	0.0	5.3669439514854185	0.0	0.0	0.0	0.0	0.0	2.5271591875781283	0.0	0.0	0.0	0.0	0.0	0.0	0.0	0.0	0.0	5.304404878604207	0.0	2.9306243726127246	0.0	0.0	0.0	2.223137836483397	0.0	0.0	0.0	0.0	0.0	0.0	0.0	0.0
AC009005.1	0.0	0.0	0.0	0.0	0.0	0.0	0.0	0.0	0.0	0.0	0.0	0.0	0.0	0.0	0.0	0.0	0.0	0.0	0.0	0.0	0.0	0.0	0.0	0.0	0.0	0.0	0.0	0.0	0.0	0.0	0.0	0.0	0.0	0.0	0.0	0.0	0.0	3.298193490655559	0.0	2.4171412799190786	2.223137836483397	2.796823589864883	0.0	0.0	0.0	0.0	0.0	0.0	0.0
AC009065.4	0.0	0.0	0.0	0.0	0.0	0.0	0.0	0.0	0.0	0.0	0.0	0.0	0.0	0.0	0.0	0.0	0.0	0.0	0.0	0.0	0.0	0.0	0.0	0.0	0.0	0.0	0.0	0.0	0.0	0.0	0.0	0.0	0.0	0.0	0.0	0.0	2.9306243726127246	2.4378709134680205	0.0	1.6647368213574238	1.5031142398097137	0.0	0.0	0.0	4.284030638065189	0.0	0.0	0.0	0.0
AC009093.3	0.0	6.314544959494952	0.0	0.0	0.0	5.68778565288711	0.0	0.0	2.7792162309782236	0.0	0.0	0.0	0.0	0.0	0.0	0.0	0.0	8.32515837858858	0.0	0.0	0.0	0.0	0.0	0.0	0.0	0.0	0.0	0.0	0.0	0.0	0.0	0.0	6.164345269353343	0.0	0.0	0.0	0.0	0.0	1.7513525975566733	0.0	0.0	0.0	0.0	0.0	0.0	0.0	0.0	0.0	0.0
AC009118.2	0.0	0.0	0.0	0.0	0.0	0.0	2.904772685897231	0.0	0.0	0.0	0.0	0.0	0.0	0.0	0.0	0.0	0.0	0.0	0.0	0.0	0.0	0.0	0.0	0.0	0.0	0.0	0.0	0.0	0.0	0.0	0.0	0.0	0.0	0.0	0.0	0.0	0.0	2.4378709134680205	0.0	1.6647368213574238	0.0	0.0	0.0	3.4390600541001928	0.0	0.0	0.0	0.0	0.0
AC009120.2	0.0	0.0	0.0	0.0	0.0	0.0	0.0	0.0	0.0	0.0	0.0	0.0	0.0	0.0	0.0	0.0	0.0	0.0	0.0	0.0	0.0	0.0	0.0	0.0	0.0	2.6824138519680334	0.0	0.0	0.0	0.0	0.0	0.0	0.0	0.0	0.0	0.0	0.0	1.6822170897979734	0.0	0.0	1.5031142398097137	0.0	0.0	2.098258524019185	2.4906644683303356	0.0	0.0	0.0	2.6126205565189764
AC009220.1	0.0	0.0	0.0	0.0	0.0	0.0	3.8050856140424463	0.0	0.0	0.0	4.1790027774140945	0.0	0.0	0.0	0.0	3.3408593936042603	0.0	0.0	0.0	0.0	0.0	0.0	0.0	0.0	0.0	0.0	0.0	2.2075536508907394	0.0	0.0	0.0	3.2503994897728536	0.0	3.965311745749212	3.7906709886699232	0.0	0.0	0.0	0.0	0.0	0.0	0.0	0.0	1.40106300365502	0.0	0.0	0.0	0.0	2.6126205565189764
AC009403.1	0.0	0.0	0.0	0.0	0.0	0.0	0.0	0.0	0.0	0.0	0.0	0.0	0.0	0.0	0.0	0.0	0.0	0.0	0.0	0.0	7.231214832728538	0.0	0.0	0.0	0.0	0.0	0.0	0.0	0.0	0.0	0.0	0.0	0.0	0.0	0.0	0.0	0.0	3.5904867711773667	0.0	0.0	3.3466301986757845	2.796823589864883	0.0	3.6423234746085864	0.0	0.0	5.040281765075682	0.0	0.0
AC009831.4	0.0	0.0	0.0	0.0	0.0	0.0	0.0	0.0	0.0	0.0	0.0	0.0	0.0	0.0	0.0	0.0	0.0	0.0	0.0	0.0	0.0	0.0	0.0	0.0	8.065033053151952	0.0	0.0	0.0	0.0	0.0	0.0	0.0	0.0	0.0	0.0	0.0	0.0	2.9312334646981677	0.0	1.6647368213574238	0.0	0.0	0.0	0.0	0.0	0.0	0.0	0.0	0.0
AC009948.1	0.0	0.0	0.0	0.0	0.0	3.2363879056190044	2.904772685897231	0.0	0.0	0.0	0.0	0.0	8.536470683122026	0.0	0.0	0.0	0.0	0.0	0.0	0.0	0.0	0.0	0.0	0.0	0.0	0.0	0.0	0.0	0.0	0.0	0.0	0.0	0.0	0.0	0.0	0.0	0.0	4.384247943793153	4.989485497283523	4.636690694271531	5.432772461089528	4.236283134736645	0.0	4.481072415042583	4.284030638065189	0.0	0.0	4.39495815026458	0.0
AC009961.1	0.0	0.0	0.0	0.0	0.0	0.0	0.0	0.0	0.0	0.0	0.0	0.0	0.0	0.0	0.0	0.0	0.0	0.0	0.0	0.0	0.0	0.0	0.0	0.0	0.0	0.0	0.0	0.0	0.0	0.0	0.0	0.0	0.0	0.0	0.0	0.0	0.0	2.9312334646981677	0.0	2.4171412799190786	1.5031142398097137	2.796823589864883	0.0	0.0	0.0	0.0	0.0	0.0	2.6126205565189764
AC010186.3	0.0	0.0	0.0	0.0	0.0	4.157741589893424	0.0	10.221423390780782	0.0	0.0	0.0	3.002513643312522	0.0	0.0	0.0	0.0	0.0	6.6719069919901175	0.0	0.0	0.0	0.0	0.0	0.0	0.0	0.0	0.0	0.0	0.0	0.0	0.0	0.0	0.0	0.0	0.0	0.0	0.0	1.6822170897979734	0.0	0.0	3.059728528142075	0.0	0.0	0.0	0.0	0.0	0.0	0.0	0.0
AC010247.1	0.0	0.0	0.0	0.0	0.0	0.0	0.0	0.0	0.0	0.0	0.0	0.0	0.0	0.0	0.0	0.0	0.0	0.0	0.0	0.0	0.0	4.635047661010275	0.0	0.0	0.0	0.0	0.0	0.0	0.0	0.0	0.0	0.0	0.0	0.0	0.0	0.0	0.0	2.9312334646981677	0.0	0.0	0.0	0.0	0.0	0.0	0.0	0.0	2.4745683758923582	0.0	0.0
AC010326.4	0.0	0.0	0.0	0.0	0.0	0.0	0.0	3.8634705316774234	0.0	0.0	0.0	0.0	0.0	0.0	0.0	0.0	0.0	0.0	0.0	0.0	0.0	0.0	0.0	0.0	5.102258564193151	0.0	0.0	0.0	0.0	0.0	0.0	0.0	0.0	0.0	4.737581924629191	0.0	0.0	2.9312334646981677	0.0	0.0	2.223137836483397	2.3121012482628003	0.0	0.0	0.0	0.0	0.0	0.0	0.0
AC010331.1	0.0	0.0	0.0	0.0	0.0	0.0	0.0	0.0	0.0	0.0	0.0	0.0	0.0	0.0	0.0	0.0	0.0	0.0	0.0	0.0	0.0	0.0	0.0	0.0	0.0	0.0	0.0	0.0	0.0	0.0	0.0	0.0	0.0	0.0	0.0	0.0	0.0	1.6822170897979734	1.7513525975566733	1.6647368213574238	3.3466301986757845	3.448259546361864	0.0	2.098258524019185	0.0	0.0	0.0	0.0	0.0
AC010468.1	0.0	2.095806832041689	0.0	0.0	0.0	3.2363879056190044	0.0	3.8634705316774234	0.0	0.0	0.0	3.9095716595258074	0.0	3.087571048518302	0.0	4.827628997856743	3.1648782859845856	0.0	0.0	0.0	1.6332467589561366	1.663565084729584	0.0	0.0	2.5271591875781283	4.503168197809606	2.070034138735666	0.0	0.0	3.255766515712174	0.0	0.0	0.0	0.0	2.8913249471211526	0.0	2.9306243726127246	1.6822170897979734	0.0	0.0	0.0	0.0	2.769917247145531	2.91911961829218	0.0	5.40029413285239	0.0	4.39495815026458	0.0
AC010469.2	0.0	0.0	0.0	0.0	0.0	0.0	0.0	0.0	0.0	0.0	0.0	0.0	0.0	0.0	0.0	0.0	3.1648782859845856	0.0	0.0	0.0	0.0	0.0	0.0	0.0	0.0	0.0	0.0	0.0	2.6724483015822167	0.0	0.0	0.0	0.0	3.965311745749212	0.0	0.0	0.0	0.0	0.0	2.4171412799190786	0.0	0.0	0.0	0.0	3.356247360462792	0.0	0.0	0.0	0.0
AC010642.2	0.0	0.0	0.0	0.0	0.0	0.0	2.904772685897231	0.0	0.0	0.0	4.1790027774140945	0.0	9.769450421132234	3.087571048518302	0.0	0.0	7.755898655356433	0.0	3.4681851441112554	0.0	0.0	1.663565084729584	0.0	10.80377485281525	4.326064138362997	0.0	2.070034138735666	8.640536078397382	7.191086259304284	0.0	0.0	0.0	0.0	0.0	9.025086232677149	0.0	0.0	5.349285144111825	5.5949907649891815	3.8097589925134576	2.701242456965235	3.6890950902881645	0.0	4.768468928443768	6.6151178274625515	0.0	3.8751931728884013	0.0	4.031078326310493
AC010654.1	0.0	0.0	0.0	0.0	0.0	0.0	0.0	0.0	0.0	0.0	0.0	0.0	0.0	0.0	0.0	0.0	0.0	0.0	0.0	0.0	0.0	0.0	0.0	0.0	0.0	0.0	0.0	0.0	0.0	0.0	0.0	0.0	0.0	0.0	0.0	0.0	0.0	2.9312334646981677	0.0	1.6647368213574238	2.223137836483397	1.5767781171759818	0.0	0.0	4.284030638065189	0.0	0.0	0.0	0.0
AC010761.1	0.0	0.0	0.0	0.0	0.0	0.0	0.0	0.0	0.0	0.0	0.0	0.0	3.12345758677525	0.0	0.0	0.0	0.0	3.234748578743529	0.0	0.0	0.0	0.0	0.0	0.0	0.0	0.0	0.0	0.0	0.0	0.0	3.9089956066064304	0.0	0.0	0.0	0.0	0.0	0.0	0.0	0.0	0.0	0.0	0.0	0.0	0.0	2.4906644683303356	0.0	3.338569829576014	0.0	3.4895779477695474
AC011043.1	0.0	0.0	0.0	0.0	0.0	0.0	0.0	0.0	0.0	0.0	0.0	0.0	0.0	0.0	0.0	0.0	0.0	0.0	0.0	0.0	0.0	0.0	0.0	0.0	0.0	0.0	0.0	0.0	0.0	0.0	0.0	0.0	0.0	0.0	0.0	0.0	0.0	2.9312334646981677	3.9260415598743137	0.0	0.0	0.0	0.0	2.5662995966367075	0.0	0.0	0.0	0.0	0.0
AC011447.3	0.0	0.0	6.359948534889067	0.0	0.0	0.0	0.0	0.0	0.0	0.0	0.0	0.0	0.0	0.0	0.0	0.0	0.0	0.0	0.0	0.0	0.0	0.0	0.0	0.0	0.0	0.0	0.0	0.0	0.0	0.0	0.0	0.0	0.0	0.0	0.0	0.0	0.0	2.4378709134680205	0.0	0.0	2.223137836483397	1.5767781171759818	0.0	0.0	0.0	0.0	0.0	0.0	0.0
AC011447.7	0.0	0.0	0.0	0.0	0.0	0.0	0.0	0.0	0.0	0.0	0.0	0.0	0.0	0.0	0.0	0.0	0.0	0.0	0.0	0.0	0.0	0.0	0.0	0.0	0.0	3.565424262997062	0.0	7.448800761570519	0.0	0.0	0.0	0.0	0.0	0.0	0.0	0.0	0.0	1.6822170897979734	5.5949907649891815	0.0	2.223137836483397	0.0	0.0	2.5662995966367075	0.0	0.0	0.0	0.0	0.0
AC011558.1	0.0	0.0	0.0	0.0	0.0	0.0	0.0	0.0	0.0	0.0	0.0	0.0	0.0	3.087571048518302	0.0	0.0	0.0	0.0	0.0	0.0	0.0	0.0	0.0	0.0	0.0	0.0	0.0	0.0	0.0	0.0	0.0	0.0	0.0	0.0	0.0	0.0	2.9306243726127246	0.0	0.0	0.0	0.0	1.5767781171759818	0.0	0.0	0.0	3.4992993956512324	0.0	0.0	0.0
AC011603.2	0.0	0.0	0.0	0.0	0.0	0.0	0.0	0.0	0.0	0.0	0.0	0.0	0.0	0.0	3.425437093303038	0.0	0.0	3.234748578743529	0.0	0.0	0.0	0.0	0.0	0.0	0.0	0.0	2.070034138735666	3.567635695360372	3.55461376528091	0.0	3.0019735377542296	4.730578823360107	0.0	0.0	0.0	0.0	0.0	1.6822170897979734	0.0	2.909134519274333	1.5031142398097137	2.3121012482628003	0.0	3.9789871657082725	3.356247360462792	3.4992993956512324	2.4745683758923582	4.39495815026458	4.031078326310493
AC011979.1	2.1376651855559574	2.095806832041689	0.0	0.0	0.0	3.2363879056190044	0.0	0.0	0.0	0.0	0.0	0.0	3.12345758677525	4.000114969952744	0.0	0.0	3.1648782859845856	0.0	0.0	0.0	0.0	0.0	0.0	0.0	2.5271591875781283	4.503168197809606	2.887122076343561	0.0	2.6724483015822167	0.0	3.0019735377542296	0.0	3.4728975418677837	0.0	0.0	3.7012923118223373	0.0	0.0	0.0	0.0	0.0	0.0	0.0	1.40106300365502	2.4906644683303356	0.0	2.4745683758923582	0.0	0.0
AC012146.1	0.0	0.0	0.0	0.0	0.0	0.0	3.8050856140424463	0.0	0.0	8.2392488059897	4.1790027774140945	9.15261444548735	0.0	0.0	0.0	0.0	0.0	0.0	0.0	0.0	0.0	0.0	0.0	0.0	0.0	3.565424262997062	9.518777526088972	0.0	7.858785213750079	0.0	0.0	0.0	0.0	0.0	0.0	0.0	0.0	6.207577591853678	0.0	5.788266853041016	5.23613992789263	5.117341680748587	5.887692898485433	6.2258002169265065	6.135565908393613	0.0	6.29436648944314	0.0	5.839896599997999
AC012360.3	0.0	0.0	0.0	0.0	0.0	0.0	0.0	0.0	0.0	0.0	0.0	0.0	0.0	0.0	0.0	0.0	0.0	0.0	0.0	0.0	0.0	0.0	0.0	0.0	0.0	0.0	0.0	0.0	0.0	0.0	0.0	0.0	0.0	0.0	0.0	0.0	0.0	0.0	0.0	0.0	1.5031142398097137	0.0	0.0	2.5662995966367075	0.0	0.0	4.5722863353016905	0.0	0.0
AC012464.2	0.0	0.0	0.0	0.0	0.0	0.0	0.0	0.0	0.0	0.0	0.0	0.0	0.0	0.0	0.0	0.0	0.0	0.0	0.0	0.0	0.0	0.0	0.0	0.0	0.0	0.0	0.0	0.0	0.0	0.0	0.0	0.0	0.0	0.0	0.0	0.0	0.0	4.384247943793153	0.0	0.0	0.0	1.5767781171759818	0.0	0.0	0.0	0.0	0.0	0.0	2.6126205565189764
AC012467.2	0.0	0.0	0.0	0.0	9.126851260131112	0.0	0.0	0.0	0.0	0.0	0.0	0.0	0.0	0.0	0.0	0.0	0.0	0.0	0.0	0.0	0.0	0.0	0.0	0.0	0.0	0.0	0.0	0.0	0.0	0.0	0.0	0.0	0.0	3.0548383243568824	2.8913249471211526	0.0	0.0	0.0	0.0	0.0	0.0	0.0	0.0	1.40106300365502	0.0	0.0	3.338569829576014	0.0	0.0
AC012510.1	0.0	0.0	0.0	0.0	0.0	0.0	0.0	0.0	0.0	0.0	0.0	0.0	0.0	0.0	0.0	0.0	0.0	0.0	0.0	0.0	0.0	0.0	5.64654531220333	0.0	0.0	0.0	0.0	0.0	0.0	0.0	0.0	0.0	0.0	0.0	0.0	0.0	0.0	0.0	0.0	1.6647368213574238	1.5031142398097137	1.5767781171759818	0.0	0.0	0.0	0.0	0.0	0.0	0.0
AC012615.1	0.0	0.0	0.0	0.0	0.0	0.0	0.0	0.0	7.55974706095645	0.0	0.0	0.0	0.0	0.0	0.0	0.0	0.0	0.0	0.0	0.0	0.0	0.0	0.0	0.0	0.0	0.0	0.0	0.0	0.0	0.0	0.0	0.0	0.0	0.0	0.0	0.0	0.0	1.6822170897979734	0.0	1.6647368213574238	1.5031142398097137	0.0	0.0	0.0	4.284030638065189	0.0	0.0	0.0	0.0
AC012640.2	0.0	0.0	0.0	0.0	0.0	0.0	0.0	0.0	0.0	0.0	0.0	0.0	0.0	0.0	0.0	0.0	0.0	0.0	0.0	0.0	0.0	0.0	0.0	0.0	0.0	0.0	0.0	0.0	0.0	0.0	0.0	0.0	0.0	0.0	0.0	0.0	0.0	2.4378709134680205	0.0	2.4171412799190786	1.5031142398097137	0.0	0.0	0.0	4.284030638065189	0.0	2.4745683758923582	0.0	0.0
AC012676.5	0.0	0.0	0.0	0.0	0.0	0.0	0.0	0.0	0.0	0.0	0.0	0.0	0.0	0.0	0.0	3.3408593936042603	0.0	7.886191442880287	0.0	0.0	0.0	0.0	0.0	0.0	0.0	0.0	0.0	0.0	0.0	0.0	0.0	0.0	0.0	3.0548383243568824	0.0	0.0	0.0	2.9312334646981677	0.0	0.0	0.0	0.0	0.0	0.0	0.0	0.0	0.0	4.39495815026458	0.0
AC013264.1	0.0	0.0	0.0	0.0	0.0	0.0	0.0	0.0	0.0	0.0	0.0	0.0	0.0	3.087571048518302	9.495942464267715	0.0	0.0	0.0	0.0	0.0	0.0	0.0	0.0	0.0	0.0	0.0	0.0	0.0	0.0	0.0	0.0	0.0	0.0	0.0	0.0	0.0	0.0	1.6822170897979734	0.0	1.6647368213574238	3.585832114290079	0.0	0.0	0.0	0.0	0.0	0.0	0.0	0.0
AC013726.1	0.0	4.765386895248898	0.0	0.0	0.0	4.715506175476989	0.0	0.0	6.033703224298355	0.0	0.0	0.0	0.0	0.0	0.0	5.544127774613879	0.0	5.685987210621334	4.963512759776369	0.0	0.0	0.0	0.0	0.0	0.0	0.0	0.0	0.0	0.0	3.255766515712174	0.0	0.0	3.4728975418677837	0.0	0.0	0.0	0.0	0.0	0.0	0.0	0.0	0.0	2.769917247145531	0.0	0.0	0.0	0.0	0.0	0.0
AC015802.6	0.0	0.0	0.0	0.0	0.0	0.0	0.0	0.0	0.0	0.0	0.0	0.0	0.0	0.0	0.0	0.0	0.0	0.0	0.0	0.0	0.0	1.663565084729584	0.0	0.0	0.0	0.0	0.0	4.904547253926707	0.0	0.0	6.411619675715276	5.445642567842956	0.0	0.0	0.0	0.0	0.0	0.0	0.0	0.0	0.0	0.0	0.0	2.098258524019185	5.412216106229222	0.0	6.01819210010952	0.0	5.704909661527418
AC015982.1	0.0	0.0	0.0	0.0	0.0	0.0	0.0	0.0	0.0	0.0	0.0	0.0	0.0	0.0	0.0	0.0	0.0	0.0	0.0	0.0	0.0	0.0	0.0	0.0	0.0	0.0	0.0	0.0	0.0	0.0	0.0	0.0	0.0	0.0	0.0	0.0	0.0	0.0	0.0	1.6647368213574238	2.223137836483397	1.5767781171759818	0.0	1.40106300365502	0.0	0.0	2.4745683758923582	0.0	0.0
AC016065.1	0.0	0.0	0.0	0.0	0.0	0.0	0.0	0.0	0.0	0.0	0.0	0.0	0.0	0.0	0.0	0.0	0.0	0.0	0.0	0.0	0.0	0.0	0.0	0.0	0.0	0.0	0.0	0.0	0.0	0.0	0.0	0.0	0.0	0.0	0.0	0.0	0.0	0.0	0.0	1.6647368213574238	0.0	1.5767781171759818	0.0	0.0	0.0	0.0	0.0	0.0	0.0
AC016727.1	0.0	0.0	0.0	0.0	0.0	0.0	0.0	0.0	0.0	0.0	0.0	0.0	0.0	0.0	0.0	0.0	0.0	0.0	0.0	0.0	0.0	0.0	0.0	0.0	0.0	0.0	0.0	6.457034974929142	0.0	0.0	0.0	0.0	8.924668088296096	0.0	0.0	0.0	0.0	0.0	0.0	0.0	2.223137836483397	0.0	0.0	0.0	0.0	0.0	4.5722863353016905	0.0	0.0
AC016739.1	0.0	0.0	0.0	0.0	0.0	4.157741589893424	0.0	3.8634705316774234	2.7792162309782236	3.0304905417755057	6.117995625893904	5.429070398089364	0.0	0.0	4.356683957343737	0.0	0.0	3.234748578743529	3.4681851441112554	0.0	3.974044987888866	0.0	0.0	1.8302057784083416	2.5271591875781283	0.0	4.547990347310259	0.0	4.800926154153707	4.1781982574519425	0.0	3.2503994897728536	3.4728975418677837	3.965311745749212	4.3404587259345755	3.7012923118223373	3.832769121517505	1.6822170897979734	2.5194114003216486	0.0	0.0	0.0	3.660081577372672	4.251762345278735	4.284030638065189	5.715373902412794	2.4745683758923582	0.0	2.6126205565189764
AC016747.1	0.0	0.0	0.0	0.0	0.0	0.0	0.0	0.0	0.0	0.0	0.0	3.9095716595258074	0.0	0.0	0.0	0.0	0.0	0.0	0.0	0.0	0.0	0.0	0.0	0.0	0.0	2.6824138519680334	0.0	0.0	0.0	0.0	0.0	0.0	0.0	0.0	0.0	0.0	0.0	5.632342843184109	0.0	5.541692019253254	5.550392213647464	3.159002139681479	7.548914457128634	4.370968571489942	5.412216106229222	10.928705460056914	0.0	0.0	0.0
AC016773.1	0.0	0.0	0.0	0.0	0.0	0.0	0.0	0.0	0.0	0.0	0.0	0.0	0.0	0.0	0.0	0.0	0.0	0.0	0.0	0.0	0.0	0.0	0.0	0.0	0.0	0.0	0.0	0.0	0.0	0.0	0.0	0.0	0.0	0.0	0.0	0.0	0.0	1.6822170897979734	0.0	0.0	2.223137836483397	1.5767781171759818	0.0	1.40106300365502	4.284030638065189	0.0	0.0	0.0	0.0
AC016831.5	0.0	0.0	1.854913604445743	0.0	0.0	0.0	0.0	0.0	2.7792162309782236	0.0	0.0	0.0	0.0	0.0	0.0	0.0	9.581168389150289	9.788603155115291	0.0	0.0	1.6332467589561366	2.907650644673076	0.0	0.0	0.0	3.565424262997062	0.0	0.0	0.0	0.0	0.0	0.0	0.0	0.0	0.0	0.0	0.0	5.26890324184971	0.0	4.198844956571528	7.483415200508382	1.5767781171759818	0.0	5.148128005715988	2.4906644683303356	0.0	0.0	0.0	0.0
AC016949.1	0.0	0.0	0.0	0.0	0.0	0.0	3.8050856140424463	0.0	2.7792162309782236	3.0304905417755057	4.1790027774140945	9.811833353860388	11.463828186009291	0.0	0.0	0.0	0.0	0.0	0.0	0.0	0.0	0.0	0.0	0.0	0.0	0.0	0.0	0.0	0.0	0.0	0.0	0.0	0.0	0.0	0.0	0.0	0.0	2.4378709134680205	4.624534145163343	0.0	0.0	0.0	0.0	0.0	0.0	0.0	0.0	0.0	0.0
AC018362.1	0.0	0.0	0.0	0.0	0.0	0.0	0.0	0.0	0.0	0.0	0.0	0.0	0.0	3.087571048518302	3.425437093303038	0.0	0.0	0.0	0.0	0.0	0.0	0.0	0.0	0.0	0.0	0.0	0.0	0.0	0.0	0.0	0.0	3.2503994897728536	0.0	0.0	0.0	3.7012923118223373	3.832769121517505	0.0	0.0	0.0	0.0	0.0	0.0	0.0	2.4906644683303356	0.0	0.0	5.360257079745659	2.6126205565189764
AC018521.2	0.0	0.0	0.0	0.0	0.0	0.0	0.0	0.0	0.0	5.867080967575983	0.0	3.002513643312522	0.0	0.0	0.0	0.0	0.0	0.0	0.0	0.0	0.0	0.0	0.0	0.0	0.0	0.0	0.0	0.0	0.0	0.0	0.0	3.2503994897728536	0.0	0.0	0.0	0.0	0.0	0.0	0.0	0.0	0.0	0.0	0.0	0.0	0.0	0.0	0.0	0.0	0.0
AC018521.5	0.0	0.0	0.0	6.178893581309655	0.0	0.0	0.0	0.0	0.0	0.0	0.0	0.0	0.0	0.0	0.0	0.0	0.0	0.0	0.0	0.0	0.0	0.0	0.0	0.0	0.0	0.0	0.0	0.0	0.0	0.0	0.0	0.0	0.0	0.0	0.0	0.0	0.0	2.9312334646981677	0.0	2.909134519274333	0.0	0.0	0.0	4.251762345278735	0.0	0.0	0.0	0.0	0.0
AC018638.5	0.0	0.0	0.0	0.0	0.0	3.2363879056190044	0.0	9.406766072294067	0.0	0.0	5.138619320495316	0.0	0.0	0.0	0.0	0.0	0.0	6.892276688611981	0.0	0.0	0.0	0.0	0.0	0.0	0.0	0.0	0.0	0.0	0.0	0.0	0.0	0.0	0.0	0.0	0.0	0.0	0.0	3.5904867711773667	0.0	2.4171412799190786	2.223137836483397	0.0	0.0	0.0	0.0	0.0	0.0	0.0	0.0
AC018647.2	0.0	0.0	0.0	0.0	0.0	0.0	4.75253407711383	0.0	0.0	0.0	8.349430428839224	0.0	0.0	0.0	0.0	0.0	0.0	0.0	0.0	0.0	0.0	0.0	0.0	0.0	0.0	0.0	0.0	0.0	0.0	0.0	0.0	0.0	0.0	0.0	0.0	0.0	2.9306243726127246	3.5904867711773667	0.0	0.0	2.701242456965235	0.0	0.0	0.0	2.4906644683303356	0.0	0.0	0.0	0.0
AC018761.2	0.0	0.0	0.0	0.0	0.0	0.0	0.0	0.0	0.0	0.0	0.0	0.0	0.0	0.0	0.0	0.0	0.0	0.0	3.4681851441112554	0.0	0.0	0.0	0.0	0.0	0.0	0.0	0.0	0.0	0.0	0.0	0.0	0.0	0.0	0.0	0.0	0.0	2.9306243726127246	0.0	0.0	0.0	1.5031142398097137	0.0	0.0	0.0	0.0	0.0	0.0	0.0	2.6126205565189764
AC018816.1	0.0	0.0	0.0	0.0	0.0	0.0	0.0	0.0	0.0	0.0	0.0	0.0	0.0	0.0	0.0	0.0	0.0	0.0	0.0	0.0	0.0	0.0	7.756590825297438	0.0	0.0	2.6824138519680334	9.18787617155199	2.2075536508907394	0.0	0.0	0.0	0.0	0.0	0.0	0.0	0.0	0.0	2.4378709134680205	0.0	1.6647368213574238	0.0	0.0	0.0	0.0	0.0	0.0	0.0	0.0	0.0
AC018868.1	0.0	2.095806832041689	0.0	1.6622605491277964	3.1901473574849812	0.0	0.0	0.0	0.0	0.0	0.0	0.0	0.0	4.000114969952744	0.0	0.0	0.0	0.0	0.0	0.0	1.6332467589561366	0.0	0.0	0.0	0.0	0.0	0.0	2.2075536508907394	0.0	0.0	0.0	0.0	0.0	0.0	0.0	0.0	0.0	0.0	0.0	0.0	0.0	1.5767781171759818	0.0	0.0	0.0	0.0	0.0	0.0	2.6126205565189764
AC019205.2	0.0	0.0	0.0	0.0	0.0	0.0	5.319545227716932	0.0	0.0	0.0	0.0	4.4621735579577955	0.0	0.0	0.0	0.0	0.0	4.156010361808862	0.0	7.07258815665873	0.0	0.0	0.0	0.0	0.0	0.0	0.0	0.0	0.0	0.0	0.0	0.0	0.0	0.0	0.0	0.0	0.0	3.298193490655559	5.0931531918298285	1.6647368213574238	2.223137836483397	2.796823589864883	3.660081577372672	1.40106300365502	0.0	0.0	2.4745683758923582	0.0	0.0
AC019205.3	2.1376651855559574	0.0	0.0	0.0	0.0	0.0	0.0	0.0	0.0	0.0	0.0	3.9095716595258074	0.0	0.0	0.0	0.0	3.1648782859845856	0.0	0.0	0.0	0.0	0.0	0.0	0.0	0.0	0.0	0.0	0.0	0.0	3.255766515712174	0.0	0.0	0.0	0.0	0.0	0.0	0.0	0.0	0.0	0.0	1.5031142398097137	0.0	2.769917247145531	0.0	2.4906644683303356	3.4992993956512324	0.0	0.0	2.6126205565189764
AC019322.4	4.982055239261857	6.534345595059506	3.8162417438719105	0.0	0.0	0.0	2.904772685897231	0.0	0.0	0.0	0.0	0.0	0.0	0.0	0.0	0.0	0.0	0.0	0.0	4.429924881854956	0.0	0.0	0.0	0.0	0.0	0.0	0.0	3.0422639660911517	0.0	0.0	0.0	0.0	0.0	0.0	0.0	0.0	0.0	2.4378709134680205	3.6818656340098794	0.0	1.5031142398097137	0.0	0.0	0.0	2.4906644683303356	0.0	0.0	0.0	0.0
AC020571.1	0.0	0.0	0.0	0.0	0.0	0.0	0.0	0.0	0.0	0.0	0.0	0.0	0.0	0.0	0.0	0.0	0.0	3.234748578743529	8.423225758025307	0.0	0.0	8.529654235808406	8.714867542386914	0.0	0.0	0.0	0.0	0.0	0.0	7.7468098039506526	0.0	0.0	0.0	0.0	0.0	0.0	0.0	5.425423826711644	5.5949907649891815	4.757380535377352	4.404626025652253	4.942300479706854	5.73839471410205	0.0	0.0	0.0	5.799504857334166	0.0	2.6126205565189764
AC020656.1	0.0	0.0	0.0	0.0	0.0	0.0	2.904772685897231	0.0	0.0	0.0	0.0	0.0	0.0	3.087571048518302	0.0	0.0	0.0	3.234748578743529	0.0	0.0	0.0	0.0	6.3274095930426	0.0	0.0	0.0	0.0	0.0	0.0	0.0	3.0019735377542296	0.0	0.0	0.0	0.0	0.0	0.0	0.0	1.7513525975566733	0.0	0.0	0.0	0.0	0.0	0.0	0.0	0.0	0.0	0.0
AC020765.2	0.0	0.0	0.0	0.0	0.0	0.0	0.0	0.0	0.0	0.0	0.0	0.0	0.0	0.0	0.0	0.0	0.0	0.0	0.0	0.0	0.0	0.0	0.0	0.0	0.0	0.0	0.0	0.0	0.0	0.0	0.0	0.0	0.0	0.0	6.286034349208745	0.0	7.73458021363006	2.9312334646981677	3.3877709525399817	0.0	0.0	0.0	0.0	1.40106300365502	0.0	0.0	0.0	0.0	0.0
AC020915.1	0.0	0.0	0.0	0.0	0.0	0.0	0.0	0.0	0.0	0.0	4.1790027774140945	0.0	0.0	0.0	0.0	0.0	0.0	0.0	0.0	0.0	0.0	0.0	0.0	0.0	0.0	2.6824138519680334	0.0	0.0	0.0	0.0	0.0	0.0	0.0	0.0	0.0	0.0	0.0	4.041282654586868	4.756710948961483	3.8097589925134576	3.3466301986757845	1.5767781171759818	4.601860002093506	2.5662995966367075	3.356247360462792	0.0	4.5722863353016905	0.0	5.202141618380707
AC020915.4	0.0	0.0	0.0	0.0	0.0	0.0	2.904772685897231	2.9593323129275224	0.0	3.0304905417755057	0.0	3.002513643312522	9.704235487345358	0.0	0.0	0.0	0.0	0.0	0.0	0.0	0.0	0.0	0.0	0.0	0.0	0.0	0.0	0.0	0.0	0.0	0.0	0.0	0.0	0.0	0.0	0.0	0.0	4.384247943793153	0.0	3.8097589925134576	4.1301774689153	3.159002139681479	0.0	4.67888404825583	3.893469245065869	0.0	0.0	4.39495815026458	2.6126205565189764
AC020916.1	0.0	0.0	0.0	0.0	0.0	0.0	3.8050856140424463	2.9593323129275224	8.28463457591639	8.678564444237585	0.0	9.484667796308987	4.593605912524675	0.0	3.425437093303038	0.0	0.0	0.0	0.0	0.0	0.0	5.947281687488568	0.0	6.129462369149445	0.0	0.0	0.0	0.0	0.0	0.0	0.0	0.0	0.0	0.0	0.0	0.0	0.0	2.9312334646981677	0.0	1.6647368213574238	0.0	1.5767781171759818	0.0	0.0	0.0	0.0	0.0	0.0	0.0
AC021054.1	0.0	0.0	0.0	0.0	0.0	0.0	0.0	0.0	0.0	0.0	0.0	0.0	0.0	0.0	0.0	0.0	0.0	0.0	0.0	0.0	0.0	0.0	0.0	0.0	0.0	0.0	0.0	0.0	0.0	0.0	0.0	0.0	0.0	0.0	0.0	0.0	0.0	0.0	0.0	1.6647368213574238	0.0	1.5767781171759818	0.0	3.6423234746085864	0.0	0.0	0.0	0.0	0.0
AC021078.1	0.0	2.916343481198249	0.0	0.0	0.0	6.413512161098551	0.0	5.12466709805287	0.0	0.0	0.0	9.255533106274829	6.768268461166294	0.0	0.0	0.0	0.0	3.234748578743529	0.0	0.0	0.0	0.0	0.0	0.0	0.0	0.0	0.0	0.0	6.529457490485881	0.0	0.0	0.0	0.0	0.0	0.0	0.0	0.0	3.298193490655559	4.479014891209527	0.0	4.524469367023541	0.0	2.769917247145531	3.20238716872226	0.0	0.0	0.0	0.0	3.4895779477695474
AC022034.3	0.0	2.095806832041689	0.0	0.0	0.0	0.0	0.0	0.0	2.7792162309782236	0.0	0.0	0.0	0.0	0.0	0.0	0.0	0.0	0.0	0.0	0.0	1.6332467589561366	0.0	0.0	0.0	0.0	0.0	0.0	0.0	0.0	0.0	0.0	0.0	0.0	0.0	0.0	3.7012923118223373	2.9306243726127246	0.0	0.0	0.0	0.0	0.0	0.0	0.0	0.0	0.0	0.0	0.0	0.0
AC022144.1	0.0	0.0	0.0	0.0	0.0	0.0	0.0	0.0	4.216794675828682	0.0	5.709865501214423	0.0	0.0	0.0	0.0	0.0	0.0	0.0	0.0	0.0	0.0	0.0	0.0	0.0	0.0	0.0	0.0	0.0	2.6724483015822167	0.0	0.0	0.0	0.0	3.0548383243568824	0.0	0.0	0.0	0.0	0.0	0.0	0.0	0.0	0.0	0.0	0.0	0.0	0.0	0.0	0.0
AC022400.7	0.0	0.0	7.4408015626349275	0.0	1.8910357029650944	0.0	0.0	2.9593323129275224	0.0	0.0	0.0	3.002513643312522	0.0	0.0	0.0	0.0	0.0	0.0	0.0	0.0	0.0	0.0	0.0	0.0	0.0	0.0	0.0	0.0	0.0	0.0	0.0	0.0	0.0	0.0	0.0	0.0	0.0	1.6822170897979734	0.0	3.5671548568916007	3.9705144612479586	2.796823589864883	5.383525118399135	4.251762345278735	0.0	0.0	4.5722863353016905	0.0	4.031078326310493
AC022417.1	0.0	0.0	0.0	0.0	0.0	0.0	3.8050856140424463	3.8634705316774234	0.0	3.0304905417755057	0.0	10.096947438271838	0.0	0.0	0.0	0.0	0.0	3.234748578743529	0.0	0.0	0.0	0.0	0.0	0.0	0.0	0.0	0.0	0.0	0.0	0.0	0.0	0.0	0.0	0.0	0.0	0.0	0.0	0.0	0.0	0.0	0.0	0.0	0.0	0.0	0.0	0.0	0.0	0.0	0.0
AC022431.1	3.485617355249765	2.916343481198249	0.0	1.6622605491277964	0.0	0.0	0.0	2.9593323129275224	0.0	0.0	0.0	0.0	0.0	0.0	0.0	0.0	0.0	3.234748578743529	0.0	4.246809981789097	0.0	0.0	0.0	0.0	0.0	4.503168197809606	0.0	0.0	2.6724483015822167	0.0	0.0	0.0	0.0	0.0	0.0	3.7012923118223373	0.0	0.0	1.7513525975566733	0.0	0.0	2.3121012482628003	0.0	2.098258524019185	3.893469245065869	0.0	0.0	4.39495815026458	4.423883697907135
AC022706.1	0.0	0.0	0.0	0.0	0.0	0.0	0.0	0.0	2.7792162309782236	0.0	0.0	3.002513643312522	9.307448248515271	3.087571048518302	0.0	0.0	0.0	0.0	0.0	0.0	0.0	8.165780816204743	0.0	0.0	0.0	0.0	0.0	0.0	0.0	8.422360765811536	0.0	0.0	0.0	0.0	0.0	6.600826943759323	0.0	3.5904867711773667	0.0	2.4171412799190786	0.0	1.5767781171759818	0.0	0.0	0.0	0.0	6.116243033709465	0.0	0.0
AC024075.2	0.0	0.0	0.0	0.0	0.0	0.0	0.0	0.0	0.0	0.0	0.0	0.0	0.0	0.0	0.0	0.0	0.0	0.0	0.0	0.0	0.0	0.0	0.0	0.0	0.0	0.0	0.0	0.0	0.0	0.0	0.0	0.0	0.0	0.0	0.0	0.0	0.0	1.6822170897979734	0.0	0.0	0.0	0.0	0.0	3.20238716872226	0.0	0.0	0.0	0.0	2.6126205565189764
AC024293.1	4.170122585634178	3.4361558055759165	0.0	3.272095334217764	0.0	0.0	4.75253407711383	2.9593323129275224	0.0	0.0	0.0	5.429070398089364	5.563415604414321	6.507915926916283	0.0	0.0	0.0	0.0	0.0	4.037027318630782	4.824123421185645	4.015773057119414	0.0	1.8302057784083416	0.0	3.565424262997062	2.887122076343561	3.567635695360372	0.0	4.1781982574519425	0.0	4.730578823360107	0.0	0.0	0.0	0.0	0.0	2.4378709134680205	0.0	1.6647368213574238	1.5031142398097137	2.3121012482628003	3.660081577372672	3.9789871657082725	4.591071236369958	0.0	0.0	0.0	4.9862661015717515
AC024995.1	0.0	0.0	4.764102416559615	0.0	0.0	0.0	0.0	0.0	0.0	0.0	0.0	0.0	0.0	0.0	0.0	0.0	0.0	0.0	0.0	4.246809981789097	0.0	1.663565084729584	0.0	0.0	0.0	0.0	0.0	0.0	0.0	0.0	0.0	0.0	0.0	0.0	0.0	0.0	2.9306243726127246	0.0	2.5194114003216486	1.6647368213574238	2.701242456965235	0.0	0.0	1.40106300365502	0.0	0.0	0.0	0.0	0.0
AC025031.3	0.0	0.0	0.0	0.0	0.0	0.0	0.0	0.0	2.7792162309782236	0.0	0.0	3.002513643312522	0.0	0.0	0.0	0.0	0.0	0.0	7.587004561147234	0.0	0.0	0.0	0.0	0.0	0.0	0.0	0.0	0.0	7.022394834686108	0.0	0.0	0.0	0.0	0.0	0.0	0.0	0.0	1.6822170897979734	0.0	0.0	2.701242456965235	0.0	0.0	0.0	0.0	0.0	0.0	0.0	0.0
AC025164.2	0.0	0.0	0.0	0.0	0.0	0.0	0.0	0.0	0.0	0.0	0.0	0.0	0.0	0.0	0.0	0.0	0.0	0.0	0.0	9.558062426140214	0.0	4.197226337386471	0.0	10.142997963016917	0.0	0.0	0.0	0.0	0.0	0.0	0.0	0.0	0.0	0.0	0.0	0.0	0.0	0.0	0.0	0.0	1.5031142398097137	2.3121012482628003	0.0	0.0	0.0	0.0	0.0	0.0	0.0
AC025171.2	2.1376651855559574	9.097681405875155	0.0	0.0	3.1901473574849812	0.0	0.0	0.0	0.0	0.0	0.0	0.0	0.0	0.0	0.0	0.0	0.0	0.0	0.0	0.0	0.0	0.0	0.0	0.0	0.0	0.0	0.0	0.0	0.0	0.0	0.0	0.0	0.0	0.0	0.0	0.0	0.0	1.6822170897979734	0.0	1.6647368213574238	2.701242456965235	0.0	0.0	0.0	0.0	0.0	0.0	0.0	0.0
AC025171.3	9.299416892287109	0.0	3.1459875844826892	0.0	0.0	0.0	0.0	0.0	0.0	0.0	0.0	0.0	0.0	0.0	0.0	0.0	0.0	0.0	0.0	0.0	0.0	0.0	0.0	0.0	0.0	0.0	0.0	0.0	0.0	0.0	0.0	0.0	0.0	0.0	4.3404587259345755	0.0	0.0	1.6822170897979734	0.0	1.6647368213574238	2.223137836483397	4.8461126239785415	4.9118564252612416	3.4390600541001928	0.0	0.0	0.0	0.0	0.0
AC025181.2	0.0	0.0	0.0	0.0	0.0	0.0	0.0	0.0	0.0	0.0	0.0	3.002513643312522	0.0	0.0	0.0	0.0	0.0	9.341737225554935	0.0	0.0	0.0	0.0	0.0	0.0	0.0	0.0	0.0	0.0	0.0	0.0	0.0	0.0	0.0	0.0	0.0	0.0	0.0	0.0	6.3056503282866325	0.0	0.0	0.0	0.0	0.0	0.0	0.0	3.338569829576014	0.0	0.0
AC025580.3	0.0	0.0	0.0	0.0	0.0	0.0	0.0	0.0	0.0	6.9413982859660734	0.0	0.0	0.0	0.0	0.0	0.0	0.0	0.0	0.0	5.711124197661928	0.0	2.907650644673076	4.3133933513278215	0.0	0.0	0.0	3.786163946128422	0.0	0.0	0.0	0.0	0.0	0.0	0.0	0.0	0.0	6.444886321207667	0.0	4.134811097163644	2.4171412799190786	2.701242456965235	0.0	0.0	1.40106300365502	0.0	0.0	0.0	0.0	0.0
AC025678.3	0.0	0.0	0.0	0.0	0.0	0.0	0.0	0.0	0.0	0.0	0.0	0.0	0.0	0.0	0.0	0.0	0.0	0.0	0.0	0.0	0.0	0.0	0.0	0.0	0.0	0.0	0.0	0.0	0.0	0.0	0.0	0.0	0.0	0.0	8.814954339666116	0.0	0.0	3.8334209508336676	0.0	0.0	2.701242456965235	2.796823589864883	0.0	3.6423234746085864	0.0	0.0	0.0	0.0	0.0
AC026366.1	3.868091341734551	5.076666650686778	4.617986510892877	4.0139843399170445	4.319263705880236	0.0	0.0	0.0	4.92238651430002	4.492662338264908	0.0	6.002827541010567	5.30647001358351	4.954314988895233	4.356683957343737	3.3408593936042603	4.63840497339487	5.42854663913456	0.0	5.638572331942092	4.316068266449359	5.668562629665961	4.777937554468378	4.029918155522938	0.0	3.565424262997062	2.070034138735666	5.069110302462466	3.55461376528091	3.255766515712174	0.0	3.2503994897728536	4.968526701907127	3.0548383243568824	5.304404878604207	3.7012923118223373	2.9306243726127246	4.384247943793153	4.317153924601529	5.670240881759607	5.008413697797978	5.542557468420811	2.769917247145531	3.6423234746085864	0.0	0.0	0.0	0.0	2.6126205565189764
AC026401.3	0.0	0.0	0.0	0.0	0.0	3.2363879056190044	0.0	2.9593323129275224	2.7792162309782236	0.0	0.0	0.0	10.215617843737341	0.0	0.0	0.0	0.0	0.0	0.0	0.0	0.0	0.0	0.0	0.0	0.0	0.0	0.0	0.0	0.0	0.0	0.0	0.0	0.0	8.196713558609154	0.0	0.0	0.0	3.8334209508336676	0.0	2.909134519274333	3.7909570182715258	1.5767781171759818	0.0	2.91911961829218	0.0	0.0	0.0	0.0	0.0
AC026403.1	2.9636565103434394	4.1187964128006564	0.0	2.4142009104561697	2.682130071598417	0.0	0.0	0.0	2.7792162309782236	0.0	0.0	0.0	0.0	0.0	0.0	0.0	0.0	0.0	0.0	2.617922291016664	2.8691429857570103	1.663565084729584	0.0	1.8302057784083416	0.0	0.0	2.070034138735666	2.2075536508907394	0.0	0.0	0.0	0.0	0.0	0.0	0.0	3.7012923118223373	0.0	2.4378709134680205	2.5194114003216486	2.4171412799190786	1.5031142398097137	1.5767781171759818	0.0	0.0	0.0	3.4992993956512324	2.4745683758923582	0.0	0.0
AC026412.1	0.0	0.0	0.0	0.0	0.0	0.0	0.0	0.0	0.0	0.0	0.0	0.0	0.0	0.0	0.0	0.0	0.0	0.0	0.0	0.0	0.0	0.0	0.0	0.0	0.0	0.0	0.0	0.0	0.0	0.0	0.0	0.0	0.0	0.0	0.0	0.0	0.0	1.6822170897979734	0.0	0.0	3.059728528142075	3.159002139681479	0.0	1.40106300365502	3.893469245065869	0.0	0.0	6.660956694063887	0.0
AC026523.2	0.0	4.367923815473678	0.0	0.0	0.0	0.0	5.063718188094865	0.0	0.0	0.0	0.0	0.0	4.993627227839713	0.0	0.0	0.0	0.0	0.0	0.0	0.0	0.0	0.0	2.255925630403731	0.0	0.0	0.0	0.0	3.0422639660911517	0.0	0.0	0.0	0.0	0.0	0.0	0.0	0.0	4.781234424590267	0.0	3.6818656340098794	0.0	2.701242456965235	1.5767781171759818	0.0	0.0	0.0	0.0	0.0	0.0	0.0
AC026979.3	0.0	0.0	0.0	0.0	0.0	7.4750089420665935	0.0	6.477504261207836	0.0	8.546452666419109	0.0	0.0	0.0	4.554706267700048	7.613801924982507	0.0	0.0	0.0	0.0	0.0	0.0	0.0	2.255925630403731	8.413339183686482	0.0	0.0	0.0	0.0	0.0	0.0	0.0	0.0	0.0	0.0	0.0	0.0	0.0	2.9312334646981677	0.0	0.0	1.5031142398097137	0.0	0.0	0.0	4.844094605028367	0.0	3.338569829576014	0.0	0.0
AC027031.2	0.0	0.0	0.0	0.0	9.32266570425958	3.2363879056190044	8.809738729194477	2.9593323129275224	0.0	0.0	0.0	0.0	3.12345758677525	0.0	0.0	0.0	0.0	0.0	0.0	0.0	0.0	0.0	0.0	0.0	0.0	0.0	0.0	0.0	0.0	0.0	0.0	0.0	0.0	0.0	0.0	0.0	0.0	0.0	0.0	0.0	0.0	2.3121012482628003	0.0	2.098258524019185	0.0	0.0	0.0	0.0	0.0
AC027097.1	0.0	9.197616346108477	0.0	0.0	0.0	0.0	0.0	7.469386378842821	0.0	0.0	0.0	0.0	6.662370972238461	0.0	0.0	0.0	0.0	0.0	0.0	0.0	0.0	0.0	0.0	0.0	0.0	0.0	0.0	0.0	0.0	0.0	0.0	0.0	0.0	0.0	6.1621832150338385	0.0	0.0	3.298193490655559	0.0	2.4171412799190786	3.7909570182715258	1.5767781171759818	0.0	2.5662995966367075	3.356247360462792	0.0	0.0	0.0	0.0
AC027290.2	2.1376651855559574	0.0	0.0	0.0	0.0	0.0	0.0	0.0	0.0	0.0	0.0	0.0	0.0	4.000114969952744	0.0	5.544127774613879	0.0	0.0	3.4681851441112554	0.0	0.0	0.0	0.0	0.0	3.3962567804499413	0.0	0.0	0.0	0.0	0.0	0.0	0.0	0.0	0.0	0.0	0.0	0.0	2.4378709134680205	0.0	1.6647368213574238	0.0	0.0	0.0	1.40106300365502	0.0	0.0	0.0	0.0	0.0
AC027644.3	0.0	0.0	0.0	0.0	0.0	0.0	3.8050856140424463	10.34685356731329	0.0	0.0	5.138619320495316	3.002513643312522	0.0	0.0	0.0	0.0	6.913231463214359	0.0	0.0	0.0	0.0	0.0	0.0	0.0	0.0	2.6824138519680334	0.0	0.0	0.0	0.0	0.0	0.0	0.0	4.5191534116306915	0.0	0.0	0.0	4.222932837241803	0.0	3.8097589925134576	2.223137836483397	3.6890950902881645	0.0	3.20238716872226	0.0	0.0	0.0	0.0	0.0
AC034236.1	7.631021302794485	7.576898419038119	6.053817781101306	7.31337117722694	6.362301889384586	5.116749991595081	6.798477819664941	8.257358444284748	7.086298035613649	8.678564444237585	0.0	3.002513643312522	6.423950185058069	6.383825458152093	4.356683957343737	7.841106150370254	8.670292146830468	6.6719069919901175	4.963512759776369	7.204097971621464	6.260697924828547	7.170795857548351	6.1080082853989355	6.075806958532915	7.390189812188145	7.802134465777512	7.968778261381131	7.990523645692383	6.252692306449946	7.688195947979151	8.24065252888367	7.557336690219249	8.588414154155306	7.632038566220771	7.3352821097786	7.762470597901327	7.197087562094315	5.974020126225109	6.3056503282866325	6.138688745594959	6.252024046902696	6.4307913510062615	6.64315911473499	6.772194822048111	7.858095257034435	6.5511151577410915	7.1058068483311105	0.0	8.35945406439523
AC046185.3	0.0	0.0	0.0	0.0	0.0	0.0	0.0	0.0	0.0	0.0	0.0	0.0	0.0	0.0	0.0	0.0	0.0	0.0	0.0	0.0	0.0	0.0	0.0	8.216657761869392	0.0	0.0	0.0	0.0	0.0	0.0	0.0	0.0	0.0	6.347122714012723	0.0	0.0	0.0	0.0	0.0	2.909134519274333	3.3466301986757845	1.5767781171759818	0.0	2.5662995966367075	3.356247360462792	0.0	4.265439833828413	0.0	4.423883697907135
AC048341.2	0.0	0.0	0.0	0.0	0.0	0.0	0.0	0.0	0.0	0.0	0.0	0.0	0.0	0.0	0.0	0.0	0.0	0.0	0.0	0.0	0.0	0.0	0.0	0.0	0.0	0.0	0.0	0.0	3.55461376528091	0.0	0.0	0.0	0.0	0.0	0.0	0.0	0.0	0.0	0.0	0.0	2.223137836483397	0.0	0.0	2.098258524019185	0.0	0.0	0.0	0.0	0.0
AC060780.1	0.0	0.0	0.0	0.0	0.0	0.0	0.0	3.8634705316774234	0.0	0.0	0.0	0.0	0.0	3.087571048518302	0.0	0.0	0.0	0.0	0.0	0.0	0.0	0.0	0.0	0.0	0.0	0.0	0.0	0.0	0.0	0.0	0.0	0.0	0.0	0.0	0.0	0.0	0.0	3.5904867711773667	3.6818656340098794	1.6647368213574238	2.701242456965235	2.796823589864883	0.0	2.098258524019185	3.893469245065869	0.0	0.0	0.0	0.0
AC062017.1	0.0	0.0	0.0	0.0	0.0	0.0	0.0	0.0	0.0	0.0	0.0	0.0	0.0	0.0	0.0	0.0	0.0	0.0	0.0	9.772431920057043	1.6332467589561366	0.0	0.0	0.0	0.0	0.0	0.0	0.0	0.0	0.0	0.0	0.0	0.0	0.0	0.0	0.0	0.0	0.0	0.0	2.4171412799190786	2.223137836483397	0.0	0.0	0.0	0.0	0.0	0.0	0.0	0.0
AC064799.1	3.868091341734551	2.095806832041689	2.640297410799429	0.0	2.682130071598417	0.0	0.0	0.0	0.0	0.0	0.0	0.0	0.0	0.0	0.0	0.0	0.0	0.0	0.0	4.429924881854956	4.155168518239595	2.415750057005929	5.128774220743008	4.029918155522938	0.0	0.0	0.0	0.0	0.0	0.0	0.0	3.2503994897728536	0.0	0.0	0.0	0.0	0.0	1.6822170897979734	3.0179614480350683	1.6647368213574238	3.059728528142075	2.796823589864883	0.0	1.40106300365502	0.0	0.0	0.0	0.0	0.0
AC067852.2	0.0	0.0	0.0	0.0	0.0	0.0	0.0	0.0	0.0	0.0	0.0	0.0	0.0	0.0	0.0	0.0	0.0	0.0	0.0	0.0	0.0	0.0	0.0	0.0	0.0	0.0	0.0	0.0	0.0	0.0	0.0	0.0	0.0	0.0	0.0	0.0	0.0	0.0	1.7513525975566733	0.0	1.5031142398097137	1.5767781171759818	0.0	2.098258524019185	0.0	0.0	0.0	0.0	0.0
AC067930.6	0.0	0.0	0.0	0.0	0.0	0.0	0.0	0.0	2.7792162309782236	3.0304905417755057	0.0	0.0	0.0	3.087571048518302	0.0	4.827628997856743	0.0	0.0	3.4681851441112554	0.0	0.0	0.0	0.0	0.0	3.3962567804499413	0.0	0.0	0.0	0.0	0.0	0.0	0.0	4.406421455999395	0.0	0.0	0.0	0.0	0.0	0.0	0.0	0.0	0.0	0.0	0.0	0.0	0.0	0.0	4.39495815026458	0.0
AC068587.6	4.982055239261857	2.916343481198249	0.0	4.195423681429502	0.0	0.0	9.314972429645298	2.9593323129275224	0.0	0.0	0.0	3.002513643312522	0.0	0.0	3.425437093303038	0.0	0.0	0.0	0.0	0.0	0.0	0.0	2.255925630403731	0.0	0.0	0.0	0.0	0.0	0.0	0.0	0.0	0.0	0.0	3.0548383243568824	0.0	0.0	0.0	1.6822170897979734	1.7513525975566733	0.0	0.0	1.5767781171759818	0.0	2.098258524019185	0.0	0.0	0.0	0.0	0.0
AC068631.3	0.0	0.0	2.640297410799429	3.5638419488373896	0.0	0.0	0.0	0.0	0.0	0.0	0.0	0.0	0.0	0.0	0.0	0.0	0.0	0.0	0.0	0.0	2.8691429857570103	0.0	0.0	4.731116906577705	0.0	0.0	2.070034138735666	0.0	0.0	0.0	0.0	0.0	0.0	0.0	0.0	0.0	0.0	3.298193490655559	2.5194114003216486	0.0	1.5031142398097137	2.3121012482628003	0.0	1.40106300365502	0.0	0.0	0.0	0.0	0.0
AC068724.1	7.726766997372621	8.769932565101914	0.0	8.108369399738377	5.713455679843911	7.88801774077047	8.723779917100233	11.257227390398565	8.764853968183116	8.095361371435013	8.349430428839224	9.255533106274829	6.548080182307814	7.375161326907854	7.380635849027556	9.124269391049088	9.105467161511143	4.7137419802690514	6.159237951458096	8.121467732582788	7.037057190293285	6.524429371078628	7.705303095631075	6.231133963909286	7.651790148147708	8.708343725310968	7.3866922993759205	8.010907849330481	6.611051749856553	7.1067267887644725	7.141790621578299	7.621133975827457	8.248376367708312	7.8760142403382885	7.818154171543365	8.175846108017787	8.346938039436603	5.497744900457153	6.020190987039158	5.948965848877856	6.21687328468116	5.542557468420811	6.5565981117310965	7.818976164433778	7.67451834872645	7.461394855923252	8.237585926522309	8.236383111219993	8.032998671093614
AC069185.1	0.0	0.0	0.0	0.0	0.0	0.0	2.904772685897231	0.0	0.0	0.0	0.0	0.0	0.0	0.0	0.0	0.0	0.0	0.0	0.0	0.0	0.0	0.0	0.0	0.0	0.0	0.0	0.0	0.0	0.0	0.0	0.0	0.0	0.0	0.0	0.0	0.0	0.0	0.0	0.0	0.0	1.5031142398097137	0.0	6.146660407950788	0.0	0.0	0.0	0.0	0.0	0.0
AC069213.3	0.0	0.0	0.0	0.0	0.0	0.0	0.0	2.9593323129275224	0.0	0.0	5.138619320495316	0.0	0.0	0.0	0.0	0.0	0.0	0.0	0.0	0.0	0.0	0.0	0.0	0.0	0.0	0.0	0.0	0.0	0.0	0.0	0.0	0.0	3.4728975418677837	3.0548383243568824	0.0	0.0	2.9306243726127246	0.0	0.0	0.0	0.0	0.0	0.0	0.0	0.0	0.0	0.0	0.0	0.0
AC069439.1	0.0	0.0	0.0	0.0	0.0	6.413512161098551	0.0	0.0	0.0	0.0	0.0	0.0	0.0	5.266905989811022	0.0	0.0	3.1648782859845856	0.0	0.0	0.0	0.0	0.0	0.0	0.0	0.0	0.0	0.0	0.0	0.0	0.0	0.0	0.0	0.0	0.0	0.0	0.0	0.0	0.0	0.0	0.0	0.0	0.0	0.0	2.098258524019185	0.0	0.0	2.4745683758923582	0.0	0.0
AC073065.1	0.0	0.0	0.0	0.0	0.0	0.0	0.0	0.0	0.0	0.0	0.0	4.4621735579577955	0.0	0.0	0.0	0.0	0.0	0.0	0.0	0.0	0.0	0.0	0.0	0.0	3.3962567804499413	0.0	0.0	0.0	0.0	0.0	0.0	4.172534185676916	0.0	0.0	0.0	0.0	0.0	1.6822170897979734	0.0	0.0	0.0	0.0	0.0	0.0	0.0	0.0	0.0	0.0	0.0
AC073320.1	0.0	0.0	1.854913604445743	0.0	0.0	4.157741589893424	2.904772685897231	0.0	0.0	0.0	0.0	6.41222955464287	0.0	0.0	0.0	0.0	0.0	0.0	0.0	0.0	0.0	0.0	0.0	0.0	0.0	0.0	0.0	0.0	0.0	0.0	0.0	0.0	0.0	0.0	0.0	0.0	0.0	0.0	1.7513525975566733	0.0	1.5031142398097137	0.0	0.0	0.0	0.0	0.0	0.0	0.0	0.0
AC073611.1	0.0	0.0	0.0	0.0	0.0	0.0	0.0	0.0	0.0	0.0	0.0	0.0	0.0	0.0	0.0	0.0	0.0	0.0	0.0	0.0	0.0	0.0	0.0	0.0	0.0	0.0	0.0	0.0	0.0	0.0	0.0	0.0	0.0	0.0	0.0	0.0	0.0	2.9312334646981677	6.468736516537805	3.5671548568916007	2.223137836483397	3.895419413880397	0.0	2.91911961829218	0.0	0.0	5.227436054232271	0.0	0.0
AC073621.1	6.426471528197833	6.428627178557822	6.405203225050396	6.854885842981989	4.66568415497433	8.364346213793842	7.951762155506571	7.721829346692504	7.418518858773567	7.244015265251065	4.1790027774140945	8.025229154333289	7.046038906168842	6.248048534192684	4.917980837722709	6.903485721736628	6.470118564014914	4.156010361808862	7.149109272738209	5.562177799714811	4.927396215580204	6.180773942016611	6.1080082853989355	5.8386823924408615	5.975827681790988	8.143654156714227	6.7356017982622145	6.867961242139705	5.4594582308796715	5.709030230782173	5.172117654613597	6.564975737698254	7.432572000830222	7.271544936386009	8.009999956621837	5.93164582142716	7.260790364375908	4.996791193743398	5.280505425971656	5.068600812211789	5.659141347149028	5.197492965884254	5.383525118399135	6.431789626241427	6.227392219335036	8.69114547372735	6.6621515883649165	5.93346456449321	7.222726835246035
AC073861.1	2.1376651855559574	2.095806832041689	3.1459875844826892	5.155503649563931	0.0	0.0	0.0	2.9593323129275224	0.0	4.492662338264908	0.0	3.002513643312522	3.12345758677525	0.0	0.0	3.3408593936042603	3.1648782859845856	4.156010361808862	0.0	1.8356520226180972	3.766872881645499	2.415750057005929	3.624009575791237	3.1156381755526277	0.0	0.0	2.887122076343561	0.0	2.6724483015822167	0.0	4.461584435117068	0.0	0.0	3.0548383243568824	2.8913249471211526	3.7012923118223373	2.9306243726127246	2.4378709134680205	2.5194114003216486	2.4171412799190786	3.7909570182715258	1.5767781171759818	2.769917247145531	3.6423234746085864	4.591071236369958	0.0	3.338569829576014	0.0	3.4895779477695474
AC073869.1	0.0	0.0	0.0	0.0	0.0	7.4750089420665935	0.0	0.0	0.0	0.0	4.1790027774140945	0.0	3.12345758677525	0.0	0.0	0.0	0.0	0.0	0.0	0.0	0.0	0.0	0.0	0.0	0.0	0.0	0.0	0.0	0.0	0.0	0.0	0.0	8.248376367708312	0.0	0.0	0.0	0.0	0.0	0.0	0.0	2.223137836483397	0.0	0.0	3.9789871657082725	0.0	0.0	0.0	0.0	0.0
AC073896.2	0.0	9.245102338659603	0.0	0.0	0.0	0.0	0.0	0.0	0.0	0.0	0.0	0.0	0.0	0.0	0.0	0.0	0.0	0.0	0.0	0.0	0.0	0.0	0.0	0.0	2.5271591875781283	0.0	0.0	0.0	8.361422681491721	0.0	0.0	0.0	0.0	0.0	0.0	0.0	0.0	2.9312334646981677	0.0	4.198844956571528	3.585832114290079	1.5767781171759818	0.0	4.121811990101282	0.0	0.0	0.0	0.0	0.0
AC073896.3	0.0	2.095806832041689	0.0	0.0	0.0	3.2363879056190044	3.8050856140424463	0.0	0.0	0.0	4.1790027774140945	0.0	0.0	0.0	0.0	0.0	0.0	6.991002477541674	0.0	0.0	0.0	0.0	0.0	0.0	0.0	0.0	3.786163946128422	0.0	0.0	0.0	0.0	0.0	0.0	3.0548383243568824	0.0	0.0	0.0	0.0	0.0	0.0	0.0	0.0	0.0	0.0	0.0	0.0	0.0	0.0	0.0
AC073896.4	0.0	0.0	0.0	0.0	0.0	0.0	0.0	0.0	0.0	0.0	10.697854492388798	0.0	0.0	0.0	0.0	0.0	0.0	0.0	0.0	0.0	0.0	0.0	0.0	0.0	0.0	0.0	0.0	0.0	0.0	0.0	0.0	0.0	0.0	0.0	0.0	7.59337587360993	0.0	4.222932837241803	0.0	0.0	4.404626025652253	1.5767781171759818	0.0	2.91911961829218	0.0	0.0	3.8751931728884013	0.0	0.0
AC074117.1	0.0	0.0	0.0	0.0	0.0	0.0	0.0	0.0	0.0	0.0	0.0	0.0	0.0	3.087571048518302	0.0	0.0	0.0	0.0	0.0	0.0	0.0	0.0	0.0	0.0	0.0	0.0	0.0	0.0	0.0	0.0	0.0	0.0	0.0	0.0	0.0	3.7012923118223373	0.0	2.9312334646981677	0.0	0.0	0.0	1.5767781171759818	0.0	0.0	0.0	0.0	0.0	0.0	2.6126205565189764
AC078814.1	2.1376651855559574	0.0	0.0	0.0	0.0	0.0	0.0	0.0	0.0	0.0	0.0	0.0	0.0	0.0	0.0	0.0	0.0	0.0	3.4681851441112554	0.0	3.233951461686842	0.0	0.0	0.0	2.5271591875781283	0.0	0.0	2.2075536508907394	0.0	0.0	0.0	0.0	3.4728975418677837	0.0	2.8913249471211526	0.0	0.0	1.6822170897979734	0.0	1.6647368213574238	1.5031142398097137	0.0	0.0	0.0	0.0	0.0	0.0	0.0	0.0
AC078846.1	0.0	0.0	0.0	0.0	0.0	0.0	0.0	0.0	0.0	0.0	0.0	0.0	0.0	0.0	0.0	0.0	0.0	0.0	0.0	0.0	0.0	0.0	0.0	0.0	0.0	0.0	0.0	0.0	0.0	0.0	0.0	0.0	0.0	0.0	7.391521990816259	0.0	0.0	0.0	1.7513525975566733	1.6647368213574238	2.223137836483397	3.159002139681479	0.0	0.0	0.0	0.0	0.0	0.0	0.0
AC079140.2	2.9636565103434394	2.095806832041689	0.0	0.0	0.0	0.0	0.0	0.0	2.7792162309782236	0.0	0.0	0.0	0.0	0.0	0.0	0.0	0.0	0.0	0.0	0.0	0.0	1.663565084729584	0.0	0.0	0.0	0.0	2.070034138735666	2.2075536508907394	0.0	3.255766515712174	0.0	0.0	0.0	0.0	2.8913249471211526	0.0	0.0	2.4378709134680205	0.0	2.4171412799190786	2.223137836483397	0.0	0.0	2.098258524019185	0.0	0.0	2.4745683758923582	0.0	0.0
AC079250.1	4.170122585634178	3.8174806496037967	3.1459875844826892	3.272095334217764	3.1901473574849812	0.0	4.3552273030096975	5.12466709805287	2.7792162309782236	4.891589262208199	0.0	3.002513643312522	0.0	4.000114969952744	4.356683957343737	0.0	3.1648782859845856	3.234748578743529	0.0	5.481510675059716	4.460810284104971	3.273804744919008	4.96399433355748	3.1156381755526277	2.5271591875781283	0.0	3.786163946128422	0.0	2.6724483015822167	4.736349354619184	3.0019735377542296	4.730578823360107	5.6869421195454	3.0548383243568824	0.0	0.0	3.832769121517505	2.4378709134680205	0.0	3.5671548568916007	1.5031142398097137	2.3121012482628003	2.769917247145531	2.098258524019185	4.284030638065189	3.4992993956512324	3.338569829576014	0.0	0.0
AC079922.1	5.38563523856943	5.332558248050293	5.664730761323743	4.865254211159433	4.944818804126809	0.0	0.0	0.0	0.0	0.0	0.0	0.0	0.0	0.0	0.0	0.0	0.0	0.0	0.0	5.396064582739536	5.279391825001863	4.970475315768442	0.0	2.6115868911435554	0.0	2.6824138519680334	0.0	0.0	2.6724483015822167	3.255766515712174	0.0	0.0	0.0	0.0	0.0	0.0	0.0	4.384247943793153	4.479014891209527	4.198844956571528	3.9705144612479586	4.236283134736645	0.0	1.40106300365502	0.0	0.0	0.0	4.39495815026458	0.0
AC080128.2	0.0	0.0	0.0	0.0	0.0	0.0	0.0	0.0	0.0	0.0	0.0	0.0	0.0	3.087571048518302	0.0	0.0	0.0	4.156010361808862	0.0	0.0	0.0	0.0	0.0	0.0	0.0	0.0	0.0	0.0	0.0	0.0	0.0	0.0	0.0	0.0	0.0	0.0	0.0	0.0	2.5194114003216486	0.0	1.5031142398097137	0.0	0.0	0.0	0.0	0.0	3.8751931728884013	0.0	0.0
AC083799.1	0.0	0.0	0.0	0.0	0.0	0.0	0.0	0.0	0.0	0.0	0.0	0.0	0.0	0.0	0.0	0.0	0.0	0.0	0.0	0.0	0.0	0.0	0.0	0.0	0.0	0.0	0.0	0.0	0.0	0.0	0.0	0.0	0.0	0.0	0.0	0.0	9.087995914059308	0.0	0.0	0.0	2.223137836483397	3.159002139681479	0.0	2.098258524019185	0.0	0.0	0.0	0.0	0.0
AC084024.3	0.0	0.0	0.0	0.0	0.0	0.0	0.0	0.0	0.0	0.0	0.0	0.0	0.0	0.0	0.0	0.0	0.0	0.0	0.0	0.0	0.0	0.0	0.0	0.0	0.0	0.0	0.0	0.0	0.0	0.0	0.0	0.0	3.4728975418677837	0.0	0.0	3.7012923118223373	0.0	0.0	0.0	0.0	0.0	0.0	0.0	0.0	0.0	0.0	2.4745683758923582	0.0	0.0
AC084033.3	0.0	0.0	0.0	0.0	0.0	0.0	0.0	0.0	0.0	0.0	0.0	0.0	0.0	0.0	0.0	0.0	0.0	0.0	0.0	0.0	0.0	0.0	0.0	0.0	0.0	0.0	0.0	0.0	0.0	0.0	0.0	0.0	0.0	0.0	0.0	0.0	7.903752371597394	4.996791193743398	0.0	6.962569989849998	6.4766714188783165	5.965181835093091	7.757326345282631	6.022311868311456	7.7067828893918335	0.0	3.338569829576014	0.0	5.704909661527418
AC087190.1	0.0	0.0	0.0	2.4142009104561697	1.8910357029650944	0.0	0.0	0.0	0.0	3.9393911098809293	0.0	0.0	0.0	3.087571048518302	0.0	0.0	3.1648782859845856	3.234748578743529	4.401486460942903	1.8356520226180972	1.6332467589561366	0.0	0.0	0.0	2.5271591875781283	0.0	4.7329056660916935	0.0	0.0	3.255766515712174	0.0	3.2503994897728536	0.0	3.0548383243568824	2.8913249471211526	0.0	0.0	0.0	0.0	0.0	0.0	0.0	0.0	0.0	0.0	0.0	0.0	0.0	0.0
AC087343.1	0.0	0.0	1.854913604445743	2.4142009104561697	0.0	3.2363879056190044	2.904772685897231	0.0	0.0	0.0	0.0	0.0	4.993627227839713	3.087571048518302	0.0	0.0	4.63840497339487	0.0	3.4681851441112554	0.0	0.0	1.663565084729584	4.009492840054678	1.8302057784083416	0.0	2.6824138519680334	0.0	0.0	2.6724483015822167	0.0	5.428467598478245	0.0	0.0	3.0548383243568824	4.737581924629191	0.0	0.0	0.0	0.0	1.6647368213574238	3.059728528142075	0.0	2.769917247145531	2.91911961829218	0.0	0.0	2.4745683758923582	0.0	0.0
AC087473.1	2.9636565103434394	7.82623677313326	2.640297410799429	0.0	0.0	0.0	0.0	0.0	0.0	0.0	0.0	6.41222955464287	0.0	5.266905989811022	0.0	0.0	0.0	0.0	0.0	4.037027318630782	3.974044987888866	0.0	4.3133933513278215	0.0	0.0	0.0	0.0	0.0	0.0	0.0	0.0	0.0	0.0	0.0	0.0	0.0	0.0	1.6822170897979734	0.0	0.0	1.5031142398097137	0.0	0.0	0.0	0.0	0.0	0.0	0.0	0.0
AC087500.1	0.0	0.0	0.0	0.0	0.0	0.0	0.0	0.0	0.0	0.0	0.0	0.0	0.0	0.0	0.0	0.0	0.0	0.0	0.0	0.0	0.0	0.0	0.0	0.0	0.0	0.0	0.0	0.0	0.0	0.0	0.0	0.0	0.0	0.0	0.0	0.0	0.0	0.0	0.0	2.4171412799190786	0.0	2.3121012482628003	0.0	3.9789871657082725	0.0	0.0	0.0	0.0	0.0
AC090013.1	0.0	0.0	0.0	0.0	0.0	0.0	0.0	0.0	2.7792162309782236	0.0	0.0	0.0	0.0	0.0	0.0	0.0	0.0	0.0	3.4681851441112554	0.0	0.0	0.0	0.0	0.0	0.0	4.109182637175111	0.0	0.0	2.6724483015822167	0.0	0.0	0.0	0.0	0.0	0.0	0.0	0.0	0.0	0.0	0.0	0.0	0.0	0.0	0.0	0.0	0.0	0.0	0.0	0.0
AC090114.1	2.1376651855559574	2.095806832041689	0.0	2.4142009104561697	0.0	0.0	3.8050856140424463	0.0	2.7792162309782236	0.0	0.0	3.9095716595258074	3.12345758677525	3.087571048518302	0.0	0.0	0.0	0.0	0.0	2.617922291016664	4.155168518239595	3.273804744919008	3.096399004666294	4.029918155522938	3.3962567804499413	0.0	0.0	0.0	4.09805772396181	3.255766515712174	0.0	0.0	3.4728975418677837	0.0	3.7906709886699232	0.0	4.383580504070315	0.0	2.5194114003216486	2.909134519274333	2.223137836483397	3.159002139681479	0.0	3.820453492574418	3.356247360462792	0.0	3.338569829576014	4.39495815026458	2.6126205565189764
AC090114.2	0.0	0.0	0.0	2.4142009104561697	0.0	0.0	0.0	0.0	2.7792162309782236	0.0	0.0	0.0	0.0	3.087571048518302	0.0	0.0	0.0	0.0	4.401486460942903	0.0	0.0	0.0	2.255925630403731	0.0	0.0	0.0	0.0	0.0	0.0	0.0	0.0	0.0	0.0	0.0	0.0	0.0	0.0	0.0	0.0	0.0	1.5031142398097137	0.0	0.0	1.40106300365502	0.0	0.0	0.0	0.0	0.0
AC090152.1	0.0	0.0	0.0	0.0	0.0	0.0	0.0	5.598230437381152	0.0	0.0	9.85352061714388	3.002513643312522	0.0	0.0	0.0	0.0	0.0	0.0	0.0	0.0	0.0	0.0	8.490885443451308	0.0	2.5271591875781283	0.0	9.020236897814305	0.0	0.0	8.93206794370091	0.0	0.0	0.0	8.981241789489532	8.568911489401739	0.0	0.0	5.8688693600246635	7.035302089856073	5.068600812211789	5.23613992789263	5.602667740595852	6.366140868227426	5.008014376825173	4.591071236369958	3.4992993956512324	6.595715573633908	0.0	5.555976444936356
AC090204.1	0.0	0.0	0.0	0.0	0.0	0.0	0.0	0.0	0.0	0.0	0.0	9.441660095780776	0.0	0.0	0.0	0.0	0.0	0.0	0.0	0.0	0.0	0.0	0.0	0.0	0.0	0.0	0.0	2.2075536508907394	0.0	0.0	0.0	0.0	0.0	0.0	0.0	0.0	0.0	0.0	0.0	5.159020797962366	3.3466301986757845	4.8461126239785415	0.0	5.213391700228506	0.0	0.0	0.0	4.39495815026458	2.6126205565189764
AC090515.1	0.0	0.0	0.0	0.0	0.0	3.2363879056190044	0.0	0.0	0.0	3.0304905417755057	0.0	0.0	4.593605912524675	0.0	4.356683957343737	0.0	0.0	0.0	0.0	0.0	1.6332467589561366	0.0	0.0	0.0	0.0	0.0	0.0	0.0	2.6724483015822167	3.255766515712174	0.0	3.2503994897728536	0.0	0.0	0.0	3.7012923118223373	0.0	0.0	0.0	0.0	0.0	0.0	0.0	1.40106300365502	0.0	0.0	0.0	0.0	0.0
AC090559.2	0.0	0.0	0.0	0.0	0.0	0.0	4.3552273030096975	0.0	0.0	3.9393911098809293	0.0	0.0	0.0	3.087571048518302	0.0	0.0	0.0	4.156010361808862	0.0	0.0	0.0	0.0	0.0	0.0	0.0	0.0	0.0	0.0	0.0	0.0	0.0	5.445642567842956	5.371998322002588	0.0	0.0	0.0	2.9306243726127246	0.0	1.7513525975566733	0.0	0.0	0.0	0.0	1.40106300365502	0.0	0.0	0.0	0.0	0.0
AC090602.1	0.0	2.095806832041689	1.854913604445743	1.6622605491277964	1.8910357029650944	0.0	3.8050856140424463	0.0	0.0	3.0304905417755057	0.0	0.0	3.12345758677525	5.266905989811022	0.0	3.3408593936042603	0.0	4.156010361808862	0.0	0.0	2.379678272075835	1.663565084729584	3.096399004666294	2.6115868911435554	2.5271591875781283	0.0	2.070034138735666	0.0	0.0	4.1781982574519425	0.0	3.2503994897728536	0.0	0.0	2.8913249471211526	0.0	0.0	0.0	0.0	0.0	0.0	0.0	0.0	0.0	0.0	4.434056459916267	0.0	0.0	0.0
AC091132.5	0.0	0.0	0.0	0.0	0.0	0.0	0.0	0.0	0.0	0.0	0.0	0.0	0.0	0.0	0.0	0.0	0.0	0.0	0.0	0.0	0.0	0.0	0.0	0.0	0.0	0.0	0.0	0.0	0.0	0.0	0.0	0.0	0.0	0.0	0.0	0.0	0.0	2.9312334646981677	0.0	1.6647368213574238	0.0	2.796823589864883	0.0	0.0	2.4906644683303356	0.0	0.0	0.0	0.0
AC091729.3	0.0	0.0	0.0	0.0	0.0	0.0	0.0	0.0	0.0	0.0	0.0	0.0	3.12345758677525	0.0	0.0	0.0	0.0	0.0	0.0	0.0	0.0	0.0	0.0	0.0	0.0	0.0	0.0	0.0	0.0	0.0	0.0	0.0	0.0	0.0	0.0	0.0	0.0	2.4378709134680205	0.0	0.0	3.059728528142075	0.0	0.0	0.0	3.356247360462792	0.0	0.0	7.14230434411863	0.0
AC092017.2	2.1376651855559574	0.0	1.854913604445743	2.4142009104561697	1.8910357029650944	0.0	0.0	0.0	2.7792162309782236	0.0	0.0	0.0	0.0	0.0	0.0	0.0	0.0	0.0	0.0	0.0	2.379678272075835	0.0	0.0	0.0	0.0	0.0	0.0	0.0	0.0	0.0	3.0019735377542296	0.0	0.0	0.0	0.0	0.0	0.0	1.6822170897979734	0.0	0.0	2.223137836483397	2.3121012482628003	0.0	0.0	0.0	0.0	2.4745683758923582	0.0	2.6126205565189764
AC092053.1	0.0	2.095806832041689	0.0	0.0	0.0	0.0	0.0	0.0	0.0	0.0	0.0	0.0	0.0	0.0	0.0	0.0	0.0	0.0	0.0	0.0	0.0	0.0	2.255925630403731	0.0	0.0	0.0	0.0	0.0	0.0	0.0	0.0	0.0	0.0	0.0	0.0	0.0	4.383580504070315	3.298193490655559	5.3657832043618825	1.6647368213574238	2.223137836483397	0.0	0.0	1.40106300365502	3.893469245065869	0.0	0.0	0.0	0.0
AC092155.2	0.0	0.0	0.0	0.0	0.0	0.0	0.0	2.9593323129275224	2.7792162309782236	0.0	0.0	0.0	3.12345758677525	0.0	3.425437093303038	0.0	3.1648782859845856	0.0	0.0	0.0	0.0	0.0	0.0	0.0	0.0	0.0	0.0	0.0	0.0	0.0	0.0	0.0	0.0	0.0	0.0	0.0	0.0	0.0	0.0	0.0	1.5031142398097137	0.0	0.0	0.0	0.0	0.0	0.0	0.0	0.0
AC092301.1	0.0	0.0	0.0	0.0	0.0	0.0	0.0	0.0	0.0	0.0	4.1790027774140945	0.0	0.0	0.0	0.0	5.801999784455437	0.0	0.0	0.0	0.0	0.0	0.0	0.0	0.0	3.9348056725586695	0.0	0.0	0.0	0.0	0.0	0.0	0.0	0.0	0.0	2.8913249471211526	0.0	0.0	0.0	0.0	0.0	0.0	0.0	0.0	0.0	0.0	0.0	0.0	0.0	0.0
AC092683.1	0.0	0.0	0.0	0.0	0.0	9.921537989489133	2.904772685897231	0.0	0.0	0.0	0.0	0.0	0.0	4.000114969952744	0.0	0.0	0.0	0.0	0.0	2.617922291016664	0.0	0.0	4.96399433355748	0.0	0.0	0.0	0.0	0.0	0.0	0.0	0.0	0.0	0.0	0.0	0.0	0.0	0.0	2.4378709134680205	2.5194114003216486	2.909134519274333	2.223137836483397	0.0	0.0	0.0	0.0	0.0	0.0	0.0	0.0
AC092718.4	0.0	0.0	0.0	0.0	0.0	0.0	0.0	0.0	0.0	0.0	0.0	0.0	0.0	0.0	0.0	0.0	0.0	0.0	0.0	0.0	0.0	0.0	0.0	0.0	0.0	3.565424262997062	0.0	0.0	0.0	0.0	0.0	0.0	0.0	0.0	0.0	0.0	0.0	3.8334209508336676	0.0	2.909134519274333	4.273918085302961	3.159002139681479	0.0	4.932500520734434	5.412216106229222	0.0	4.825178038632338	0.0	0.0
AC092747.4	7.655559996908225	0.0	0.0	0.0	0.0	0.0	0.0	0.0	0.0	0.0	0.0	0.0	0.0	0.0	0.0	0.0	0.0	0.0	0.0	0.0	0.0	0.0	0.0	0.0	0.0	0.0	0.0	0.0	0.0	0.0	0.0	0.0	6.354473768981045	0.0	0.0	0.0	0.0	3.298193490655559	0.0	0.0	0.0	0.0	2.769917247145531	0.0	0.0	0.0	0.0	0.0	0.0
AC092821.3	0.0	0.0	0.0	0.0	0.0	0.0	0.0	2.9593323129275224	0.0	0.0	0.0	3.002513643312522	0.0	0.0	0.0	0.0	0.0	0.0	0.0	0.0	0.0	0.0	0.0	0.0	0.0	0.0	0.0	0.0	0.0	0.0	0.0	0.0	3.4728975418677837	0.0	0.0	0.0	2.9306243726127246	2.4378709134680205	0.0	2.4171412799190786	3.3466301986757845	0.0	4.9118564252612416	0.0	0.0	0.0	0.0	0.0	0.0
AC093010.2	0.0	0.0	0.0	0.0	0.0	0.0	0.0	0.0	0.0	0.0	5.709865501214423	0.0	0.0	0.0	0.0	0.0	0.0	10.841696175975564	3.4681851441112554	0.0	0.0	0.0	0.0	0.0	2.5271591875781283	0.0	0.0	0.0	0.0	0.0	0.0	0.0	0.0	0.0	0.0	0.0	0.0	2.4378709134680205	0.0	4.198844956571528	2.701242456965235	0.0	0.0	1.40106300365502	0.0	0.0	0.0	0.0	0.0
AC093157.1	0.0	0.0	0.0	0.0	0.0	0.0	0.0	0.0	0.0	0.0	0.0	0.0	0.0	0.0	0.0	0.0	0.0	0.0	0.0	0.0	0.0	0.0	9.70010923892476	0.0	0.0	0.0	0.0	0.0	0.0	0.0	0.0	0.0	0.0	0.0	0.0	0.0	8.818452448428898	1.6822170897979734	4.989485497283523	5.400558565595625	3.585832114290079	2.796823589864883	0.0	2.91911961829218	5.932268561627104	0.0	4.265439833828413	8.576412554263442	4.423883697907135
AC093157.2	0.0	0.0	0.0	0.0	0.0	0.0	0.0	0.0	0.0	0.0	0.0	0.0	0.0	0.0	0.0	0.0	0.0	0.0	0.0	0.0	0.0	0.0	0.0	0.0	8.59586447984099	0.0	0.0	0.0	0.0	0.0	0.0	0.0	0.0	8.266868715105591	0.0	6.919779226886965	0.0	0.0	0.0	1.6647368213574238	1.5031142398097137	0.0	0.0	0.0	0.0	0.0	0.0	0.0	0.0
AC093297.3	0.0	0.0	0.0	0.0	0.0	0.0	0.0	0.0	0.0	0.0	0.0	0.0	0.0	0.0	0.0	0.0	0.0	0.0	0.0	0.0	0.0	0.0	0.0	0.0	0.0	0.0	0.0	0.0	0.0	0.0	0.0	0.0	0.0	0.0	0.0	0.0	0.0	3.5904867711773667	0.0	2.4171412799190786	0.0	1.5767781171759818	0.0	0.0	0.0	0.0	0.0	0.0	0.0
AC093323.1	0.0	0.0	0.0	0.0	0.0	0.0	8.608587035166549	0.0	0.0	0.0	0.0	0.0	0.0	8.69186585689808	0.0	0.0	3.1648782859845856	0.0	0.0	0.0	0.0	0.0	0.0	0.0	0.0	0.0	0.0	0.0	6.688277276202134	7.803134976672074	0.0	0.0	8.428390360519629	0.0	0.0	0.0	0.0	3.8334209508336676	5.280505425971656	3.5671548568916007	3.3466301986757845	3.448259546361864	0.0	4.251762345278735	4.591071236369958	0.0	0.0	0.0	0.0
AC093323.3	0.0	0.0	0.0	0.0	0.0	0.0	2.904772685897231	0.0	0.0	0.0	0.0	0.0	0.0	7.087584573856164	0.0	0.0	0.0	0.0	0.0	0.0	0.0	0.0	2.255925630403731	0.0	0.0	0.0	0.0	0.0	0.0	0.0	0.0	0.0	0.0	0.0	0.0	0.0	0.0	1.6822170897979734	1.7513525975566733	0.0	0.0	0.0	0.0	0.0	0.0	0.0	0.0	0.0	0.0
AC093484.4	0.0	0.0	0.0	0.0	0.0	0.0	2.904772685897231	2.9593323129275224	3.67011360838518	0.0	4.1790027774140945	0.0	5.563415604414321	3.087571048518302	0.0	0.0	4.63840497339487	4.156010361808862	3.4681851441112554	0.0	0.0	0.0	0.0	0.0	3.3962567804499413	0.0	0.0	3.951928619813007	3.55461376528091	4.1781982574519425	0.0	4.172534185676916	3.4728975418677837	0.0	0.0	5.210352031104329	2.9306243726127246	0.0	0.0	1.6647368213574238	1.5031142398097137	0.0	0.0	1.40106300365502	4.591071236369958	3.4992993956512324	4.265439833828413	5.360257079745659	2.6126205565189764
AC093591.1	0.0	0.0	0.0	2.4142009104561697	0.0	0.0	0.0	0.0	2.7792162309782236	0.0	0.0	0.0	0.0	0.0	0.0	0.0	0.0	0.0	4.401486460942903	0.0	0.0	1.663565084729584	0.0	0.0	0.0	3.565424262997062	2.887122076343561	0.0	0.0	3.255766515712174	3.9089956066064304	0.0	4.406421455999395	3.0548383243568824	0.0	0.0	2.9306243726127246	0.0	0.0	0.0	0.0	0.0	0.0	0.0	3.356247360462792	3.4992993956512324	2.4745683758923582	0.0	3.4895779477695474
AC093673.1	0.0	0.0	0.0	0.0	0.0	0.0	0.0	0.0	0.0	7.244015265251065	0.0	0.0	0.0	0.0	0.0	0.0	0.0	0.0	0.0	0.0	0.0	0.0	6.928903343278796	0.0	7.261712833549392	2.6824138519680334	0.0	0.0	6.252692306449946	0.0	0.0	4.730578823360107	0.0	0.0	0.0	0.0	0.0	0.0	0.0	1.6647368213574238	0.0	0.0	0.0	1.40106300365502	0.0	0.0	0.0	0.0	0.0
AC093752.1	0.0	10.134690051233056	0.0	0.0	0.0	0.0	0.0	2.9593323129275224	0.0	0.0	0.0	0.0	6.8669215339670036	0.0	0.0	0.0	0.0	0.0	3.4681851441112554	0.0	0.0	0.0	0.0	0.0	0.0	0.0	0.0	0.0	0.0	0.0	0.0	0.0	3.4728975418677837	6.585401851164875	0.0	0.0	0.0	3.5904867711773667	0.0	3.2753397325352007	3.585832114290079	3.159002139681479	0.0	3.20238716872226	0.0	0.0	0.0	0.0	0.0
AC096711.2	0.0	0.0	0.0	0.0	0.0	0.0	0.0	0.0	2.7792162309782236	0.0	0.0	0.0	0.0	0.0	0.0	0.0	0.0	0.0	0.0	0.0	0.0	0.0	0.0	0.0	0.0	0.0	0.0	0.0	0.0	0.0	0.0	0.0	0.0	7.33823464699132	2.8913249471211526	0.0	0.0	0.0	0.0	0.0	1.5031142398097137	0.0	0.0	2.098258524019185	0.0	0.0	0.0	0.0	0.0
AC096919.1	6.307635089840817	6.314544959494952	0.0	5.0650902222198875	5.379732181558566	8.124133857548923	7.167497969964077	9.657388244518616	5.177469704618389	6.557982435932086	5.709865501214423	5.429070398089364	7.540350905746893	6.728041931975143	4.356683957343737	6.02069343746411	5.827311037085642	4.156010361808862	3.4681851441112554	6.136926028419695	3.974044987888866	3.808169245022188	4.3133933513278215	5.200939409698655	0.0	6.045082209912778	7.301490146293808	7.3240203893858595	5.4594582308796715	7.275488282648994	6.002220040258629	7.187618893372049	7.927633843328146	8.654803498968354	7.776522000419409	7.401797593227568	6.649127455856241	3.8334209508336676	4.624534145163343	4.868748761108716	3.9705144612479586	4.236283134736645	5.383525118399135	6.835751176090582	6.920407109314435	9.390242093419733	7.406386684269765	5.360257079745659	7.61038395942408
AC097376.2	0.0	2.916343481198249	9.873434447134626	0.0	0.0	0.0	4.3552273030096975	0.0	0.0	0.0	0.0	0.0	0.0	0.0	0.0	0.0	0.0	0.0	0.0	0.0	0.0	0.0	0.0	0.0	0.0	0.0	0.0	0.0	0.0	0.0	0.0	0.0	0.0	0.0	0.0	0.0	0.0	2.9312334646981677	0.0	1.6647368213574238	4.273918085302961	0.0	0.0	0.0	0.0	0.0	0.0	0.0	4.031078326310493
AC097534.2	0.0	0.0	0.0	0.0	0.0	0.0	0.0	0.0	0.0	0.0	0.0	0.0	0.0	0.0	0.0	0.0	0.0	0.0	0.0	0.0	0.0	0.0	0.0	0.0	0.0	0.0	0.0	0.0	0.0	0.0	0.0	0.0	0.0	0.0	0.0	0.0	0.0	2.9312334646981677	0.0	1.6647368213574238	3.3466301986757845	0.0	6.022979536453987	0.0	0.0	0.0	0.0	0.0	2.6126205565189764
AC098487.1	0.0	0.0	0.0	0.0	0.0	0.0	0.0	0.0	0.0	0.0	0.0	0.0	0.0	0.0	0.0	0.0	0.0	0.0	0.0	0.0	0.0	0.0	0.0	0.0	0.0	0.0	0.0	0.0	0.0	0.0	0.0	0.0	0.0	0.0	0.0	0.0	0.0	3.5904867711773667	5.729778283874914	3.2753397325352007	2.223137836483397	0.0	0.0	1.40106300365502	0.0	0.0	3.338569829576014	0.0	2.6126205565189764
AC098614.1	0.0	0.0	0.0	0.0	0.0	0.0	0.0	0.0	5.394155736212398	0.0	0.0	0.0	0.0	0.0	0.0	0.0	0.0	0.0	0.0	0.0	0.0	0.0	0.0	0.0	0.0	3.565424262997062	0.0	0.0	2.6724483015822167	0.0	4.461584435117068	0.0	0.0	0.0	2.8913249471211526	3.7012923118223373	0.0	0.0	1.7513525975566733	4.0173791753023576	1.5031142398097137	2.3121012482628003	4.206491919555169	5.008014376825173	2.4906644683303356	0.0	2.4745683758923582	5.360257079745659	3.4895779477695474
AC099336.2	0.0	0.0	0.0	0.0	0.0	0.0	0.0	0.0	0.0	0.0	0.0	0.0	0.0	0.0	0.0	0.0	0.0	0.0	0.0	0.0	2.8691429857570103	0.0	0.0	2.6115868911435554	2.5271591875781283	0.0	0.0	2.2075536508907394	0.0	0.0	0.0	0.0	0.0	3.0548383243568824	0.0	0.0	0.0	0.0	0.0	0.0	1.5031142398097137	1.5767781171759818	0.0	0.0	0.0	0.0	0.0	0.0	3.4895779477695474
AC099489.1	2.1376651855559574	0.0	0.0	0.0	0.0	0.0	4.75253407711383	0.0	0.0	0.0	0.0	0.0	0.0	0.0	0.0	0.0	0.0	0.0	0.0	0.0	0.0	0.0	0.0	0.0	0.0	0.0	0.0	0.0	0.0	5.709030230782173	0.0	0.0	0.0	3.0548383243568824	0.0	0.0	0.0	0.0	0.0	0.0	0.0	0.0	0.0	0.0	0.0	0.0	0.0	6.660956694063887	0.0
AC099548.2	0.0	0.0	0.0	0.0	0.0	0.0	0.0	0.0	0.0	0.0	0.0	0.0	0.0	0.0	0.0	0.0	0.0	0.0	8.72727959841722	0.0	0.0	0.0	0.0	0.0	0.0	0.0	0.0	0.0	0.0	0.0	0.0	0.0	0.0	0.0	0.0	0.0	0.0	2.9312334646981677	0.0	0.0	4.273918085302961	1.5767781171759818	0.0	0.0	0.0	0.0	0.0	0.0	0.0
AC099552.1	0.0	0.0	0.0	0.0	0.0	0.0	0.0	0.0	0.0	0.0	0.0	0.0	0.0	0.0	0.0	0.0	0.0	0.0	0.0	0.0	0.0	0.0	0.0	0.0	0.0	0.0	0.0	0.0	0.0	0.0	0.0	0.0	0.0	0.0	0.0	0.0	0.0	0.0	3.3877709525399817	2.4171412799190786	4.273918085302961	4.632055916007293	0.0	0.0	2.4906644683303356	0.0	0.0	0.0	0.0
AC099560.2	0.0	0.0	1.854913604445743	0.0	0.0	3.2363879056190044	0.0	0.0	2.7792162309782236	0.0	0.0	0.0	0.0	0.0	0.0	0.0	0.0	0.0	0.0	0.0	0.0	0.0	0.0	0.0	2.5271591875781283	2.6824138519680334	0.0	0.0	0.0	0.0	0.0	0.0	0.0	0.0	0.0	0.0	0.0	1.6822170897979734	0.0	0.0	0.0	0.0	0.0	0.0	0.0	3.4992993956512324	0.0	4.39495815026458	0.0
AC099789.1	2.9636565103434394	4.9294058581432925	3.1459875844826892	4.195423681429502	2.682130071598417	4.715506175476989	4.3552273030096975	5.598230437381152	4.92238651430002	5.203763943336922	4.1790027774140945	5.172717668303377	6.138172624066935	3.087571048518302	5.321038339737899	3.3408593936042603	0.0	0.0	0.0	4.870985831685137	1.6332467589561366	4.635047661010275	4.564282989971246	2.6115868911435554	4.326064138362997	4.109182637175111	3.786163946128422	4.2550904854904275	0.0	4.1781982574519425	3.0019735377542296	0.0	5.6869421195454	4.918375074597491	5.048653683291613	3.7012923118223373	3.832769121517505	2.9312334646981677	4.134811097163644	4.0173791753023576	3.7909570182715258	4.380611182968619	5.383525118399135	5.602524264707682	5.8187588061812665	0.0	5.676326871283094	6.342588442326194	4.732306187456867
AC099850.1	0.0	0.0	0.0	0.0	0.0	0.0	0.0	0.0	0.0	0.0	0.0	0.0	0.0	0.0	0.0	0.0	0.0	0.0	0.0	0.0	0.0	0.0	0.0	0.0	0.0	0.0	0.0	0.0	0.0	0.0	0.0	0.0	0.0	0.0	0.0	0.0	0.0	0.0	0.0	0.0	2.223137836483397	1.5767781171759818	0.0	2.91911961829218	0.0	0.0	3.338569829576014	0.0	2.6126205565189764
AC100810.1	0.0	0.0	0.0	0.0	0.0	0.0	0.0	0.0	0.0	0.0	0.0	0.0	0.0	0.0	0.0	0.0	0.0	0.0	0.0	0.0	0.0	0.0	0.0	0.0	0.0	0.0	0.0	4.2550904854904275	0.0	0.0	0.0	0.0	0.0	0.0	0.0	0.0	0.0	4.384247943793153	0.0	1.6647368213574238	2.223137836483397	1.5767781171759818	0.0	2.5662995966367075	3.356247360462792	0.0	0.0	0.0	0.0
AC103591.3	0.0	0.0	0.0	0.0	0.0	0.0	0.0	0.0	0.0	0.0	0.0	0.0	0.0	0.0	0.0	0.0	0.0	0.0	0.0	0.0	5.496467803369532	0.0	0.0	0.0	0.0	0.0	0.0	0.0	0.0	0.0	0.0	0.0	0.0	0.0	0.0	0.0	7.981437779303969	0.0	0.0	0.0	0.0	0.0	0.0	0.0	4.591071236369958	3.4992993956512324	3.338569829576014	0.0	2.6126205565189764
AC103691.1	0.0	0.0	0.0	0.0	0.0	0.0	0.0	10.800510961077817	2.7792162309782236	0.0	0.0	0.0	0.0	0.0	0.0	0.0	0.0	0.0	7.247967165962713	0.0	0.0	0.0	0.0	0.0	0.0	0.0	0.0	0.0	0.0	0.0	0.0	0.0	0.0	0.0	0.0	0.0	0.0	0.0	0.0	2.4171412799190786	3.585832114290079	0.0	0.0	0.0	0.0	0.0	0.0	0.0	0.0
AC104109.4	0.0	0.0	0.0	0.0	0.0	0.0	0.0	0.0	0.0	0.0	0.0	0.0	0.0	0.0	0.0	0.0	0.0	0.0	0.0	0.0	0.0	0.0	0.0	0.0	0.0	0.0	0.0	0.0	7.191086259304284	0.0	0.0	0.0	0.0	0.0	0.0	0.0	0.0	1.6822170897979734	0.0	0.0	0.0	2.3121012482628003	0.0	2.098258524019185	0.0	0.0	0.0	0.0	0.0
AC104563.1	0.0	0.0	0.0	0.0	0.0	0.0	0.0	0.0	0.0	0.0	0.0	0.0	0.0	0.0	0.0	0.0	0.0	0.0	0.0	1.8356520226180972	0.0	0.0	0.0	0.0	0.0	0.0	0.0	0.0	0.0	3.255766515712174	0.0	3.2503994897728536	3.4728975418677837	0.0	2.8913249471211526	0.0	4.383580504070315	0.0	0.0	0.0	0.0	0.0	0.0	1.40106300365502	0.0	0.0	0.0	0.0	0.0
AC104662.3	0.0	0.0	0.0	0.0	0.0	0.0	0.0	0.0	0.0	0.0	0.0	0.0	0.0	0.0	0.0	0.0	0.0	0.0	0.0	0.0	0.0	0.0	0.0	0.0	0.0	0.0	0.0	0.0	0.0	0.0	0.0	0.0	0.0	0.0	0.0	0.0	0.0	0.0	0.0	4.198844956571528	3.3466301986757845	1.5767781171759818	0.0	3.6423234746085864	0.0	0.0	0.0	0.0	0.0
AC104986.2	0.0	0.0	0.0	0.0	0.0	0.0	2.904772685897231	0.0	0.0	0.0	0.0	0.0	0.0	0.0	0.0	0.0	0.0	0.0	0.0	0.0	0.0	0.0	0.0	0.0	0.0	0.0	0.0	0.0	0.0	0.0	0.0	0.0	0.0	0.0	0.0	0.0	0.0	2.9312334646981677	0.0	0.0	2.223137836483397	3.159002139681479	0.0	3.9789871657082725	0.0	0.0	0.0	0.0	2.6126205565189764
AC105446.1	0.0	0.0	0.0	0.0	0.0	3.2363879056190044	0.0	0.0	0.0	0.0	0.0	0.0	0.0	8.817105985641032	0.0	0.0	0.0	3.234748578743529	0.0	0.0	0.0	0.0	0.0	0.0	0.0	0.0	0.0	0.0	0.0	0.0	0.0	0.0	0.0	0.0	0.0	0.0	0.0	4.041282654586868	0.0	0.0	0.0	3.159002139681479	6.022979536453987	0.0	0.0	0.0	0.0	0.0	4.031078326310493
AC106795.1	0.0	0.0	4.617986510892877	0.0	0.0	0.0	2.904772685897231	0.0	0.0	0.0	0.0	0.0	0.0	8.00012215527059	0.0	0.0	3.1648782859845856	0.0	0.0	0.0	0.0	0.0	0.0	0.0	0.0	0.0	0.0	6.197281140200713	0.0	0.0	0.0	0.0	0.0	0.0	0.0	0.0	0.0	5.497744900457153	4.624534145163343	4.360014660921618	4.833805382351953	4.942300479706854	5.383525118399135	5.82763294615162	0.0	0.0	5.040281765075682	0.0	6.182412392972868
AC106872.2	0.0	3.4361558055759165	0.0	2.4142009104561697	1.8910357029650944	3.2363879056190044	3.8050856140424463	0.0	0.0	0.0	0.0	0.0	0.0	0.0	0.0	0.0	5.827311037085642	0.0	0.0	1.8356520226180972	1.6332467589561366	2.415750057005929	3.624009575791237	0.0	0.0	2.6824138519680334	2.887122076343561	2.2075536508907394	2.6724483015822167	4.736349354619184	0.0	3.2503994897728536	0.0	3.0548383243568824	4.3404587259345755	0.0	0.0	1.6822170897979734	0.0	1.6647368213574238	0.0	2.796823589864883	0.0	0.0	0.0	0.0	0.0	0.0	0.0
AC106872.3	0.0	0.0	0.0	0.0	0.0	0.0	0.0	0.0	0.0	0.0	0.0	0.0	0.0	0.0	0.0	0.0	0.0	0.0	4.401486460942903	0.0	0.0	0.0	0.0	0.0	0.0	0.0	3.786163946128422	3.0422639660911517	0.0	0.0	0.0	0.0	0.0	0.0	0.0	3.7012923118223373	0.0	0.0	0.0	0.0	0.0	0.0	2.769917247145531	0.0	2.4906644683303356	0.0	0.0	0.0	2.6126205565189764
AC107032.1	0.0	2.095806832041689	0.0	0.0	0.0	0.0	0.0	0.0	0.0	0.0	0.0	0.0	0.0	3.087571048518302	0.0	0.0	0.0	3.234748578743529	3.4681851441112554	0.0	0.0	0.0	0.0	0.0	0.0	2.6824138519680334	0.0	0.0	0.0	0.0	0.0	0.0	0.0	3.0548383243568824	0.0	0.0	0.0	0.0	0.0	0.0	0.0	0.0	0.0	0.0	0.0	0.0	0.0	0.0	2.6126205565189764
AC107081.2	0.0	0.0	0.0	0.0	0.0	0.0	0.0	0.0	0.0	0.0	4.1790027774140945	0.0	0.0	0.0	0.0	0.0	0.0	0.0	0.0	0.0	0.0	0.0	0.0	0.0	0.0	0.0	0.0	0.0	0.0	0.0	0.0	0.0	0.0	0.0	0.0	0.0	0.0	0.0	0.0	0.0	0.0	1.5767781171759818	0.0	0.0	2.4906644683303356	0.0	2.4745683758923582	0.0	0.0
AC107918.4	0.0	0.0	0.0	0.0	0.0	0.0	7.6593461590649845	2.9593323129275224	2.7792162309782236	0.0	0.0	0.0	0.0	0.0	8.196307226779112	0.0	0.0	0.0	0.0	0.0	0.0	0.0	0.0	0.0	0.0	0.0	0.0	0.0	0.0	0.0	0.0	0.0	0.0	0.0	0.0	0.0	0.0	2.4378709134680205	2.5194114003216486	1.6647368213574238	0.0	0.0	0.0	1.40106300365502	0.0	0.0	0.0	0.0	0.0
AC109826.1	0.0	0.0	0.0	0.0	0.0	0.0	0.0	0.0	0.0	0.0	0.0	0.0	0.0	0.0	0.0	0.0	0.0	0.0	0.0	0.0	0.0	0.0	0.0	0.0	0.0	0.0	0.0	0.0	0.0	0.0	0.0	0.0	0.0	0.0	0.0	0.0	0.0	2.4378709134680205	0.0	0.0	2.223137836483397	2.796823589864883	0.0	3.20238716872226	0.0	0.0	5.393075947496826	0.0	3.4895779477695474
AC110769.2	0.0	0.0	0.0	0.0	0.0	0.0	0.0	0.0	0.0	0.0	0.0	0.0	0.0	0.0	0.0	0.0	0.0	0.0	0.0	0.0	0.0	0.0	0.0	0.0	0.0	2.6824138519680334	0.0	0.0	0.0	0.0	0.0	0.0	0.0	0.0	0.0	0.0	0.0	2.4378709134680205	0.0	1.6647368213574238	0.0	0.0	0.0	2.5662995966367075	0.0	0.0	0.0	0.0	0.0
AC111182.1	0.0	0.0	0.0	0.0	0.0	3.2363879056190044	2.904772685897231	7.354587399010865	0.0	0.0	0.0	0.0	0.0	0.0	0.0	0.0	0.0	0.0	0.0	0.0	0.0	0.0	0.0	0.0	0.0	0.0	0.0	0.0	0.0	0.0	0.0	0.0	0.0	0.0	0.0	0.0	0.0	0.0	0.0	2.4171412799190786	0.0	0.0	0.0	0.0	0.0	0.0	0.0	4.39495815026458	2.6126205565189764
AC114728.1	0.0	0.0	0.0	1.6622605491277964	1.8910357029650944	0.0	2.904772685897231	2.9593323129275224	0.0	0.0	0.0	0.0	0.0	3.087571048518302	0.0	0.0	0.0	0.0	3.4681851441112554	0.0	1.6332467589561366	0.0	0.0	0.0	2.5271591875781283	5.7864109183111285	2.887122076343561	4.718766961891728	3.55461376528091	4.1781982574519425	4.461584435117068	5.131966680006717	4.406421455999395	3.0548383243568824	5.048653683291613	3.7012923118223373	2.9306243726127246	0.0	0.0	0.0	0.0	0.0	0.0	2.098258524019185	0.0	0.0	2.4745683758923582	0.0	4.732306187456867
AC115223.1	0.0	2.095806832041689	0.0	1.6622605491277964	1.8910357029650944	0.0	0.0	0.0	0.0	0.0	0.0	0.0	0.0	0.0	0.0	0.0	0.0	0.0	3.4681851441112554	0.0	1.6332467589561366	0.0	0.0	0.0	0.0	0.0	0.0	0.0	0.0	0.0	0.0	0.0	0.0	0.0	0.0	0.0	2.9306243726127246	0.0	0.0	0.0	1.5031142398097137	0.0	0.0	0.0	0.0	0.0	0.0	0.0	0.0
AC116407.2	0.0	0.0	0.0	0.0	0.0	0.0	0.0	0.0	0.0	0.0	0.0	0.0	0.0	0.0	3.425437093303038	3.3408593936042603	8.247005290033721	0.0	0.0	0.0	0.0	0.0	0.0	0.0	0.0	0.0	0.0	0.0	0.0	0.0	0.0	0.0	0.0	0.0	0.0	0.0	8.513104452635739	1.6822170897979734	0.0	3.5671548568916007	2.701242456965235	0.0	0.0	3.20238716872226	2.4906644683303356	0.0	0.0	0.0	0.0
AC116533.1	3.485617355249765	6.428627178557822	5.130309498941163	5.8402905037609205	7.175701639466762	5.906174158584482	6.521144525630265	4.813040127687261	5.58250616071887	3.0304905417755057	4.1790027774140945	0.0	6.138172624066935	6.0981529270443975	3.425437093303038	5.22990880197235	6.016776550670465	0.0	3.4681851441112554	5.1043890491059605	6.001421727541834	5.322783121937094	4.777937554468378	6.826022497002981	6.0811045998380315	0.0	5.949076274262768	6.954697354117773	2.6724483015822167	4.1781982574519425	4.461584435117068	5.131966680006717	6.354473768981045	5.230729768477838	6.604260099989562	5.615614621044587	4.383580504070315	4.52932593300529	5.3657832043618825	5.541692019253254	5.899786025992686	4.942300479706854	5.5718437328449415	5.82763294615162	5.560827279814242	8.37008972279492	5.393075947496826	5.93346456449321	6.280623142088428
AC120036.1	0.0	0.0	0.0	0.0	0.0	0.0	0.0	0.0	0.0	0.0	0.0	0.0	0.0	0.0	0.0	0.0	0.0	0.0	0.0	0.0	0.0	0.0	0.0	0.0	0.0	0.0	2.887122076343561	0.0	0.0	4.1781982574519425	0.0	0.0	0.0	3.0548383243568824	0.0	0.0	0.0	0.0	0.0	1.6647368213574238	0.0	0.0	0.0	1.40106300365502	0.0	0.0	0.0	0.0	0.0
AC123769.1	0.0	0.0	1.854913604445743	0.0	0.0	0.0	0.0	0.0	0.0	0.0	0.0	0.0	0.0	0.0	0.0	0.0	0.0	0.0	0.0	0.0	0.0	0.0	0.0	0.0	0.0	0.0	0.0	0.0	0.0	0.0	0.0	0.0	0.0	0.0	0.0	0.0	0.0	0.0	0.0	0.0	0.0	2.3121012482628003	0.0	1.40106300365502	0.0	0.0	2.4745683758923582	0.0	3.4895779477695474
AC124016.1	0.0	0.0	0.0	0.0	0.0	0.0	0.0	0.0	0.0	0.0	0.0	0.0	0.0	0.0	0.0	8.365251223291565	0.0	0.0	0.0	0.0	0.0	0.0	0.0	0.0	0.0	0.0	0.0	0.0	0.0	0.0	0.0	0.0	0.0	0.0	0.0	0.0	0.0	2.9312334646981677	0.0	0.0	0.0	0.0	0.0	1.40106300365502	3.356247360462792	0.0	2.4745683758923582	6.342588442326194	0.0
AC125257.1	0.0	0.0	0.0	0.0	0.0	0.0	0.0	0.0	0.0	0.0	0.0	0.0	0.0	0.0	0.0	0.0	0.0	0.0	0.0	0.0	0.0	0.0	0.0	0.0	0.0	0.0	8.514446335841026	0.0	0.0	3.255766515712174	0.0	0.0	0.0	0.0	0.0	0.0	0.0	2.4378709134680205	0.0	3.5671548568916007	3.585832114290079	1.5767781171759818	0.0	2.5662995966367075	2.4906644683303356	0.0	0.0	0.0	3.4895779477695474
AC126474.2	0.0	0.0	0.0	0.0	0.0	3.2363879056190044	0.0	0.0	9.772898736499108	0.0	0.0	3.002513643312522	0.0	0.0	4.356683957343737	0.0	0.0	0.0	0.0	0.0	0.0	0.0	0.0	0.0	0.0	0.0	0.0	0.0	0.0	0.0	0.0	0.0	0.0	0.0	0.0	0.0	0.0	2.9312334646981677	4.317153924601529	0.0	1.5031142398097137	2.796823589864883	0.0	0.0	0.0	0.0	0.0	0.0	0.0
AC126768.3	0.0	0.0	6.984480464587202	0.0	1.8910357029650944	0.0	0.0	0.0	0.0	0.0	5.138619320495316	0.0	0.0	0.0	0.0	0.0	0.0	0.0	0.0	0.0	0.0	0.0	0.0	0.0	0.0	0.0	0.0	0.0	0.0	0.0	0.0	0.0	0.0	0.0	0.0	0.0	0.0	2.9312334646981677	0.0	0.0	1.5031142398097137	0.0	0.0	0.0	0.0	0.0	0.0	0.0	0.0
AC127024.7	0.0	0.0	0.0	0.0	0.0	0.0	0.0	0.0	0.0	0.0	0.0	0.0	0.0	3.087571048518302	0.0	0.0	0.0	0.0	0.0	0.0	0.0	0.0	0.0	0.0	0.0	0.0	0.0	0.0	0.0	0.0	0.0	0.0	0.0	0.0	6.604260099989562	0.0	0.0	2.4378709134680205	0.0	0.0	0.0	0.0	0.0	0.0	0.0	0.0	2.4745683758923582	0.0	4.031078326310493
AC127070.1	4.170122585634178	5.824489794738093	3.1459875844826892	2.4142009104561697	3.1901473574849812	5.906174158584482	5.063718188094865	7.2935700650316635	4.92238651430002	5.203763943336922	0.0	3.9095716595258074	5.30647001358351	3.087571048518302	0.0	7.20078469491147	3.1648782859845856	4.156010361808862	3.4681851441112554	4.429924881854956	3.233951461686842	3.273804744919008	4.009492840054678	3.488452220102199	0.0	5.471002852945472	4.547990347310259	4.505477070218948	4.800926154153707	3.255766515712174	4.461584435117068	4.172534185676916	0.0	4.5191534116306915	4.3404587259345755	0.0	2.9306243726127246	3.298193490655559	4.134811097163644	3.8097589925134576	2.223137836483397	3.448259546361864	4.206491919555169	5.148128005715988	5.246519820800109	7.076888300875555	5.393075947496826	6.342588442326194	4.031078326310493
AC127502.2	0.0	0.0	0.0	0.0	0.0	0.0	0.0	0.0	0.0	0.0	0.0	0.0	0.0	0.0	0.0	0.0	0.0	0.0	0.0	0.0	0.0	0.0	0.0	0.0	0.0	0.0	0.0	0.0	0.0	0.0	0.0	0.0	0.0	0.0	0.0	0.0	0.0	2.4378709134680205	0.0	1.6647368213574238	2.223137836483397	0.0	0.0	0.0	4.284030638065189	0.0	3.338569829576014	0.0	0.0
AC130324.3	0.0	0.0	0.0	0.0	0.0	0.0	0.0	0.0	0.0	0.0	0.0	0.0	0.0	0.0	0.0	0.0	0.0	0.0	0.0	0.0	0.0	0.0	0.0	0.0	0.0	2.6824138519680334	0.0	0.0	0.0	0.0	0.0	0.0	0.0	0.0	0.0	0.0	0.0	2.4378709134680205	0.0	1.6647368213574238	2.701242456965235	2.796823589864883	0.0	0.0	0.0	0.0	0.0	0.0	0.0
AC132008.2	0.0	0.0	0.0	0.0	0.0	0.0	0.0	0.0	0.0	0.0	0.0	0.0	0.0	0.0	0.0	0.0	0.0	0.0	0.0	0.0	0.0	0.0	0.0	0.0	0.0	0.0	0.0	0.0	0.0	0.0	0.0	0.0	0.0	0.0	0.0	0.0	0.0	2.9312334646981677	0.0	3.5671548568916007	1.5031142398097137	0.0	0.0	2.5662995966367075	0.0	0.0	4.825178038632338	0.0	0.0
AC132192.2	0.0	0.0	0.0	0.0	0.0	0.0	0.0	0.0	0.0	0.0	0.0	0.0	0.0	0.0	0.0	0.0	0.0	0.0	0.0	0.0	0.0	0.0	0.0	0.0	0.0	0.0	0.0	0.0	0.0	0.0	0.0	0.0	0.0	0.0	0.0	0.0	0.0	2.4378709134680205	0.0	1.6647368213574238	1.5031142398097137	2.796823589864883	4.9118564252612416	2.5662995966367075	3.356247360462792	0.0	0.0	0.0	2.6126205565189764
AC132938.2	5.603089310323668	0.0	0.0	0.0	0.0	0.0	0.0	0.0	2.7792162309782236	0.0	0.0	3.002513643312522	0.0	0.0	0.0	0.0	0.0	0.0	5.940206015523318	0.0	0.0	0.0	0.0	0.0	0.0	0.0	0.0	0.0	0.0	0.0	0.0	0.0	0.0	0.0	0.0	0.0	0.0	0.0	1.7513525975566733	0.0	0.0	0.0	0.0	1.40106300365502	0.0	0.0	0.0	0.0	0.0
AC133134.1	0.0	0.0	0.0	1.6622605491277964	4.66568415497433	0.0	0.0	0.0	2.7792162309782236	0.0	0.0	0.0	0.0	0.0	0.0	0.0	0.0	0.0	0.0	0.0	0.0	1.663565084729584	0.0	0.0	0.0	0.0	0.0	0.0	0.0	0.0	3.9089956066064304	0.0	0.0	0.0	0.0	0.0	2.9306243726127246	0.0	0.0	0.0	2.223137836483397	2.3121012482628003	0.0	1.40106300365502	0.0	0.0	0.0	0.0	0.0
AC134407.2	0.0	2.916343481198249	0.0	0.0	0.0	0.0	0.0	0.0	0.0	3.0304905417755057	0.0	0.0	0.0	0.0	0.0	0.0	0.0	0.0	0.0	0.0	0.0	0.0	0.0	0.0	0.0	0.0	0.0	0.0	0.0	0.0	0.0	0.0	3.4728975418677837	0.0	3.7906709886699232	0.0	0.0	0.0	0.0	0.0	0.0	1.5767781171759818	0.0	2.098258524019185	0.0	0.0	0.0	0.0	0.0
AC135012.1	0.0	0.0	3.1459875844826892	0.0	0.0	4.157741589893424	0.0	3.8634705316774234	0.0	0.0	0.0	0.0	0.0	0.0	0.0	0.0	0.0	0.0	0.0	0.0	0.0	0.0	4.009492840054678	0.0	0.0	0.0	0.0	0.0	0.0	0.0	0.0	0.0	0.0	0.0	0.0	0.0	0.0	0.0	0.0	0.0	0.0	0.0	0.0	1.40106300365502	0.0	0.0	2.4745683758923582	0.0	0.0
AC135721.1	0.0	0.0	0.0	0.0	0.0	0.0	2.904772685897231	0.0	0.0	0.0	0.0	0.0	0.0	0.0	0.0	0.0	0.0	0.0	0.0	0.0	0.0	0.0	0.0	0.0	0.0	0.0	0.0	0.0	0.0	0.0	0.0	3.2503994897728536	0.0	0.0	0.0	0.0	0.0	0.0	0.0	0.0	0.0	0.0	0.0	0.0	0.0	0.0	2.4745683758923582	4.39495815026458	2.6126205565189764
AC135977.1	0.0	0.0	0.0	0.0	0.0	0.0	0.0	0.0	0.0	0.0	0.0	0.0	0.0	0.0	0.0	0.0	0.0	0.0	0.0	0.0	0.0	0.0	0.0	0.0	0.0	0.0	0.0	0.0	0.0	0.0	0.0	5.131966680006717	0.0	0.0	0.0	0.0	0.0	0.0	0.0	0.0	1.5031142398097137	0.0	0.0	1.40106300365502	0.0	0.0	3.338569829576014	0.0	0.0
AC136632.1	0.0	2.916343481198249	1.854913604445743	0.0	1.8910357029650944	0.0	0.0	0.0	0.0	0.0	0.0	0.0	0.0	0.0	0.0	0.0	0.0	0.0	0.0	0.0	2.379678272075835	0.0	0.0	0.0	3.3962567804499413	0.0	0.0	0.0	0.0	0.0	0.0	0.0	0.0	0.0	0.0	0.0	0.0	1.6822170897979734	0.0	1.6647368213574238	1.5031142398097137	0.0	0.0	0.0	0.0	0.0	0.0	0.0	0.0
AC137723.1	0.0	0.0	0.0	0.0	0.0	0.0	0.0	4.813040127687261	0.0	4.891589262208199	0.0	0.0	0.0	0.0	0.0	0.0	0.0	0.0	0.0	0.0	0.0	0.0	0.0	0.0	0.0	0.0	0.0	0.0	0.0	3.255766515712174	0.0	0.0	0.0	0.0	0.0	0.0	0.0	0.0	0.0	0.0	0.0	2.3121012482628003	0.0	0.0	0.0	0.0	4.5722863353016905	0.0	0.0
AC138207.7	0.0	0.0	0.0	0.0	6.736761054436092	0.0	0.0	0.0	0.0	0.0	0.0	0.0	0.0	0.0	0.0	0.0	0.0	0.0	0.0	0.0	0.0	0.0	0.0	0.0	0.0	0.0	0.0	0.0	0.0	0.0	0.0	5.921580137580369	3.4728975418677837	0.0	0.0	5.93164582142716	0.0	0.0	0.0	0.0	0.0	0.0	0.0	0.0	0.0	0.0	0.0	0.0	2.6126205565189764
AC138207.8	0.0	0.0	0.0	0.0	0.0	0.0	0.0	0.0	0.0	0.0	0.0	0.0	0.0	0.0	0.0	0.0	0.0	0.0	0.0	0.0	0.0	0.0	0.0	0.0	0.0	0.0	0.0	0.0	0.0	0.0	0.0	0.0	0.0	0.0	0.0	0.0	0.0	3.298193490655559	0.0	1.6647368213574238	0.0	2.3121012482628003	0.0	0.0	4.844094605028367	0.0	0.0	0.0	0.0
AC138409.2	7.5547969449090155	0.0	0.0	0.0	0.0	0.0	0.0	0.0	0.0	0.0	0.0	0.0	0.0	0.0	0.0	0.0	0.0	0.0	0.0	0.0	0.0	0.0	0.0	0.0	0.0	0.0	0.0	0.0	0.0	0.0	0.0	0.0	0.0	0.0	0.0	0.0	0.0	0.0	0.0	0.0	2.701242456965235	1.5767781171759818	0.0	0.0	0.0	0.0	0.0	0.0	0.0
AC138649.1	0.0	0.0	0.0	0.0	0.0	0.0	0.0	0.0	0.0	0.0	0.0	0.0	0.0	0.0	0.0	0.0	0.0	0.0	0.0	0.0	0.0	0.0	0.0	0.0	0.0	0.0	0.0	0.0	0.0	0.0	0.0	0.0	0.0	0.0	0.0	0.0	0.0	1.6822170897979734	0.0	4.972132633473487	5.659141347149028	2.3121012482628003	0.0	0.0	0.0	0.0	0.0	0.0	4.031078326310493
AC139530.1	0.0	0.0	0.0	0.0	0.0	0.0	0.0	0.0	0.0	0.0	0.0	0.0	0.0	0.0	0.0	0.0	0.0	0.0	0.0	0.0	0.0	0.0	0.0	0.0	0.0	0.0	0.0	0.0	0.0	0.0	0.0	0.0	0.0	0.0	0.0	0.0	0.0	0.0	5.0931531918298285	3.2753397325352007	2.701242456965235	4.075894875538329	0.0	0.0	0.0	0.0	0.0	0.0	0.0
AC139887.2	0.0	0.0	0.0	0.0	0.0	4.715506175476989	2.904772685897231	0.0	0.0	0.0	0.0	0.0	0.0	0.0	0.0	0.0	0.0	0.0	0.0	0.0	0.0	0.0	0.0	0.0	0.0	0.0	0.0	0.0	0.0	0.0	0.0	0.0	0.0	0.0	0.0	0.0	0.0	1.6822170897979734	0.0	0.0	0.0	0.0	0.0	0.0	0.0	0.0	0.0	0.0	0.0
AC141586.1	0.0	0.0	0.0	0.0	0.0	0.0	0.0	0.0	0.0	0.0	0.0	0.0	0.0	0.0	0.0	0.0	0.0	0.0	0.0	0.0	0.0	0.0	6.836583083785149	0.0	0.0	0.0	0.0	0.0	5.27148955402378	0.0	0.0	0.0	0.0	0.0	0.0	0.0	0.0	1.6822170897979734	0.0	2.4171412799190786	3.059728528142075	1.5767781171759818	0.0	0.0	5.412216106229222	0.0	0.0	0.0	0.0
AC144530.1	4.170122585634178	3.8174806496037967	4.617986510892877	4.0139843399170445	4.502846871475349	4.715506175476989	5.319545227716932	6.477504261207836	5.394155736212398	3.0304905417755057	4.1790027774140945	0.0	4.038214875672798	4.000114969952744	3.425437093303038	6.02069343746411	5.609147163673206	0.0	3.4681851441112554	6.865667815143281	6.136876533101464	4.015773057119414	6.3274095930426	4.863673701586466	3.9348056725586695	4.503168197809606	5.61425315627979	4.904547253926707	3.55461376528091	5.137791955972563	4.461584435117068	4.730578823360107	3.4728975418677837	3.965311745749212	2.8913249471211526	5.210352031104329	2.9306243726127246	0.0	3.3877709525399817	1.6647368213574238	4.737878674656966	4.236283134736645	0.0	4.932500520734434	3.893469245065869	6.192934057856471	3.8751931728884013	0.0	5.202141618380707
AC145207.5	0.0	0.0	0.0	0.0	0.0	0.0	10.0480871939618	0.0	0.0	0.0	0.0	0.0	0.0	0.0	0.0	0.0	0.0	0.0	0.0	0.0	0.0	0.0	7.73117485796143	0.0	0.0	0.0	0.0	0.0	0.0	0.0	0.0	0.0	0.0	0.0	0.0	0.0	0.0	4.222932837241803	0.0	2.4171412799190786	4.635116474750159	1.5767781171759818	2.769917247145531	1.40106300365502	0.0	0.0	0.0	0.0	4.9862661015717515
AC147651.3	0.0	0.0	0.0	0.0	0.0	0.0	0.0	0.0	0.0	0.0	0.0	0.0	0.0	0.0	0.0	0.0	0.0	0.0	0.0	0.0	0.0	0.0	0.0	0.0	0.0	0.0	0.0	0.0	0.0	0.0	0.0	5.921580137580369	0.0	0.0	0.0	0.0	0.0	0.0	0.0	4.198844956571528	1.5031142398097137	2.796823589864883	0.0	4.481072415042583	0.0	0.0	0.0	0.0	4.9862661015717515
AC233702.1	3.485617355249765	2.095806832041689	0.0	1.6622605491277964	1.8910357029650944	0.0	0.0	2.9593323129275224	3.67011360838518	3.9393911098809293	0.0	0.0	0.0	0.0	0.0	0.0	0.0	0.0	3.4681851441112554	0.0	0.0	2.415750057005929	0.0	0.0	2.5271591875781283	3.565424262997062	2.887122076343561	0.0	0.0	0.0	3.0019735377542296	4.172534185676916	0.0	0.0	0.0	0.0	2.9306243726127246	0.0	0.0	0.0	0.0	0.0	0.0	0.0	0.0	0.0	0.0	0.0	0.0
AC241585.2	0.0	0.0	0.0	0.0	0.0	0.0	0.0	0.0	0.0	0.0	0.0	0.0	0.0	0.0	0.0	0.0	0.0	0.0	0.0	0.0	0.0	0.0	0.0	0.0	0.0	0.0	0.0	0.0	0.0	6.434921661065575	0.0	0.0	0.0	0.0	0.0	0.0	0.0	2.4378709134680205	1.7513525975566733	0.0	0.0	0.0	0.0	0.0	0.0	0.0	0.0	0.0	0.0
AC243960.1	0.0	0.0	9.524466391115382	0.0	5.470674281253864	0.0	0.0	0.0	0.0	0.0	0.0	0.0	0.0	0.0	0.0	6.378317028234094	0.0	0.0	0.0	0.0	0.0	0.0	0.0	0.0	0.0	3.565424262997062	0.0	0.0	8.452783182439171	0.0	0.0	0.0	4.968526701907127	0.0	0.0	0.0	0.0	1.6822170897979734	2.5194114003216486	0.0	1.5031142398097137	0.0	0.0	0.0	0.0	0.0	2.4745683758923582	0.0	0.0
AC244502.1	0.0	0.0	0.0	0.0	0.0	0.0	0.0	0.0	0.0	0.0	8.74429712450714	0.0	3.12345758677525	0.0	0.0	3.3408593936042603	0.0	0.0	0.0	0.0	0.0	0.0	0.0	9.520691258576116	0.0	0.0	0.0	0.0	0.0	0.0	0.0	0.0	0.0	0.0	0.0	0.0	0.0	4.222932837241803	0.0	3.2753397325352007	0.0	0.0	6.022979536453987	4.121811990101282	0.0	0.0	2.4745683758923582	0.0	0.0
AC244669.1	0.0	0.0	0.0	8.085552638688103	0.0	0.0	0.0	0.0	0.0	0.0	0.0	0.0	0.0	8.495977321484899	0.0	0.0	0.0	0.0	0.0	0.0	0.0	0.0	0.0	0.0	0.0	0.0	0.0	7.563642627062408	0.0	0.0	0.0	0.0	0.0	0.0	0.0	0.0	0.0	3.298193490655559	0.0	2.4171412799190786	3.3466301986757845	0.0	0.0	0.0	0.0	0.0	5.040281765075682	4.39495815026458	2.6126205565189764
AC245060.4	0.0	0.0	0.0	0.0	0.0	0.0	0.0	0.0	0.0	0.0	0.0	0.0	0.0	0.0	0.0	0.0	0.0	0.0	0.0	4.738404070803193	8.164334045871353	0.0	0.0	0.0	0.0	3.565424262997062	0.0	0.0	0.0	0.0	0.0	0.0	6.809088786675208	0.0	2.8913249471211526	0.0	0.0	4.222932837241803	0.0	5.159020797962366	5.164152526921154	5.117341680748587	5.73839471410205	5.82763294615162	4.844094605028367	0.0	5.541641766819671	0.0	6.077024437589594
AC245100.4	0.0	0.0	9.637819366312435	0.0	0.0	0.0	0.0	0.0	0.0	0.0	0.0	0.0	0.0	0.0	0.0	0.0	0.0	0.0	0.0	0.0	0.0	0.0	0.0	0.0	0.0	0.0	0.0	0.0	0.0	0.0	0.0	0.0	0.0	0.0	0.0	0.0	0.0	1.6822170897979734	4.134811097163644	1.6647368213574238	0.0	0.0	0.0	0.0	0.0	0.0	0.0	0.0	0.0
AC245100.8	0.0	0.0	4.062104895374365	0.0	0.0	0.0	0.0	0.0	0.0	0.0	6.9164207644448865	0.0	0.0	0.0	4.356683957343737	0.0	0.0	0.0	0.0	0.0	5.1141026940932175	0.0	0.0	0.0	5.45546515392091	0.0	0.0	0.0	2.6724483015822167	0.0	6.151970631328804	0.0	5.6869421195454	0.0	0.0	0.0	0.0	0.0	0.0	0.0	0.0	0.0	0.0	0.0	0.0	0.0	0.0	0.0	0.0
AC245297.3	0.0	0.0	0.0	0.0	0.0	0.0	0.0	0.0	0.0	0.0	0.0	7.342704667650885	0.0	0.0	0.0	0.0	0.0	0.0	0.0	0.0	8.121417704067788	0.0	4.009492840054678	0.0	0.0	0.0	0.0	0.0	4.09805772396181	5.709030230782173	0.0	0.0	0.0	0.0	0.0	0.0	0.0	2.4378709134680205	0.0	1.6647368213574238	1.5031142398097137	0.0	0.0	0.0	0.0	0.0	3.338569829576014	0.0	0.0
AC245427.1	8.676165727421482	0.0	8.898899903181052	0.0	8.972025095252443	5.43033812602996	9.570259420572121	3.8634705316774234	10.742746956697879	11.256366927027159	6.435763365848495	3.002513643312522	9.324908241854603	9.567127842864389	9.695621437645814	9.051646760156357	3.1648782859845856	9.141371698462201	3.4681851441112554	9.022378983149205	0.0	0.0	0.0	0.0	10.37748716011282	5.066767013416027	2.887122076343561	8.07038733117245	10.926879128067908	0.0	0.0	0.0	3.4728975418677837	0.0	0.0	0.0	6.741338184536081	8.88804429330043	7.40120880556807	8.444142335274643	7.903822214070234	8.349687248235131	7.635924041763621	5.78533380189904	8.046365262695303	0.0	8.514283186069893	5.360257079745659	4.9862661015717515
AC245452.1	0.0	0.0	0.0	0.0	0.0	0.0	2.904772685897231	0.0	0.0	0.0	0.0	3.9095716595258074	0.0	5.266905989811022	0.0	3.3408593936042603	0.0	0.0	0.0	0.0	0.0	0.0	2.255925630403731	0.0	0.0	0.0	0.0	0.0	0.0	0.0	0.0	0.0	0.0	0.0	0.0	0.0	0.0	0.0	0.0	0.0	0.0	0.0	0.0	0.0	0.0	0.0	0.0	0.0	0.0
AC246787.1	2.1376651855559574	0.0	0.0	0.0	0.0	4.157741589893424	5.319545227716932	5.12466709805287	4.92238651430002	4.891589262208199	0.0	0.0	5.970805768919837	0.0	4.356683957343737	0.0	0.0	0.0	0.0	0.0	0.0	0.0	2.255925630403731	0.0	3.9348056725586695	5.637309254176803	3.786163946128422	5.586340835840824	4.491879117194219	0.0	0.0	0.0	4.968526701907127	5.230729768477838	0.0	0.0	3.832769121517505	0.0	1.7513525975566733	0.0	1.5031142398097137	0.0	0.0	4.583365887072028	4.284030638065189	0.0	3.8751931728884013	0.0	4.423883697907135
ACAA1	0.0	0.0	0.0	0.0	0.0	0.0	4.3552273030096975	8.83004556856914	0.0	0.0	4.1790027774140945	8.458191422973611	0.0	0.0	0.0	0.0	0.0	0.0	0.0	0.0	0.0	0.0	0.0	7.317090830381851	0.0	0.0	0.0	0.0	0.0	0.0	0.0	0.0	8.894357603943854	0.0	0.0	7.401797593227568	8.256079096754409	4.661138632673508	5.729778283874914	4.198844956571528	4.273918085302961	5.414257803373852	3.660081577372672	2.098258524019185	0.0	0.0	0.0	0.0	5.555976444936356
ACAA2	8.699954650815314	0.0	0.0	0.0	0.0	0.0	0.0	0.0	0.0	0.0	0.0	0.0	0.0	0.0	0.0	0.0	7.461958898558379	0.0	7.981131294591683	0.0	9.359433867103728	7.992395345523919	6.1080082853989355	0.0	0.0	3.565424262997062	0.0	2.2075536508907394	7.642981318366723	0.0	0.0	0.0	3.4728975418677837	0.0	0.0	0.0	6.2068860631838305	7.437279246405772	7.590257636293049	7.501091356375302	6.7220388431164615	6.4307913510062615	7.548914457128634	6.728213112233874	7.125269065844066	0.0	7.007019125381894	6.660956694063887	6.4590105032872485
ACACA	0.0	0.0	0.0	0.0	0.0	0.0	0.0	0.0	0.0	0.0	4.1790027774140945	0.0	0.0	0.0	0.0	0.0	0.0	0.0	0.0	4.870985831685137	0.0	0.0	0.0	0.0	0.0	0.0	0.0	0.0	4.09805772396181	0.0	0.0	0.0	0.0	0.0	0.0	0.0	0.0	2.9312334646981677	5.663958061376489	3.5671548568916007	3.3466301986757845	2.796823589864883	0.0	2.098258524019185	0.0	0.0	2.4745683758923582	0.0	0.0
ACAD10	0.0	0.0	0.0	0.0	0.0	0.0	0.0	0.0	0.0	0.0	0.0	0.0	0.0	0.0	0.0	0.0	0.0	0.0	0.0	0.0	0.0	0.0	0.0	0.0	0.0	0.0	0.0	0.0	0.0	0.0	0.0	0.0	0.0	0.0	0.0	0.0	0.0	1.6822170897979734	0.0	0.0	3.585832114290079	1.5767781171759818	0.0	0.0	0.0	0.0	3.338569829576014	0.0	0.0
ACAD8	0.0	8.345141328617894	7.255533317794089	0.0	0.0	0.0	0.0	0.0	0.0	0.0	0.0	0.0	0.0	0.0	0.0	0.0	0.0	0.0	0.0	0.0	0.0	0.0	0.0	0.0	0.0	4.109182637175111	8.725412356690168	0.0	0.0	3.255766515712174	0.0	0.0	0.0	0.0	0.0	0.0	0.0	4.52932593300529	4.756710948961483	4.504975058329565	1.5031142398097137	3.159002139681479	4.601860002093506	4.583365887072028	0.0	0.0	0.0	0.0	3.4895779477695474
ACAD9	0.0	9.22155470745105	0.0	0.0	0.0	0.0	3.8050856140424463	0.0	0.0	0.0	0.0	0.0	0.0	0.0	0.0	0.0	0.0	0.0	0.0	0.0	0.0	0.0	7.98879394698864	0.0	0.0	3.565424262997062	8.600191305254004	7.644146604167577	0.0	3.255766515712174	0.0	0.0	0.0	0.0	0.0	0.0	0.0	3.5904867711773667	5.189868432006765	2.909134519274333	4.273918085302961	4.632055916007293	0.0	4.481072415042583	3.356247360462792	0.0	3.338569829576014	0.0	0.0
ACADM	0.0	2.095806832041689	0.0	0.0	0.0	0.0	0.0	0.0	7.603909448932374	0.0	0.0	0.0	0.0	0.0	5.321038339737899	0.0	0.0	0.0	0.0	0.0	0.0	0.0	0.0	0.0	5.975827681790988	0.0	0.0	8.269630158648447	0.0	0.0	0.0	0.0	7.345631013427571	0.0	0.0	4.644742876725166	0.0	6.118638668552998	5.0931531918298285	5.897363124993493	5.710588770433652	5.965181835093091	5.887692898485433	5.696822662217978	6.227392219335036	0.0	5.676326871283094	0.0	5.839896599997999
ACADS	0.0	0.0	0.0	0.0	0.0	0.0	0.0	0.0	0.0	0.0	0.0	0.0	0.0	0.0	0.0	0.0	0.0	0.0	0.0	0.0	0.0	0.0	6.632072879806317	0.0	0.0	0.0	0.0	0.0	0.0	0.0	0.0	0.0	0.0	0.0	0.0	0.0	0.0	2.9312334646981677	3.0179614480350683	0.0	1.5031142398097137	3.159002139681479	0.0	2.5662995966367075	0.0	0.0	0.0	0.0	0.0
ACADSB	0.0	0.0	0.0	0.0	0.0	0.0	0.0	0.0	0.0	8.678564444237585	0.0	0.0	0.0	0.0	0.0	0.0	0.0	0.0	0.0	7.25351930116968	0.0	0.0	0.0	0.0	0.0	0.0	0.0	0.0	0.0	0.0	0.0	0.0	4.406421455999395	0.0	0.0	6.410303693868031	0.0	2.9312334646981677	0.0	3.8097589925134576	5.008413697797978	4.075894875538329	0.0	1.40106300365502	0.0	0.0	0.0	0.0	0.0
ACADVL	0.0	0.0	6.163239551660858	0.0	0.0	0.0	0.0	7.2935700650316635	0.0	0.0	0.0	10.287115826652865	0.0	10.649378735450984	0.0	0.0	0.0	4.156010361808862	3.4681851441112554	0.0	0.0	7.104158376718587	0.0	0.0	10.472465219512527	4.503168197809606	9.750743625572657	8.146060918327601	7.563223359359177	3.255766515712174	0.0	0.0	3.4728975418677837	6.061548840397521	6.400088712307765	7.840123376521408	0.0	7.943816075833877	7.8341998927015855	6.2662156085143215	6.415975029337635	6.858176189461095	8.970333592474477	7.628739491803438	7.125269065844066	10.921055824355067	7.518223462607494	6.660956694063887	5.202141618380707
ACAP1	6.778941544866936	0.0	0.0	0.0	8.384605560060654	0.0	3.8050856140424463	0.0	2.7792162309782236	0.0	0.0	3.002513643312522	9.993427624406317	0.0	0.0	0.0	0.0	0.0	3.4681851441112554	0.0	0.0	0.0	0.0	0.0	0.0	3.565424262997062	0.0	0.0	7.924097304592368	0.0	0.0	0.0	0.0	0.0	0.0	0.0	0.0	5.0933114109818005	5.0931531918298285	3.5671548568916007	5.49278066550336	4.380611182968619	0.0	5.079771491563076	3.893469245065869	0.0	5.541641766819671	7.333672310264263	4.732306187456867
ACAP2	9.854765732396464	0.0	0.0	0.0	8.88376874150753	0.0	0.0	0.0	0.0	3.0304905417755057	10.307664948179784	9.060858716997602	0.0	0.0	0.0	0.0	0.0	4.156010361808862	7.660629923378156	0.0	0.0	0.0	7.806117698273334	0.0	0.0	0.0	0.0	0.0	0.0	0.0	0.0	0.0	0.0	0.0	0.0	0.0	0.0	5.566612987179354	6.5438498014589594	4.198844956571528	4.92374951882347	3.6890950902881645	0.0	3.820453492574418	5.560827279814242	0.0	5.227436054232271	0.0	0.0
ACAT1	0.0	0.0	0.0	0.0	0.0	3.2363879056190044	2.904772685897231	0.0	0.0	0.0	0.0	0.0	0.0	0.0	9.515281147935644	0.0	0.0	0.0	0.0	0.0	0.0	6.883512564029165	0.0	0.0	0.0	4.109182637175111	0.0	0.0	0.0	0.0	0.0	0.0	0.0	0.0	0.0	7.29553848824603	6.987135019851379	7.89108621946171	8.154863059747633	7.411964554408774	7.391828460200207	7.5346664302676505	9.113651928238218	7.787176300603023	7.501394021675483	3.4992993956512324	7.1527746518211694	0.0	7.010146589217652
ACAT2	0.0	0.0	0.0	0.0	0.0	0.0	0.0	0.0	0.0	0.0	0.0	0.0	0.0	0.0	0.0	0.0	0.0	0.0	0.0	0.0	0.0	0.0	0.0	0.0	0.0	3.565424262997062	9.19576785205076	7.187416962456792	6.442970413976092	0.0	0.0	0.0	0.0	0.0	0.0	0.0	0.0	6.962498379288345	6.020190987039158	8.21040787861291	7.541394519122838	7.924394279720041	6.724819167388554	7.029407828252651	6.681562903837683	0.0	6.595715573633908	0.0	7.85316065051254
ACBD3	0.0	0.0	0.0	0.0	0.0	0.0	11.108040398032536	2.9593323129275224	0.0	0.0	0.0	0.0	0.0	0.0	0.0	0.0	3.1648782859845856	9.855643202903508	0.0	0.0	0.0	0.0	0.0	0.0	0.0	2.6824138519680334	0.0	0.0	0.0	0.0	0.0	7.851373485755394	6.672871263001555	0.0	7.973617576030461	0.0	0.0	5.0933114109818005	5.9109368854141175	3.5671548568916007	5.49278066550336	3.448259546361864	2.769917247145531	4.67888404825583	5.932268561627104	0.0	6.29436648944314	0.0	2.6126205565189764
ACBD5	0.0	0.0	0.0	0.0	0.0	3.2363879056190044	8.98624548379036	0.0	8.510238689045766	0.0	0.0	0.0	0.0	0.0	3.425437093303038	0.0	0.0	0.0	0.0	0.0	0.0	0.0	0.0	0.0	0.0	0.0	0.0	0.0	0.0	0.0	0.0	0.0	0.0	0.0	0.0	0.0	4.383580504070315	4.222932837241803	0.0	3.2753397325352007	3.9705144612479586	3.895419413880397	0.0	3.6423234746085864	2.4906644683303356	0.0	0.0	0.0	3.4895779477695474
ACBD6	0.0	0.0	0.0	0.0	0.0	0.0	0.0	7.811612916947405	0.0	0.0	0.0	0.0	0.0	0.0	0.0	0.0	0.0	0.0	0.0	0.0	0.0	0.0	0.0	0.0	0.0	3.565424262997062	0.0	0.0	0.0	0.0	0.0	0.0	0.0	0.0	0.0	0.0	0.0	4.996791193743398	0.0	5.730460484755456	5.432772461089528	5.660373358923979	0.0	5.602524264707682	4.284030638065189	0.0	3.8751931728884013	7.653810547208214	6.182412392972868
ACD	0.0	0.0	0.0	0.0	0.0	0.0	0.0	0.0	0.0	0.0	0.0	0.0	0.0	0.0	0.0	9.124269391049088	0.0	3.234748578743529	0.0	0.0	0.0	0.0	0.0	0.0	7.390189812188145	3.565424262997062	0.0	0.0	0.0	0.0	0.0	0.0	0.0	7.920222248681313	6.026692810584269	0.0	0.0	6.0720248729460105	0.0	6.491739002531699	6.026996387472481	6.010263695350319	4.601860002093506	5.9475623093811665	5.560827279814242	11.186520821890273	6.6621515883649165	6.342588442326194	4.9862661015717515
ACER3	0.0	0.0	0.0	0.0	0.0	0.0	5.5367673961125705	5.787148079439237	0.0	3.9393911098809293	0.0	0.0	0.0	0.0	0.0	0.0	0.0	0.0	3.4681851441112554	0.0	0.0	0.0	2.255925630403731	0.0	0.0	0.0	0.0	0.0	0.0	0.0	0.0	0.0	0.0	0.0	7.4456515098654705	0.0	0.0	4.78190995330023	0.0	4.198844956571528	4.524469367023541	1.5767781171759818	0.0	4.121811990101282	0.0	0.0	2.4745683758923582	0.0	2.6126205565189764
ACIN1	0.0	0.0	0.0	0.0	3.1901473574849812	0.0	0.0	0.0	0.0	0.0	0.0	0.0	0.0	8.233741903644574	0.0	3.3408593936042603	0.0	3.234748578743529	0.0	0.0	0.0	0.0	8.330892479434167	0.0	0.0	2.6824138519680334	0.0	0.0	0.0	0.0	0.0	0.0	5.6869421195454	0.0	0.0	0.0	0.0	4.996791193743398	5.792726152909679	4.360014660921618	6.28633870407618	4.380611182968619	2.769917247145531	5.393142453397634	5.059293513864534	0.0	5.541641766819671	0.0	2.6126205565189764
ACLY	0.0	0.0	0.0	0.0	1.8910357029650944	0.0	0.0	0.0	0.0	0.0	0.0	8.983006273373395	0.0	0.0	0.0	0.0	0.0	4.156010361808862	0.0	0.0	0.0	0.0	0.0	0.0	0.0	2.6824138519680334	0.0	0.0	0.0	0.0	0.0	0.0	0.0	0.0	2.8913249471211526	5.615614621044587	7.197087562094315	6.828702459314375	4.756710948961483	5.472850424356171	6.506088121919956	5.47983338615701	4.206491919555169	5.448404983166421	3.893469245065869	3.4992993956512324	5.541641766819671	0.0	5.38987962623111
ACO1	0.0	0.0	0.0	0.0	0.0	0.0	2.904772685897231	0.0	0.0	0.0	0.0	0.0	0.0	0.0	0.0	0.0	0.0	0.0	0.0	0.0	0.0	0.0	0.0	0.0	0.0	0.0	0.0	0.0	0.0	0.0	0.0	0.0	0.0	5.230729768477838	0.0	0.0	0.0	1.6822170897979734	5.3657832043618825	1.6647368213574238	3.9705144612479586	2.796823589864883	0.0	4.251762345278735	0.0	0.0	0.0	0.0	4.732306187456867
ACO2	0.0	0.0	0.0	0.0	0.0	0.0	0.0	0.0	0.0	0.0	0.0	0.0	0.0	0.0	8.536308281177053	0.0	0.0	0.0	3.4681851441112554	0.0	0.0	0.0	0.0	0.0	0.0	0.0	0.0	0.0	0.0	0.0	0.0	0.0	0.0	0.0	0.0	0.0	0.0	5.974020126225109	5.0931531918298285	5.843845972824728	6.506088121919956	5.715859337552102	4.9118564252612416	6.093378507614242	0.0	0.0	6.786494885824339	6.342588442326194	3.4895779477695474
ACOT13	0.0	0.0	0.0	0.0	0.0	0.0	2.904772685897231	0.0	0.0	0.0	0.0	0.0	0.0	0.0	0.0	0.0	0.0	0.0	0.0	0.0	0.0	8.27077998648617	0.0	0.0	0.0	4.812316081670016	0.0	8.303075246508875	0.0	0.0	0.0	0.0	0.0	0.0	8.301753392477163	8.496776089614643	0.0	7.175908674359625	6.121750642631589	7.879094773216352	7.015891652348808	7.455381250486029	7.456318571479483	7.6167279141357875	7.537720830412501	0.0	6.954967066107103	0.0	8.446658490423971
ACOT2	0.0	0.0	0.0	0.0	0.0	0.0	0.0	0.0	0.0	0.0	0.0	0.0	0.0	0.0	0.0	0.0	0.0	0.0	0.0	0.0	0.0	4.015773057119414	0.0	0.0	0.0	0.0	0.0	0.0	0.0	0.0	0.0	0.0	0.0	0.0	5.521572403231563	0.0	5.921713064748613	3.298193490655559	3.0179614480350683	2.909134519274333	2.223137836483397	2.3121012482628003	4.206491919555169	2.91911961829218	0.0	0.0	0.0	0.0	0.0
ACOT4	0.0	0.0	0.0	0.0	0.0	0.0	0.0	0.0	0.0	0.0	0.0	0.0	0.0	0.0	0.0	0.0	0.0	0.0	0.0	0.0	0.0	0.0	0.0	0.0	0.0	0.0	0.0	0.0	7.790375604869923	0.0	0.0	0.0	0.0	8.232217531642053	0.0	0.0	0.0	5.349285144111825	6.683273248530063	6.1824622466759065	3.3466301986757845	4.942300479706854	6.022979536453987	0.0	2.4906644683303356	0.0	3.338569829576014	0.0	0.0
ACOT7	0.0	0.0	2.640297410799429	0.0	0.0	0.0	2.904772685897231	0.0	0.0	0.0	0.0	0.0	0.0	0.0	0.0	0.0	0.0	0.0	0.0	0.0	0.0	7.516571991846011	6.836583083785149	0.0	0.0	4.503168197809606	0.0	2.2075536508907394	5.27148955402378	0.0	0.0	0.0	0.0	0.0	0.0	0.0	0.0	6.883718548768018	6.261826043636252	7.277144413555985	6.7220388431164615	7.263910005833533	7.717983187604886	7.664185598966738	7.30462507242655	0.0	8.076401845702037	7.14230434411863	7.61038395942408
ACOT8	0.0	0.0	0.0	0.0	0.0	0.0	0.0	0.0	0.0	0.0	0.0	0.0	0.0	0.0	0.0	0.0	8.39094286732579	0.0	0.0	0.0	0.0	7.234490795805408	0.0	0.0	0.0	3.565424262997062	0.0	0.0	0.0	0.0	0.0	0.0	0.0	0.0	0.0	0.0	0.0	4.78190995330023	4.877787824623613	4.972132633473487	5.710588770433652	4.632055916007293	2.769917247145531	3.9789871657082725	5.059293513864534	0.0	5.040281765075682	0.0	2.6126205565189764
ACOT9	0.0	0.0	0.0	0.0	0.0	0.0	0.0	0.0	8.142158466976472	0.0	0.0	0.0	0.0	3.087571048518302	0.0	0.0	0.0	10.508344551106212	0.0	0.0	0.0	6.856776042587776	0.0	0.0	0.0	0.0	0.0	6.1243149806840815	0.0	3.255766515712174	0.0	0.0	0.0	0.0	0.0	0.0	0.0	5.7554479295856416	7.135839564830072	5.843845972824728	5.23613992789263	5.345559056769682	4.601860002093506	4.251762345278735	4.591071236369958	9.537590242982887	3.338569829576014	7.915650479576802	2.6126205565189764
ACOX1	4.632468986311446	0.0	1.854913604445743	6.5889441579620165	0.0	0.0	0.0	0.0	0.0	0.0	0.0	0.0	0.0	0.0	0.0	6.528584836122885	0.0	9.396795397184361	0.0	0.0	0.0	7.057959553038385	0.0	0.0	0.0	0.0	0.0	0.0	0.0	0.0	0.0	0.0	0.0	0.0	0.0	0.0	6.741338184536081	4.52932593300529	3.6818656340098794	3.5671548568916007	2.701242456965235	3.159002139681479	0.0	4.583365887072028	0.0	3.4992993956512324	3.338569829576014	0.0	0.0
ACOX3	0.0	0.0	0.0	0.0	0.0	0.0	0.0	0.0	0.0	0.0	0.0	0.0	0.0	0.0	0.0	0.0	0.0	0.0	0.0	0.0	0.0	0.0	0.0	0.0	0.0	0.0	0.0	0.0	0.0	0.0	0.0	0.0	0.0	0.0	0.0	0.0	0.0	0.0	3.6818656340098794	3.8097589925134576	1.5031142398097137	2.3121012482628003	0.0	2.098258524019185	0.0	0.0	0.0	0.0	0.0
ACP1	0.0	0.0	0.0	6.221376500347751	0.0	4.157741589893424	3.8050856140424463	0.0	0.0	10.100851323063292	10.905180242670435	6.002827541010567	0.0	0.0	0.0	0.0	6.334241449956892	0.0	0.0	8.080973753914847	0.0	9.453803277671662	0.0	6.889599876091064	0.0	5.9215361974986855	0.0	0.0	8.838837157362173	8.422360765811536	9.811216914129668	8.139743826676405	3.4728975418677837	0.0	7.015585729498892	8.543952965267675	9.269289123400661	8.148621807869935	8.30276003965204	8.793745883042563	8.60704292347086	8.68470322410928	8.006243411828448	8.717971165970642	8.925223844362101	0.0	8.651427968651642	8.030668020664471	8.644067640628926
ACP2	0.0	0.0	0.0	0.0	0.0	0.0	0.0	0.0	0.0	0.0	0.0	0.0	0.0	0.0	0.0	0.0	0.0	0.0	0.0	0.0	0.0	0.0	0.0	0.0	0.0	0.0	0.0	0.0	0.0	6.284770174839493	0.0	0.0	0.0	0.0	8.009999956621837	0.0	0.0	1.6822170897979734	0.0	1.6647368213574238	0.0	0.0	0.0	2.91911961829218	0.0	0.0	0.0	0.0	3.4895779477695474
ACSBG1	0.0	0.0	0.0	0.0	0.0	0.0	0.0	0.0	0.0	0.0	0.0	0.0	0.0	0.0	0.0	3.3408593936042603	3.1648782859845856	0.0	0.0	0.0	0.0	0.0	0.0	0.0	0.0	0.0	0.0	0.0	0.0	0.0	0.0	3.2503994897728536	0.0	0.0	0.0	0.0	0.0	0.0	0.0	1.6647368213574238	0.0	0.0	0.0	0.0	0.0	0.0	2.4745683758923582	0.0	0.0
ACSF3	0.0	0.0	0.0	0.0	0.0	0.0	0.0	0.0	0.0	0.0	0.0	0.0	0.0	0.0	0.0	0.0	0.0	0.0	0.0	0.0	0.0	0.0	0.0	0.0	0.0	0.0	0.0	0.0	6.611051749856553	0.0	0.0	0.0	0.0	0.0	0.0	0.0	0.0	3.298193490655559	2.5194114003216486	0.0	1.5031142398097137	2.3121012482628003	0.0	3.20238716872226	2.4906644683303356	0.0	3.338569829576014	0.0	0.0
ACSL1	0.0	0.0	0.0	0.0	0.0	0.0	0.0	0.0	0.0	0.0	0.0	0.0	0.0	8.233741903644574	0.0	0.0	0.0	6.991002477541674	0.0	0.0	0.0	0.0	0.0	0.0	0.0	0.0	0.0	0.0	0.0	0.0	0.0	0.0	0.0	0.0	0.0	0.0	0.0	4.041282654586868	5.522560273549719	4.757380535377352	4.273918085302961	2.796823589864883	0.0	2.5662995966367075	0.0	0.0	0.0	0.0	4.423883697907135
ACSL3	0.0	0.0	0.0	0.0	0.0	0.0	0.0	0.0	0.0	0.0	0.0	0.0	0.0	0.0	0.0	0.0	0.0	0.0	0.0	0.0	0.0	4.755731976412509	0.0	0.0	0.0	2.6824138519680334	0.0	0.0	0.0	0.0	0.0	0.0	0.0	0.0	0.0	0.0	7.197087562094315	4.893347548652761	1.7513525975566733	4.0173791753023576	2.223137836483397	2.796823589864883	0.0	4.852814728702266	0.0	0.0	0.0	0.0	4.732306187456867
ACSL4	0.0	0.0	0.0	0.0	0.0	0.0	0.0	0.0	0.0	0.0	0.0	0.0	0.0	0.0	0.0	0.0	0.0	0.0	0.0	0.0	0.0	0.0	0.0	0.0	0.0	2.6824138519680334	0.0	5.966281320733534	0.0	0.0	0.0	0.0	0.0	0.0	0.0	0.0	0.0	6.584901245175606	6.982277812880729	4.360014660921618	5.985826777238019	4.743050657979577	0.0	5.82763294615162	5.695549652497272	0.0	5.040281765075682	0.0	6.760738070213006
ACSL5	10.043236291258161	0.0	0.0	0.0	0.0	0.0	0.0	0.0	0.0	0.0	0.0	0.0	0.0	0.0	0.0	0.0	0.0	0.0	0.0	0.0	0.0	0.0	0.0	0.0	0.0	0.0	0.0	0.0	0.0	0.0	0.0	0.0	0.0	6.691243548821284	0.0	0.0	0.0	5.0933114109818005	5.280505425971656	4.360014660921618	4.737878674656966	3.448259546361864	4.9118564252612416	3.9789871657082725	0.0	0.0	6.208052036014313	0.0	3.4895779477695474
ACSL6	0.0	0.0	0.0	0.0	0.0	0.0	2.904772685897231	0.0	5.58250616071887	0.0	0.0	3.002513643312522	0.0	3.087571048518302	0.0	0.0	0.0	0.0	6.159237951458096	0.0	1.6332467589561366	0.0	4.564282989971246	0.0	0.0	0.0	4.896789868734753	0.0	0.0	0.0	0.0	0.0	0.0	0.0	0.0	0.0	0.0	2.4378709134680205	0.0	0.0	0.0	0.0	0.0	1.40106300365502	2.4906644683303356	0.0	0.0	0.0	0.0
ACSM3	0.0	0.0	0.0	0.0	0.0	0.0	0.0	0.0	0.0	0.0	0.0	0.0	0.0	0.0	0.0	0.0	0.0	0.0	0.0	0.0	0.0	0.0	0.0	0.0	0.0	0.0	0.0	0.0	0.0	0.0	0.0	0.0	0.0	0.0	0.0	0.0	0.0	0.0	6.020190987039158	3.2753397325352007	3.059728528142075	0.0	0.0	2.098258524019185	0.0	0.0	0.0	0.0	0.0
ACTB	9.291609831581788	7.474364532689993	9.98569316591498	10.037661669960071	9.848724255454254	10.567363736258883	10.72675328201616	8.051632736187807	10.076978456350297	9.664107414859304	7.107572156622948	10.717974680167481	9.891651566293838	9.478892081896493	9.643846156283546	10.769200240872134	9.853862113225178	7.170239803681848	9.824998611636245	9.988520117160043	9.22399529436932	10.878671843192624	9.895809190091196	10.614482694265838	10.382644991919323	8.916825497622236	8.551819878326096	10.804730778806713	11.852946808888202	9.365197092959898	8.92111383276088	9.41426945413133	8.732447063095092	10.41780934341268	10.516339739001578	10.552631266897004	10.694445598951248	11.684095499655198	11.689387941445519	11.542716003168314	11.331304992035635	11.568439629849449	11.621132517017074	12.04411835686467	11.624206473608162	14.024913232351343	12.353586636946186	11.961687097355178	12.074777987024863
ACTG1	10.128976695790055	0.0	10.840078131453277	0.0	0.0	11.183704351917713	10.335737121390139	0.0	10.01290883028743	10.374617678394786	5.138619320495316	10.729940243054415	8.732373299926651	8.495977321484899	4.356683957343737	10.618127480756261	10.280883519238326	11.01006315198417	10.74178774943072	8.807557381075558	7.082517550549255	10.855225431717445	8.63489338079153	11.078999817195264	12.175920220929775	9.182056818123568	11.899570485058469	9.309044119563666	11.609148233121886	10.152771595928586	10.630699368044318	10.199976861082854	10.038545831832284	9.778394195867309	9.86392253826324	10.746597406663568	10.536117286213871	12.628579686262356	12.866061833702329	12.038017390049356	12.589897309751567	12.587388367095073	10.780414883603175	12.325385595472214	11.388454954341004	13.09890249145979	12.591649793763441	10.02652432948116	11.666111488892277
ACTG1P17	0.0	0.0	4.455386870743835	0.0	0.0	0.0	0.0	0.0	0.0	0.0	0.0	0.0	0.0	0.0	0.0	0.0	0.0	0.0	0.0	0.0	0.0	0.0	0.0	0.0	0.0	0.0	2.070034138735666	0.0	0.0	0.0	0.0	0.0	0.0	0.0	0.0	0.0	0.0	1.6822170897979734	3.9260415598743137	0.0	1.5031142398097137	0.0	0.0	0.0	0.0	0.0	0.0	0.0	0.0
ACTL6A	0.0	0.0	0.0	7.901852120374638	0.0	0.0	2.904772685897231	0.0	0.0	0.0	0.0	0.0	0.0	0.0	7.613801924982507	0.0	0.0	0.0	0.0	7.827188748379827	0.0	0.0	0.0	0.0	0.0	4.812316081670016	2.070034138735666	0.0	5.7748137933595105	0.0	0.0	0.0	0.0	0.0	7.015585729498892	0.0	6.2068860631838305	6.44557929278704	7.44105239836661	6.559705922064757	6.252024046902696	6.254652824410317	6.64315911473499	6.458955018694733	6.03749523139242	0.0	6.595715573633908	7.14230434411863	7.647669350038802
ACTN1	0.0	0.0	0.0	0.0	0.0	0.0	0.0	0.0	0.0	3.0304905417755057	0.0	0.0	4.038214875672798	0.0	0.0	0.0	0.0	0.0	0.0	0.0	0.0	0.0	0.0	0.0	0.0	5.637309254176803	5.61425315627979	3.951928619813007	3.55461376528091	0.0	0.0	0.0	0.0	0.0	0.0	0.0	0.0	4.661138632673508	6.955016489839883	5.472850424356171	5.985826777238019	3.448259546361864	0.0	5.552958248320628	3.893469245065869	0.0	5.393075947496826	0.0	4.732306187456867
ACTN4	10.061715217122586	4.367923815473678	0.0	0.0	0.0	0.0	0.0	0.0	0.0	0.0	0.0	5.646671176188585	0.0	0.0	0.0	4.267848348004583	0.0	0.0	0.0	6.506627966406422	2.8691429857570103	0.0	5.64654531220333	4.863673701586466	0.0	3.565424262997062	6.819716885069694	0.0	4.800926154153707	4.736349354619184	0.0	0.0	3.4728975418677837	6.211390251660852	6.286034349208745	5.93164582142716	2.9306243726127246	6.711945735570671	6.779654629971994	2.4171412799190786	6.415975029337635	4.8461126239785415	6.260570376723074	5.448404983166421	0.0	8.324426684433632	5.799504857334166	6.921612981804565	4.031078326310493
ACTR10	0.0	0.0	7.624229349113573	7.940511211888518	1.8910357029650944	0.0	0.0	0.0	7.688374512850038	0.0	0.0	0.0	0.0	0.0	0.0	0.0	0.0	0.0	0.0	8.564877509817242	0.0	4.635047661010275	0.0	0.0	0.0	3.565424262997062	0.0	5.880259957203008	0.0	0.0	0.0	7.797165953230144	0.0	0.0	6.864820987409729	7.29553848824603	5.921713064748613	6.370524888319417	4.624534145163343	5.670240881759607	5.854761597462229	4.511804611595643	4.601860002093506	4.251762345278735	3.893469245065869	0.0	4.265439833828413	5.360257079745659	2.6126205565189764
ACTR1A	3.485617355249765	0.0	0.0	0.0	0.0	3.2363879056190044	0.0	0.0	0.0	0.0	10.968157890478864	0.0	0.0	10.117765625302386	3.425437093303038	0.0	0.0	0.0	0.0	0.0	0.0	0.0	0.0	0.0	9.243347965826452	4.109182637175111	0.0	0.0	2.6724483015822167	0.0	3.9089956066064304	0.0	0.0	0.0	0.0	0.0	0.0	6.987830511900093	5.446300304266113	6.093545420910175	6.352612469373572	6.702069046766801	6.260570376723074	6.587601100699035	6.472276267534315	0.0	6.452894966118162	4.39495815026458	5.839896599997999
ACTR1B	0.0	0.0	0.0	6.79987942162051	0.0	0.0	0.0	0.0	0.0	0.0	0.0	0.0	0.0	0.0	0.0	0.0	0.0	0.0	0.0	7.827188748379827	6.299717671281886	0.0	0.0	0.0	0.0	0.0	7.518386167418385	0.0	0.0	0.0	0.0	0.0	0.0	0.0	0.0	0.0	0.0	4.222932837241803	6.216628705040004	3.2753397325352007	4.524469367023541	1.5767781171759818	0.0	1.40106300365502	0.0	0.0	4.265439833828413	0.0	0.0
ACTR2	6.947406094984657	0.0	8.86690660938683	0.0	6.772948711226364	7.938433785351993	2.904772685897231	3.8634705316774234	8.28463457591639	8.431296967737893	4.1790027774140945	8.942445748029828	8.705963903806097	0.0	0.0	10.236534972870656	4.082118709681682	4.156010361808862	0.0	7.392371059410875	0.0	0.0	9.855210473371033	0.0	8.941718355442779	4.109182637175111	4.087024065465519	8.303075246508875	0.0	7.803134976672074	0.0	0.0	3.4728975418677837	0.0	0.0	9.316071733182287	9.17323503901387	8.235785566590316	7.339301009436758	7.105857830421127	8.090174928536598	6.999028909579911	6.802103626016969	7.939597965400899	5.059293513864534	7.076888300875555	7.922284201138548	6.921612981804565	6.691013800266972
ACTR3	9.515908758452985	0.0	0.0	0.0	0.0	3.2363879056190044	2.904772685897231	0.0	0.0	9.638376358647612	0.0	0.0	0.0	7.558542697006884	0.0	9.215740767919469	3.1648782859845856	7.603723541547996	0.0	0.0	7.2905317558164215	8.763533793559535	5.751401893173966	0.0	0.0	4.503168197809606	7.467141980722681	6.996185188751717	7.434655301358741	3.255766515712174	6.63158910884244	0.0	8.295529034655821	0.0	8.441507663329164	7.59337587360993	8.486705366964394	8.761566779202655	8.29190633462344	8.018458453795525	8.479378565053258	8.507375841746205	6.64315911473499	8.103500205079829	7.886542482106197	3.4992993956512324	8.026836336828985	8.912659962038509	8.33680371105712
ACTR3B	0.0	0.0	0.0	0.0	0.0	0.0	2.904772685897231	0.0	2.7792162309782236	0.0	0.0	9.222036083786636	0.0	0.0	0.0	0.0	0.0	0.0	0.0	7.204097971621464	0.0	0.0	0.0	0.0	0.0	0.0	0.0	0.0	3.55461376528091	0.0	0.0	0.0	0.0	0.0	0.0	0.0	0.0	0.0	0.0	1.6647368213574238	0.0	2.796823589864883	0.0	2.098258524019185	5.059293513864534	0.0	0.0	0.0	0.0
ACTR3C	0.0	0.0	0.0	0.0	0.0	0.0	5.063718188094865	0.0	0.0	0.0	0.0	0.0	0.0	0.0	0.0	0.0	0.0	0.0	0.0	0.0	0.0	0.0	0.0	0.0	0.0	2.6824138519680334	5.51681967023591	0.0	0.0	0.0	0.0	0.0	4.406421455999395	0.0	0.0	0.0	0.0	1.6822170897979734	0.0	2.909134519274333	0.0	1.5767781171759818	0.0	2.5662995966367075	0.0	3.4992993956512324	0.0	0.0	0.0
ACTR5	0.0	0.0	0.0	0.0	0.0	0.0	0.0	0.0	0.0	0.0	0.0	0.0	0.0	0.0	0.0	0.0	0.0	0.0	0.0	0.0	0.0	0.0	0.0	0.0	0.0	0.0	0.0	0.0	0.0	0.0	0.0	6.111246976832132	0.0	0.0	0.0	0.0	0.0	2.9312334646981677	5.0931531918298285	1.6647368213574238	0.0	3.159002139681479	0.0	2.5662995966367075	0.0	0.0	4.5722863353016905	0.0	3.4895779477695474
ACTR6	0.0	0.0	0.0	0.0	0.0	0.0	0.0	0.0	0.0	0.0	0.0	0.0	0.0	0.0	0.0	0.0	0.0	0.0	0.0	0.0	7.587150477480808	0.0	0.0	0.0	0.0	0.0	0.0	0.0	6.033449816924826	0.0	0.0	0.0	0.0	0.0	0.0	6.769099474298331	0.0	3.8334209508336676	0.0	5.730460484755456	4.273918085302961	5.414257803373852	5.887692898485433	5.213391700228506	4.844094605028367	0.0	2.4745683758923582	6.342588442326194	4.031078326310493
ACTR8	0.0	0.0	0.0	0.0	0.0	0.0	0.0	0.0	0.0	0.0	0.0	0.0	0.0	0.0	0.0	0.0	0.0	0.0	0.0	0.0	0.0	0.0	0.0	0.0	0.0	0.0	0.0	0.0	2.6724483015822167	9.186162900682316	0.0	6.564975737698254	0.0	0.0	0.0	3.7012923118223373	0.0	4.661138632673508	3.3877709525399817	3.8097589925134576	3.3466301986757845	3.448259546361864	0.0	3.6423234746085864	2.4906644683303356	3.4992993956512324	5.227436054232271	0.0	3.4895779477695474
ACVR1	0.0	0.0	0.0	0.0	0.0	0.0	0.0	0.0	0.0	0.0	0.0	0.0	0.0	0.0	0.0	0.0	0.0	0.0	0.0	0.0	0.0	0.0	0.0	0.0	0.0	0.0	0.0	0.0	0.0	0.0	0.0	0.0	0.0	0.0	0.0	0.0	7.73458021363006	4.041282654586868	0.0	0.0	1.5031142398097137	2.796823589864883	0.0	2.098258524019185	0.0	0.0	0.0	0.0	0.0
ACVR1B	0.0	0.0	0.0	0.0	0.0	0.0	0.0	0.0	0.0	0.0	0.0	0.0	0.0	0.0	0.0	0.0	0.0	0.0	0.0	0.0	0.0	0.0	0.0	0.0	0.0	0.0	0.0	0.0	0.0	0.0	0.0	0.0	0.0	0.0	0.0	0.0	0.0	3.8334209508336676	0.0	0.0	0.0	2.3121012482628003	0.0	3.4390600541001928	0.0	0.0	3.8751931728884013	0.0	0.0
ACYP1	0.0	0.0	0.0	0.0	0.0	0.0	0.0	0.0	0.0	0.0	0.0	0.0	0.0	0.0	0.0	0.0	0.0	0.0	0.0	0.0	0.0	0.0	0.0	0.0	0.0	0.0	0.0	0.0	0.0	0.0	6.63158910884244	0.0	0.0	0.0	0.0	0.0	0.0	5.0933114109818005	6.071864301879159	4.198844956571528	4.635116474750159	5.273424710590485	3.660081577372672	4.768468928443768	6.313721970862204	3.4992993956512324	3.8751931728884013	0.0	2.6126205565189764
ACYP2	0.0	0.0	0.0	0.0	0.0	0.0	0.0	0.0	0.0	0.0	0.0	0.0	0.0	0.0	0.0	0.0	0.0	0.0	0.0	0.0	0.0	0.0	0.0	0.0	0.0	3.565424262997062	0.0	0.0	6.147231771858278	0.0	7.770429239095548	0.0	0.0	0.0	6.1621832150338385	0.0	0.0	5.349285144111825	5.522560273549719	5.324452263770575	4.1301774689153	4.743050657979577	6.802103626016969	3.4390600541001928	6.313721970862204	0.0	2.4745683758923582	8.720442480602227	4.031078326310493
ADA	0.0	0.0	0.0	0.0	0.0	0.0	0.0	0.0	8.858971425279487	0.0	0.0	0.0	0.0	0.0	0.0	0.0	0.0	0.0	0.0	0.0	0.0	0.0	0.0	0.0	0.0	0.0	0.0	0.0	0.0	0.0	0.0	0.0	0.0	0.0	0.0	0.0	0.0	4.661138632673508	0.0	4.198844956571528	4.524469367023541	1.5767781171759818	0.0	3.6423234746085864	3.356247360462792	0.0	4.825178038632338	0.0	3.4895779477695474
ADA2	0.0	0.0	0.0	0.0	0.0	3.2363879056190044	0.0	0.0	7.086298035613649	0.0	8.349430428839224	4.860754420717699	0.0	8.792912652088548	0.0	0.0	3.1648782859845856	0.0	0.0	0.0	0.0	0.0	0.0	0.0	0.0	0.0	0.0	0.0	0.0	0.0	0.0	0.0	0.0	0.0	0.0	0.0	0.0	2.4378709134680205	3.9260415598743137	1.6647368213574238	4.833805382351953	1.5767781171759818	0.0	0.0	0.0	0.0	0.0	0.0	0.0
ADAL	0.0	0.0	0.0	0.0	0.0	0.0	0.0	0.0	0.0	0.0	4.1790027774140945	0.0	0.0	0.0	0.0	0.0	0.0	0.0	0.0	0.0	0.0	0.0	0.0	0.0	0.0	0.0	0.0	0.0	0.0	0.0	0.0	0.0	0.0	0.0	0.0	0.0	0.0	4.661138632673508	5.3657832043618825	3.8097589925134576	4.404626025652253	4.632055916007293	5.383525118399135	4.932500520734434	6.03749523139242	0.0	5.799504857334166	0.0	0.0
ADAM10	0.0	0.0	0.0	0.0	0.0	4.715506175476989	2.904772685897231	8.695005490070972	2.7792162309782236	7.8926270085415595	0.0	0.0	0.0	0.0	3.425437093303038	3.3408593936042603	0.0	10.900029169686144	0.0	0.0	0.0	0.0	0.0	0.0	8.039135789161564	0.0	0.0	0.0	0.0	0.0	0.0	0.0	0.0	0.0	2.8913249471211526	0.0	5.348601327941574	4.384247943793153	6.869998360113151	2.4171412799190786	4.273918085302961	2.796823589864883	0.0	3.9789871657082725	3.356247360462792	0.0	4.825178038632338	0.0	5.963326969123646
ADAM12	0.0	0.0	0.0	0.0	0.0	0.0	0.0	0.0	9.472975005637254	3.0304905417755057	4.1790027774140945	0.0	0.0	0.0	0.0	0.0	0.0	7.936607221400421	3.4681851441112554	0.0	0.0	0.0	0.0	0.0	0.0	0.0	0.0	0.0	0.0	0.0	0.0	0.0	0.0	0.0	0.0	0.0	0.0	1.6822170897979734	0.0	0.0	0.0	0.0	0.0	0.0	0.0	0.0	0.0	0.0	0.0
ADAM15	0.0	0.0	3.8162417438719105	0.0	0.0	0.0	0.0	0.0	0.0	0.0	0.0	0.0	0.0	0.0	0.0	0.0	0.0	0.0	0.0	0.0	0.0	0.0	0.0	0.0	0.0	0.0	0.0	0.0	0.0	0.0	0.0	0.0	0.0	0.0	0.0	0.0	0.0	0.0	0.0	0.0	1.5031142398097137	1.5767781171759818	0.0	0.0	0.0	0.0	0.0	0.0	0.0
ADAM17	0.0	0.0	0.0	0.0	0.0	0.0	0.0	0.0	0.0	0.0	0.0	0.0	0.0	0.0	0.0	0.0	0.0	0.0	10.060825862491262	0.0	0.0	0.0	0.0	0.0	0.0	0.0	0.0	0.0	0.0	0.0	7.572098999274491	0.0	0.0	0.0	0.0	0.0	0.0	3.5904867711773667	4.317153924601529	0.0	2.701242456965235	1.5767781171759818	6.802103626016969	3.9789871657082725	0.0	0.0	3.338569829576014	0.0	0.0
ADAM19	7.901075138653976	0.0	0.0	0.0	0.0	3.2363879056190044	0.0	8.671216765360136	0.0	0.0	0.0	0.0	0.0	0.0	0.0	0.0	0.0	0.0	0.0	0.0	0.0	0.0	7.248461410219274	0.0	0.0	0.0	0.0	0.0	0.0	0.0	0.0	0.0	0.0	0.0	0.0	0.0	7.130441473679817	7.68969263808503	8.831035491167444	5.472850424356171	6.995294642307083	6.397242130133772	6.366140868227426	4.852814728702266	4.284030638065189	0.0	6.01819210010952	0.0	0.0
ADAM8	0.0	0.0	0.0	0.0	0.0	9.0081015909722	2.904772685897231	0.0	2.7792162309782236	0.0	0.0	0.0	0.0	0.0	0.0	0.0	0.0	0.0	0.0	5.9091614807630775	0.0	0.0	0.0	0.0	0.0	0.0	0.0	0.0	0.0	0.0	0.0	4.172534185676916	0.0	0.0	0.0	0.0	0.0	4.222932837241803	4.756710948961483	2.909134519274333	4.404626025652253	3.448259546361864	0.0	0.0	0.0	0.0	0.0	0.0	0.0
ADAM9	0.0	0.0	0.0	0.0	0.0	0.0	0.0	0.0	0.0	0.0	0.0	0.0	0.0	0.0	0.0	0.0	0.0	0.0	0.0	0.0	0.0	0.0	0.0	0.0	0.0	0.0	0.0	0.0	0.0	0.0	0.0	0.0	0.0	0.0	0.0	0.0	0.0	3.298193490655559	5.5949907649891815	1.6647368213574238	4.404626025652253	3.159002139681479	0.0	2.098258524019185	0.0	0.0	3.338569829576014	0.0	0.0
ADAMTSL3	0.0	0.0	0.0	0.0	0.0	0.0	3.8050856140424463	4.415009387063816	0.0	0.0	5.138619320495316	3.002513643312522	0.0	0.0	0.0	0.0	0.0	0.0	0.0	0.0	0.0	0.0	0.0	0.0	4.326064138362997	0.0	0.0	0.0	0.0	0.0	0.0	0.0	0.0	0.0	0.0	0.0	0.0	0.0	0.0	0.0	0.0	0.0	0.0	0.0	0.0	0.0	0.0	0.0	0.0
ADAP1	0.0	0.0	0.0	0.0	0.0	0.0	0.0	0.0	0.0	0.0	0.0	0.0	0.0	0.0	0.0	0.0	0.0	0.0	0.0	0.0	0.0	0.0	0.0	0.0	0.0	0.0	0.0	0.0	0.0	0.0	0.0	0.0	0.0	0.0	0.0	0.0	0.0	4.384247943793153	4.134811097163644	3.5671548568916007	2.223137836483397	0.0	0.0	2.91911961829218	0.0	0.0	0.0	0.0	0.0
ADAR	0.0	2.095806832041689	5.130309498941163	0.0	5.63697985722565	8.601839610913983	2.904772685897231	2.9593323129275224	6.812896941342478	0.0	0.0	0.0	0.0	3.087571048518302	0.0	0.0	3.1648782859845856	4.156010361808862	0.0	0.0	8.266351283440235	0.0	5.533466114745882	0.0	8.365187263648071	2.6824138519680334	0.0	0.0	6.252692306449946	0.0	0.0	0.0	7.592157334371277	7.577870478391518	0.0	0.0	3.832769121517505	5.632342843184109	6.468736516537805	5.670240881759607	6.771328552032859	3.6890950902881645	5.166881206138839	6.257089967471812	5.695549652497272	8.923286285412587	5.040281765075682	0.0	4.423883697907135
ADARB1	0.0	0.0	0.0	2.90599821694516	0.0	0.0	0.0	0.0	0.0	0.0	0.0	0.0	0.0	0.0	0.0	0.0	0.0	0.0	0.0	0.0	0.0	0.0	0.0	0.0	0.0	0.0	0.0	0.0	0.0	0.0	5.172117654613597	0.0	0.0	0.0	6.026692810584269	6.410303693868031	7.641922326824187	4.222932837241803	0.0	2.909134519274333	3.059728528142075	3.159002139681479	0.0	3.820453492574418	0.0	0.0	0.0	0.0	2.6126205565189764
ADAT1	6.68670770215206	0.0	0.0	0.0	0.0	0.0	0.0	0.0	0.0	0.0	0.0	0.0	0.0	0.0	0.0	0.0	0.0	0.0	0.0	0.0	0.0	0.0	0.0	0.0	0.0	0.0	0.0	0.0	2.6724483015822167	0.0	0.0	3.2503994897728536	10.038545831832284	0.0	0.0	0.0	0.0	4.78190995330023	0.0	3.8097589925134576	4.273918085302961	1.5767781171759818	0.0	3.4390600541001928	0.0	0.0	0.0	0.0	0.0
ADAT2	0.0	0.0	0.0	0.0	0.0	0.0	0.0	0.0	5.177469704618389	0.0	0.0	0.0	0.0	0.0	0.0	0.0	0.0	0.0	0.0	0.0	0.0	0.0	0.0	0.0	0.0	2.6824138519680334	0.0	0.0	0.0	0.0	0.0	0.0	0.0	0.0	0.0	0.0	0.0	2.9312334646981677	6.071864301879159	2.4171412799190786	2.223137836483397	1.5767781171759818	0.0	4.370968571489942	4.284030638065189	0.0	0.0	0.0	3.4895779477695474
ADCK1	0.0	0.0	0.0	0.0	0.0	0.0	2.904772685897231	0.0	0.0	0.0	0.0	0.0	0.0	0.0	0.0	0.0	0.0	0.0	0.0	0.0	0.0	0.0	0.0	0.0	0.0	0.0	0.0	0.0	0.0	0.0	0.0	0.0	0.0	0.0	0.0	0.0	0.0	2.4378709134680205	0.0	2.4171412799190786	2.223137836483397	1.5767781171759818	0.0	2.098258524019185	4.591071236369958	0.0	4.5722863353016905	0.0	0.0
ADCK2	0.0	0.0	0.0	0.0	0.0	0.0	0.0	0.0	0.0	0.0	0.0	0.0	0.0	0.0	0.0	0.0	0.0	0.0	0.0	0.0	0.0	0.0	0.0	0.0	0.0	0.0	0.0	0.0	0.0	0.0	0.0	0.0	0.0	0.0	0.0	0.0	0.0	2.9312334646981677	0.0	1.6647368213574238	1.5031142398097137	1.5767781171759818	0.0	1.40106300365502	3.356247360462792	0.0	3.338569829576014	0.0	0.0
ADCK5	0.0	0.0	0.0	0.0	0.0	0.0	0.0	0.0	0.0	0.0	0.0	0.0	0.0	0.0	0.0	0.0	0.0	0.0	0.0	0.0	0.0	0.0	0.0	0.0	0.0	0.0	0.0	0.0	0.0	0.0	0.0	0.0	0.0	0.0	0.0	0.0	0.0	2.9312334646981677	5.189868432006765	2.4171412799190786	2.223137836483397	0.0	0.0	0.0	0.0	0.0	2.4745683758923582	0.0	0.0
ADCY3	0.0	0.0	0.0	0.0	0.0	0.0	0.0	0.0	0.0	0.0	0.0	0.0	0.0	0.0	0.0	0.0	0.0	0.0	0.0	0.0	0.0	0.0	0.0	0.0	0.0	0.0	0.0	0.0	0.0	0.0	0.0	0.0	0.0	0.0	0.0	0.0	0.0	5.0933114109818005	4.877787824623613	2.909134519274333	3.3466301986757845	3.6890950902881645	0.0	2.5662995966367075	6.03749523139242	0.0	2.4745683758923582	0.0	0.0
ADCY7	0.0	0.0	0.0	0.0	8.9325765326203	0.0	0.0	0.0	0.0	0.0	4.1790027774140945	8.879383219153564	0.0	8.40313429559344	0.0	6.02069343746411	0.0	0.0	0.0	0.0	0.0	0.0	0.0	0.0	0.0	2.6824138519680334	0.0	0.0	0.0	0.0	0.0	0.0	0.0	0.0	0.0	0.0	7.436582275598138	5.349285144111825	4.989485497283523	2.4171412799190786	3.9705144612479586	4.236283134736645	2.769917247145531	5.148128005715988	0.0	0.0	0.0	0.0	4.031078326310493
ADD1	0.0	3.4361558055759165	0.0	7.332877404665034	0.0	3.2363879056190044	3.8050856140424463	0.0	0.0	9.96253686795636	0.0	0.0	0.0	8.954318697441316	0.0	4.267848348004583	3.1648782859845856	3.234748578743529	9.840922676509065	0.0	0.0	0.0	8.131620774788898	6.889599876091064	0.0	0.0	0.0	6.396348232740908	6.761578212594599	0.0	0.0	0.0	3.4728975418677837	0.0	0.0	4.644742876725166	0.0	6.370524888319417	0.0	3.5671548568916007	5.550392213647464	4.380611182968619	4.601860002093506	4.481072415042583	0.0	10.422057070201678	5.676326871283094	7.14230434411863	4.423883697907135
ADD3	10.038579338753207	6.534345595059506	9.254629720663278	2.4142009104561697	0.0	4.157741589893424	2.904772685897231	10.308815146489307	8.171801588174967	0.0	0.0	7.62490963125337	0.0	0.0	0.0	0.0	0.0	0.0	6.803955395975175	0.0	0.0	0.0	9.402962514092364	9.464387065415288	0.0	0.0	0.0	0.0	0.0	0.0	0.0	0.0	0.0	0.0	0.0	0.0	7.321798890498444	5.26890324184971	3.6818656340098794	3.8097589925134576	5.985826777238019	3.448259546361864	0.0	3.9789871657082725	0.0	0.0	0.0	0.0	4.031078326310493
ADGRA3	0.0	0.0	0.0	0.0	0.0	0.0	2.904772685897231	0.0	0.0	0.0	0.0	0.0	0.0	0.0	0.0	0.0	0.0	0.0	0.0	0.0	0.0	0.0	0.0	0.0	0.0	0.0	0.0	0.0	2.6724483015822167	0.0	0.0	0.0	0.0	0.0	0.0	0.0	0.0	1.6822170897979734	0.0	1.6647368213574238	2.223137836483397	1.5767781171759818	0.0	2.098258524019185	0.0	0.0	0.0	0.0	0.0
ADGRE5	0.0	0.0	9.217054489858102	1.6622605491277964	0.0	0.0	0.0	0.0	4.216794675828682	8.953586408614736	0.0	0.0	7.415524398819717	0.0	0.0	0.0	0.0	0.0	0.0	0.0	0.0	0.0	8.261572788236103	1.8302057784083416	6.0811045998380315	0.0	0.0	0.0	0.0	0.0	0.0	0.0	0.0	0.0	0.0	0.0	0.0	5.8688693600246635	6.468736516537805	5.670240881759607	5.23613992789263	3.895419413880397	0.0	3.20238716872226	3.893469245065869	0.0	0.0	0.0	2.6126205565189764
ADGRG5	0.0	0.0	0.0	0.0	0.0	0.0	0.0	0.0	0.0	0.0	0.0	0.0	0.0	0.0	0.0	0.0	0.0	0.0	0.0	0.0	0.0	0.0	0.0	0.0	0.0	0.0	0.0	0.0	0.0	0.0	0.0	0.0	0.0	0.0	0.0	0.0	0.0	4.384247943793153	0.0	3.5671548568916007	3.3466301986757845	0.0	0.0	0.0	0.0	0.0	4.5722863353016905	0.0	2.6126205565189764
ADGRL1	8.614918516413885	0.0	0.0	0.0	0.0	0.0	5.319545227716932	0.0	0.0	0.0	0.0	7.945375218538975	0.0	0.0	0.0	0.0	0.0	0.0	0.0	0.0	0.0	0.0	0.0	0.0	0.0	0.0	0.0	0.0	4.491879117194219	0.0	0.0	0.0	0.0	0.0	0.0	0.0	0.0	1.6822170897979734	0.0	0.0	0.0	1.5767781171759818	0.0	0.0	0.0	0.0	2.4745683758923582	0.0	0.0
ADH5	0.0	0.0	0.0	0.0	0.0	0.0	2.904772685897231	0.0	0.0	0.0	0.0	0.0	0.0	0.0	0.0	0.0	0.0	0.0	0.0	0.0	0.0	1.663565084729584	7.3183988624499845	0.0	0.0	0.0	0.0	0.0	7.080844557582818	0.0	8.306028868327264	0.0	8.894357603943854	0.0	0.0	7.500764406248291	9.299936699188319	7.0612626548104265	7.296502229393117	7.6643541579442225	6.771328552032859	7.3886584385200305	6.366140868227426	7.047417122956597	3.893469245065869	0.0	7.687273776590191	0.0	8.16743637363786
ADI1	0.0	0.0	0.0	0.0	0.0	8.663085425464143	0.0	0.0	0.0	3.0304905417755057	0.0	0.0	0.0	0.0	0.0	0.0	9.723948647528816	0.0	0.0	0.0	6.610238735372632	0.0	0.0	0.0	2.5271591875781283	2.6824138519680334	0.0	6.266733923013813	7.2432010348571225	0.0	7.2783651180222115	0.0	0.0	6.789848203706401	0.0	0.0	4.383580504070315	5.7554479295856416	4.317153924601529	6.345372427460944	6.4766714188783165	6.096409329061318	4.9118564252612416	5.696822662217978	5.412216106229222	0.0	4.5722863353016905	0.0	5.839896599997999
ADIPOR1	0.0	0.0	0.0	0.0	0.0	0.0	4.3552273030096975	2.9593323129275224	9.282319477578085	0.0	0.0	0.0	0.0	0.0	0.0	0.0	8.32076841483825	0.0	3.4681851441112554	7.810773642879714	0.0	0.0	0.0	0.0	6.179218919225008	3.565424262997062	5.79135628402364	0.0	5.7748137933595105	0.0	0.0	0.0	0.0	5.705137207968672	4.737581924629191	5.615614621044587	6.741338184536081	6.023854543420233	6.216628705040004	5.670240881759607	5.659141347149028	5.414257803373852	6.64315911473499	6.317704354106134	6.03749523139242	0.0	6.725662438383957	0.0	6.4590105032872485
ADIPOR2	0.0	0.0	0.0	0.0	0.0	0.0	2.904772685897231	0.0	0.0	0.0	0.0	0.0	0.0	0.0	0.0	0.0	0.0	0.0	0.0	0.0	0.0	7.481998727108549	0.0	0.0	0.0	2.6824138519680334	0.0	0.0	0.0	7.857343501245453	6.990922194114183	0.0	3.4728975418677837	0.0	0.0	0.0	0.0	5.349285144111825	5.446300304266113	3.2753397325352007	5.432772461089528	3.448259546361864	0.0	4.370968571489942	0.0	0.0	0.0	4.39495815026458	3.4895779477695474
ADK	0.0	0.0	0.0	0.0	0.0	0.0	0.0	0.0	8.25724280758975	3.9393911098809293	0.0	3.002513643312522	0.0	0.0	0.0	0.0	0.0	3.234748578743529	0.0	0.0	0.0	2.415750057005929	0.0	0.0	2.5271591875781283	2.6824138519680334	0.0	0.0	6.611051749856553	0.0	0.0	0.0	0.0	7.963115785329969	0.0	0.0	6.071334278949455	5.566612987179354	6.121750642631589	7.011930859773077	5.899786025992686	6.17769962763332	6.146660407950788	5.78533380189904	5.932268561627104	0.0	7.007019125381894	0.0	7.1724456732707
ADNP	0.0	0.0	0.0	7.253218317942752	8.312677129049074	0.0	0.0	0.0	0.0	3.0304905417755057	0.0	0.0	0.0	0.0	0.0	0.0	0.0	0.0	0.0	0.0	0.0	0.0	0.0	0.0	0.0	0.0	0.0	0.0	0.0	0.0	0.0	0.0	0.0	0.0	0.0	0.0	0.0	4.222932837241803	5.9109368854141175	4.360014660921618	4.524469367023541	2.3121012482628003	3.660081577372672	5.9086831469174355	0.0	0.0	3.8751931728884013	0.0	4.732306187456867
ADNP2	7.329331501302014	0.0	0.0	0.0	0.0	0.0	2.904772685897231	0.0	0.0	0.0	0.0	0.0	0.0	0.0	0.0	0.0	0.0	0.0	0.0	0.0	0.0	0.0	0.0	0.0	2.5271591875781283	3.565424262997062	8.94731776681934	2.2075536508907394	0.0	7.909588716116481	0.0	0.0	0.0	0.0	0.0	0.0	4.781234424590267	4.893347548652761	5.5949907649891815	3.2753397325352007	6.105970336780677	3.159002139681479	0.0	4.932500520734434	5.059293513864534	9.937050794771991	0.0	0.0	0.0
ADO	0.0	0.0	0.0	7.764951696516675	0.0	0.0	0.0	0.0	0.0	0.0	0.0	0.0	0.0	0.0	0.0	0.0	0.0	0.0	0.0	0.0	0.0	1.663565084729584	0.0	0.0	0.0	0.0	0.0	0.0	4.09805772396181	0.0	0.0	7.490587177195248	3.4728975418677837	0.0	0.0	0.0	0.0	3.8334209508336676	0.0	3.5671548568916007	5.164152526921154	4.380611182968619	2.769917247145531	4.121811990101282	4.591071236369958	0.0	3.338569829576014	0.0	0.0
ADORA2B	0.0	0.0	0.0	0.0	0.0	0.0	0.0	0.0	0.0	0.0	0.0	0.0	0.0	0.0	0.0	0.0	0.0	0.0	0.0	0.0	0.0	0.0	0.0	0.0	0.0	0.0	0.0	0.0	0.0	0.0	0.0	0.0	0.0	0.0	0.0	0.0	0.0	4.52932593300529	5.729778283874914	5.324452263770575	4.524469367023541	4.743050657979577	0.0	1.40106300365502	5.560827279814242	0.0	0.0	0.0	5.202141618380707
ADPGK	6.865631390171715	0.0	0.0	0.0	0.0	0.0	2.904772685897231	0.0	0.0	0.0	0.0	0.0	0.0	0.0	0.0	0.0	0.0	0.0	0.0	0.0	0.0	0.0	6.883481551872391	0.0	0.0	0.0	0.0	0.0	0.0	0.0	3.0019735377542296	0.0	0.0	3.0548383243568824	0.0	6.769099474298331	0.0	4.78190995330023	8.20200547721546	3.5671548568916007	5.432772461089528	4.8461126239785415	3.660081577372672	4.370968571489942	3.356247360462792	3.4992993956512324	5.227436054232271	0.0	0.0
ADPRH	0.0	0.0	0.0	0.0	0.0	0.0	0.0	0.0	0.0	0.0	0.0	0.0	0.0	0.0	0.0	0.0	0.0	0.0	0.0	0.0	0.0	0.0	0.0	0.0	0.0	0.0	0.0	0.0	0.0	0.0	0.0	0.0	0.0	0.0	0.0	0.0	0.0	1.6822170897979734	3.3877709525399817	2.4171412799190786	2.701242456965235	0.0	0.0	0.0	0.0	0.0	0.0	0.0	0.0
ADPRHL1	0.0	0.0	0.0	0.0	0.0	0.0	2.904772685897231	0.0	0.0	0.0	0.0	3.9095716595258074	0.0	0.0	0.0	0.0	0.0	0.0	0.0	0.0	1.6332467589561366	0.0	0.0	2.6115868911435554	0.0	0.0	0.0	0.0	0.0	0.0	0.0	0.0	0.0	0.0	0.0	0.0	0.0	0.0	0.0	0.0	0.0	0.0	2.769917247145531	0.0	0.0	0.0	0.0	0.0	0.0
ADPRHL2	0.0	6.124487019558232	0.0	0.0	0.0	0.0	0.0	0.0	8.96436227025586	0.0	0.0	0.0	0.0	0.0	0.0	0.0	0.0	0.0	0.0	0.0	0.0	7.391757187932938	0.0	0.0	2.5271591875781283	2.6824138519680334	0.0	7.151144858393948	0.0	0.0	0.0	8.821338583592329	8.588414154155306	0.0	2.8913249471211526	0.0	3.832769121517505	4.996791193743398	5.5949907649891815	5.60739774280434	5.008413697797978	5.197492965884254	0.0	6.537510664362665	6.03749523139242	0.0	6.208052036014313	4.39495815026458	6.280623142088428
ADPRM	0.0	0.0	0.0	0.0	0.0	0.0	0.0	0.0	0.0	0.0	0.0	0.0	0.0	0.0	0.0	0.0	0.0	0.0	0.0	0.0	0.0	0.0	7.136755765354778	0.0	0.0	0.0	0.0	0.0	0.0	0.0	0.0	0.0	0.0	0.0	0.0	0.0	0.0	4.52932593300529	0.0	4.636690694271531	3.585832114290079	4.8461126239785415	5.383525118399135	4.121811990101282	0.0	0.0	0.0	0.0	4.423883697907135
ADRM1	0.0	0.0	0.0	7.102265583220391	0.0	0.0	3.8050856140424463	0.0	0.0	0.0	0.0	3.002513643312522	6.138172624066935	0.0	6.112842771558038	7.287670556807639	0.0	0.0	0.0	0.0	0.0	4.635047661010275	0.0	0.0	2.5271591875781283	8.25020492806453	0.0	5.966281320733534	7.022394834686108	5.137791955972563	7.403121353426414	5.445642567842956	0.0	0.0	0.0	6.410303693868031	0.0	5.6952080569742005	4.479014891209527	5.60739774280434	5.164152526921154	6.4307913510062615	6.260570376723074	6.750371562842096	6.395176192546748	0.0	6.208052036014313	0.0	6.827247401783261
ADSL	7.446464236349369	0.0	0.0	0.0	0.0	0.0	0.0	0.0	0.0	0.0	0.0	0.0	0.0	0.0	0.0	0.0	0.0	0.0	0.0	0.0	0.0	1.663565084729584	0.0	0.0	0.0	0.0	0.0	0.0	0.0	0.0	0.0	0.0	3.4728975418677837	0.0	0.0	0.0	0.0	4.384247943793153	0.0	4.0173791753023576	4.273918085302961	2.796823589864883	5.5718437328449415	3.4390600541001928	3.893469245065869	0.0	0.0	0.0	4.732306187456867
ADSS	0.0	0.0	0.0	0.0	0.0	6.894095304297023	0.0	0.0	7.022650191138119	0.0	0.0	0.0	0.0	0.0	0.0	0.0	0.0	10.516654126868108	0.0	0.0	0.0	0.0	6.883481551872391	0.0	7.018340240520931	2.6824138519680334	0.0	0.0	0.0	0.0	0.0	0.0	0.0	0.0	0.0	0.0	0.0	5.497744900457153	0.0	4.0173791753023576	3.7909570182715258	4.236283134736645	0.0	3.4390600541001928	2.4906644683303356	0.0	5.541641766819671	0.0	0.0
AEBP2	0.0	0.0	0.0	0.0	0.0	10.591194891534292	0.0	2.9593323129275224	2.7792162309782236	0.0	0.0	0.0	0.0	3.087571048518302	0.0	0.0	0.0	0.0	0.0	0.0	0.0	0.0	0.0	0.0	0.0	0.0	0.0	0.0	0.0	4.736349354619184	0.0	0.0	0.0	0.0	0.0	0.0	0.0	3.298193490655559	5.0931531918298285	4.757380535377352	5.304705382945744	3.159002139681479	0.0	3.9789871657082725	4.284030638065189	0.0	2.4745683758923582	0.0	4.423883697907135
AEN	0.0	0.0	0.0	0.0	0.0	0.0	0.0	0.0	0.0	0.0	0.0	0.0	0.0	0.0	0.0	0.0	0.0	0.0	0.0	0.0	0.0	0.0	0.0	0.0	0.0	0.0	0.0	0.0	0.0	0.0	0.0	0.0	0.0	0.0	0.0	0.0	0.0	3.298193490655559	0.0	4.504975058329565	5.008413697797978	3.895419413880397	0.0	4.583365887072028	0.0	0.0	0.0	0.0	4.732306187456867
AES	3.868091341734551	8.585466734137416	6.449081427275321	8.467257816967477	5.855224642815742	0.0	6.880219760673988	2.9593323129275224	0.0	10.269583103364406	0.0	7.403734834735513	3.12345758677525	6.728041931975143	5.321038339737899	7.369619652672841	3.1648782859845856	0.0	9.08909301397987	3.1223381911419983	0.0	0.0	0.0	8.178984476276517	6.357447054017992	3.565424262997062	0.0	9.29248752914431	6.442970413976092	3.255766515712174	0.0	3.2503994897728536	4.968526701907127	0.0	0.0	6.410303693868031	5.348601327941574	4.78190995330023	3.3877709525399817	4.198844956571528	5.304705382945744	4.236283134736645	6.366140868227426	4.852814728702266	4.284030638065189	3.4992993956512324	3.338569829576014	8.41639244297165	5.202141618380707
AF127936.2	0.0	0.0	0.0	0.0	0.0	0.0	0.0	0.0	0.0	0.0	0.0	0.0	0.0	0.0	0.0	0.0	0.0	0.0	0.0	0.0	0.0	3.5655874756013155	0.0	0.0	0.0	0.0	0.0	0.0	0.0	0.0	0.0	0.0	0.0	0.0	0.0	0.0	0.0	1.6822170897979734	0.0	1.6647368213574238	1.5031142398097137	3.159002139681479	0.0	1.40106300365502	0.0	0.0	0.0	0.0	0.0
AF131215.6	0.0	0.0	0.0	0.0	0.0	0.0	0.0	0.0	0.0	0.0	0.0	0.0	0.0	0.0	0.0	0.0	0.0	0.0	0.0	0.0	0.0	0.0	0.0	0.0	0.0	0.0	0.0	0.0	0.0	0.0	0.0	0.0	0.0	0.0	0.0	0.0	0.0	3.298193490655559	5.446300304266113	1.6647368213574238	2.223137836483397	2.796823589864883	0.0	0.0	0.0	0.0	0.0	0.0	0.0
AFAP1	0.0	0.0	0.0	0.0	0.0	0.0	0.0	0.0	0.0	0.0	0.0	0.0	0.0	0.0	0.0	0.0	0.0	0.0	0.0	0.0	0.0	0.0	0.0	0.0	0.0	0.0	0.0	0.0	0.0	0.0	0.0	0.0	0.0	0.0	0.0	0.0	0.0	1.6822170897979734	0.0	0.0	3.3466301986757845	1.5767781171759818	0.0	4.67888404825583	0.0	0.0	0.0	0.0	4.031078326310493
AFDN	0.0	0.0	0.0	0.0	0.0	0.0	0.0	0.0	0.0	0.0	0.0	0.0	0.0	0.0	3.425437093303038	0.0	0.0	0.0	0.0	0.0	0.0	0.0	0.0	0.0	2.5271591875781283	0.0	0.0	7.478379569475814	0.0	0.0	0.0	0.0	0.0	0.0	0.0	0.0	0.0	4.78190995330023	3.3877709525399817	4.868748761108716	4.833805382351953	0.0	0.0	1.40106300365502	0.0	0.0	0.0	4.39495815026458	4.031078326310493
AFF1	8.563976931570894	0.0	0.0	0.0	0.0	0.0	0.0	0.0	0.0	0.0	0.0	0.0	3.12345758677525	3.087571048518302	3.425437093303038	0.0	0.0	0.0	9.655272418872409	0.0	0.0	0.0	0.0	0.0	0.0	0.0	0.0	0.0	5.055308847653348	0.0	0.0	0.0	0.0	0.0	0.0	0.0	0.0	4.041282654586868	0.0	1.6647368213574238	4.635116474750159	3.159002139681479	0.0	3.9789871657082725	0.0	0.0	0.0	0.0	4.031078326310493
AFF4	0.0	0.0	0.0	1.6622605491277964	5.63697985722565	0.0	0.0	0.0	0.0	0.0	0.0	0.0	0.0	0.0	0.0	7.72135891525162	0.0	0.0	0.0	0.0	0.0	0.0	0.0	0.0	0.0	2.6824138519680334	2.070034138735666	6.197281140200713	4.491879117194219	0.0	0.0	5.703149161439514	0.0	0.0	0.0	0.0	0.0	4.893347548652761	0.0	2.909134519274333	3.9705144612479586	3.895419413880397	0.0	3.9789871657082725	0.0	0.0	2.4745683758923582	0.0	4.423883697907135
AFG1L	0.0	0.0	0.0	0.0	0.0	0.0	0.0	0.0	0.0	0.0	0.0	0.0	0.0	0.0	0.0	0.0	0.0	0.0	0.0	0.0	0.0	0.0	0.0	0.0	0.0	0.0	0.0	0.0	0.0	0.0	0.0	0.0	0.0	0.0	0.0	0.0	0.0	0.0	0.0	0.0	2.223137836483397	0.0	0.0	1.40106300365502	3.356247360462792	0.0	0.0	0.0	2.6126205565189764
AFG3L1P	0.0	0.0	7.585435540026858	0.0	0.0	0.0	0.0	0.0	0.0	0.0	0.0	0.0	0.0	5.930857961539231	0.0	0.0	0.0	0.0	0.0	0.0	0.0	0.0	0.0	0.0	0.0	2.6824138519680334	0.0	0.0	0.0	0.0	0.0	0.0	0.0	0.0	0.0	0.0	0.0	4.041282654586868	4.317153924601529	2.909134519274333	3.059728528142075	2.796823589864883	0.0	3.9789871657082725	0.0	0.0	5.227436054232271	0.0	4.423883697907135
AFG3L2	0.0	0.0	7.624229349113573	0.0	1.8910357029650944	0.0	0.0	0.0	0.0	0.0	0.0	0.0	0.0	0.0	0.0	0.0	0.0	0.0	0.0	0.0	0.0	0.0	0.0	0.0	0.0	4.109182637175111	6.7356017982622145	0.0	0.0	8.457882104942314	0.0	6.111246976832132	0.0	8.827235905178592	0.0	5.615614621044587	7.863282500247468	6.118638668552998	6.261826043636252	3.8097589925134576	5.550392213647464	5.345559056769682	4.206491919555169	5.696822662217978	3.893469245065869	0.0	3.8751931728884013	0.0	4.732306187456867
AFMID	0.0	0.0	0.0	0.0	0.0	0.0	0.0	0.0	0.0	0.0	0.0	0.0	0.0	0.0	0.0	0.0	0.0	0.0	0.0	0.0	0.0	0.0	0.0	0.0	0.0	0.0	0.0	0.0	0.0	0.0	0.0	0.0	0.0	0.0	0.0	0.0	0.0	0.0	0.0	0.0	3.7909570182715258	2.3121012482628003	0.0	2.5662995966367075	2.4906644683303356	0.0	0.0	0.0	4.9862661015717515
AFTPH	0.0	0.0	0.0	0.0	0.0	0.0	0.0	0.0	0.0	0.0	0.0	0.0	0.0	0.0	0.0	7.00953989260998	3.1648782859845856	0.0	0.0	7.672261417767067	0.0	0.0	0.0	0.0	0.0	0.0	0.0	0.0	0.0	0.0	0.0	7.851373485755394	4.406421455999395	0.0	0.0	0.0	0.0	5.566612987179354	0.0	3.2753397325352007	4.524469367023541	4.743050657979577	0.0	4.768468928443768	0.0	0.0	0.0	0.0	0.0
AGA	0.0	0.0	0.0	0.0	0.0	0.0	0.0	0.0	0.0	0.0	4.1790027774140945	0.0	8.758307934030082	0.0	0.0	0.0	0.0	0.0	0.0	0.0	0.0	7.315265858427177	0.0	0.0	0.0	0.0	0.0	0.0	0.0	0.0	0.0	0.0	0.0	0.0	0.0	0.0	0.0	4.893347548652761	0.0	5.400558565595625	5.304705382945744	3.895419413880397	4.9118564252612416	4.768468928443768	5.059293513864534	0.0	2.4745683758923582	0.0	4.732306187456867
AGAP3	0.0	0.0	0.0	0.0	0.0	0.0	0.0	0.0	0.0	0.0	0.0	0.0	0.0	0.0	0.0	0.0	0.0	0.0	0.0	0.0	0.0	0.0	0.0	0.0	0.0	0.0	0.0	0.0	0.0	0.0	0.0	0.0	0.0	0.0	8.272101294081317	0.0	0.0	3.298193490655559	4.134811097163644	1.6647368213574238	0.0	1.5767781171759818	0.0	0.0	0.0	0.0	2.4745683758923582	0.0	0.0
AGAP6	0.0	0.0	0.0	6.043380009917228	0.0	0.0	0.0	0.0	0.0	0.0	0.0	0.0	0.0	0.0	0.0	0.0	0.0	0.0	0.0	0.0	0.0	0.0	0.0	0.0	0.0	0.0	0.0	0.0	0.0	0.0	0.0	0.0	0.0	0.0	0.0	0.0	0.0	0.0	3.3877709525399817	1.6647368213574238	2.223137836483397	0.0	0.0	2.098258524019185	0.0	0.0	0.0	0.0	0.0
AGBL5	0.0	0.0	0.0	0.0	0.0	0.0	0.0	0.0	3.67011360838518	0.0	0.0	0.0	0.0	0.0	0.0	0.0	0.0	0.0	3.4681851441112554	0.0	0.0	0.0	0.0	0.0	2.5271591875781283	0.0	0.0	2.2075536508907394	0.0	0.0	0.0	4.172534185676916	3.4728975418677837	3.0548383243568824	0.0	7.500764406248291	0.0	2.9312334646981677	0.0	1.6647368213574238	1.5031142398097137	1.5767781171759818	0.0	0.0	2.4906644683303356	4.434056459916267	4.265439833828413	0.0	0.0
AGFG1	0.0	0.0	0.0	0.0	0.0	0.0	0.0	0.0	0.0	0.0	0.0	0.0	0.0	0.0	0.0	0.0	0.0	0.0	0.0	0.0	0.0	0.0	0.0	0.0	0.0	0.0	0.0	0.0	0.0	0.0	0.0	0.0	0.0	0.0	0.0	0.0	7.321798890498444	5.349285144111825	3.0179614480350683	5.472850424356171	6.3846415785272255	4.075894875538329	4.601860002093506	5.552958248320628	2.4906644683303356	8.761368581044481	6.01819210010952	0.0	6.182412392972868
AGFG2	0.0	0.0	0.0	0.0	0.0	0.0	0.0	0.0	5.177469704618389	0.0	0.0	0.0	0.0	0.0	0.0	0.0	0.0	0.0	0.0	0.0	0.0	0.0	0.0	0.0	0.0	0.0	0.0	0.0	0.0	0.0	0.0	0.0	0.0	0.0	0.0	0.0	0.0	0.0	0.0	1.6647368213574238	3.9705144612479586	2.3121012482628003	0.0	0.0	0.0	0.0	0.0	0.0	0.0
AGGF1	0.0	9.746444978061255	0.0	0.0	1.8910357029650944	0.0	0.0	0.0	9.945861124888445	0.0	5.138619320495316	3.002513643312522	0.0	0.0	3.425437093303038	0.0	0.0	0.0	0.0	0.0	0.0	0.0	0.0	0.0	0.0	2.6824138519680334	0.0	0.0	0.0	0.0	3.0019735377542296	0.0	0.0	0.0	0.0	0.0	0.0	5.566612987179354	0.0	3.8097589925134576	5.08838359223842	4.8461126239785415	6.146660407950788	5.213391700228506	0.0	0.0	3.338569829576014	0.0	0.0
AGK	0.0	0.0	0.0	0.0	0.0	0.0	0.0	0.0	0.0	0.0	0.0	0.0	0.0	0.0	0.0	0.0	0.0	0.0	0.0	0.0	0.0	0.0	0.0	0.0	0.0	0.0	0.0	0.0	5.909919861991598	0.0	0.0	0.0	0.0	0.0	0.0	0.0	0.0	4.78190995330023	0.0	5.541692019253254	4.1301774689153	4.511804611595643	0.0	3.9789871657082725	0.0	0.0	4.265439833828413	0.0	4.423883697907135
AGL	5.603089310323668	0.0	0.0	0.0	0.0	0.0	0.0	0.0	0.0	0.0	0.0	0.0	0.0	0.0	0.0	0.0	0.0	0.0	0.0	0.0	0.0	0.0	0.0	0.0	0.0	0.0	0.0	0.0	8.238431880282528	0.0	0.0	0.0	0.0	0.0	0.0	0.0	0.0	3.5904867711773667	0.0	2.4171412799190786	4.737878674656966	1.5767781171759818	0.0	3.6423234746085864	5.560827279814242	0.0	0.0	0.0	2.6126205565189764
AGMAT	0.0	0.0	0.0	0.0	0.0	0.0	0.0	0.0	0.0	0.0	0.0	0.0	0.0	0.0	0.0	0.0	0.0	0.0	0.0	0.0	0.0	0.0	0.0	0.0	0.0	0.0	0.0	0.0	0.0	0.0	0.0	0.0	0.0	0.0	0.0	0.0	0.0	1.6822170897979734	0.0	1.6647368213574238	3.585832114290079	3.6890950902881645	6.5565981117310965	4.481072415042583	3.893469245065869	0.0	0.0	0.0	4.9862661015717515
AGO1	0.0	0.0	0.0	0.0	1.8910357029650944	0.0	0.0	0.0	8.486844579340344	0.0	0.0	0.0	0.0	0.0	0.0	0.0	0.0	0.0	0.0	0.0	0.0	0.0	0.0	0.0	0.0	0.0	0.0	0.0	0.0	0.0	0.0	0.0	0.0	0.0	0.0	0.0	0.0	5.0933114109818005	3.6818656340098794	3.5671548568916007	3.9705144612479586	3.159002139681479	0.0	3.6423234746085864	0.0	0.0	5.040281765075682	0.0	0.0
AGO2	0.0	9.768279154871372	8.983390034062156	0.0	8.77198871296317	0.0	3.8050856140424463	0.0	7.806466723423556	3.0304905417755057	0.0	0.0	0.0	0.0	0.0	0.0	0.0	6.991002477541674	0.0	9.029489750561895	0.0	1.663565084729584	5.751401893173966	0.0	0.0	0.0	4.547990347310259	0.0	0.0	0.0	0.0	7.797165953230144	0.0	0.0	0.0	0.0	0.0	5.974020126225109	4.756710948961483	3.5671548568916007	5.659141347149028	5.273424710590485	5.383525118399135	4.370968571489942	0.0	0.0	6.29436648944314	8.41639244297165	4.732306187456867
AGO3	0.0	0.0	8.748988946216906	4.5015160680131645	0.0	0.0	4.75253407711383	3.8634705316774234	0.0	0.0	0.0	4.860754420717699	0.0	0.0	0.0	0.0	0.0	0.0	0.0	0.0	8.645296864222002	0.0	9.186279191408575	0.0	0.0	0.0	0.0	0.0	3.55461376528091	0.0	0.0	0.0	0.0	3.0548383243568824	0.0	0.0	2.9306243726127246	5.425423826711644	5.3657832043618825	4.198844956571528	4.737878674656966	4.380611182968619	4.9118564252612416	3.820453492574418	0.0	0.0	0.0	0.0	0.0
AGO4	0.0	0.0	0.0	0.0	0.0	0.0	0.0	0.0	0.0	0.0	0.0	0.0	0.0	0.0	0.0	3.3408593936042603	0.0	9.86868532728695	3.4681851441112554	0.0	0.0	0.0	0.0	0.0	0.0	0.0	0.0	0.0	0.0	0.0	0.0	0.0	0.0	0.0	2.8913249471211526	0.0	0.0	3.298193490655559	0.0	0.0	0.0	1.5767781171759818	0.0	0.0	0.0	0.0	0.0	0.0	0.0
AGPAT1	0.0	0.0	6.449081427275321	0.0	0.0	0.0	0.0	0.0	7.768166742642897	0.0	0.0	0.0	0.0	0.0	3.425437093303038	8.71793676648283	0.0	0.0	3.4681851441112554	0.0	0.0	0.0	0.0	0.0	0.0	0.0	0.0	0.0	0.0	0.0	0.0	0.0	0.0	0.0	0.0	0.0	4.383580504070315	4.222932837241803	5.0931531918298285	3.5671548568916007	4.524469367023541	3.448259546361864	0.0	3.820453492574418	3.893469245065869	0.0	2.4745683758923582	0.0	0.0
AGPAT2	0.0	0.0	0.0	0.0	0.0	0.0	2.904772685897231	0.0	8.684873125957095	0.0	0.0	0.0	0.0	0.0	0.0	0.0	0.0	0.0	0.0	0.0	0.0	0.0	0.0	0.0	0.0	0.0	0.0	0.0	0.0	0.0	0.0	0.0	0.0	0.0	0.0	0.0	0.0	5.7554479295856416	5.3657832043618825	2.4171412799190786	4.404626025652253	4.743050657979577	0.0	4.768468928443768	3.356247360462792	0.0	5.676326871283094	0.0	5.704909661527418
AGPAT3	0.0	8.95266085040247	0.0	0.0	0.0	0.0	0.0	0.0	0.0	0.0	0.0	0.0	0.0	0.0	0.0	0.0	0.0	0.0	0.0	0.0	0.0	0.0	9.148377378272054	9.150775154409416	0.0	2.6824138519680334	0.0	0.0	7.080844557582818	0.0	6.002220040258629	3.2503994897728536	0.0	0.0	0.0	0.0	0.0	4.996791193743398	5.446300304266113	4.360014660921618	4.404626025652253	2.796823589864883	2.769917247145531	4.370968571489942	5.695549652497272	0.0	4.825178038632338	0.0	4.031078326310493
AGPAT5	0.0	0.0	0.0	0.0	0.0	0.0	2.904772685897231	0.0	0.0	0.0	0.0	0.0	6.288125929504778	0.0	0.0	0.0	0.0	3.234748578743529	0.0	0.0	0.0	0.0	0.0	0.0	0.0	0.0	0.0	0.0	0.0	0.0	0.0	0.0	0.0	0.0	2.8913249471211526	8.175846108017787	0.0	5.349285144111825	7.607868336254725	3.8097589925134576	5.432772461089528	4.8461126239785415	0.0	5.213391700228506	5.560827279814242	0.0	5.393075947496826	0.0	0.0
AGPS	8.12846061058196	0.0	0.0	0.0	0.0	0.0	5.063718188094865	0.0	0.0	0.0	0.0	3.002513643312522	0.0	0.0	0.0	0.0	0.0	0.0	7.427422372931955	6.465274380471171	0.0	0.0	0.0	8.277339589632703	0.0	2.6824138519680334	0.0	0.0	0.0	0.0	0.0	0.0	10.337848889909896	0.0	0.0	0.0	0.0	5.813272975007702	5.280505425971656	4.972132633473487	5.605791215124568	5.602667740595852	0.0	5.448404983166421	0.0	0.0	4.825178038632338	0.0	4.732306187456867
AGTPBP1	0.0	0.0	8.591497025589888	0.0	0.0	0.0	6.521144525630265	0.0	5.177469704618389	0.0	4.1790027774140945	0.0	0.0	0.0	0.0	0.0	0.0	0.0	0.0	0.0	0.0	0.0	6.836583083785149	0.0	0.0	0.0	0.0	0.0	0.0	0.0	0.0	0.0	0.0	0.0	0.0	0.0	0.0	4.222932837241803	0.0	4.198844956571528	4.833805382351953	4.075894875538329	5.166881206138839	3.20238716872226	0.0	0.0	0.0	0.0	0.0
AGTRAP	0.0	0.0	0.0	0.0	3.1901473574849812	0.0	0.0	0.0	0.0	0.0	4.1790027774140945	0.0	0.0	0.0	0.0	0.0	0.0	0.0	0.0	0.0	0.0	0.0	0.0	0.0	0.0	0.0	0.0	0.0	0.0	0.0	0.0	0.0	0.0	0.0	0.0	0.0	0.0	2.9312334646981677	0.0	2.909134519274333	3.7909570182715258	2.3121012482628003	0.0	2.91911961829218	0.0	0.0	0.0	0.0	4.9862661015717515
AHCTF1	0.0	0.0	0.0	0.0	0.0	0.0	0.0	0.0	0.0	0.0	0.0	0.0	5.970805768919837	0.0	8.714193604829198	6.210558202702319	0.0	8.502972462368758	0.0	0.0	0.0	0.0	0.0	0.0	2.5271591875781283	2.6824138519680334	0.0	0.0	0.0	0.0	0.0	0.0	0.0	0.0	0.0	0.0	0.0	3.5904867711773667	0.0	3.2753397325352007	4.273918085302961	2.796823589864883	4.206491919555169	3.820453492574418	0.0	0.0	2.4745683758923582	0.0	4.423883697907135
AHCY	0.0	0.0	0.0	0.0	0.0	0.0	0.0	0.0	0.0	0.0	0.0	0.0	0.0	0.0	0.0	0.0	0.0	0.0	0.0	0.0	0.0	0.0	0.0	0.0	2.5271591875781283	4.109182637175111	0.0	0.0	5.6257355226789825	0.0	0.0	9.899092026725768	0.0	0.0	2.8913249471211526	8.83697195506846	0.0	6.771504909531027	7.135839564830072	6.686727858870922	7.343758262833119	6.4307913510062615	0.0	6.835751176090582	5.059293513864534	3.4992993956512324	6.786494885824339	0.0	7.684015353986923
AHCYL1	0.0	0.0	0.0	0.0	0.0	7.2539674046589395	2.904772685897231	0.0	7.64676003669253	0.0	0.0	0.0	0.0	0.0	0.0	0.0	0.0	0.0	0.0	0.0	0.0	6.654310474017271	0.0	0.0	0.0	0.0	0.0	0.0	6.033449816924826	0.0	0.0	0.0	0.0	0.0	0.0	0.0	0.0	6.771504909531027	7.40120880556807	4.868748761108716	6.4766714188783165	5.197492965884254	4.9118564252612416	5.74175690922821	3.356247360462792	0.0	6.116243033709465	0.0	0.0
AHCYL2	0.0	0.0	0.0	0.0	0.0	0.0	0.0	0.0	0.0	0.0	0.0	0.0	0.0	0.0	0.0	0.0	0.0	0.0	0.0	0.0	0.0	0.0	0.0	0.0	0.0	0.0	0.0	0.0	0.0	0.0	0.0	0.0	0.0	0.0	0.0	0.0	0.0	0.0	0.0	1.6647368213574238	2.701242456965235	3.448259546361864	0.0	3.20238716872226	0.0	3.4992993956512324	2.4745683758923582	0.0	0.0
AHI1	0.0	0.0	0.0	0.0	0.0	0.0	2.904772685897231	0.0	0.0	0.0	0.0	0.0	0.0	0.0	0.0	0.0	0.0	4.156010361808862	9.759484248531395	11.410407437634914	8.065912219640078	8.958460942423676	10.449427677060418	11.060127136970639	0.0	4.109182637175111	0.0	3.951928619813007	9.072829715102095	10.074839488788625	0.0	0.0	11.627208716968306	9.51568831253704	3.7906709886699232	10.598044453127681	8.880601693947359	9.932908216724924	10.307435648385368	7.035992090164122	7.391828460200207	8.401370082938051	7.832933216330023	7.39556003961109	7.026471323221309	0.0	7.749711644958713	0.0	6.691013800266972
AHNAK	9.488852454612642	0.0	5.87235154272442	10.996267899943684	7.853410541850821	11.183704351917713	8.287582643783226	4.415009387063816	9.576339026738335	3.0304905417755057	11.257533563241832	0.0	4.993627227839713	7.82030105409905	3.425437093303038	0.0	4.082118709681682	0.0	9.90291740652337	0.0	0.0	0.0	0.0	0.0	0.0	0.0	0.0	0.0	4.800926154153707	0.0	0.0	0.0	0.0	0.0	4.737581924629191	0.0	0.0	5.7554479295856416	3.3877709525399817	4.972132633473487	5.432772461089528	3.448259546361864	0.0	5.3356784825124555	2.4906644683303356	0.0	6.29436648944314	8.576412554263442	0.0
AHR	0.0	0.0	0.0	8.141931881309388	0.0	0.0	0.0	2.9593323129275224	0.0	3.0304905417755057	0.0	9.134724223554148	0.0	0.0	0.0	0.0	0.0	0.0	0.0	6.136926028419695	7.2905317558164215	6.960871834621426	0.0	7.9595392358419295	8.187973832813164	4.503168197809606	0.0	0.0	4.491879117194219	3.255766515712174	0.0	0.0	8.510619851595548	0.0	4.3404587259345755	4.644742876725166	4.383580504070315	5.425423826711644	4.989485497283523	4.504975058329565	4.404626025652253	4.236283134736645	5.166881206138839	4.768468928443768	5.246519820800109	7.694631689161879	5.227436054232271	0.0	4.031078326310493
AHRR	0.0	0.0	0.0	0.0	0.0	0.0	0.0	0.0	0.0	0.0	0.0	0.0	0.0	0.0	0.0	0.0	0.0	3.234748578743529	0.0	0.0	0.0	0.0	0.0	0.0	0.0	0.0	0.0	0.0	4.491879117194219	0.0	0.0	0.0	0.0	3.0548383243568824	0.0	4.644742876725166	0.0	5.1837771109313096	3.3877709525399817	2.4171412799190786	4.737878674656966	2.796823589864883	0.0	3.9789871657082725	0.0	0.0	0.0	0.0	3.4895779477695474
AHSA1	0.0	9.062769886925688	0.0	0.0	0.0	0.0	0.0	0.0	5.898400181614268	0.0	0.0	0.0	0.0	3.087571048518302	0.0	0.0	0.0	0.0	7.247967165962713	0.0	0.0	4.635047661010275	6.737948761874112	7.6647271031431465	7.508155190120885	4.109182637175111	8.539469294233234	7.3240203893858595	8.474747101107413	5.709030230782173	0.0	6.428995181574003	0.0	7.577870478391518	7.973617576030461	9.288634522645209	0.0	6.551311695347131	7.709243611389743	6.138688745594959	6.105970336780677	7.147663621320851	4.206491919555169	7.352750936505517	7.501394021675483	0.0	7.057258375864562	8.329193494955174	7.4923721350048185
AHSA2	0.0	0.0	0.0	0.0	0.0	0.0	0.0	0.0	0.0	0.0	0.0	9.412259094212649	0.0	3.087571048518302	0.0	8.365251223291565	0.0	9.075402256678363	0.0	0.0	0.0	0.0	0.0	0.0	0.0	0.0	0.0	0.0	0.0	0.0	0.0	0.0	0.0	6.061548840397521	0.0	0.0	0.0	4.384247943793153	0.0	1.6647368213574238	0.0	0.0	0.0	2.098258524019185	5.246519820800109	0.0	0.0	0.0	0.0
AIDA	0.0	0.0	0.0	0.0	0.0	0.0	0.0	0.0	0.0	0.0	0.0	0.0	0.0	0.0	0.0	0.0	0.0	0.0	0.0	0.0	0.0	0.0	0.0	0.0	2.5271591875781283	2.6824138519680334	0.0	8.627393854841273	0.0	0.0	0.0	0.0	3.4728975418677837	0.0	9.269765979564255	0.0	0.0	6.163793382421076	6.261826043636252	5.60739774280434	6.105970336780677	3.159002139681479	0.0	5.650443775713439	5.932268561627104	3.4992993956512324	6.844865727784338	8.329193494955174	4.732306187456867
AIF1	0.0	0.0	0.0	0.0	0.0	0.0	0.0	0.0	0.0	0.0	0.0	0.0	0.0	0.0	0.0	0.0	0.0	0.0	0.0	0.0	0.0	0.0	0.0	0.0	0.0	2.6824138519680334	0.0	0.0	0.0	0.0	0.0	0.0	0.0	0.0	0.0	0.0	0.0	5.813272975007702	0.0	6.962569989849998	5.304705382945744	5.0324741571439695	0.0	7.4234096334692	3.893469245065869	0.0	4.265439833828413	0.0	8.644067640628926
AIFM1	0.0	0.0	0.0	0.0	0.0	0.0	0.0	0.0	7.768166742642897	0.0	0.0	0.0	0.0	0.0	0.0	9.421868090792508	0.0	0.0	0.0	0.0	0.0	0.0	0.0	0.0	0.0	0.0	0.0	0.0	0.0	0.0	0.0	0.0	0.0	0.0	0.0	0.0	0.0	4.893347548652761	7.159916130306095	4.504975058329565	5.760264542791057	3.895419413880397	5.166881206138839	4.583365887072028	3.356247360462792	0.0	5.227436054232271	0.0	4.9862661015717515
AIFM2	0.0	0.0	0.0	0.0	0.0	0.0	9.918655593036348	0.0	2.7792162309782236	0.0	0.0	3.002513643312522	0.0	0.0	0.0	0.0	0.0	0.0	0.0	0.0	0.0	0.0	0.0	0.0	0.0	4.109182637175111	0.0	0.0	0.0	0.0	0.0	0.0	0.0	0.0	0.0	0.0	0.0	5.974020126225109	4.756710948961483	3.8097589925134576	4.1301774689153	5.197492965884254	0.0	5.985421154390493	5.246519820800109	0.0	5.393075947496826	0.0	3.4895779477695474
AIG1	0.0	0.0	0.0	0.0	0.0	0.0	0.0	0.0	0.0	0.0	0.0	0.0	0.0	0.0	0.0	0.0	0.0	0.0	0.0	0.0	0.0	0.0	0.0	0.0	0.0	0.0	0.0	0.0	0.0	0.0	0.0	0.0	0.0	0.0	0.0	0.0	0.0	2.4378709134680205	0.0	2.4171412799190786	4.273918085302961	3.448259546361864	6.366140868227426	4.370968571489942	6.864299916186028	0.0	2.4745683758923582	0.0	3.4895779477695474
AIMP1	0.0	0.0	0.0	8.308828791952912	0.0	0.0	0.0	0.0	0.0	7.755730452663904	0.0	0.0	3.12345758677525	0.0	7.875608254491769	0.0	7.525733418888729	0.0	0.0	7.952190144573995	8.957381827751831	9.227287673377658	0.0	1.8302057784083416	0.0	4.503168197809606	0.0	0.0	7.137018149736347	4.736349354619184	6.525792712860474	7.008365590208509	4.406421455999395	6.882142473615848	10.838070818349543	6.919779226886965	7.641922326824187	6.64982148940207	5.5949907649891815	6.526122674651177	6.746894185341217	6.702069046766801	5.383525118399135	6.728213112233874	7.026471323221309	0.0	7.5536554131970135	0.0	7.363840055973514
AIMP2	0.0	0.0	0.0	8.431515165121676	0.0	0.0	2.904772685897231	0.0	0.0	0.0	0.0	0.0	3.12345758677525	3.087571048518302	0.0	0.0	8.670292146830468	0.0	0.0	8.87226698663464	0.0	4.197226337386471	0.0	0.0	2.5271591875781283	5.7864109183111285	9.242232333896428	7.535777770638766	7.4787966979408536	7.803134976672074	0.0	9.180177290162549	0.0	8.045256717315922	6.604260099989562	3.7012923118223373	4.781234424590267	6.771504909531027	8.213554257385649	8.018458453795525	6.995294642307083	7.826963649680743	6.94526175462945	7.308632610926472	7.995033395411224	0.0	7.809559013529745	0.0	8.606687832326344
AIP	0.0	8.416011119510504	0.0	1.6622605491277964	1.8910357029650944	0.0	2.904772685897231	0.0	0.0	3.0304905417755057	0.0	7.462287692415893	0.0	7.957224182375532	0.0	0.0	0.0	3.234748578743529	0.0	0.0	8.065912219640078	0.0	0.0	0.0	2.5271591875781283	3.565424262997062	0.0	7.478379569475814	5.4594582308796715	0.0	0.0	5.131966680006717	7.154252509502154	8.266868715105591	7.8979789344115625	0.0	7.542902500396989	6.856472737797387	8.29190633462344	6.138688745594959	6.795355966159251	6.674326339329328	5.166881206138839	5.501628540909853	6.135565908393613	9.937050794771991	7.285146329400949	8.498619990869928	7.719468145073989
AK2	0.0	0.0	0.0	0.0	0.0	0.0	5.063718188094865	10.1196321953525	0.0	0.0	0.0	0.0	0.0	0.0	0.0	0.0	0.0	0.0	0.0	10.612610575447569	0.0	8.110269156203687	0.0	0.0	9.393978260535675	5.471002852945472	10.865731131466662	3.0422639660911517	2.6724483015822167	5.137791955972563	9.618801224552834	9.30196615643142	0.0	3.0548383243568824	0.0	0.0	0.0	7.0612626548104265	8.178626816854004	7.8110052514606245	7.727729980857224	7.550013695960782	8.674009146288586	8.678069411704515	7.91443961093718	3.4992993956512324	7.894917833842426	7.790662662578476	8.313792066706077
AK3	0.0	0.0	0.0	0.0	0.0	0.0	0.0	0.0	0.0	0.0	5.709865501214423	0.0	0.0	4.000114969952744	0.0	0.0	0.0	3.234748578743529	0.0	0.0	0.0	0.0	2.255925630403731	0.0	3.9348056725586695	0.0	0.0	0.0	0.0	0.0	0.0	0.0	0.0	0.0	0.0	0.0	0.0	4.893347548652761	5.729778283874914	4.0173791753023576	4.1301774689153	4.511804611595643	0.0	4.370968571489942	5.412216106229222	3.4992993956512324	2.4745683758923582	0.0	3.4895779477695474
AK4	0.0	0.0	0.0	0.0	0.0	0.0	0.0	0.0	0.0	0.0	0.0	0.0	0.0	0.0	0.0	0.0	0.0	0.0	0.0	0.0	7.571292293976706	0.0	0.0	0.0	0.0	0.0	0.0	0.0	0.0	0.0	0.0	0.0	0.0	0.0	0.0	0.0	0.0	3.5904867711773667	0.0	3.2753397325352007	5.08838359223842	1.5767781171759818	0.0	2.098258524019185	0.0	0.0	5.393075947496826	0.0	0.0
AK6	0.0	0.0	0.0	8.440534187951721	0.0	0.0	0.0	0.0	0.0	0.0	0.0	0.0	3.12345758677525	0.0	0.0	0.0	8.583050616701058	0.0	9.824998611636245	0.0	10.087180957131176	7.4465765509314945	0.0	0.0	0.0	4.109182637175111	0.0	8.653559662860276	7.718559977909082	8.008724334360464	0.0	9.661863068700079	8.55004130117368	7.271544936386009	9.208467048958187	8.397525661759216	8.404479764495733	7.2614868109292665	7.035302089856073	8.389162157714475	7.294031008609206	8.091038651759655	8.378421493905055	8.35557680644187	7.641515702935704	3.4992993956512324	7.444637021780334	0.0	8.088285916279224
AK9	0.0	0.0	0.0	0.0	0.0	0.0	0.0	4.415009387063816	0.0	0.0	0.0	3.002513643312522	9.140001495293145	0.0	0.0	0.0	0.0	0.0	0.0	0.0	0.0	0.0	0.0	0.0	0.0	0.0	0.0	0.0	0.0	0.0	0.0	0.0	4.406421455999395	0.0	0.0	0.0	0.0	2.4378709134680205	5.189868432006765	0.0	3.3466301986757845	1.5767781171759818	0.0	2.91911961829218	0.0	0.0	0.0	0.0	0.0
AKAP1	0.0	0.0	0.0	0.0	0.0	0.0	0.0	0.0	0.0	0.0	0.0	0.0	0.0	0.0	0.0	0.0	0.0	0.0	0.0	0.0	0.0	0.0	0.0	0.0	0.0	2.6824138519680334	0.0	7.418602798778376	0.0	0.0	0.0	0.0	0.0	0.0	0.0	0.0	0.0	3.8334209508336676	7.035302089856073	2.909134519274333	5.008413697797978	1.5767781171759818	0.0	3.6423234746085864	0.0	0.0	0.0	0.0	2.6126205565189764
AKAP10	0.0	0.0	0.0	0.0	0.0	0.0	0.0	0.0	8.017091755952087	0.0	0.0	0.0	0.0	0.0	0.0	0.0	0.0	0.0	0.0	4.037027318630782	0.0	0.0	0.0	5.097038174165771	0.0	0.0	0.0	0.0	0.0	0.0	0.0	0.0	0.0	0.0	2.8913249471211526	0.0	0.0	4.384247943793153	5.189868432006765	2.4171412799190786	5.008413697797978	2.796823589864883	0.0	2.098258524019185	0.0	0.0	2.4745683758923582	0.0	0.0
AKAP11	0.0	0.0	0.0	0.0	0.0	0.0	2.904772685897231	0.0	0.0	0.0	0.0	0.0	0.0	0.0	0.0	0.0	0.0	0.0	0.0	9.413356326578254	0.0	0.0	0.0	0.0	0.0	2.6824138519680334	0.0	0.0	0.0	0.0	0.0	0.0	0.0	0.0	7.015585729498892	8.397525661759216	0.0	6.0720248729460105	7.035302089856073	4.0173791753023576	6.590901980835724	3.159002139681479	3.660081577372672	5.275830373996333	0.0	3.4992993956512324	5.541641766819671	0.0	0.0
AKAP13	9.991163860773003	0.0	8.591497025589888	10.640872144242707	0.0	0.0	7.100861579933269	10.951336192111707	0.0	0.0	0.0	10.186505292091768	0.0	8.583205082030489	0.0	9.99970930133861	8.457861694132486	3.234748578743529	0.0	9.071433707263582	0.0	0.0	7.830257805043685	0.0	8.983055244802003	0.0	6.339389555701709	0.0	0.0	3.255766515712174	9.287653858960262	7.557336690219249	9.221795024623711	0.0	2.8913249471211526	0.0	4.383580504070315	6.883718548768018	7.8039607452041775	5.400558565595625	5.370159509340106	4.8461126239785415	6.802103626016969	5.448404983166421	3.356247360462792	4.434056459916267	0.0	0.0	4.031078326310493
AKAP17A	7.77235783977604	3.4361558055759165	0.0	8.577660152802776	1.8910357029650944	0.0	0.0	0.0	4.92238651430002	0.0	0.0	3.002513643312522	0.0	0.0	0.0	0.0	0.0	0.0	0.0	0.0	0.0	0.0	6.3274095930426	0.0	8.465820517628488	0.0	2.070034138735666	0.0	6.442970413976092	0.0	0.0	0.0	9.316278479405481	0.0	7.276760612981939	5.210352031104329	0.0	5.1837771109313096	4.317153924601529	4.757380535377352	5.008413697797978	3.6890950902881645	0.0	4.583365887072028	5.059293513864534	0.0	5.912988161115807	0.0	0.0
AKAP5	0.0	0.0	0.0	0.0	0.0	0.0	0.0	0.0	0.0	0.0	7.427406489943874	0.0	0.0	0.0	0.0	0.0	0.0	0.0	8.620626224157883	0.0	0.0	0.0	0.0	0.0	0.0	0.0	0.0	0.0	0.0	0.0	0.0	0.0	0.0	0.0	0.0	0.0	0.0	2.4378709134680205	0.0	2.4171412799190786	0.0	3.159002139681479	4.206491919555169	1.40106300365502	0.0	0.0	0.0	0.0	0.0
AKAP7	0.0	0.0	0.0	0.0	0.0	0.0	0.0	0.0	7.984054401477193	0.0	0.0	0.0	0.0	0.0	3.425437093303038	0.0	0.0	0.0	0.0	0.0	0.0	0.0	0.0	0.0	0.0	0.0	0.0	0.0	0.0	0.0	0.0	0.0	0.0	0.0	0.0	0.0	0.0	3.8334209508336676	0.0	2.909134519274333	3.9705144612479586	2.796823589864883	0.0	0.0	2.4906644683303356	0.0	2.4745683758923582	0.0	0.0
AKAP8	7.446464236349369	2.095806832041689	0.0	1.6622605491277964	7.304901692411656	0.0	0.0	0.0	0.0	0.0	0.0	0.0	0.0	0.0	0.0	0.0	0.0	0.0	0.0	0.0	0.0	0.0	0.0	0.0	2.5271591875781283	0.0	0.0	0.0	0.0	0.0	0.0	0.0	0.0	7.201622398062827	4.737581924629191	3.7012923118223373	0.0	5.425423826711644	5.3657832043618825	3.5671548568916007	4.833805382351953	4.632055916007293	6.802103626016969	3.9789871657082725	4.284030638065189	0.0	3.8751931728884013	0.0	4.031078326310493
AKAP8L	0.0	0.0	0.0	0.0	0.0	0.0	4.75253407711383	0.0	0.0	0.0	0.0	0.0	0.0	0.0	0.0	0.0	0.0	0.0	0.0	0.0	0.0	0.0	0.0	0.0	0.0	0.0	0.0	0.0	0.0	0.0	0.0	0.0	0.0	0.0	0.0	0.0	3.832769121517505	1.6822170897979734	0.0	2.4171412799190786	2.701242456965235	0.0	0.0	2.91911961829218	0.0	0.0	3.338569829576014	0.0	0.0
AKAP9	8.470257342025413	0.0	0.0	0.0	0.0	10.591194891534292	10.02131268493674	6.8607128937894135	8.578227561396949	0.0	10.32701509558223	8.399468644223406	3.12345758677525	0.0	0.0	0.0	6.016776550670465	0.0	7.660629923378156	0.0	0.0	0.0	5.128774220743008	0.0	0.0	0.0	0.0	0.0	0.0	0.0	0.0	7.187618893372049	0.0	3.0548383243568824	0.0	0.0	6.444886321207667	6.856472737797387	8.081128871083683	4.757380535377352	6.671005399844666	4.8461126239785415	0.0	5.3356784825124555	2.4906644683303356	0.0	5.040281765075682	7.14230434411863	5.704909661527418
AKIP1	0.0	0.0	0.0	0.0	0.0	0.0	2.904772685897231	0.0	0.0	0.0	0.0	0.0	0.0	0.0	0.0	0.0	0.0	0.0	0.0	0.0	0.0	0.0	0.0	0.0	0.0	0.0	0.0	0.0	0.0	0.0	0.0	0.0	0.0	0.0	0.0	0.0	0.0	5.425423826711644	0.0	6.093545420910175	5.432772461089528	2.3121012482628003	4.601860002093506	4.67888404825583	0.0	0.0	4.265439833828413	0.0	7.010146589217652
AKIRIN1	0.0	0.0	0.0	0.0	0.0	0.0	0.0	0.0	8.200847873442825	0.0	0.0	0.0	0.0	0.0	0.0	9.747213045984099	0.0	9.162707778994957	0.0	0.0	0.0	0.0	0.0	0.0	0.0	0.0	0.0	0.0	0.0	0.0	0.0	0.0	0.0	0.0	6.1621832150338385	0.0	0.0	4.661138632673508	0.0	4.868748761108716	5.432772461089528	4.942300479706854	0.0	5.008014376825173	4.284030638065189	0.0	2.4745683758923582	0.0	4.423883697907135
AKIRIN2	0.0	0.0	0.0	0.0	0.0	4.157741589893424	2.904772685897231	9.739751149473339	0.0	0.0	0.0	8.369185896667249	0.0	0.0	8.289109186831046	3.3408593936042603	0.0	0.0	0.0	0.0	0.0	5.322783121937094	0.0	9.44335548274863	0.0	0.0	0.0	0.0	0.0	0.0	0.0	0.0	0.0	0.0	0.0	0.0	0.0	5.7554479295856416	3.9260415598743137	5.788266853041016	4.92374951882347	5.273424710590485	6.94526175462945	4.370968571489942	5.246519820800109	0.0	3.8751931728884013	0.0	4.423883697907135
AKNA	0.0	0.0	0.0	0.0	6.808250826621564	0.0	0.0	0.0	2.7792162309782236	0.0	0.0	3.002513643312522	0.0	0.0	0.0	0.0	0.0	3.234748578743529	3.4681851441112554	0.0	0.0	0.0	0.0	0.0	0.0	0.0	9.77201386762504	0.0	0.0	4.1781982574519425	0.0	0.0	0.0	0.0	0.0	0.0	0.0	6.023854543420233	0.0	4.360014660921618	5.854761597462229	4.380611182968619	5.5718437328449415	2.098258524019185	2.4906644683303356	0.0	5.799504857334166	8.329193494955174	0.0
AKR1A1	0.0	0.0	0.0	0.0	0.0	3.2363879056190044	2.904772685897231	2.9593323129275224	0.0	0.0	0.0	0.0	8.88141723650828	0.0	9.626166418345496	0.0	9.354079422860007	3.234748578743529	3.4681851441112554	0.0	0.0	0.0	0.0	0.0	2.5271591875781283	5.282996964144065	0.0	0.0	8.288893218222583	3.255766515712174	8.59470645066433	7.557336690219249	8.248376367708312	8.654803498968354	10.31295558120332	3.7012923118223373	7.821644539625507	6.936713480471625	7.229824975182028	8.613607015298951	7.914831416900807	7.318699510311209	7.50335926715062	7.839793224207313	7.995033395411224	0.0	7.622010962018037	8.498619990869928	7.120348621616507
AKR1B1	0.0	0.0	9.344497025136231	0.0	0.0	0.0	0.0	3.8634705316774234	2.7792162309782236	10.39011905542647	5.138619320495316	3.002513643312522	3.12345758677525	0.0	0.0	0.0	0.0	10.263724042488333	0.0	0.0	0.0	8.460306072231912	0.0	0.0	0.0	5.282996964144065	7.147250806932234	8.03100804751848	8.01683541367395	8.270824846174465	0.0	0.0	3.4728975418677837	6.691243548821284	0.0	0.0	9.237976335714551	8.287704357950087	8.586509517509333	8.030484919655462	8.000005376060074	8.4915656975999	9.003435084342327	8.086181705953532	7.769224759286249	0.0	8.932826099468103	8.41639244297165	8.290407418507165
AKR1C3	0.0	0.0	0.0	0.0	0.0	0.0	0.0	0.0	0.0	0.0	0.0	0.0	0.0	0.0	0.0	0.0	0.0	0.0	0.0	0.0	0.0	0.0	0.0	0.0	0.0	0.0	0.0	0.0	0.0	0.0	0.0	0.0	0.0	0.0	0.0	0.0	7.3803318283894335	5.0933114109818005	4.317153924601529	4.972132633473487	1.5031142398097137	3.448259546361864	7.305227949168418	0.0	0.0	0.0	0.0	0.0	3.4895779477695474
AKR7A2	0.0	0.0	0.0	0.0	0.0	0.0	0.0	0.0	0.0	0.0	0.0	0.0	0.0	0.0	0.0	0.0	0.0	0.0	9.442153980152696	0.0	0.0	0.0	0.0	0.0	7.873157360403995	0.0	0.0	0.0	0.0	0.0	0.0	0.0	0.0	0.0	0.0	0.0	6.550618155261653	5.349285144111825	3.9260415598743137	4.972132633473487	4.635116474750159	5.542557468420811	5.887692898485433	4.768468928443768	4.284030638065189	0.0	3.8751931728884013	0.0	0.0
AKT1	0.0	0.0	4.89677121706	0.0	0.0	0.0	0.0	0.0	6.157397804839556	0.0	0.0	0.0	0.0	4.554706267700048	0.0	0.0	0.0	4.156010361808862	0.0	0.0	0.0	0.0	0.0	0.0	0.0	0.0	0.0	0.0	4.09805772396181	0.0	0.0	0.0	0.0	0.0	0.0	0.0	0.0	2.4378709134680205	0.0	1.6647368213574238	3.3466301986757845	2.796823589864883	2.769917247145531	2.098258524019185	3.356247360462792	0.0	0.0	0.0	3.4895779477695474
AKT1S1	0.0	0.0	0.0	0.0	0.0	0.0	0.0	0.0	0.0	0.0	0.0	0.0	0.0	0.0	0.0	0.0	0.0	0.0	0.0	0.0	0.0	0.0	4.564282989971246	0.0	0.0	0.0	0.0	7.563642627062408	0.0	0.0	0.0	0.0	0.0	0.0	0.0	0.0	0.0	0.0	0.0	0.0	0.0	0.0	0.0	2.91911961829218	0.0	0.0	4.825178038632338	0.0	0.0
AKT2	0.0	0.0	0.0	0.0	0.0	0.0	0.0	2.9593323129275224	0.0	0.0	0.0	6.41222955464287	0.0	0.0	0.0	0.0	0.0	0.0	0.0	4.99240237951973	0.0	0.0	0.0	0.0	0.0	0.0	4.087024065465519	0.0	0.0	0.0	0.0	0.0	0.0	0.0	0.0	0.0	3.832769121517505	2.9312334646981677	0.0	2.4171412799190786	0.0	1.5767781171759818	0.0	2.098258524019185	2.4906644683303356	0.0	0.0	0.0	0.0
AKT3	0.0	0.0	0.0	0.0	0.0	0.0	2.904772685897231	0.0	0.0	0.0	0.0	0.0	0.0	0.0	0.0	0.0	0.0	0.0	0.0	0.0	0.0	0.0	7.174960105683806	0.0	0.0	0.0	2.887122076343561	6.515271653640572	0.0	0.0	0.0	5.445642567842956	0.0	0.0	0.0	0.0	0.0	4.222932837241803	0.0	0.0	3.059728528142075	3.6890950902881645	0.0	3.6423234746085864	0.0	3.4992993956512324	3.8751931728884013	0.0	2.6126205565189764
AKTIP	0.0	0.0	0.0	0.0	0.0	0.0	0.0	0.0	0.0	0.0	0.0	0.0	0.0	0.0	0.0	0.0	0.0	0.0	0.0	0.0	0.0	0.0	0.0	0.0	0.0	0.0	0.0	0.0	0.0	0.0	0.0	0.0	0.0	0.0	0.0	0.0	0.0	4.996791193743398	2.5194114003216486	4.636690694271531	5.432772461089528	4.236283134736645	3.660081577372672	4.852814728702266	0.0	0.0	4.265439833828413	0.0	4.031078326310493
AL021453.1	0.0	0.0	0.0	0.0	0.0	0.0	0.0	0.0	0.0	0.0	0.0	0.0	3.12345758677525	3.087571048518302	0.0	0.0	0.0	0.0	0.0	0.0	0.0	0.0	0.0	0.0	0.0	0.0	0.0	0.0	0.0	0.0	0.0	0.0	0.0	0.0	0.0	0.0	0.0	0.0	4.877787824623613	1.6647368213574238	0.0	2.796823589864883	0.0	0.0	3.356247360462792	0.0	0.0	0.0	0.0
AL022311.1	0.0	0.0	0.0	0.0	0.0	7.085223389918092	2.904772685897231	0.0	0.0	0.0	0.0	0.0	3.12345758677525	6.507915926916283	0.0	0.0	0.0	3.234748578743529	0.0	3.4953507481920414	0.0	0.0	0.0	0.0	3.3962567804499413	0.0	0.0	0.0	0.0	0.0	0.0	0.0	0.0	0.0	0.0	4.644742876725166	0.0	0.0	1.7513525975566733	1.6647368213574238	0.0	1.5767781171759818	0.0	2.098258524019185	0.0	0.0	0.0	0.0	0.0
AL022322.2	0.0	0.0	0.0	0.0	0.0	6.413512161098551	0.0	6.8607128937894135	7.64676003669253	3.0304905417755057	0.0	6.730765761325815	0.0	0.0	3.425437093303038	0.0	0.0	0.0	0.0	0.0	0.0	0.0	0.0	0.0	0.0	0.0	3.786163946128422	0.0	0.0	0.0	0.0	0.0	0.0	0.0	2.8913249471211526	0.0	0.0	0.0	3.3877709525399817	1.6647368213574238	0.0	0.0	0.0	1.40106300365502	0.0	0.0	0.0	0.0	0.0
AL022718.1	0.0	0.0	0.0	0.0	0.0	5.116749991595081	0.0	5.12466709805287	2.7792162309782236	3.9393911098809293	0.0	5.646671176188585	0.0	0.0	0.0	5.22990880197235	4.63840497339487	5.42854663913456	5.940206015523318	0.0	0.0	0.0	0.0	0.0	3.3962567804499413	4.503168197809606	5.043942045254301	5.473363737967133	5.7748137933595105	3.255766515712174	4.461584435117068	4.730578823360107	4.406421455999395	5.487346431076907	5.521572403231563	4.644742876725166	4.383580504070315	0.0	0.0	0.0	0.0	0.0	0.0	5.78533380189904	5.412216106229222	5.97382463092349	6.116243033709465	4.39495815026458	5.963326969123646
AL031587.6	0.0	0.0	3.1459875844826892	0.0	0.0	0.0	2.904772685897231	0.0	0.0	0.0	6.117995625893904	5.835712048786695	0.0	0.0	0.0	0.0	0.0	4.156010361808862	0.0	8.765588580184913	3.233951461686842	0.0	0.0	0.0	0.0	0.0	0.0	0.0	0.0	0.0	0.0	0.0	0.0	0.0	0.0	0.0	0.0	0.0	6.389496659983668	0.0	0.0	0.0	0.0	3.4390600541001928	0.0	0.0	3.338569829576014	4.39495815026458	0.0
AL031595.3	0.0	2.095806832041689	2.640297410799429	0.0	0.0	5.43033812602996	0.0	3.8634705316774234	0.0	0.0	0.0	5.172717668303377	0.0	0.0	0.0	0.0	0.0	0.0	0.0	0.0	0.0	0.0	0.0	4.239638253900112	0.0	0.0	0.0	0.0	0.0	0.0	0.0	0.0	0.0	3.0548383243568824	0.0	0.0	0.0	2.4378709134680205	3.6818656340098794	1.6647368213574238	2.701242456965235	1.5767781171759818	0.0	3.820453492574418	0.0	0.0	0.0	0.0	0.0
AL031665.2	0.0	0.0	0.0	0.0	0.0	0.0	0.0	0.0	0.0	0.0	0.0	0.0	0.0	0.0	0.0	0.0	0.0	0.0	0.0	0.0	0.0	0.0	0.0	0.0	0.0	0.0	0.0	0.0	0.0	0.0	0.0	0.0	0.0	0.0	0.0	0.0	0.0	2.4378709134680205	0.0	1.6647368213574238	0.0	0.0	0.0	0.0	5.695549652497272	0.0	0.0	0.0	0.0
AL031708.1	0.0	0.0	0.0	0.0	0.0	0.0	3.8050856140424463	0.0	0.0	0.0	0.0	0.0	0.0	3.087571048518302	0.0	0.0	0.0	0.0	0.0	0.0	0.0	0.0	0.0	0.0	0.0	0.0	0.0	0.0	0.0	8.854229512196575	0.0	0.0	0.0	0.0	0.0	0.0	0.0	1.6822170897979734	0.0	1.6647368213574238	1.5031142398097137	0.0	0.0	1.40106300365502	0.0	0.0	0.0	4.39495815026458	0.0
AL031727.1	0.0	0.0	0.0	0.0	0.0	0.0	4.3552273030096975	3.8634705316774234	5.58250616071887	3.9393911098809293	0.0	0.0	3.12345758677525	4.000114969952744	0.0	0.0	4.082118709681682	0.0	0.0	0.0	0.0	0.0	0.0	0.0	3.9348056725586695	0.0	2.887122076343561	2.2075536508907394	4.09805772396181	0.0	0.0	0.0	0.0	3.965311745749212	6.864820987409729	0.0	2.9306243726127246	0.0	1.7513525975566733	0.0	0.0	0.0	0.0	4.251762345278735	3.893469245065869	4.434056459916267	3.338569829576014	0.0	3.4895779477695474
AL031985.2	0.0	0.0	0.0	0.0	0.0	0.0	0.0	2.9593323129275224	0.0	0.0	0.0	0.0	0.0	3.087571048518302	0.0	3.3408593936042603	0.0	0.0	0.0	0.0	0.0	0.0	0.0	0.0	0.0	2.6824138519680334	2.070034138735666	0.0	0.0	0.0	3.0019735377542296	0.0	0.0	0.0	2.8913249471211526	0.0	0.0	0.0	0.0	0.0	0.0	0.0	0.0	0.0	3.356247360462792	0.0	0.0	0.0	0.0
AL033519.2	2.1376651855559574	0.0	2.640297410799429	3.8063987809344635	0.0	0.0	0.0	3.8634705316774234	0.0	0.0	0.0	0.0	0.0	0.0	0.0	0.0	0.0	0.0	0.0	0.0	0.0	0.0	2.255925630403731	1.8302057784083416	0.0	0.0	0.0	0.0	0.0	0.0	0.0	0.0	0.0	0.0	0.0	0.0	0.0	0.0	1.7513525975566733	0.0	0.0	0.0	0.0	0.0	0.0	4.996598760061607	0.0	0.0	2.6126205565189764
AL034379.1	0.0	0.0	0.0	0.0	0.0	0.0	0.0	0.0	0.0	0.0	0.0	3.002513643312522	0.0	0.0	0.0	0.0	0.0	3.234748578743529	3.4681851441112554	0.0	0.0	1.663565084729584	0.0	0.0	0.0	0.0	2.070034138735666	0.0	0.0	0.0	0.0	3.2503994897728536	0.0	3.0548383243568824	3.7906709886699232	0.0	0.0	0.0	0.0	1.6647368213574238	1.5031142398097137	0.0	0.0	0.0	0.0	0.0	0.0	0.0	0.0
AL034550.2	5.38563523856943	0.0	0.0	0.0	0.0	0.0	4.3552273030096975	2.9593323129275224	0.0	0.0	0.0	0.0	0.0	0.0	0.0	0.0	0.0	0.0	0.0	4.870985831685137	0.0	0.0	0.0	0.0	3.3962567804499413	0.0	0.0	0.0	0.0	0.0	0.0	0.0	0.0	0.0	0.0	0.0	0.0	0.0	0.0	0.0	0.0	0.0	0.0	0.0	0.0	0.0	0.0	0.0	0.0
AL035071.1	0.0	0.0	0.0	7.901852120374638	0.0	0.0	0.0	0.0	0.0	0.0	0.0	0.0	0.0	8.583205082030489	0.0	3.3408593936042603	0.0	0.0	0.0	0.0	0.0	0.0	9.861080707918925	0.0	0.0	0.0	0.0	0.0	0.0	0.0	0.0	0.0	0.0	0.0	0.0	0.0	0.0	2.9312334646981677	0.0	0.0	4.635116474750159	2.3121012482628003	0.0	4.121811990101282	0.0	0.0	0.0	0.0	2.6126205565189764
AL049840.4	0.0	0.0	0.0	0.0	0.0	0.0	0.0	0.0	0.0	0.0	0.0	6.90973906070415	5.30647001358351	0.0	0.0	0.0	0.0	0.0	0.0	0.0	0.0	0.0	0.0	0.0	0.0	2.6824138519680334	0.0	0.0	0.0	0.0	0.0	0.0	0.0	0.0	0.0	0.0	0.0	3.298193490655559	0.0	0.0	4.273918085302961	4.236283134736645	0.0	4.481072415042583	0.0	0.0	0.0	0.0	4.031078326310493
AL050341.2	0.0	0.0	0.0	0.0	0.0	0.0	0.0	0.0	0.0	0.0	0.0	0.0	0.0	0.0	0.0	0.0	0.0	0.0	0.0	0.0	0.0	0.0	0.0	0.0	0.0	0.0	0.0	0.0	0.0	0.0	0.0	0.0	0.0	0.0	0.0	0.0	0.0	1.6822170897979734	0.0	1.6647368213574238	2.223137836483397	1.5767781171759818	5.383525118399135	1.40106300365502	0.0	0.0	0.0	0.0	0.0
AL078604.1	0.0	2.095806832041689	0.0	4.195423681429502	0.0	0.0	0.0	0.0	2.7792162309782236	0.0	0.0	0.0	0.0	4.000114969952744	0.0	0.0	3.1648782859845856	0.0	4.401486460942903	0.0	0.0	0.0	0.0	1.8302057784083416	3.3962567804499413	0.0	2.070034138735666	0.0	2.6724483015822167	4.1781982574519425	0.0	0.0	0.0	0.0	0.0	0.0	3.832769121517505	1.6822170897979734	0.0	0.0	0.0	1.5767781171759818	0.0	2.098258524019185	3.356247360462792	0.0	2.4745683758923582	0.0	0.0
AL109741.1	0.0	0.0	0.0	0.0	0.0	0.0	0.0	0.0	0.0	0.0	0.0	0.0	0.0	0.0	0.0	0.0	0.0	0.0	0.0	0.0	0.0	0.0	9.119282916755466	0.0	0.0	0.0	0.0	4.2550904854904275	0.0	0.0	0.0	0.0	0.0	0.0	0.0	0.0	0.0	1.6822170897979734	0.0	3.8097589925134576	3.3466301986757845	1.5767781171759818	0.0	2.098258524019185	0.0	0.0	0.0	0.0	2.6126205565189764
AL109811.2	0.0	0.0	0.0	0.0	0.0	0.0	0.0	0.0	0.0	0.0	0.0	0.0	0.0	0.0	0.0	0.0	0.0	0.0	0.0	0.0	0.0	0.0	0.0	0.0	0.0	0.0	0.0	0.0	0.0	0.0	0.0	0.0	0.0	0.0	0.0	0.0	0.0	2.4378709134680205	0.0	2.909134519274333	1.5031142398097137	0.0	0.0	0.0	0.0	0.0	3.8751931728884013	0.0	0.0
AL117332.1	0.0	0.0	0.0	0.0	0.0	0.0	0.0	0.0	0.0	9.01486570279809	0.0	0.0	0.0	0.0	0.0	0.0	0.0	0.0	0.0	0.0	0.0	0.0	0.0	0.0	0.0	0.0	0.0	0.0	0.0	0.0	0.0	0.0	0.0	0.0	0.0	0.0	0.0	3.298193490655559	4.479014891209527	1.6647368213574238	0.0	0.0	0.0	2.5662995966367075	0.0	0.0	4.265439833828413	0.0	0.0
AL117339.5	0.0	0.0	0.0	0.0	0.0	0.0	0.0	0.0	0.0	0.0	0.0	0.0	0.0	0.0	0.0	0.0	0.0	0.0	0.0	0.0	0.0	0.0	0.0	0.0	0.0	0.0	7.6846352339922435	0.0	0.0	3.255766515712174	3.0019735377542296	0.0	0.0	0.0	0.0	5.615614621044587	0.0	4.222932837241803	0.0	0.0	2.701242456965235	1.5767781171759818	0.0	0.0	2.4906644683303356	0.0	0.0	0.0	0.0
AL118516.1	0.0	0.0	0.0	0.0	0.0	0.0	0.0	4.813040127687261	0.0	10.39011905542647	0.0	0.0	3.12345758677525	0.0	0.0	0.0	8.32076841483825	0.0	0.0	0.0	0.0	0.0	0.0	0.0	0.0	0.0	0.0	0.0	0.0	0.0	7.72334376008606	0.0	3.4728975418677837	0.0	0.0	0.0	0.0	1.6822170897979734	0.0	1.6647368213574238	4.273918085302961	0.0	0.0	3.20238716872226	0.0	0.0	4.5722863353016905	0.0	0.0
AL121603.2	0.0	0.0	0.0	0.0	0.0	0.0	0.0	0.0	0.0	0.0	0.0	0.0	0.0	0.0	0.0	0.0	0.0	0.0	0.0	3.1223381911419983	0.0	0.0	2.255925630403731	8.670247573784486	0.0	0.0	0.0	0.0	0.0	0.0	0.0	0.0	0.0	0.0	0.0	0.0	0.0	1.6822170897979734	0.0	2.909134519274333	2.701242456965235	2.3121012482628003	0.0	0.0	0.0	0.0	0.0	0.0	3.4895779477695474
AL121658.1	0.0	0.0	0.0	0.0	0.0	0.0	0.0	0.0	0.0	0.0	0.0	0.0	0.0	0.0	0.0	0.0	0.0	0.0	0.0	0.0	0.0	0.0	0.0	0.0	0.0	0.0	0.0	0.0	0.0	3.255766515712174	0.0	0.0	0.0	0.0	0.0	0.0	0.0	0.0	0.0	1.6647368213574238	1.5031142398097137	0.0	0.0	2.098258524019185	0.0	0.0	0.0	0.0	4.031078326310493
AL121944.1	0.0	0.0	0.0	0.0	0.0	0.0	9.630554259746383	2.9593323129275224	0.0	0.0	0.0	0.0	7.540350905746893	0.0	0.0	0.0	0.0	0.0	0.0	0.0	0.0	0.0	0.0	0.0	0.0	0.0	0.0	0.0	0.0	0.0	0.0	0.0	0.0	0.0	0.0	0.0	0.0	3.298193490655559	0.0	3.2753397325352007	0.0	1.5767781171759818	0.0	2.5662995966367075	0.0	0.0	0.0	0.0	0.0
AL121985.1	0.0	0.0	0.0	0.0	0.0	0.0	0.0	0.0	0.0	0.0	0.0	0.0	0.0	5.741587328557525	0.0	0.0	0.0	0.0	0.0	0.0	0.0	0.0	0.0	0.0	0.0	0.0	0.0	2.2075536508907394	0.0	0.0	0.0	0.0	0.0	0.0	0.0	0.0	0.0	0.0	0.0	0.0	1.5031142398097137	1.5767781171759818	0.0	2.098258524019185	0.0	0.0	0.0	0.0	0.0
AL122020.1	5.498455445354507	3.4361558055759165	2.640297410799429	1.6622605491277964	1.8910357029650944	6.0958089905891635	5.892414855358667	7.2935700650316635	5.177469704618389	7.494030477953788	5.138619320495316	6.730765761325815	6.138172624066935	4.000114969952744	4.917980837722709	6.903485721736628	6.334241449956892	0.0	3.4681851441112554	4.592393752159201	3.5248807069354307	3.808169245022188	2.255925630403731	3.1156381755526277	2.5271591875781283	5.7864109183111285	6.7782722870303	6.954697354117773	6.147231771858278	6.809580028478879	3.9089956066064304	7.187618893372049	7.735835005365774	6.211390251660852	5.521572403231563	5.615614621044587	6.741338184536081	2.4378709134680205	3.3877709525399817	2.909134519274333	3.059728528142075	3.895419413880397	2.769917247145531	6.431789626241427	6.472276267534315	6.3831119779832095	6.208052036014313	5.93346456449321	7.066299589394379
AL132656.3	0.0	0.0	0.0	7.848640475897797	1.8910357029650944	0.0	0.0	0.0	0.0	0.0	0.0	0.0	0.0	8.525643110606492	0.0	0.0	0.0	0.0	0.0	0.0	0.0	0.0	0.0	0.0	0.0	2.6824138519680334	0.0	0.0	0.0	0.0	0.0	0.0	0.0	0.0	0.0	0.0	0.0	0.0	0.0	1.6647368213574238	2.223137836483397	0.0	0.0	0.0	0.0	0.0	0.0	0.0	0.0
AL133215.2	0.0	0.0	0.0	0.0	0.0	0.0	0.0	0.0	0.0	0.0	0.0	0.0	0.0	0.0	0.0	0.0	0.0	0.0	0.0	0.0	0.0	0.0	0.0	0.0	0.0	2.6824138519680334	0.0	0.0	0.0	0.0	0.0	0.0	0.0	0.0	0.0	0.0	0.0	0.0	4.134811097163644	0.0	2.223137836483397	3.6890950902881645	0.0	4.251762345278735	0.0	0.0	0.0	0.0	0.0
AL133243.3	0.0	0.0	0.0	0.0	0.0	0.0	0.0	0.0	0.0	0.0	9.006770725220967	0.0	0.0	0.0	0.0	0.0	0.0	0.0	0.0	0.0	0.0	0.0	0.0	1.8302057784083416	0.0	0.0	0.0	0.0	0.0	0.0	0.0	0.0	0.0	0.0	0.0	0.0	0.0	1.6822170897979734	0.0	0.0	2.223137836483397	0.0	0.0	1.40106300365502	0.0	0.0	0.0	0.0	0.0
AL133342.1	0.0	0.0	0.0	0.0	0.0	0.0	0.0	0.0	0.0	0.0	0.0	0.0	0.0	0.0	0.0	0.0	0.0	0.0	0.0	0.0	8.485256028319718	0.0	0.0	0.0	0.0	0.0	0.0	0.0	0.0	0.0	0.0	0.0	0.0	0.0	0.0	0.0	0.0	1.6822170897979734	0.0	2.4171412799190786	3.7909570182715258	3.159002139681479	0.0	3.9789871657082725	0.0	0.0	0.0	0.0	0.0
AL135818.1	0.0	0.0	0.0	0.0	0.0	0.0	0.0	0.0	0.0	0.0	0.0	0.0	0.0	0.0	0.0	0.0	0.0	0.0	0.0	0.0	0.0	0.0	0.0	0.0	0.0	3.565424262997062	0.0	0.0	0.0	0.0	0.0	0.0	0.0	0.0	0.0	0.0	0.0	4.222932837241803	5.3657832043618825	4.198844956571528	4.833805382351953	3.159002139681479	6.022979536453987	2.91911961829218	5.412216106229222	0.0	0.0	0.0	0.0
AL136038.5	0.0	0.0	0.0	0.0	0.0	0.0	0.0	0.0	0.0	0.0	0.0	0.0	0.0	0.0	0.0	0.0	0.0	6.411699644800508	0.0	0.0	0.0	0.0	0.0	6.950493356034858	0.0	0.0	0.0	0.0	0.0	0.0	0.0	0.0	0.0	0.0	0.0	0.0	0.0	0.0	0.0	0.0	2.701242456965235	0.0	0.0	1.40106300365502	0.0	0.0	0.0	0.0	0.0
AL136295.2	0.0	0.0	0.0	0.0	0.0	0.0	0.0	0.0	0.0	0.0	0.0	0.0	0.0	0.0	0.0	0.0	0.0	0.0	0.0	0.0	0.0	0.0	0.0	0.0	0.0	0.0	0.0	0.0	0.0	0.0	0.0	0.0	0.0	0.0	0.0	0.0	0.0	0.0	0.0	1.6647368213574238	2.223137836483397	0.0	0.0	0.0	4.591071236369958	0.0	0.0	0.0	0.0
AL136370.1	0.0	0.0	0.0	0.0	0.0	0.0	0.0	0.0	0.0	0.0	0.0	0.0	0.0	0.0	0.0	0.0	0.0	0.0	0.0	0.0	0.0	0.0	0.0	0.0	0.0	0.0	0.0	0.0	0.0	0.0	0.0	0.0	0.0	0.0	0.0	0.0	0.0	1.6822170897979734	4.317153924601529	1.6647368213574238	3.059728528142075	1.5767781171759818	0.0	0.0	0.0	0.0	0.0	0.0	0.0
AL136380.1	0.0	0.0	0.0	0.0	0.0	0.0	0.0	2.9593323129275224	0.0	3.0304905417755057	0.0	0.0	0.0	4.000114969952744	0.0	0.0	0.0	0.0	0.0	0.0	0.0	0.0	0.0	0.0	0.0	0.0	2.070034138735666	0.0	0.0	0.0	0.0	0.0	4.406421455999395	0.0	0.0	0.0	0.0	0.0	0.0	0.0	0.0	0.0	0.0	1.40106300365502	2.4906644683303356	0.0	3.338569829576014	4.39495815026458	0.0
AL136454.1	2.1376651855559574	4.1187964128006564	1.854913604445743	3.272095334217764	1.8910357029650944	3.2363879056190044	2.904772685897231	2.9593323129275224	3.67011360838518	0.0	0.0	3.002513643312522	5.30647001358351	4.554706267700048	3.425437093303038	3.3408593936042603	0.0	0.0	4.401486460942903	4.246809981789097	1.6332467589561366	2.415750057005929	2.255925630403731	3.7844400549185333	6.0811045998380315	5.282996964144065	4.7329056660916935	3.567635695360372	4.491879117194219	3.255766515712174	0.0	4.172534185676916	4.968526701907127	4.918375074597491	4.737581924629191	0.0	2.9306243726127246	0.0	1.7513525975566733	2.909134519274333	2.223137836483397	0.0	4.601860002093506	3.9789871657082725	3.356247360462792	4.434056459916267	3.338569829576014	6.342588442326194	4.031078326310493
AL138694.1	2.1376651855559574	0.0	8.161312283780646	0.0	0.0	0.0	0.0	0.0	0.0	0.0	0.0	0.0	0.0	0.0	0.0	0.0	0.0	0.0	0.0	0.0	0.0	0.0	0.0	0.0	0.0	0.0	0.0	0.0	0.0	4.736349354619184	0.0	0.0	5.6869421195454	0.0	0.0	0.0	0.0	1.6822170897979734	0.0	0.0	0.0	0.0	0.0	0.0	0.0	0.0	2.4745683758923582	0.0	0.0
AL138724.1	0.0	0.0	0.0	0.0	0.0	0.0	0.0	0.0	0.0	0.0	0.0	0.0	0.0	0.0	0.0	0.0	0.0	0.0	0.0	0.0	0.0	0.0	0.0	0.0	0.0	0.0	0.0	0.0	0.0	0.0	0.0	0.0	0.0	0.0	0.0	0.0	0.0	3.298193490655559	0.0	4.636690694271531	4.273918085302961	3.448259546361864	0.0	4.481072415042583	3.893469245065869	0.0	0.0	0.0	6.540561317474344
AL138785.1	0.0	0.0	0.0	0.0	0.0	0.0	2.904772685897231	0.0	0.0	0.0	0.0	0.0	0.0	0.0	0.0	0.0	0.0	0.0	0.0	0.0	0.0	2.415750057005929	0.0	0.0	0.0	0.0	0.0	2.2075536508907394	0.0	3.255766515712174	0.0	0.0	0.0	3.0548383243568824	0.0	0.0	0.0	0.0	0.0	0.0	0.0	0.0	0.0	0.0	0.0	0.0	0.0	0.0	2.6126205565189764
AL138963.3	0.0	0.0	0.0	0.0	0.0	0.0	0.0	0.0	0.0	0.0	0.0	0.0	0.0	0.0	0.0	0.0	0.0	0.0	0.0	0.0	0.0	0.0	0.0	0.0	0.0	0.0	0.0	0.0	2.6724483015822167	3.255766515712174	3.0019735377542296	0.0	0.0	3.0548383243568824	0.0	0.0	0.0	0.0	0.0	0.0	0.0	0.0	0.0	0.0	0.0	0.0	0.0	0.0	2.6126205565189764
AL139039.2	0.0	0.0	0.0	1.6622605491277964	0.0	0.0	2.904772685897231	0.0	0.0	0.0	0.0	0.0	4.038214875672798	0.0	0.0	0.0	0.0	0.0	0.0	0.0	0.0	0.0	0.0	0.0	0.0	0.0	0.0	2.2075536508907394	0.0	0.0	0.0	0.0	3.4728975418677837	0.0	0.0	0.0	0.0	0.0	0.0	0.0	0.0	0.0	0.0	0.0	0.0	0.0	0.0	0.0	0.0
AL139089.1	0.0	0.0	0.0	0.0	0.0	0.0	0.0	0.0	0.0	0.0	0.0	0.0	0.0	0.0	0.0	0.0	0.0	0.0	0.0	0.0	0.0	0.0	0.0	0.0	0.0	0.0	0.0	0.0	6.252692306449946	0.0	0.0	0.0	0.0	0.0	0.0	0.0	0.0	3.8334209508336676	0.0	2.4171412799190786	0.0	0.0	0.0	0.0	0.0	0.0	3.8751931728884013	0.0	0.0
AL139353.1	0.0	0.0	0.0	0.0	0.0	0.0	0.0	0.0	0.0	0.0	0.0	0.0	0.0	0.0	0.0	0.0	0.0	0.0	0.0	0.0	0.0	0.0	0.0	0.0	0.0	0.0	0.0	0.0	0.0	0.0	0.0	0.0	0.0	0.0	0.0	0.0	0.0	0.0	0.0	2.909134519274333	2.223137836483397	3.159002139681479	6.94526175462945	0.0	4.844094605028367	0.0	0.0	0.0	0.0
AL157912.1	0.0	0.0	0.0	0.0	0.0	0.0	0.0	0.0	0.0	0.0	0.0	0.0	0.0	0.0	0.0	0.0	0.0	0.0	0.0	0.0	0.0	0.0	0.0	0.0	0.0	0.0	0.0	0.0	0.0	0.0	0.0	0.0	0.0	0.0	0.0	0.0	0.0	2.9312334646981677	0.0	0.0	1.5031142398097137	0.0	0.0	0.0	0.0	0.0	4.5722863353016905	0.0	2.6126205565189764
AL158071.3	0.0	0.0	0.0	0.0	0.0	0.0	0.0	0.0	0.0	0.0	0.0	0.0	0.0	0.0	0.0	0.0	0.0	0.0	0.0	0.0	0.0	0.0	0.0	0.0	0.0	0.0	0.0	0.0	0.0	0.0	0.0	0.0	0.0	0.0	0.0	0.0	0.0	4.384247943793153	6.683273248530063	3.5671548568916007	3.3466301986757845	0.0	0.0	1.40106300365502	0.0	0.0	0.0	0.0	3.4895779477695474
AL158071.4	0.0	0.0	0.0	0.0	0.0	0.0	6.521144525630265	0.0	0.0	0.0	0.0	0.0	0.0	0.0	0.0	0.0	0.0	0.0	0.0	0.0	0.0	0.0	3.624009575791237	0.0	5.862259449517366	0.0	0.0	0.0	0.0	0.0	0.0	0.0	0.0	0.0	2.8913249471211526	0.0	0.0	0.0	0.0	0.0	0.0	0.0	0.0	0.0	0.0	0.0	0.0	0.0	0.0
AL158212.3	0.0	0.0	1.854913604445743	0.0	0.0	0.0	0.0	0.0	0.0	0.0	0.0	0.0	0.0	0.0	0.0	0.0	0.0	0.0	0.0	0.0	0.0	0.0	0.0	0.0	0.0	0.0	0.0	0.0	0.0	3.255766515712174	0.0	0.0	0.0	0.0	0.0	0.0	0.0	1.6822170897979734	6.429660549874056	0.0	0.0	2.796823589864883	0.0	0.0	3.893469245065869	0.0	0.0	0.0	0.0
AL158823.1	0.0	0.0	0.0	0.0	0.0	0.0	0.0	0.0	0.0	0.0	0.0	0.0	0.0	0.0	0.0	0.0	0.0	0.0	3.4681851441112554	0.0	0.0	0.0	0.0	0.0	2.5271591875781283	4.503168197809606	2.070034138735666	0.0	0.0	0.0	0.0	0.0	0.0	3.0548383243568824	2.8913249471211526	0.0	0.0	0.0	0.0	0.0	0.0	0.0	0.0	0.0	2.4906644683303356	0.0	0.0	0.0	0.0
AL161891.1	0.0	0.0	0.0	0.0	0.0	0.0	0.0	0.0	0.0	0.0	0.0	0.0	0.0	0.0	0.0	0.0	0.0	0.0	0.0	6.624019291097517	0.0	0.0	0.0	0.0	0.0	0.0	0.0	0.0	0.0	0.0	0.0	0.0	0.0	0.0	0.0	0.0	0.0	2.9312334646981677	0.0	1.6647368213574238	2.223137836483397	0.0	0.0	3.20238716872226	5.695549652497272	0.0	0.0	0.0	0.0
AL163051.1	0.0	0.0	0.0	0.0	0.0	0.0	0.0	0.0	0.0	0.0	0.0	0.0	0.0	0.0	0.0	8.480391859160973	0.0	0.0	0.0	0.0	0.0	0.0	0.0	0.0	0.0	0.0	0.0	0.0	5.7748137933595105	0.0	0.0	0.0	0.0	0.0	6.696442431882743	0.0	0.0	0.0	0.0	0.0	0.0	0.0	0.0	3.20238716872226	2.4906644683303356	0.0	0.0	0.0	0.0
AL353625.1	0.0	0.0	0.0	0.0	1.8910357029650944	0.0	4.75253407711383	0.0	0.0	0.0	4.1790027774140945	4.4621735579577955	0.0	0.0	0.0	0.0	0.0	3.234748578743529	0.0	0.0	0.0	0.0	0.0	0.0	0.0	0.0	0.0	0.0	0.0	0.0	0.0	0.0	0.0	0.0	0.0	0.0	0.0	0.0	1.7513525975566733	0.0	2.223137836483397	0.0	0.0	1.40106300365502	0.0	0.0	0.0	0.0	0.0
AL353708.1	0.0	0.0	0.0	0.0	0.0	0.0	0.0	0.0	4.92238651430002	0.0	0.0	0.0	0.0	3.087571048518302	0.0	0.0	0.0	0.0	0.0	0.0	0.0	0.0	0.0	0.0	0.0	0.0	0.0	0.0	0.0	0.0	3.9089956066064304	0.0	0.0	0.0	0.0	0.0	0.0	0.0	0.0	0.0	2.223137836483397	0.0	0.0	0.0	0.0	0.0	0.0	0.0	0.0
AL353763.2	0.0	0.0	0.0	0.0	0.0	0.0	0.0	0.0	0.0	8.653092225803368	0.0	0.0	0.0	0.0	9.068538889969966	0.0	3.1648782859845856	0.0	0.0	0.0	0.0	0.0	0.0	0.0	0.0	0.0	0.0	0.0	0.0	0.0	0.0	0.0	0.0	0.0	0.0	0.0	0.0	2.4378709134680205	0.0	2.909134519274333	1.5031142398097137	0.0	0.0	1.40106300365502	0.0	0.0	0.0	0.0	2.6126205565189764
AL353796.1	0.0	0.0	7.786944410021977	0.0	0.0	0.0	0.0	0.0	0.0	0.0	0.0	0.0	0.0	0.0	0.0	0.0	0.0	0.0	0.0	0.0	0.0	0.0	0.0	0.0	0.0	0.0	0.0	0.0	0.0	0.0	0.0	0.0	0.0	0.0	0.0	0.0	0.0	2.4378709134680205	5.522560273549719	0.0	2.223137836483397	0.0	0.0	0.0	0.0	0.0	0.0	0.0	3.4895779477695474
AL354696.2	0.0	0.0	0.0	0.0	0.0	0.0	0.0	0.0	0.0	0.0	0.0	0.0	0.0	0.0	0.0	0.0	0.0	0.0	0.0	0.0	0.0	0.0	0.0	0.0	0.0	0.0	0.0	0.0	0.0	0.0	0.0	0.0	0.0	0.0	0.0	0.0	0.0	1.6822170897979734	0.0	2.4171412799190786	0.0	1.5767781171759818	0.0	2.5662995966367075	0.0	0.0	0.0	0.0	0.0
AL354919.1	0.0	0.0	7.9331534950845946	0.0	0.0	0.0	3.8050856140424463	0.0	0.0	0.0	0.0	0.0	0.0	9.318665251935146	7.380635849027556	3.3408593936042603	0.0	8.661255907466147	0.0	6.865667815143281	0.0	6.773458429639544	0.0	0.0	0.0	4.503168197809606	0.0	0.0	0.0	4.736349354619184	0.0	5.445642567842956	3.4728975418677837	0.0	0.0	0.0	5.09263093407766	2.4378709134680205	6.348182529478151	1.6647368213574238	4.524469367023541	2.3121012482628003	2.769917247145531	8.203260000650559	3.893469245065869	3.4992993956512324	0.0	0.0	0.0
AL354920.1	0.0	0.0	0.0	0.0	0.0	0.0	0.0	0.0	0.0	0.0	0.0	0.0	0.0	0.0	0.0	0.0	0.0	0.0	0.0	0.0	0.0	0.0	0.0	0.0	0.0	0.0	0.0	0.0	0.0	0.0	0.0	0.0	0.0	0.0	0.0	0.0	0.0	1.6822170897979734	0.0	2.4171412799190786	1.5031142398097137	1.5767781171759818	0.0	0.0	0.0	0.0	0.0	0.0	0.0
AL355309.1	2.1376651855559574	0.0	0.0	0.0	1.8910357029650944	5.43033812602996	4.3552273030096975	3.8634705316774234	0.0	0.0	0.0	4.4621735579577955	3.12345758677525	0.0	0.0	0.0	3.1648782859845856	0.0	0.0	0.0	0.0	1.663565084729584	0.0	0.0	0.0	0.0	0.0	0.0	3.55461376528091	0.0	0.0	0.0	0.0	0.0	4.3404587259345755	0.0	2.9306243726127246	0.0	1.7513525975566733	2.4171412799190786	1.5031142398097137	0.0	2.769917247145531	2.098258524019185	0.0	4.434056459916267	0.0	0.0	4.031078326310493
AL355312.2	0.0	2.095806832041689	0.0	0.0	0.0	0.0	5.725522588345501	0.0	2.7792162309782236	0.0	0.0	0.0	0.0	5.266905989811022	0.0	0.0	0.0	3.234748578743529	0.0	0.0	0.0	0.0	0.0	0.0	0.0	0.0	2.070034138735666	0.0	0.0	0.0	0.0	0.0	0.0	0.0	0.0	0.0	0.0	0.0	0.0	0.0	0.0	0.0	0.0	1.40106300365502	0.0	0.0	0.0	0.0	0.0
AL355338.1	0.0	0.0	0.0	0.0	0.0	0.0	0.0	0.0	0.0	0.0	0.0	0.0	0.0	0.0	0.0	0.0	0.0	0.0	0.0	0.0	0.0	0.0	0.0	0.0	0.0	0.0	0.0	0.0	0.0	0.0	0.0	0.0	0.0	0.0	0.0	0.0	0.0	2.9312334646981677	0.0	0.0	2.701242456965235	3.448259546361864	0.0	3.9789871657082725	0.0	0.0	5.227436054232271	0.0	2.6126205565189764
AL355472.1	0.0	0.0	0.0	0.0	0.0	0.0	0.0	0.0	0.0	0.0	0.0	0.0	0.0	0.0	0.0	0.0	0.0	0.0	0.0	0.0	0.0	0.0	0.0	0.0	0.0	0.0	0.0	0.0	0.0	0.0	0.0	0.0	0.0	0.0	0.0	0.0	0.0	2.9312334646981677	0.0	2.4171412799190786	1.5031142398097137	0.0	0.0	1.40106300365502	0.0	0.0	0.0	0.0	0.0
AL355802.2	0.0	0.0	0.0	0.0	0.0	0.0	0.0	0.0	0.0	0.0	0.0	3.002513643312522	0.0	0.0	0.0	0.0	0.0	0.0	0.0	0.0	0.0	0.0	0.0	0.0	2.5271591875781283	0.0	2.070034138735666	2.2075536508907394	0.0	0.0	0.0	3.2503994897728536	0.0	3.0548383243568824	0.0	0.0	2.9306243726127246	0.0	0.0	0.0	2.223137836483397	1.5767781171759818	0.0	2.098258524019185	0.0	0.0	0.0	0.0	0.0
AL355987.4	0.0	0.0	0.0	0.0	0.0	0.0	8.678800352460005	0.0	0.0	3.0304905417755057	0.0	5.429070398089364	0.0	0.0	0.0	0.0	0.0	0.0	0.0	0.0	0.0	0.0	0.0	0.0	0.0	0.0	0.0	0.0	0.0	0.0	0.0	0.0	0.0	0.0	0.0	0.0	0.0	0.0	0.0	1.6647368213574238	1.5031142398097137	0.0	0.0	0.0	0.0	0.0	0.0	0.0	0.0
AL356273.3	0.0	0.0	0.0	0.0	0.0	0.0	0.0	0.0	0.0	0.0	0.0	0.0	0.0	0.0	0.0	0.0	0.0	0.0	0.0	0.0	0.0	0.0	0.0	0.0	0.0	2.6824138519680334	0.0	0.0	9.223123875908442	0.0	0.0	0.0	4.406421455999395	0.0	0.0	0.0	0.0	2.9312334646981677	0.0	0.0	0.0	0.0	0.0	0.0	0.0	0.0	0.0	0.0	0.0
AL356488.3	0.0	0.0	0.0	0.0	0.0	0.0	0.0	0.0	8.705287852471535	3.0304905417755057	0.0	0.0	0.0	3.087571048518302	0.0	0.0	0.0	0.0	0.0	0.0	0.0	0.0	0.0	0.0	0.0	0.0	0.0	0.0	0.0	0.0	0.0	0.0	0.0	0.0	0.0	0.0	9.052438278636577	0.0	0.0	2.4171412799190786	0.0	0.0	0.0	0.0	0.0	0.0	0.0	0.0	0.0
AL356653.1	2.1376651855559574	0.0	0.0	0.0	0.0	3.2363879056190044	0.0	0.0	0.0	0.0	0.0	0.0	0.0	0.0	0.0	0.0	0.0	0.0	0.0	0.0	0.0	0.0	0.0	0.0	0.0	0.0	0.0	3.0422639660911517	2.6724483015822167	3.255766515712174	4.461584435117068	3.2503994897728536	0.0	3.965311745749212	0.0	0.0	0.0	0.0	1.7513525975566733	2.4171412799190786	0.0	0.0	0.0	0.0	3.356247360462792	0.0	0.0	0.0	2.6126205565189764
AL365361.1	0.0	0.0	0.0	0.0	0.0	0.0	9.344073472484133	2.9593323129275224	0.0	3.0304905417755057	0.0	0.0	0.0	0.0	0.0	0.0	0.0	0.0	0.0	0.0	0.0	1.663565084729584	10.212850963839223	0.0	0.0	0.0	0.0	0.0	6.147231771858278	0.0	0.0	0.0	0.0	0.0	0.0	0.0	0.0	1.6822170897979734	0.0	3.2753397325352007	0.0	0.0	0.0	3.820453492574418	0.0	0.0	4.265439833828413	0.0	0.0
AL390294.1	0.0	0.0	0.0	0.0	0.0	0.0	0.0	0.0	0.0	0.0	0.0	0.0	0.0	0.0	0.0	0.0	0.0	0.0	0.0	0.0	0.0	0.0	0.0	0.0	0.0	0.0	0.0	0.0	0.0	0.0	0.0	0.0	0.0	0.0	0.0	0.0	0.0	2.4378709134680205	0.0	3.5671548568916007	3.3466301986757845	1.5767781171759818	0.0	2.91911961829218	0.0	0.0	0.0	0.0	0.0
AL390719.1	0.0	0.0	0.0	0.0	0.0	0.0	0.0	0.0	0.0	0.0	0.0	0.0	0.0	0.0	0.0	0.0	0.0	0.0	0.0	7.25351930116968	0.0	8.098905827561753	0.0	8.926642310423745	9.373398835171571	4.503168197809606	9.020236897814305	0.0	0.0	3.255766515712174	0.0	0.0	7.154252509502154	0.0	7.3352821097786	9.01494230480197	0.0	4.661138632673508	5.966597904529309	7.15062341770028	6.563181032293609	6.17769962763332	6.022979536453987	6.404102887451762	5.8187588061812665	0.0	5.227436054232271	0.0	2.6126205565189764
AL390728.6	0.0	0.0	0.0	0.0	0.0	0.0	0.0	0.0	7.147256153280131	0.0	0.0	0.0	0.0	0.0	0.0	0.0	0.0	0.0	0.0	0.0	0.0	0.0	6.026775960036079	0.0	0.0	0.0	0.0	0.0	0.0	3.255766515712174	0.0	0.0	0.0	3.0548383243568824	0.0	0.0	0.0	4.384247943793153	4.989485497283523	1.6647368213574238	3.059728528142075	2.3121012482628003	0.0	3.20238716872226	0.0	0.0	0.0	0.0	0.0
AL391069.2	0.0	0.0	0.0	0.0	0.0	0.0	0.0	0.0	0.0	0.0	0.0	0.0	0.0	0.0	0.0	0.0	0.0	0.0	0.0	0.0	0.0	0.0	0.0	0.0	0.0	0.0	0.0	0.0	0.0	0.0	0.0	0.0	0.0	0.0	0.0	0.0	0.0	2.4378709134680205	0.0	1.6647368213574238	1.5031142398097137	0.0	0.0	0.0	3.893469245065869	0.0	3.8751931728884013	0.0	0.0
AL391244.1	0.0	0.0	0.0	0.0	0.0	0.0	0.0	0.0	0.0	0.0	0.0	0.0	0.0	0.0	0.0	0.0	0.0	0.0	0.0	0.0	0.0	0.0	0.0	0.0	0.0	0.0	0.0	0.0	0.0	0.0	0.0	5.703149161439514	0.0	0.0	4.3404587259345755	0.0	2.9306243726127246	0.0	0.0	1.6647368213574238	0.0	0.0	0.0	1.40106300365502	0.0	0.0	0.0	0.0	2.6126205565189764
AL391244.3	0.0	0.0	0.0	0.0	0.0	0.0	0.0	0.0	0.0	0.0	0.0	0.0	0.0	0.0	0.0	0.0	3.1648782859845856	0.0	0.0	0.0	0.0	0.0	0.0	0.0	0.0	0.0	0.0	0.0	0.0	0.0	0.0	0.0	0.0	3.0548383243568824	0.0	0.0	0.0	0.0	0.0	1.6647368213574238	2.223137836483397	0.0	0.0	0.0	3.356247360462792	0.0	0.0	0.0	0.0
AL391832.2	0.0	0.0	0.0	0.0	0.0	0.0	0.0	0.0	0.0	0.0	0.0	0.0	0.0	0.0	0.0	0.0	0.0	0.0	0.0	0.0	0.0	0.0	0.0	0.0	0.0	0.0	0.0	0.0	0.0	0.0	0.0	0.0	0.0	0.0	0.0	0.0	0.0	3.5904867711773667	0.0	4.636690694271531	3.585832114290079	2.796823589864883	0.0	3.9789871657082725	5.412216106229222	0.0	4.265439833828413	0.0	0.0
AL392172.1	0.0	0.0	0.0	0.0	0.0	0.0	0.0	0.0	0.0	0.0	0.0	0.0	0.0	0.0	0.0	0.0	0.0	0.0	0.0	0.0	0.0	0.0	0.0	0.0	0.0	0.0	0.0	0.0	0.0	0.0	0.0	0.0	0.0	0.0	0.0	0.0	0.0	4.661138632673508	1.7513525975566733	4.504975058329565	3.7909570182715258	3.6890950902881645	0.0	3.20238716872226	4.284030638065189	0.0	0.0	0.0	2.6126205565189764
AL441992.1	0.0	0.0	0.0	0.0	0.0	0.0	0.0	0.0	0.0	0.0	0.0	0.0	0.0	0.0	0.0	0.0	0.0	0.0	0.0	0.0	0.0	0.0	0.0	0.0	0.0	0.0	0.0	0.0	0.0	0.0	0.0	0.0	0.0	0.0	0.0	0.0	0.0	5.8688693600246635	0.0	5.472850424356171	4.273918085302961	6.053979403441837	5.383525118399135	4.768468928443768	5.246519820800109	3.4992993956512324	4.825178038632338	0.0	5.38987962623111
AL442125.1	0.0	0.0	0.0	4.633217782353698	0.0	4.157741589893424	0.0	0.0	0.0	0.0	4.1790027774140945	0.0	0.0	0.0	0.0	0.0	0.0	0.0	0.0	0.0	0.0	0.0	3.096399004666294	0.0	2.5271591875781283	0.0	0.0	0.0	0.0	0.0	5.8351057301809846	0.0	0.0	0.0	0.0	0.0	0.0	0.0	0.0	0.0	0.0	0.0	0.0	0.0	0.0	0.0	0.0	0.0	0.0
AL445524.1	0.0	0.0	0.0	0.0	0.0	0.0	2.904772685897231	0.0	0.0	0.0	0.0	0.0	0.0	0.0	0.0	0.0	0.0	0.0	0.0	0.0	0.0	0.0	9.167452748611927	0.0	0.0	0.0	0.0	0.0	0.0	0.0	0.0	0.0	0.0	0.0	0.0	0.0	0.0	3.5904867711773667	0.0	3.5671548568916007	3.9705144612479586	4.743050657979577	0.0	3.4390600541001928	0.0	0.0	2.4745683758923582	0.0	2.6126205565189764
AL450326.1	0.0	0.0	0.0	0.0	0.0	0.0	0.0	0.0	0.0	0.0	0.0	0.0	0.0	0.0	0.0	0.0	0.0	0.0	0.0	0.0	0.0	0.0	0.0	0.0	0.0	0.0	0.0	0.0	0.0	0.0	0.0	0.0	0.0	0.0	0.0	0.0	0.0	4.041282654586868	0.0	2.909134519274333	2.701242456965235	0.0	0.0	0.0	0.0	0.0	0.0	0.0	0.0
AL451085.2	0.0	0.0	0.0	0.0	0.0	0.0	0.0	0.0	0.0	0.0	0.0	3.002513643312522	0.0	0.0	0.0	0.0	0.0	0.0	0.0	0.0	0.0	0.0	0.0	0.0	0.0	0.0	0.0	0.0	0.0	0.0	0.0	0.0	0.0	0.0	0.0	0.0	0.0	3.298193490655559	0.0	2.4171412799190786	2.223137836483397	2.796823589864883	0.0	2.098258524019185	0.0	0.0	4.5722863353016905	0.0	0.0
AL451165.2	0.0	0.0	0.0	0.0	0.0	0.0	0.0	0.0	0.0	0.0	0.0	0.0	0.0	0.0	0.0	0.0	0.0	0.0	0.0	0.0	0.0	0.0	0.0	0.0	0.0	0.0	0.0	0.0	0.0	0.0	0.0	0.0	0.0	0.0	0.0	0.0	0.0	3.8334209508336676	0.0	1.6647368213574238	3.7909570182715258	3.159002139681479	0.0	2.5662995966367075	0.0	0.0	3.8751931728884013	0.0	4.031078326310493
AL513210.1	0.0	2.095806832041689	0.0	0.0	0.0	0.0	0.0	0.0	0.0	0.0	6.696017521533923	0.0	0.0	0.0	3.425437093303038	0.0	6.1842237038342684	0.0	0.0	0.0	0.0	0.0	0.0	0.0	0.0	0.0	0.0	0.0	0.0	0.0	0.0	0.0	3.4728975418677837	0.0	0.0	0.0	0.0	1.6822170897979734	4.317153924601529	0.0	0.0	0.0	0.0	0.0	0.0	0.0	2.4745683758923582	0.0	0.0
AL590065.1	2.1376651855559574	4.9294058581432925	0.0	0.0	0.0	0.0	3.8050856140424463	0.0	4.92238651430002	0.0	0.0	3.002513643312522	0.0	0.0	0.0	0.0	0.0	0.0	0.0	0.0	0.0	0.0	0.0	0.0	0.0	0.0	0.0	0.0	2.6724483015822167	0.0	0.0	0.0	0.0	0.0	0.0	0.0	0.0	1.6822170897979734	0.0	0.0	0.0	0.0	0.0	0.0	0.0	0.0	0.0	0.0	0.0
AL590326.2	0.0	0.0	0.0	0.0	0.0	3.2363879056190044	10.012276276261323	2.9593323129275224	3.67011360838518	0.0	0.0	0.0	0.0	0.0	0.0	0.0	0.0	0.0	0.0	0.0	0.0	0.0	0.0	0.0	0.0	0.0	0.0	5.880259957203008	0.0	0.0	0.0	0.0	0.0	0.0	0.0	0.0	0.0	0.0	0.0	2.4171412799190786	2.223137836483397	1.5767781171759818	0.0	3.6423234746085864	0.0	0.0	2.4745683758923582	0.0	0.0
AL590556.1	0.0	0.0	0.0	0.0	0.0	0.0	0.0	0.0	4.216794675828682	3.9393911098809293	0.0	3.9095716595258074	3.12345758677525	4.000114969952744	0.0	0.0	0.0	3.234748578743529	0.0	0.0	0.0	0.0	0.0	0.0	3.3962567804499413	4.503168197809606	3.405570143890894	4.505477070218948	0.0	3.255766515712174	0.0	0.0	3.4728975418677837	0.0	0.0	0.0	0.0	0.0	0.0	0.0	0.0	0.0	0.0	1.40106300365502	0.0	0.0	2.4745683758923582	0.0	0.0
AL590666.3	0.0	0.0	0.0	0.0	0.0	0.0	2.904772685897231	2.9593323129275224	0.0	0.0	5.138619320495316	0.0	0.0	0.0	0.0	0.0	0.0	0.0	0.0	0.0	0.0	0.0	0.0	0.0	0.0	0.0	4.3358402670976695	0.0	0.0	0.0	0.0	0.0	0.0	0.0	0.0	0.0	0.0	0.0	0.0	0.0	0.0	0.0	0.0	1.40106300365502	0.0	0.0	0.0	4.39495815026458	0.0
AL590764.1	0.0	0.0	0.0	0.0	0.0	0.0	0.0	0.0	0.0	0.0	0.0	0.0	0.0	0.0	0.0	0.0	0.0	0.0	0.0	0.0	0.0	0.0	0.0	0.0	0.0	0.0	0.0	0.0	0.0	0.0	0.0	0.0	0.0	0.0	0.0	0.0	0.0	0.0	0.0	2.4171412799190786	0.0	0.0	0.0	2.098258524019185	0.0	0.0	0.0	0.0	3.4895779477695474
AL590867.2	0.0	4.367923815473678	5.130309498941163	3.8063987809344635	1.8910357029650944	0.0	2.904772685897231	2.9593323129275224	2.7792162309782236	3.0304905417755057	0.0	3.002513643312522	3.12345758677525	0.0	0.0	0.0	5.609147163673206	0.0	0.0	4.870985831685137	4.592345624670057	3.273804744919008	0.0	2.6115868911435554	0.0	2.6824138519680334	0.0	3.567635695360372	4.491879117194219	0.0	0.0	0.0	4.968526701907127	3.0548383243568824	2.8913249471211526	3.7012923118223373	0.0	1.6822170897979734	4.134811097163644	2.4171412799190786	3.3466301986757845	2.796823589864883	2.769917247145531	2.5662995966367075	4.844094605028367	0.0	3.338569829576014	5.360257079745659	4.031078326310493
AL592114.1	0.0	0.0	0.0	0.0	0.0	0.0	0.0	3.8634705316774234	0.0	3.9393911098809293	0.0	0.0	0.0	0.0	3.425437093303038	0.0	0.0	0.0	0.0	1.8356520226180972	0.0	0.0	0.0	0.0	0.0	0.0	0.0	0.0	0.0	0.0	3.0019735377542296	0.0	0.0	3.965311745749212	2.8913249471211526	0.0	0.0	0.0	0.0	0.0	2.223137836483397	1.5767781171759818	2.769917247145531	0.0	0.0	0.0	2.4745683758923582	0.0	0.0
AL592211.1	5.603089310323668	2.095806832041689	0.0	0.0	2.682130071598417	5.906174158584482	0.0	0.0	0.0	0.0	5.709865501214423	5.835712048786695	0.0	3.087571048518302	0.0	0.0	0.0	0.0	0.0	6.286877560662583	0.0	3.273804744919008	4.009492840054678	0.0	0.0	0.0	0.0	0.0	0.0	0.0	0.0	0.0	0.0	4.918375074597491	2.8913249471211526	0.0	0.0	3.298193490655559	4.479014891209527	0.0	3.059728528142075	0.0	0.0	1.40106300365502	0.0	0.0	0.0	0.0	0.0
AL603839.3	0.0	0.0	0.0	0.0	0.0	0.0	0.0	0.0	0.0	0.0	0.0	0.0	0.0	0.0	0.0	0.0	0.0	0.0	0.0	0.0	0.0	0.0	0.0	0.0	0.0	0.0	0.0	0.0	0.0	0.0	0.0	0.0	0.0	0.0	0.0	0.0	0.0	0.0	0.0	2.4171412799190786	1.5031142398097137	1.5767781171759818	0.0	0.0	0.0	0.0	0.0	0.0	0.0
AL645728.1	0.0	0.0	0.0	0.0	0.0	0.0	5.319545227716932	0.0	0.0	0.0	4.1790027774140945	0.0	4.038214875672798	0.0	0.0	0.0	0.0	3.234748578743529	0.0	0.0	0.0	0.0	0.0	0.0	0.0	0.0	0.0	0.0	0.0	0.0	0.0	0.0	3.4728975418677837	0.0	0.0	0.0	0.0	0.0	0.0	0.0	0.0	0.0	0.0	0.0	0.0	0.0	0.0	0.0	0.0
AL662844.4	0.0	0.0	0.0	0.0	0.0	0.0	0.0	2.9593323129275224	9.651906735782651	0.0	0.0	0.0	0.0	0.0	4.356683957343737	0.0	0.0	0.0	0.0	0.0	0.0	0.0	0.0	0.0	0.0	0.0	0.0	0.0	0.0	0.0	0.0	0.0	0.0	0.0	0.0	0.0	0.0	3.5904867711773667	0.0	0.0	0.0	0.0	0.0	2.098258524019185	0.0	0.0	0.0	0.0	0.0
AL928654.2	0.0	0.0	0.0	0.0	0.0	0.0	0.0	0.0	0.0	0.0	0.0	0.0	0.0	0.0	0.0	0.0	0.0	0.0	0.0	0.0	0.0	0.0	0.0	0.0	0.0	0.0	0.0	0.0	0.0	0.0	0.0	0.0	0.0	0.0	0.0	0.0	0.0	2.4378709134680205	0.0	1.6647368213574238	0.0	1.5767781171759818	0.0	0.0	0.0	0.0	0.0	0.0	4.423883697907135
AL928654.5	0.0	0.0	0.0	0.0	0.0	0.0	5.5367673961125705	0.0	0.0	0.0	0.0	0.0	0.0	0.0	0.0	0.0	0.0	0.0	0.0	1.8356520226180972	0.0	0.0	0.0	0.0	3.9348056725586695	0.0	0.0	0.0	0.0	4.1781982574519425	0.0	0.0	0.0	0.0	0.0	0.0	0.0	0.0	0.0	0.0	1.5031142398097137	0.0	0.0	0.0	0.0	0.0	0.0	0.0	0.0
ALAD	0.0	0.0	0.0	0.0	0.0	0.0	9.300198779131017	0.0	0.0	0.0	0.0	0.0	0.0	0.0	0.0	0.0	0.0	4.156010361808862	0.0	0.0	0.0	0.0	0.0	0.0	0.0	0.0	0.0	0.0	0.0	0.0	0.0	0.0	0.0	0.0	0.0	0.0	0.0	1.6822170897979734	0.0	1.6647368213574238	2.223137836483397	2.796823589864883	0.0	3.20238716872226	2.4906644683303356	0.0	2.4745683758923582	0.0	0.0
ALAS1	0.0	0.0	0.0	0.0	0.0	0.0	0.0	0.0	0.0	0.0	0.0	0.0	0.0	0.0	0.0	0.0	0.0	0.0	0.0	0.0	0.0	0.0	0.0	0.0	2.5271591875781283	2.6824138519680334	0.0	0.0	5.27148955402378	0.0	0.0	0.0	7.0481161834235655	0.0	5.048653683291613	4.644742876725166	0.0	5.813272975007702	2.5194114003216486	3.5671548568916007	3.9705144612479586	4.511804611595643	0.0	4.481072415042583	0.0	0.0	4.265439833828413	0.0	5.963326969123646
ALCAM	0.0	0.0	0.0	0.0	0.0	0.0	2.904772685897231	0.0	0.0	0.0	0.0	0.0	0.0	0.0	0.0	0.0	0.0	0.0	0.0	0.0	0.0	0.0	0.0	0.0	0.0	3.565424262997062	0.0	0.0	0.0	0.0	0.0	0.0	0.0	0.0	0.0	0.0	0.0	0.0	0.0	4.636690694271531	3.9705144612479586	0.0	0.0	5.275830373996333	0.0	0.0	0.0	4.39495815026458	0.0
ALDH16A1	0.0	0.0	0.0	0.0	0.0	0.0	0.0	0.0	0.0	0.0	0.0	0.0	5.563415604414321	0.0	0.0	0.0	0.0	0.0	0.0	0.0	0.0	0.0	0.0	0.0	0.0	0.0	0.0	0.0	0.0	0.0	0.0	0.0	0.0	0.0	0.0	7.056199113608798	0.0	4.78190995330023	0.0	2.909134519274333	3.585832114290079	3.159002139681479	6.260570376723074	3.4390600541001928	0.0	0.0	4.265439833828413	0.0	3.4895779477695474
ALDH18A1	0.0	0.0	0.0	0.0	0.0	0.0	0.0	0.0	0.0	0.0	0.0	0.0	0.0	7.7212212418171084	0.0	0.0	0.0	0.0	0.0	0.0	0.0	5.997101291442707	0.0	0.0	0.0	0.0	0.0	0.0	5.27148955402378	4.1781982574519425	0.0	0.0	0.0	0.0	0.0	0.0	0.0	6.023854543420233	3.6818656340098794	4.0173791753023576	6.18084465288243	4.511804611595643	0.0	5.985421154390493	0.0	0.0	4.265439833828413	0.0	4.9862661015717515
ALDH1B1	0.0	0.0	0.0	0.0	0.0	0.0	0.0	0.0	0.0	0.0	0.0	0.0	0.0	0.0	0.0	0.0	0.0	0.0	0.0	0.0	0.0	0.0	0.0	0.0	2.5271591875781283	2.6824138519680334	8.789394490710368	0.0	0.0	0.0	0.0	0.0	0.0	0.0	0.0	0.0	0.0	2.4378709134680205	2.5194114003216486	2.4171412799190786	3.585832114290079	4.380611182968619	6.464510109643967	2.098258524019185	0.0	0.0	4.5722863353016905	0.0	2.6126205565189764
ALDH2	0.0	0.0	0.0	0.0	2.682130071598417	0.0	4.3552273030096975	0.0	0.0	0.0	0.0	0.0	0.0	0.0	0.0	4.827628997856743	0.0	7.539930299084588	0.0	0.0	2.379678272075835	0.0	0.0	0.0	0.0	0.0	0.0	0.0	0.0	0.0	0.0	0.0	6.354473768981045	0.0	0.0	0.0	0.0	0.0	0.0	0.0	2.701242456965235	0.0	0.0	0.0	0.0	0.0	0.0	0.0	0.0
ALDH3A2	0.0	0.0	0.0	0.0	0.0	0.0	0.0	0.0	4.216794675828682	0.0	0.0	0.0	0.0	3.087571048518302	0.0	0.0	9.388792351251753	3.234748578743529	0.0	0.0	0.0	0.0	0.0	0.0	0.0	0.0	0.0	0.0	0.0	0.0	0.0	0.0	0.0	0.0	0.0	0.0	0.0	4.041282654586868	0.0	2.4171412799190786	3.059728528142075	4.075894875538329	0.0	0.0	0.0	0.0	0.0	0.0	0.0
ALDH6A1	0.0	0.0	1.854913604445743	0.0	0.0	0.0	0.0	0.0	0.0	0.0	0.0	0.0	0.0	0.0	0.0	0.0	0.0	0.0	0.0	0.0	0.0	0.0	0.0	0.0	0.0	0.0	0.0	0.0	0.0	0.0	0.0	0.0	0.0	0.0	0.0	0.0	6.2068860631838305	2.4378709134680205	0.0	2.909134519274333	1.5031142398097137	0.0	0.0	2.91911961829218	0.0	0.0	0.0	0.0	0.0
ALDH9A1	0.0	0.0	0.0	0.0	0.0	0.0	0.0	0.0	0.0	0.0	0.0	0.0	0.0	7.913011461686028	0.0	0.0	0.0	0.0	0.0	0.0	0.0	0.0	0.0	0.0	0.0	2.6824138519680334	0.0	0.0	0.0	0.0	0.0	0.0	0.0	0.0	0.0	0.0	0.0	3.8334209508336676	0.0	3.8097589925134576	4.1301774689153	2.796823589864883	0.0	4.583365887072028	0.0	0.0	3.8751931728884013	0.0	4.031078326310493
ALDOA	7.5806551325961875	6.584434854775632	7.5656403062245	7.901852120374638	0.0	9.817626145094223	8.060960207408659	9.270914719115309	0.0	9.05431868992776	5.709865501214423	3.002513643312522	3.12345758677525	3.087571048518302	7.102381870815878	8.054362877154748	6.334241449956892	6.547661823357042	8.88918884415195	4.738404070803193	7.126589073946276	8.442435364350695	5.64654531220333	0.0	8.42640549497025	6.4546471948131705	2.070034138735666	8.729324783352585	8.384810899750674	7.496549831048969	5.8351057301809846	7.490587177195248	0.0	7.201622398062827	7.548174144930526	5.615614621044587	0.0	8.598466889339408	8.042798698888316	8.772420751172586	8.692689869105552	9.424435305542506	8.522398459196095	9.973364653792295	9.540862605080399	9.68939920179929	9.958039538527613	8.030668020664471	9.856457695838458
ALDOC	0.0	0.0	0.0	0.0	0.0	0.0	0.0	0.0	0.0	0.0	0.0	0.0	0.0	0.0	7.9906128563671	0.0	0.0	0.0	3.4681851441112554	0.0	0.0	0.0	0.0	0.0	0.0	0.0	0.0	0.0	0.0	0.0	0.0	0.0	0.0	0.0	0.0	0.0	0.0	1.6822170897979734	0.0	3.2753397325352007	3.7909570182715258	3.448259546361864	4.9118564252612416	2.098258524019185	0.0	0.0	3.338569829576014	0.0	2.6126205565189764
ALG1	0.0	0.0	0.0	0.0	0.0	0.0	0.0	8.764104966500849	0.0	3.0304905417755057	0.0	0.0	0.0	0.0	0.0	0.0	0.0	0.0	0.0	0.0	0.0	7.662650712651339	0.0	0.0	0.0	0.0	0.0	0.0	0.0	5.137791955972563	0.0	7.100774456548143	0.0	0.0	0.0	0.0	0.0	4.78190995330023	6.389496659983668	4.972132633473487	5.008413697797978	4.236283134736645	0.0	4.852814728702266	0.0	0.0	5.541641766819671	0.0	2.6126205565189764
ALG10	0.0	0.0	0.0	0.0	0.0	0.0	0.0	0.0	0.0	0.0	0.0	0.0	0.0	0.0	0.0	0.0	0.0	0.0	0.0	0.0	0.0	0.0	0.0	0.0	0.0	0.0	0.0	0.0	0.0	0.0	0.0	0.0	0.0	0.0	0.0	0.0	0.0	1.6822170897979734	0.0	2.909134519274333	3.585832114290079	2.796823589864883	0.0	4.481072415042583	0.0	0.0	4.265439833828413	0.0	3.4895779477695474
ALG10B	0.0	0.0	0.0	0.0	0.0	0.0	0.0	0.0	0.0	0.0	0.0	0.0	0.0	0.0	0.0	0.0	0.0	0.0	0.0	0.0	0.0	0.0	0.0	0.0	0.0	0.0	0.0	0.0	0.0	0.0	0.0	0.0	0.0	0.0	0.0	0.0	0.0	2.4378709134680205	0.0	1.6647368213574238	2.223137836483397	1.5767781171759818	3.660081577372672	1.40106300365502	0.0	0.0	0.0	0.0	0.0
ALG12	0.0	0.0	0.0	0.0	0.0	0.0	0.0	0.0	0.0	0.0	0.0	0.0	4.593605912524675	0.0	0.0	5.22990880197235	0.0	0.0	0.0	0.0	0.0	0.0	0.0	0.0	0.0	0.0	0.0	0.0	0.0	0.0	0.0	0.0	6.164345269353343	0.0	0.0	0.0	0.0	0.0	3.0179614480350683	0.0	0.0	0.0	2.769917247145531	1.40106300365502	3.893469245065869	0.0	3.338569829576014	0.0	0.0
ALG13	8.887734034986739	0.0	0.0	0.0	8.735776663313352	0.0	0.0	0.0	0.0	0.0	0.0	8.338253848666485	0.0	0.0	7.683840480582983	5.801999784455437	0.0	0.0	0.0	3.791463439107261	0.0	6.829534659733854	0.0	0.0	0.0	2.6824138519680334	2.887122076343561	0.0	7.603653436107609	7.9600078778780246	0.0	7.621133975827457	3.4728975418677837	0.0	6.505783208907292	9.369428685062699	0.0	5.26890324184971	0.0	5.400558565595625	5.08838359223842	5.769290126786569	5.383525118399135	5.393142453397634	3.356247360462792	3.4992993956512324	4.5722863353016905	0.0	6.540561317474344
ALG14	0.0	0.0	0.0	4.195423681429502	0.0	4.157741589893424	0.0	0.0	0.0	0.0	0.0	0.0	0.0	0.0	0.0	0.0	0.0	0.0	0.0	0.0	0.0	0.0	0.0	0.0	2.5271591875781283	3.565424262997062	0.0	0.0	0.0	0.0	0.0	0.0	0.0	0.0	2.8913249471211526	0.0	0.0	4.52932593300529	1.7513525975566733	5.24410645212663	6.105970336780677	6.397242130133772	4.9118564252612416	5.985421154390493	4.844094605028367	0.0	5.541641766819671	0.0	6.280623142088428
ALG2	0.0	0.0	0.0	0.0	0.0	0.0	0.0	0.0	0.0	0.0	0.0	0.0	0.0	0.0	3.425437093303038	3.3408593936042603	8.424790246295359	3.234748578743529	7.660629923378156	0.0	0.0	9.146807542444632	0.0	0.0	0.0	4.109182637175111	0.0	0.0	0.0	0.0	6.730154446534362	8.18266209197682	0.0	0.0	0.0	6.769099474298331	0.0	6.584901245175606	6.169969483908649	5.472850424356171	5.854761597462229	6.010263695350319	3.660081577372672	5.213391700228506	6.545464172741509	3.4992993956512324	5.393075947496826	0.0	3.4895779477695474
ALG3	0.0	0.0	0.0	0.0	0.0	0.0	0.0	0.0	2.7792162309782236	8.752388964818568	0.0	8.835756099307156	0.0	0.0	0.0	0.0	3.1648782859845856	3.234748578743529	0.0	0.0	0.0	7.5503360838764255	0.0	0.0	0.0	3.565424262997062	0.0	7.744940906398955	0.0	0.0	0.0	3.2503994897728536	0.0	0.0	0.0	0.0	0.0	5.7554479295856416	4.479014891209527	5.788266853041016	5.605791215124568	6.010263695350319	6.260570376723074	6.728213112233874	6.03749523139242	0.0	5.393075947496826	5.93346456449321	4.9862661015717515
ALG5	0.0	0.0	1.854913604445743	0.0	9.692178288906005	0.0	3.8050856140424463	2.9593323129275224	10.314764596905123	0.0	0.0	10.552655131620885	9.016495109169377	0.0	4.356683957343737	0.0	0.0	0.0	0.0	4.246809981789097	0.0	0.0	9.434799993267042	0.0	0.0	4.812316081670016	0.0	0.0	7.342101731292238	0.0	8.64610580750375	7.621133975827457	0.0	8.488591865796884	0.0	0.0	0.0	6.883718548768018	6.955016489839883	7.601248369817947	7.015891652348808	7.300666552043921	5.166881206138839	8.42610056160191	6.805922079558547	0.0	6.452894966118162	9.371274907982603	7.57210933275668
ALG6	0.0	0.0	0.0	0.0	0.0	0.0	0.0	0.0	0.0	0.0	0.0	0.0	0.0	0.0	0.0	0.0	0.0	0.0	0.0	0.0	0.0	0.0	0.0	0.0	0.0	2.6824138519680334	0.0	0.0	2.6724483015822167	0.0	0.0	0.0	0.0	0.0	6.505783208907292	0.0	0.0	4.041282654586868	0.0	4.868748761108716	4.404626025652253	3.895419413880397	7.0118437198778505	3.20238716872226	4.284030638065189	0.0	2.4745683758923582	6.921612981804565	2.6126205565189764
ALG8	0.0	0.0	0.0	0.0	0.0	0.0	0.0	2.9593323129275224	0.0	0.0	0.0	0.0	8.443620285170315	0.0	0.0	0.0	0.0	0.0	0.0	0.0	0.0	0.0	0.0	0.0	0.0	4.503168197809606	0.0	0.0	6.688277276202134	7.426559893964764	0.0	7.797165953230144	0.0	9.062385464475664	0.0	0.0	0.0	6.6177265070481255	7.339301009436758	6.624614393341123	6.21687328468116	7.10673584171225	6.802103626016969	5.9086831469174355	6.545464172741509	0.0	6.900966459824526	0.0	5.839896599997999
ALG9	0.0	0.0	0.0	0.0	0.0	0.0	0.0	0.0	0.0	0.0	0.0	0.0	0.0	0.0	0.0	0.0	0.0	0.0	0.0	0.0	0.0	0.0	0.0	0.0	0.0	0.0	0.0	0.0	0.0	0.0	0.0	0.0	0.0	0.0	0.0	0.0	0.0	3.298193490655559	0.0	1.6647368213574238	2.701242456965235	1.5767781171759818	0.0	0.0	0.0	0.0	0.0	0.0	2.6126205565189764
ALKBH1	0.0	0.0	0.0	0.0	0.0	10.424337952094723	0.0	0.0	2.7792162309782236	0.0	0.0	0.0	0.0	0.0	0.0	0.0	0.0	0.0	0.0	0.0	0.0	0.0	0.0	0.0	0.0	0.0	0.0	0.0	0.0	0.0	0.0	0.0	0.0	0.0	0.0	0.0	0.0	4.041282654586868	6.3056503282866325	3.2753397325352007	4.92374951882347	4.632055916007293	0.0	4.852814728702266	3.356247360462792	0.0	4.825178038632338	0.0	4.9862661015717515
ALKBH2	0.0	0.0	0.0	0.0	0.0	0.0	0.0	0.0	0.0	0.0	0.0	0.0	0.0	0.0	0.0	0.0	0.0	0.0	0.0	0.0	0.0	0.0	0.0	0.0	0.0	2.6824138519680334	0.0	0.0	0.0	0.0	7.46167406612615	7.557336690219249	0.0	0.0	0.0	0.0	2.9306243726127246	4.222932837241803	1.7513525975566733	5.324452263770575	4.92374951882347	4.942300479706854	2.769917247145531	5.650443775713439	5.059293513864534	0.0	5.912988161115807	0.0	6.890825250245316
ALKBH3	0.0	0.0	0.0	0.0	0.0	0.0	2.904772685897231	0.0	9.06257552863661	0.0	0.0	3.002513643312522	0.0	0.0	3.425437093303038	0.0	0.0	0.0	0.0	0.0	0.0	0.0	0.0	0.0	0.0	2.6824138519680334	0.0	0.0	0.0	0.0	0.0	0.0	0.0	0.0	0.0	0.0	0.0	5.813272975007702	1.7513525975566733	5.24410645212663	4.524469367023541	4.236283134736645	3.660081577372672	6.022311868311456	4.844094605028367	3.4992993956512324	5.040281765075682	7.502603220338295	4.9862661015717515
ALKBH4	0.0	0.0	0.0	0.0	0.0	0.0	0.0	0.0	0.0	0.0	0.0	0.0	0.0	0.0	0.0	0.0	0.0	0.0	0.0	0.0	0.0	0.0	0.0	0.0	0.0	0.0	0.0	0.0	0.0	0.0	0.0	0.0	0.0	0.0	0.0	0.0	0.0	2.4378709134680205	0.0	2.4171412799190786	2.701242456965235	3.6890950902881645	0.0	0.0	0.0	0.0	0.0	0.0	4.031078326310493
ALKBH5	0.0	0.0	7.545569678751192	0.0	0.0	0.0	0.0	8.225044116834798	0.0	3.0304905417755057	0.0	0.0	0.0	0.0	3.425437093303038	0.0	0.0	0.0	7.587004561147234	0.0	0.0	0.0	0.0	0.0	0.0	0.0	0.0	0.0	0.0	0.0	0.0	0.0	0.0	0.0	0.0	0.0	0.0	4.78190995330023	1.7513525975566733	4.0173791753023576	5.710588770433652	4.511804611595643	0.0	3.4390600541001928	3.893469245065869	0.0	4.825178038632338	0.0	4.732306187456867
ALKBH6	0.0	0.0	0.0	0.0	0.0	0.0	0.0	0.0	0.0	0.0	0.0	0.0	0.0	0.0	0.0	0.0	0.0	0.0	0.0	0.0	0.0	0.0	0.0	0.0	0.0	0.0	0.0	0.0	4.09805772396181	0.0	0.0	0.0	0.0	0.0	0.0	0.0	0.0	2.4378709134680205	1.7513525975566733	3.8097589925134576	1.5031142398097137	3.159002139681479	0.0	3.20238716872226	3.356247360462792	0.0	3.338569829576014	0.0	2.6126205565189764
ALKBH7	0.0	0.0	0.0	0.0	0.0	0.0	0.0	0.0	0.0	0.0	0.0	0.0	0.0	0.0	0.0	0.0	0.0	0.0	7.149109272738209	0.0	0.0	0.0	0.0	0.0	0.0	0.0	0.0	0.0	7.434655301358741	0.0	0.0	0.0	0.0	0.0	0.0	0.0	7.542902500396989	5.349285144111825	6.071864301879159	5.324452263770575	5.304705382945744	5.8208125520218505	5.166881206138839	3.820453492574418	6.227392219335036	10.422057070201678	6.116243033709465	0.0	0.0
ALKBH8	0.0	3.4361558055759165	0.0	0.0	0.0	0.0	0.0	0.0	0.0	0.0	0.0	0.0	0.0	0.0	0.0	0.0	0.0	0.0	0.0	0.0	0.0	0.0	0.0	0.0	0.0	0.0	0.0	0.0	0.0	0.0	0.0	0.0	0.0	0.0	0.0	0.0	0.0	2.9312334646981677	0.0	1.6647368213574238	2.701242456965235	2.796823589864883	0.0	2.91911961829218	0.0	0.0	0.0	0.0	0.0
ALMS1	0.0	0.0	0.0	0.0	0.0	0.0	0.0	0.0	0.0	0.0	0.0	0.0	0.0	0.0	0.0	0.0	0.0	0.0	0.0	0.0	0.0	0.0	0.0	0.0	0.0	0.0	0.0	0.0	0.0	0.0	0.0	0.0	0.0	0.0	0.0	0.0	0.0	4.222932837241803	0.0	0.0	2.223137836483397	1.5767781171759818	0.0	2.5662995966367075	0.0	0.0	0.0	0.0	0.0
ALOX12-AS1	0.0	0.0	0.0	0.0	0.0	0.0	0.0	0.0	2.7792162309782236	0.0	0.0	0.0	7.860728163692917	0.0	0.0	0.0	0.0	0.0	0.0	0.0	0.0	0.0	0.0	0.0	0.0	0.0	0.0	0.0	0.0	0.0	0.0	0.0	0.0	0.0	0.0	0.0	0.0	1.6822170897979734	0.0	0.0	1.5031142398097137	0.0	0.0	2.5662995966367075	0.0	0.0	0.0	0.0	0.0
ALOX5AP	0.0	0.0	0.0	0.0	0.0	0.0	4.3552273030096975	0.0	2.7792162309782236	3.0304905417755057	0.0	9.86705544373052	3.12345758677525	3.087571048518302	3.425437093303038	9.65217026468107	0.0	10.377591101907974	0.0	9.363582158343583	0.0	0.0	0.0	0.0	2.5271591875781283	2.6824138519680334	2.070034138735666	0.0	9.494382796903631	8.145718536316016	0.0	3.2503994897728536	0.0	3.0548383243568824	0.0	10.126336264288012	9.94841986179944	10.036686817323485	9.530256281263453	10.289144523866725	9.361428536322824	9.040297249564247	2.769917247145531	6.257089967471812	3.893469245065869	3.4992993956512324	10.369404144454787	4.39495815026458	6.4590105032872485
ALS2	0.0	0.0	0.0	0.0	0.0	0.0	0.0	0.0	0.0	0.0	0.0	0.0	0.0	0.0	0.0	0.0	0.0	0.0	0.0	0.0	0.0	0.0	0.0	0.0	0.0	0.0	0.0	0.0	0.0	0.0	0.0	0.0	0.0	0.0	0.0	0.0	0.0	1.6822170897979734	0.0	3.5671548568916007	2.701242456965235	2.796823589864883	0.0	2.91911961829218	0.0	0.0	0.0	7.915650479576802	2.6126205565189764
ALYREF	0.0	0.0	7.643241954642735	0.0	0.0	0.0	0.0	0.0	0.0	0.0	0.0	0.0	0.0	0.0	7.102381870815878	0.0	0.0	0.0	0.0	7.347555752105221	0.0	0.0	0.0	0.0	0.0	4.109182637175111	0.0	0.0	6.442970413976092	6.284770174839493	0.0	0.0	0.0	6.691243548821284	4.3404587259345755	0.0	0.0	6.0720248729460105	6.429660549874056	6.526122674651177	6.105970336780677	6.46357809733834	5.383525118399135	7.1509926543340825	5.412216106229222	0.0	6.526071876954549	0.0	6.280623142088428
AMBRA1	0.0	0.0	0.0	0.0	0.0	0.0	0.0	0.0	0.0	0.0	0.0	0.0	0.0	0.0	0.0	0.0	0.0	0.0	0.0	0.0	0.0	0.0	0.0	0.0	0.0	0.0	0.0	0.0	0.0	0.0	0.0	0.0	0.0	0.0	0.0	0.0	0.0	3.298193490655559	0.0	0.0	1.5031142398097137	0.0	0.0	3.20238716872226	0.0	0.0	3.8751931728884013	0.0	0.0
AMD1	2.1376651855559574	0.0	7.179426935653815	2.90599821694516	0.0	3.2363879056190044	0.0	0.0	0.0	5.203763943336922	0.0	0.0	0.0	0.0	0.0	8.150228012908634	6.016776550670465	7.723424296772258	0.0	0.0	7.996357713254399	5.728780857538322	9.232297728219358	0.0	0.0	2.6824138519680334	8.221605713094274	6.867961242139705	5.7748137933595105	6.695174192644127	0.0	0.0	8.149179528015209	5.487346431076907	5.710286353085365	7.29553848824603	5.09263093407766	7.381028638341868	8.705792568931278	6.885209962730497	7.3107979290567835	7.5034732517560725	3.660081577372672	6.682848309725126	6.227392219335036	3.4992993956512324	7.749711644958713	0.0	6.077024437589594
AMDHD2	0.0	0.0	0.0	0.0	0.0	3.2363879056190044	0.0	0.0	0.0	0.0	0.0	7.462287692415893	0.0	0.0	0.0	0.0	0.0	0.0	0.0	0.0	0.0	0.0	0.0	0.0	0.0	0.0	0.0	0.0	0.0	0.0	0.0	0.0	0.0	0.0	0.0	0.0	7.321798890498444	2.9312334646981677	5.0931531918298285	3.2753397325352007	4.273918085302961	2.796823589864883	0.0	2.098258524019185	0.0	0.0	5.541641766819671	0.0	0.0
AMFR	0.0	8.980985928124259	0.0	0.0	0.0	0.0	0.0	0.0	9.16929799406814	0.0	0.0	0.0	0.0	0.0	4.917980837722709	0.0	0.0	0.0	0.0	0.0	0.0	0.0	0.0	0.0	0.0	3.565424262997062	0.0	0.0	0.0	0.0	0.0	0.0	0.0	0.0	0.0	0.0	0.0	3.298193490655559	4.317153924601529	0.0	2.701242456965235	1.5767781171759818	0.0	4.583365887072028	5.059293513864534	0.0	2.4745683758923582	0.0	3.4895779477695474
AMMECR1	0.0	0.0	0.0	0.0	0.0	0.0	0.0	0.0	0.0	0.0	0.0	0.0	0.0	0.0	0.0	0.0	0.0	0.0	0.0	0.0	0.0	0.0	0.0	0.0	0.0	0.0	0.0	0.0	0.0	0.0	0.0	0.0	9.146636332212273	0.0	7.733652650546194	0.0	0.0	3.5904867711773667	3.0179614480350683	4.360014660921618	4.737878674656966	2.796823589864883	0.0	2.098258524019185	0.0	0.0	0.0	0.0	5.202141618380707
AMMECR1L	0.0	0.0	0.0	0.0	0.0	0.0	0.0	0.0	0.0	0.0	0.0	0.0	0.0	0.0	0.0	0.0	0.0	0.0	0.0	0.0	0.0	0.0	0.0	0.0	0.0	0.0	0.0	0.0	0.0	7.7468098039506526	0.0	0.0	3.4728975418677837	0.0	0.0	0.0	0.0	2.4378709134680205	2.5194114003216486	2.4171412799190786	4.635116474750159	0.0	0.0	2.91911961829218	2.4906644683303356	0.0	4.265439833828413	0.0	3.4895779477695474
AMN1	0.0	0.0	0.0	0.0	0.0	0.0	0.0	0.0	0.0	0.0	0.0	0.0	0.0	0.0	0.0	0.0	0.0	0.0	0.0	0.0	0.0	0.0	0.0	0.0	0.0	0.0	0.0	0.0	0.0	0.0	0.0	0.0	0.0	0.0	0.0	0.0	0.0	2.4378709134680205	4.134811097163644	3.2753397325352007	2.223137836483397	3.448259546361864	6.260570376723074	2.5662995966367075	0.0	0.0	0.0	0.0	0.0
AMOTL1	0.0	0.0	0.0	0.0	0.0	0.0	0.0	0.0	0.0	0.0	0.0	0.0	0.0	0.0	0.0	0.0	0.0	0.0	0.0	0.0	0.0	0.0	0.0	0.0	0.0	2.6824138519680334	0.0	0.0	0.0	0.0	0.0	0.0	0.0	0.0	0.0	0.0	0.0	4.041282654586868	0.0	3.2753397325352007	5.08838359223842	2.3121012482628003	0.0	4.67888404825583	3.893469245065869	3.4992993956512324	3.338569829576014	0.0	2.6126205565189764
AMPD2	9.063064469997633	6.428627178557822	0.0	1.6622605491277964	0.0	0.0	0.0	0.0	0.0	0.0	4.1790027774140945	0.0	0.0	0.0	0.0	0.0	0.0	0.0	0.0	0.0	0.0	4.635047661010275	0.0	0.0	0.0	0.0	0.0	2.2075536508907394	7.191086259304284	0.0	0.0	0.0	0.0	0.0	0.0	0.0	0.0	3.5904867711773667	0.0	1.6647368213574238	3.585832114290079	2.796823589864883	4.601860002093506	2.5662995966367075	4.844094605028367	0.0	4.825178038632338	0.0	0.0
AMPD3	0.0	0.0	1.854913604445743	0.0	5.282669447443811	0.0	0.0	0.0	0.0	0.0	0.0	0.0	0.0	0.0	0.0	8.195872999445816	0.0	0.0	0.0	0.0	0.0	0.0	0.0	0.0	0.0	2.6824138519680334	0.0	0.0	0.0	0.0	0.0	0.0	0.0	0.0	0.0	0.0	0.0	1.6822170897979734	0.0	0.0	0.0	0.0	0.0	2.5662995966367075	0.0	0.0	0.0	0.0	0.0
AMT	0.0	0.0	0.0	0.0	0.0	0.0	0.0	0.0	0.0	0.0	0.0	3.9095716595258074	0.0	0.0	0.0	0.0	0.0	0.0	0.0	0.0	0.0	0.0	2.255925630403731	0.0	4.326064138362997	0.0	0.0	0.0	0.0	4.736349354619184	0.0	3.2503994897728536	0.0	0.0	0.0	0.0	0.0	0.0	0.0	0.0	1.5031142398097137	0.0	0.0	0.0	0.0	0.0	0.0	0.0	0.0
AMZ2	2.1376651855559574	0.0	1.854913604445743	1.6622605491277964	7.935526091266056	0.0	0.0	0.0	0.0	0.0	0.0	0.0	0.0	0.0	0.0	9.716222643207724	7.395234306466377	0.0	3.4681851441112554	8.677800567928427	0.0	0.0	0.0	0.0	0.0	2.6824138519680334	0.0	0.0	0.0	0.0	0.0	0.0	0.0	0.0	0.0	8.496776089614643	6.2068860631838305	6.711945735570671	7.40120880556807	7.059658602085336	7.3107979290567835	5.965181835093091	5.383525118399135	5.008014376825173	0.0	3.4992993956512324	5.676326871283094	6.660956694063887	4.031078326310493
AMZ2P1	0.0	9.637965799808171	0.0	0.0	0.0	0.0	0.0	0.0	0.0	0.0	0.0	0.0	0.0	0.0	0.0	0.0	0.0	3.234748578743529	0.0	0.0	0.0	0.0	8.701842602928357	0.0	0.0	0.0	0.0	0.0	0.0	0.0	8.568303343740006	0.0	0.0	0.0	0.0	0.0	0.0	4.893347548652761	0.0	4.868748761108716	3.3466301986757845	1.5767781171759818	0.0	4.370968571489942	5.246519820800109	0.0	0.0	0.0	4.031078326310493
ANAPC1	0.0	0.0	0.0	0.0	0.0	0.0	0.0	0.0	2.7792162309782236	0.0	0.0	0.0	0.0	0.0	0.0	3.3408593936042603	6.016776550670465	0.0	9.19200380447962	0.0	0.0	0.0	0.0	0.0	0.0	0.0	0.0	0.0	0.0	3.255766515712174	0.0	0.0	0.0	6.585401851164875	5.877146387581842	0.0	0.0	4.384247943793153	0.0	2.4171412799190786	5.94344772859362	3.159002139681479	0.0	4.121811990101282	4.284030638065189	0.0	0.0	0.0	4.423883697907135
ANAPC10	0.0	0.0	0.0	8.804179041505016	0.0	0.0	0.0	0.0	0.0	0.0	0.0	0.0	0.0	0.0	0.0	0.0	0.0	0.0	0.0	0.0	0.0	7.836923462547506	0.0	8.661167780167398	8.48513143539879	4.109182637175111	0.0	0.0	0.0	0.0	0.0	7.100774456548143	0.0	0.0	6.286034349208745	0.0	6.741338184536081	5.813272975007702	6.748237538947785	6.885209962730497	5.760264542791057	6.587746068321834	6.022979536453987	5.501628540909853	5.412216106229222	0.0	4.265439833828413	9.18516222286124	2.6126205565189764
ANAPC11	0.0	0.0	0.0	0.0	9.765855414277551	0.0	4.75253407711383	0.0	0.0	3.9393911098809293	0.0	9.888565717980619	0.0	9.508907628024085	9.809660074693422	5.544127774613879	0.0	3.234748578743529	9.637147719513852	9.078307323065838	0.0	7.428533890264133	2.255925630403731	0.0	0.0	5.637309254176803	3.405570143890894	8.824526778608298	10.182421561095937	4.1781982574519425	7.517942775544533	8.049875996569689	9.197174628863605	7.734630399148399	9.371145158063161	9.288634522645209	10.928203357274565	9.173934841518923	9.228302567063913	9.486400997939498	9.09238229122144	8.92731030726468	9.630473825916813	8.907373263531127	9.486145103874325	3.4992993956512324	8.382557951635409	8.650224155834014	9.323093134244175
ANAPC13	0.0	0.0	6.264944065858787	9.122662464850812	0.0	0.0	0.0	0.0	8.894963958867105	0.0	4.1790027774140945	8.921729686465293	0.0	0.0	0.0	0.0	8.490191990545782	9.245030085731639	0.0	0.0	0.0	0.0	0.0	0.0	0.0	2.6824138519680334	2.070034138735666	0.0	8.517696544959923	0.0	0.0	0.0	0.0	7.521588961020777	0.0	0.0	0.0	5.0933114109818005	4.989485497283523	6.716809717136846	5.760264542791057	4.380611182968619	0.0	6.127640759789479	6.395176192546748	0.0	6.900966459824526	0.0	5.839896599997999
ANAPC15	7.880404046985012	0.0	0.0	8.217335160215049	0.0	0.0	0.0	2.9593323129275224	7.688374512850038	0.0	0.0	0.0	6.959258219525271	0.0	0.0	0.0	0.0	0.0	0.0	0.0	0.0	5.668562629665961	0.0	0.0	0.0	0.0	0.0	0.0	7.080844557582818	0.0	0.0	0.0	0.0	7.33823464699132	0.0	0.0	0.0	5.632342843184109	3.9260415598743137	5.998786393994661	5.94344772859362	5.660373358923979	5.73839471410205	6.347082536760383	2.4906644683303356	0.0	5.912988161115807	0.0	5.839896599997999
ANAPC16	0.0	9.970168289899739	11.02901530100506	1.6622605491277964	9.154547095734173	10.087113737061268	9.688429950754664	0.0	10.447931178785808	8.994727100301107	0.0	3.002513643312522	9.677301070550335	9.44823876413936	10.877713638061547	9.716222643207724	10.308342375644123	12.144506546591657	4.401486460942903	7.277609260512197	8.920304538061606	8.165780816204743	7.174960105683806	0.0	0.0	3.565424262997062	3.405570143890894	7.563642627062408	8.075506279665364	7.275488282648994	8.368570636937287	7.187618893372049	4.406421455999395	8.574089996858499	7.858618573669642	8.290939517426269	9.269289123400661	8.405178712616925	7.460569008505496	8.21040787861291	8.347459463063572	7.5651994157660365	7.635924041763621	6.935826444157229	8.654535690971194	3.4992993956512324	8.1933411696808	8.720442480602227	7.450787589755605
ANAPC4	0.0	0.0	0.0	0.0	0.0	0.0	0.0	0.0	0.0	0.0	0.0	0.0	0.0	0.0	0.0	0.0	0.0	0.0	0.0	0.0	0.0	0.0	0.0	0.0	0.0	2.6824138519680334	0.0	0.0	0.0	0.0	0.0	0.0	0.0	0.0	0.0	0.0	0.0	4.893347548652761	6.261826043636252	4.360014660921618	5.605791215124568	5.0324741571439695	0.0	4.251762345278735	0.0	0.0	2.4745683758923582	0.0	4.423883697907135
ANAPC5	0.0	0.0	0.0	0.0	0.0	6.0958089905891635	9.665557524429783	2.9593323129275224	9.183919459025851	3.0304905417755057	0.0	3.002513643312522	6.423950185058069	0.0	0.0	6.210558202702319	4.63840497339487	0.0	3.4681851441112554	0.0	0.0	5.157356849880754	0.0	0.0	5.102258564193151	3.565424262997062	6.281238039687446	0.0	6.529457490485881	0.0	0.0	7.347041442771653	0.0	0.0	0.0	0.0	6.2068860631838305	6.207577591853678	6.020190987039158	6.093545420910175	6.446642399326057	6.254652824410317	6.260570376723074	6.458955018694733	6.135565908393613	0.0	5.541641766819671	0.0	5.202141618380707
ANAPC7	0.0	0.0	0.0	0.0	0.0	0.0	0.0	0.0	0.0	0.0	0.0	0.0	0.0	0.0	0.0	0.0	0.0	0.0	0.0	0.0	0.0	0.0	0.0	0.0	0.0	0.0	0.0	0.0	0.0	7.353000615867535	0.0	0.0	0.0	0.0	0.0	0.0	0.0	4.222932837241803	6.389496659983668	4.198844956571528	4.635116474750159	3.895419413880397	4.601860002093506	4.67888404825583	0.0	9.175574690063218	0.0	0.0	4.9862661015717515
ANGEL2	0.0	0.0	6.359948534889067	6.302764070465371	0.0	0.0	0.0	0.0	0.0	0.0	0.0	0.0	7.6552318446920005	0.0	0.0	0.0	0.0	0.0	0.0	0.0	0.0	0.0	0.0	0.0	0.0	0.0	0.0	0.0	0.0	0.0	0.0	0.0	0.0	0.0	0.0	0.0	0.0	4.041282654586868	0.0	3.2753397325352007	5.854761597462229	3.895419413880397	0.0	1.40106300365502	0.0	0.0	4.5722863353016905	6.660956694063887	5.963326969123646
ANK3	0.0	0.0	0.0	0.0	0.0	0.0	0.0	0.0	0.0	0.0	0.0	0.0	0.0	0.0	0.0	0.0	0.0	0.0	0.0	0.0	0.0	0.0	9.726073475594562	0.0	0.0	3.565424262997062	0.0	0.0	0.0	0.0	0.0	0.0	0.0	0.0	0.0	0.0	0.0	2.9312334646981677	0.0	5.730460484755456	7.423007879894075	4.511804611595643	0.0	4.67888404825583	6.313721970862204	0.0	0.0	0.0	5.202141618380707
ANKEF1	0.0	0.0	0.0	0.0	0.0	0.0	0.0	0.0	0.0	0.0	0.0	0.0	0.0	0.0	0.0	0.0	0.0	0.0	0.0	0.0	0.0	0.0	0.0	0.0	0.0	0.0	0.0	0.0	0.0	0.0	0.0	0.0	0.0	0.0	0.0	0.0	0.0	1.6822170897979734	0.0	1.6647368213574238	1.5031142398097137	1.5767781171759818	2.769917247145531	3.20238716872226	0.0	0.0	0.0	0.0	0.0
ANKFY1	0.0	0.0	0.0	0.0	0.0	0.0	0.0	0.0	0.0	0.0	0.0	0.0	0.0	0.0	0.0	0.0	0.0	0.0	0.0	0.0	0.0	0.0	0.0	0.0	0.0	0.0	0.0	0.0	0.0	0.0	0.0	0.0	0.0	0.0	0.0	0.0	0.0	4.041282654586868	0.0	1.6647368213574238	3.585832114290079	2.796823589864883	0.0	0.0	0.0	0.0	0.0	6.921612981804565	4.732306187456867
ANKH	0.0	0.0	5.507608028969628	0.0	7.353507131183722	0.0	0.0	0.0	7.3681939298877115	0.0	0.0	0.0	0.0	0.0	0.0	9.49672364627875	0.0	0.0	0.0	0.0	0.0	0.0	0.0	0.0	0.0	0.0	0.0	0.0	0.0	0.0	0.0	0.0	0.0	0.0	0.0	0.0	7.821644539625507	4.222932837241803	1.7513525975566733	1.6647368213574238	5.008413697797978	4.075894875538329	4.601860002093506	2.91911961829218	0.0	0.0	4.5722863353016905	0.0	2.6126205565189764
ANKHD1	0.0	0.0	0.0	6.262644129688386	0.0	0.0	0.0	0.0	0.0	0.0	0.0	0.0	0.0	0.0	0.0	0.0	0.0	0.0	0.0	0.0	0.0	0.0	0.0	0.0	0.0	0.0	0.0	2.2075536508907394	0.0	0.0	0.0	0.0	0.0	0.0	0.0	0.0	0.0	4.041282654586868	0.0	0.0	1.5031142398097137	1.5767781171759818	0.0	3.9789871657082725	0.0	0.0	2.4745683758923582	0.0	4.423883697907135
ANKIB1	0.0	0.0	0.0	0.0	0.0	0.0	2.904772685897231	0.0	0.0	0.0	0.0	0.0	0.0	3.087571048518302	0.0	0.0	0.0	0.0	0.0	0.0	0.0	0.0	0.0	0.0	0.0	0.0	0.0	0.0	0.0	0.0	0.0	0.0	0.0	0.0	8.835373323449291	8.175846108017787	0.0	4.222932837241803	6.348182529478151	0.0	4.404626025652253	2.3121012482628003	0.0	4.370968571489942	0.0	0.0	3.338569829576014	0.0	0.0
ANKLE1	0.0	0.0	0.0	0.0	0.0	0.0	0.0	0.0	0.0	0.0	0.0	0.0	0.0	0.0	0.0	0.0	0.0	0.0	0.0	0.0	0.0	0.0	0.0	0.0	0.0	0.0	0.0	0.0	0.0	0.0	0.0	0.0	0.0	0.0	0.0	0.0	0.0	3.5904867711773667	0.0	0.0	2.701242456965235	2.796823589864883	0.0	1.40106300365502	0.0	0.0	0.0	0.0	0.0
ANKLE2	0.0	0.0	0.0	0.0	0.0	0.0	5.5367673961125705	0.0	0.0	6.319755610163261	0.0	0.0	0.0	4.554706267700048	0.0	0.0	0.0	0.0	6.349357518484733	0.0	1.6332467589561366	0.0	0.0	0.0	7.018340240520931	0.0	0.0	2.2075536508907394	3.55461376528091	7.353000615867535	0.0	0.0	0.0	6.211390251660852	0.0	0.0	2.9306243726127246	4.996791193743398	4.134811097163644	4.360014660921618	4.833805382351953	4.632055916007293	0.0	4.67888404825583	4.284030638065189	0.0	2.4745683758923582	0.0	4.9862661015717515
ANKMY2	0.0	0.0	0.0	0.0	0.0	0.0	0.0	0.0	0.0	0.0	0.0	0.0	0.0	0.0	0.0	0.0	0.0	0.0	0.0	0.0	0.0	0.0	0.0	0.0	0.0	0.0	0.0	6.996185188751717	0.0	0.0	0.0	6.428995181574003	0.0	0.0	0.0	0.0	5.565926765683228	4.222932837241803	0.0	4.0173791753023576	3.9705144612479586	3.448259546361864	4.9118564252612416	2.098258524019185	3.356247360462792	0.0	4.265439833828413	5.93346456449321	0.0
ANKRA2	0.0	0.0	0.0	0.0	0.0	3.2363879056190044	0.0	10.2132097892418	2.7792162309782236	0.0	4.1790027774140945	3.002513643312522	0.0	0.0	0.0	0.0	0.0	0.0	0.0	0.0	0.0	6.55801219085819	0.0	0.0	0.0	2.6824138519680334	0.0	7.927583796834202	0.0	0.0	0.0	0.0	0.0	0.0	0.0	0.0	0.0	2.9312334646981677	0.0	2.4171412799190786	3.059728528142075	2.796823589864883	6.146660407950788	0.0	3.356247360462792	0.0	2.4745683758923582	0.0	2.6126205565189764
ANKRD10	7.098239761968438	0.0	0.0	0.0	0.0	0.0	0.0	0.0	9.902316725471312	0.0	4.1790027774140945	0.0	0.0	9.059466865257221	3.425437093303038	3.3408593936042603	0.0	0.0	0.0	0.0	0.0	0.0	0.0	0.0	9.808479560794288	0.0	0.0	0.0	0.0	0.0	0.0	3.2503994897728536	0.0	0.0	0.0	8.175846108017787	0.0	5.425423826711644	5.663958061376489	1.6647368213574238	5.164152526921154	4.632055916007293	0.0	2.5662995966367075	5.560827279814242	3.4992993956512324	3.8751931728884013	0.0	4.031078326310493
ANKRD11	2.1376651855559574	7.335014466042726	0.0	6.488160711906846	0.0	0.0	0.0	0.0	8.600196675710885	0.0	0.0	6.526403143244433	0.0	0.0	0.0	0.0	0.0	0.0	0.0	7.435836081193052	8.630068438311762	7.170795857548351	0.0	0.0	0.0	2.6824138519680334	0.0	0.0	2.6724483015822167	0.0	0.0	0.0	10.632263717501283	0.0	2.8913249471211526	0.0	0.0	5.632342843184109	4.756710948961483	4.636690694271531	5.08838359223842	4.380611182968619	4.601860002093506	5.008014376825173	0.0	0.0	0.0	0.0	0.0
ANKRD12	7.77235783977604	10.666425683889207	11.569706739361822	10.51204057043856	7.423476320788511	0.0	0.0	4.415009387063816	2.7792162309782236	8.822618981032452	5.138619320495316	10.753577698767069	0.0	9.636747100777516	9.015201024757431	3.3408593936042603	8.830384007748327	5.114968837463959	4.401486460942903	8.248784190107934	8.606920095221236	7.104158376718587	8.839031124451079	0.0	8.76339930788272	2.6824138519680334	2.887122076343561	3.951928619813007	2.6724483015822167	9.798282222163587	9.021841637831587	0.0	10.010558352233085	8.895260805205359	0.0	3.7012923118223373	9.848297458033946	7.342271608589669	5.853041916163449	4.868748761108716	5.605791215124568	5.47983338615701	5.73839471410205	4.121811990101282	5.695549652497272	0.0	2.4745683758923582	0.0	2.6126205565189764
ANKRD13A	0.0	0.0	0.0	0.0	0.0	0.0	0.0	0.0	0.0	0.0	0.0	0.0	0.0	0.0	0.0	0.0	3.1648782859845856	0.0	0.0	0.0	0.0	0.0	0.0	0.0	0.0	0.0	0.0	0.0	6.442970413976092	0.0	0.0	0.0	0.0	0.0	0.0	0.0	0.0	5.26890324184971	0.0	4.504975058329565	4.92374951882347	3.448259546361864	2.769917247145531	0.0	2.4906644683303356	0.0	3.8751931728884013	0.0	4.423883697907135
ANKRD13C	0.0	0.0	0.0	0.0	0.0	0.0	0.0	0.0	0.0	0.0	0.0	0.0	0.0	0.0	0.0	0.0	0.0	0.0	0.0	0.0	0.0	1.663565084729584	0.0	8.934200007816422	0.0	0.0	0.0	0.0	0.0	0.0	0.0	0.0	0.0	0.0	0.0	0.0	0.0	3.298193490655559	3.3877709525399817	3.2753397325352007	4.273918085302961	2.3121012482628003	5.166881206138839	2.098258524019185	4.591071236369958	3.4992993956512324	4.265439833828413	8.78740120148524	2.6126205565189764
ANKRD13D	0.0	0.0	0.0	0.0	0.0	0.0	0.0	0.0	0.0	0.0	0.0	0.0	0.0	3.087571048518302	0.0	10.746373455694345	3.1648782859845856	0.0	0.0	0.0	0.0	0.0	0.0	0.0	0.0	0.0	0.0	0.0	2.6724483015822167	0.0	0.0	0.0	8.863396616357088	0.0	0.0	0.0	0.0	3.298193490655559	0.0	3.8097589925134576	2.701242456965235	0.0	0.0	3.820453492574418	0.0	0.0	4.825178038632338	0.0	0.0
ANKRD16	0.0	0.0	0.0	1.6622605491277964	0.0	0.0	0.0	0.0	0.0	0.0	0.0	0.0	0.0	0.0	0.0	0.0	0.0	0.0	0.0	0.0	0.0	0.0	0.0	0.0	0.0	0.0	0.0	0.0	0.0	0.0	0.0	0.0	0.0	0.0	0.0	0.0	0.0	2.9312334646981677	5.189868432006765	0.0	0.0	0.0	0.0	0.0	0.0	0.0	0.0	4.39495815026458	0.0
ANKRD17	0.0	0.0	0.0	5.784713861493385	0.0	8.034269616786153	0.0	0.0	0.0	0.0	0.0	5.835712048786695	0.0	0.0	0.0	0.0	0.0	0.0	0.0	4.738404070803193	7.960281156492333	0.0	0.0	0.0	0.0	2.6824138519680334	0.0	0.0	0.0	0.0	0.0	0.0	0.0	0.0	0.0	8.633916491802092	0.0	5.974020126225109	5.280505425971656	3.8097589925134576	6.534916981534287	4.511804611595643	0.0	5.213391700228506	5.8187588061812665	0.0	2.4745683758923582	0.0	0.0
ANKRD20A5P	0.0	0.0	0.0	0.0	0.0	0.0	0.0	0.0	0.0	0.0	5.709865501214423	0.0	0.0	0.0	0.0	0.0	0.0	0.0	0.0	0.0	0.0	0.0	0.0	0.0	0.0	0.0	0.0	0.0	0.0	0.0	0.0	0.0	0.0	0.0	0.0	0.0	6.741338184536081	1.6822170897979734	0.0	0.0	4.1301774689153	0.0	0.0	0.0	0.0	0.0	0.0	0.0	0.0
ANKRD26	0.0	0.0	0.0	0.0	0.0	0.0	0.0	0.0	0.0	0.0	0.0	0.0	0.0	0.0	0.0	0.0	0.0	0.0	0.0	0.0	0.0	0.0	0.0	0.0	0.0	0.0	0.0	0.0	0.0	0.0	0.0	0.0	0.0	0.0	0.0	0.0	9.90920071118671	4.222932837241803	0.0	3.5671548568916007	3.585832114290079	2.3121012482628003	0.0	1.40106300365502	0.0	0.0	4.825178038632338	0.0	0.0
ANKRD27	0.0	0.0	4.455386870743835	0.0	0.0	0.0	0.0	0.0	0.0	0.0	0.0	0.0	0.0	0.0	0.0	0.0	0.0	0.0	0.0	0.0	0.0	0.0	0.0	0.0	4.633534381339475	0.0	0.0	0.0	0.0	0.0	0.0	3.2503994897728536	0.0	0.0	7.4456515098654705	0.0	0.0	4.222932837241803	4.317153924601529	0.0	3.9705144612479586	2.796823589864883	4.601860002093506	3.4390600541001928	0.0	0.0	5.040281765075682	0.0	4.031078326310493
ANKRD28	0.0	0.0	0.0	0.0	0.0	8.288633978730434	10.321175653950384	0.0	0.0	0.0	0.0	0.0	3.12345758677525	0.0	0.0	0.0	0.0	0.0	0.0	5.7802015280394174	0.0	6.55801219085819	8.505950562579969	2.6115868911435554	0.0	0.0	0.0	4.2550904854904275	6.961476707021612	0.0	0.0	0.0	0.0	0.0	0.0	0.0	9.070326640759683	4.893347548652761	0.0	3.5671548568916007	3.9705144612479586	1.5767781171759818	0.0	1.40106300365502	0.0	0.0	4.265439833828413	0.0	0.0
ANKRD33B	0.0	0.0	0.0	0.0	0.0	0.0	0.0	0.0	0.0	0.0	0.0	0.0	0.0	0.0	0.0	0.0	0.0	0.0	0.0	0.0	0.0	0.0	0.0	0.0	2.5271591875781283	2.6824138519680334	0.0	0.0	0.0	0.0	0.0	0.0	0.0	0.0	0.0	0.0	0.0	0.0	0.0	3.5671548568916007	4.737878674656966	2.3121012482628003	0.0	2.098258524019185	0.0	0.0	0.0	0.0	0.0
ANKRD36	9.692301328486067	0.0	1.854913604445743	7.764951696516675	2.682130071598417	0.0	5.319545227716932	0.0	0.0	0.0	0.0	0.0	0.0	0.0	0.0	0.0	0.0	0.0	0.0	6.0832665302293805	0.0	0.0	6.3274095930426	0.0	0.0	0.0	0.0	0.0	2.6724483015822167	0.0	0.0	0.0	0.0	0.0	0.0	0.0	0.0	4.52932593300529	7.086446422927664	4.198844956571528	4.1301774689153	4.236283134736645	0.0	2.91911961829218	0.0	0.0	0.0	0.0	0.0
ANKRD36B	0.0	0.0	1.854913604445743	0.0	0.0	0.0	0.0	0.0	0.0	0.0	0.0	0.0	0.0	0.0	0.0	0.0	0.0	6.892276688611981	0.0	4.870985831685137	0.0	6.304646595106891	6.184909529508763	0.0	0.0	0.0	0.0	0.0	2.6724483015822167	0.0	0.0	0.0	0.0	0.0	0.0	0.0	0.0	4.661138632673508	4.989485497283523	1.6647368213574238	4.273918085302961	2.796823589864883	0.0	2.098258524019185	0.0	0.0	0.0	0.0	0.0
ANKRD36C	0.0	10.130481552285994	0.0	0.0	10.187198649929257	0.0	2.904772685897231	6.2394368302745296	0.0	0.0	0.0	9.060858716997602	0.0	0.0	0.0	0.0	0.0	3.234748578743529	0.0	0.0	0.0	0.0	0.0	0.0	0.0	0.0	0.0	0.0	0.0	0.0	0.0	0.0	0.0	0.0	0.0	0.0	0.0	4.661138632673508	0.0	2.909134519274333	4.737878674656966	0.0	0.0	3.6423234746085864	0.0	0.0	0.0	0.0	0.0
ANKRD37	0.0	0.0	5.664730761323743	0.0	0.0	0.0	0.0	0.0	0.0	0.0	0.0	0.0	0.0	0.0	0.0	0.0	0.0	0.0	0.0	0.0	0.0	0.0	8.648534079410906	0.0	0.0	0.0	0.0	0.0	0.0	0.0	0.0	0.0	0.0	0.0	0.0	3.7012923118223373	0.0	3.298193490655559	0.0	2.4171412799190786	0.0	3.448259546361864	0.0	0.0	4.284030638065189	0.0	4.265439833828413	0.0	0.0
ANKRD39	0.0	0.0	0.0	0.0	0.0	0.0	0.0	0.0	7.205742689630445	0.0	0.0	0.0	0.0	0.0	0.0	0.0	0.0	0.0	0.0	0.0	0.0	6.381688207928709	0.0	0.0	0.0	4.109182637175111	0.0	0.0	8.131884094654934	0.0	0.0	0.0	0.0	0.0	0.0	6.769099474298331	0.0	5.813272975007702	5.189868432006765	6.138688745594959	4.635116474750159	5.870558245701182	5.887692898485433	6.127640759789479	4.284030638065189	0.0	4.825178038632338	0.0	5.704909661527418
ANKRD40	2.1376651855559574	0.0	0.0	0.0	0.0	0.0	0.0	0.0	0.0	0.0	0.0	0.0	0.0	0.0	0.0	0.0	0.0	0.0	0.0	0.0	0.0	5.895679973312313	0.0	0.0	0.0	0.0	0.0	0.0	0.0	0.0	0.0	0.0	0.0	0.0	0.0	0.0	0.0	4.384247943793153	0.0	3.8097589925134576	4.1301774689153	3.6890950902881645	2.769917247145531	2.91911961829218	0.0	3.4992993956512324	3.338569829576014	0.0	4.031078326310493
ANKRD44	0.0	0.0	3.1459875844826892	0.0	3.5651165092611103	3.2363879056190044	0.0	0.0	0.0	9.71423237650353	10.005367757944509	5.429070398089364	0.0	0.0	0.0	4.267848348004583	8.725653621174583	9.341737225554935	0.0	0.0	0.0	0.0	0.0	0.0	0.0	0.0	0.0	0.0	0.0	0.0	0.0	0.0	0.0	0.0	0.0	0.0	4.383580504070315	5.0933114109818005	4.317153924601529	2.4171412799190786	4.524469367023541	3.448259546361864	0.0	2.098258524019185	2.4906644683303356	0.0	3.8751931728884013	0.0	0.0
ANKRD44-IT1	0.0	0.0	0.0	0.0	0.0	0.0	9.557892055951902	2.9593323129275224	0.0	0.0	11.859012493414799	0.0	0.0	0.0	0.0	0.0	0.0	0.0	0.0	0.0	0.0	0.0	0.0	0.0	0.0	2.6824138519680334	0.0	0.0	0.0	0.0	0.0	0.0	0.0	0.0	0.0	0.0	0.0	3.5904867711773667	0.0	1.6647368213574238	3.9705144612479586	0.0	0.0	0.0	0.0	0.0	2.4745683758923582	0.0	0.0
ANKRD46	0.0	0.0	0.0	0.0	0.0	3.2363879056190044	2.904772685897231	0.0	0.0	0.0	0.0	0.0	0.0	0.0	0.0	0.0	0.0	0.0	0.0	0.0	0.0	0.0	0.0	0.0	0.0	0.0	0.0	0.0	0.0	0.0	0.0	0.0	0.0	0.0	0.0	0.0	2.9306243726127246	1.6822170897979734	0.0	4.198844956571528	0.0	3.448259546361864	4.9118564252612416	2.91911961829218	0.0	0.0	0.0	8.137189099689486	4.423883697907135
ANKRD49	0.0	0.0	0.0	0.0	0.0	10.789620325161035	0.0	0.0	0.0	3.0304905417755057	0.0	3.9095716595258074	0.0	4.554706267700048	10.1805510907744	3.3408593936042603	0.0	0.0	8.583247970320027	0.0	0.0	6.909762597144865	0.0	0.0	2.5271591875781283	0.0	0.0	0.0	7.434655301358741	0.0	0.0	8.379964748792624	0.0	0.0	0.0	0.0	8.997402584880287	5.26890324184971	6.683273248530063	4.360014660921618	4.635116474750159	3.895419413880397	4.206491919555169	5.3356784825124555	6.135565908393613	0.0	5.393075947496826	0.0	6.280623142088428
ANKRD52	0.0	0.0	0.0	0.0	0.0	0.0	0.0	0.0	0.0	0.0	0.0	0.0	0.0	6.248048534192684	0.0	3.3408593936042603	0.0	3.234748578743529	0.0	0.0	0.0	0.0	0.0	0.0	0.0	2.6824138519680334	0.0	0.0	0.0	0.0	0.0	0.0	0.0	0.0	0.0	0.0	0.0	3.5904867711773667	0.0	0.0	1.5031142398097137	0.0	0.0	3.20238716872226	0.0	0.0	0.0	0.0	2.6126205565189764
ANKRD54	0.0	0.0	0.0	0.0	0.0	0.0	2.904772685897231	0.0	0.0	0.0	0.0	0.0	0.0	3.087571048518302	0.0	0.0	0.0	0.0	0.0	0.0	0.0	0.0	0.0	0.0	0.0	3.565424262997062	9.072605081635464	0.0	0.0	3.255766515712174	0.0	4.730578823360107	0.0	0.0	0.0	0.0	0.0	4.996791193743398	0.0	3.8097589925134576	4.737878674656966	3.895419413880397	0.0	3.4390600541001928	5.560827279814242	0.0	5.393075947496826	0.0	5.555976444936356
ANKRD9	0.0	0.0	0.0	0.0	0.0	0.0	0.0	0.0	0.0	0.0	0.0	0.0	0.0	0.0	0.0	0.0	0.0	0.0	0.0	0.0	0.0	0.0	0.0	0.0	0.0	0.0	0.0	0.0	0.0	0.0	0.0	0.0	0.0	0.0	0.0	0.0	0.0	2.4378709134680205	1.7513525975566733	2.4171412799190786	1.5031142398097137	2.796823589864883	2.769917247145531	0.0	0.0	0.0	0.0	0.0	0.0
ANKS3	0.0	0.0	0.0	0.0	0.0	0.0	0.0	0.0	0.0	0.0	0.0	0.0	0.0	0.0	0.0	0.0	0.0	0.0	0.0	0.0	0.0	0.0	0.0	0.0	0.0	0.0	0.0	0.0	0.0	0.0	0.0	0.0	9.56745511202193	0.0	0.0	0.0	0.0	0.0	5.0931531918298285	1.6647368213574238	3.059728528142075	0.0	0.0	2.5662995966367075	2.4906644683303356	0.0	0.0	0.0	0.0
ANKS6	0.0	0.0	0.0	0.0	0.0	0.0	0.0	0.0	0.0	0.0	0.0	0.0	0.0	0.0	0.0	0.0	0.0	0.0	0.0	0.0	0.0	0.0	0.0	0.0	0.0	0.0	0.0	0.0	0.0	0.0	0.0	0.0	0.0	0.0	0.0	0.0	0.0	0.0	0.0	1.6647368213574238	2.701242456965235	1.5767781171759818	5.5718437328449415	3.4390600541001928	0.0	0.0	0.0	0.0	0.0
ANKZF1	0.0	0.0	0.0	0.0	0.0	0.0	0.0	0.0	0.0	0.0	0.0	0.0	0.0	0.0	0.0	0.0	0.0	0.0	0.0	0.0	0.0	0.0	0.0	0.0	0.0	0.0	0.0	0.0	0.0	0.0	0.0	0.0	0.0	0.0	0.0	0.0	0.0	2.4378709134680205	0.0	0.0	3.059728528142075	2.3121012482628003	5.383525118399135	2.5662995966367075	0.0	0.0	0.0	0.0	2.6126205565189764
ANLN	0.0	0.0	0.0	0.0	0.0	0.0	0.0	0.0	0.0	0.0	0.0	0.0	0.0	0.0	0.0	0.0	0.0	0.0	0.0	0.0	0.0	0.0	0.0	0.0	0.0	0.0	0.0	0.0	0.0	0.0	0.0	0.0	0.0	0.0	0.0	0.0	0.0	5.8688693600246635	0.0	4.757380535377352	5.854761597462229	3.448259546361864	0.0	3.820453492574418	0.0	0.0	3.338569829576014	0.0	0.0
ANO10	0.0	0.0	0.0	0.0	0.0	0.0	0.0	0.0	0.0	0.0	0.0	0.0	0.0	0.0	0.0	0.0	0.0	0.0	0.0	0.0	0.0	0.0	0.0	0.0	0.0	0.0	0.0	0.0	0.0	0.0	0.0	0.0	0.0	0.0	0.0	0.0	0.0	0.0	0.0	0.0	2.223137836483397	1.5767781171759818	0.0	1.40106300365502	3.356247360462792	0.0	0.0	0.0	0.0
ANO6	0.0	0.0	0.0	0.0	0.0	0.0	0.0	0.0	0.0	0.0	0.0	0.0	0.0	9.401001889168718	0.0	0.0	0.0	0.0	0.0	0.0	0.0	0.0	0.0	0.0	0.0	0.0	0.0	0.0	0.0	0.0	0.0	0.0	0.0	0.0	0.0	0.0	0.0	4.893347548652761	4.624534145163343	3.2753397325352007	3.9705144612479586	1.5767781171759818	0.0	3.9789871657082725	0.0	0.0	0.0	6.660956694063887	2.6126205565189764
ANP32A	0.0	0.0	6.4916644115069095	0.0	0.0	0.0	2.904772685897231	0.0	0.0	0.0	0.0	0.0	0.0	0.0	0.0	0.0	0.0	0.0	0.0	0.0	0.0	0.0	0.0	0.0	0.0	3.565424262997062	2.070034138735666	0.0	4.09805772396181	0.0	0.0	0.0	4.406421455999395	0.0	0.0	0.0	0.0	6.291350558321938	5.792726152909679	5.843845972824728	6.28633870407618	4.743050657979577	0.0	6.161108165306522	4.591071236369958	0.0	2.4745683758923582	4.39495815026458	4.423883697907135
ANP32B	0.0	0.0	0.0	6.79987942162051	9.285571480091358	0.0	3.8050856140424463	0.0	0.0	0.0	0.0	0.0	0.0	3.087571048518302	0.0	0.0	0.0	0.0	9.600200570326901	0.0	0.0	7.170795857548351	9.204863119912194	0.0	0.0	9.040758703253697	2.887122076343561	6.6770795555717015	8.103970562041093	6.695174192644127	5.8351057301809846	6.689236250831255	0.0	0.0	6.1621832150338385	0.0	4.781234424590267	7.904450461506919	8.345376287604903	7.6643541579442225	8.119021118312173	6.858176189461095	6.022979536453987	7.464201245721791	7.026471323221309	0.0	7.9755071736958705	4.39495815026458	8.004539676480007
ANP32E	0.0	0.0	0.0	0.0	0.0	0.0	3.8050856140424463	2.9593323129275224	0.0	8.752388964818568	0.0	0.0	0.0	0.0	3.425437093303038	0.0	0.0	8.630958075570186	0.0	0.0	0.0	7.6314430192348635	0.0	1.8302057784083416	2.5271591875781283	4.503168197809606	0.0	0.0	0.0	0.0	0.0	0.0	0.0	3.0548383243568824	0.0	0.0	0.0	7.381028638341868	6.649660118747985	7.215270420995654	8.30624742177182	6.6171872750374	7.456318571479483	8.405303038298538	7.3865801635732735	0.0	6.526071876954549	0.0	7.222726835246035
ANTXR2	0.0	0.0	0.0	0.0	0.0	7.405025012186546	2.904772685897231	3.8634705316774234	0.0	0.0	0.0	10.45511157019902	0.0	0.0	0.0	0.0	0.0	0.0	0.0	0.0	0.0	0.0	0.0	0.0	5.738981388971711	2.6824138519680334	2.887122076343561	0.0	0.0	0.0	0.0	0.0	0.0	0.0	0.0	0.0	0.0	3.298193490655559	1.7513525975566733	0.0	2.223137836483397	1.5767781171759818	0.0	0.0	0.0	0.0	0.0	0.0	0.0
ANXA1	11.477056574698146	3.4361558055759165	10.868631851799357	8.641626303355148	9.986085532620786	9.776644993251136	10.72675328201616	12.044212824837581	11.330717571755255	11.137410457282805	5.709865501214423	9.271994406343577	11.386948166815658	8.665458249433586	10.936277774049415	10.34180375698162	10.061760865627505	9.919705836582814	9.062175946985416	9.396955005029342	0.0	8.098905827561753	2.255925630403731	0.0	10.561574866396702	4.109182637175111	0.0	2.2075536508907394	0.0	3.255766515712174	0.0	0.0	0.0	8.333769994889245	0.0	0.0	10.306359050370165	8.783431442002437	8.13070130637614	7.905455559035575	7.71518964515641	7.471590698322494	8.16094895305748	3.9789871657082725	4.284030638065189	0.0	7.949141106936633	10.647528499425176	5.555976444936356
ANXA11	0.0	2.095806832041689	9.824300239805988	10.151889764215449	0.0	3.2363879056190044	5.5367673961125705	0.0	0.0	0.0	0.0	9.498723430440773	3.12345758677525	0.0	9.915341066961382	0.0	8.855420344481164	0.0	3.4681851441112554	0.0	0.0	0.0	0.0	0.0	0.0	2.6824138519680334	0.0	0.0	0.0	3.255766515712174	0.0	0.0	0.0	3.0548383243568824	9.007198939148784	9.14302904351463	0.0	6.370524888319417	5.3657832043618825	5.843845972824728	5.304705382945744	5.345559056769682	5.166881206138839	5.868727143879644	5.059293513864534	0.0	5.912988161115807	8.912659962038509	4.732306187456867
ANXA2	0.0	0.0	8.4689726874907	0.0	0.0	4.157741589893424	3.8050856140424463	0.0	8.858971425279487	8.017651888923742	5.138619320495316	0.0	8.59520894598912	0.0	3.425437093303038	0.0	6.016776550670465	3.234748578743529	0.0	0.0	0.0	6.264525973699701	0.0	8.497367988456874	9.4637788459917	6.045082209912778	2.887122076343561	0.0	7.293498706380787	0.0	8.368570636937287	0.0	0.0	8.004770766880457	2.8913249471211526	7.762470597901327	8.018766105382879	9.872988768729636	9.90618405815327	9.495106098545161	8.73056715291658	10.118287524041941	9.598334476152953	9.13074482168473	7.769224759286249	4.996598760061607	8.514283186069893	8.329193494955174	7.532791544294447
ANXA2R	0.0	0.0	0.0	7.597648478326417	0.0	0.0	0.0	0.0	0.0	0.0	0.0	0.0	0.0	0.0	0.0	0.0	0.0	0.0	9.69085269002053	0.0	0.0	0.0	0.0	0.0	0.0	0.0	0.0	0.0	0.0	0.0	0.0	0.0	0.0	0.0	0.0	0.0	0.0	2.4378709134680205	3.3877709525399817	3.8097589925134576	2.223137836483397	2.3121012482628003	0.0	2.91911961829218	2.4906644683303356	0.0	4.5722863353016905	0.0	2.6126205565189764
ANXA4	0.0	0.0	0.0	0.0	0.0	0.0	0.0	0.0	0.0	0.0	0.0	0.0	0.0	0.0	0.0	0.0	0.0	0.0	0.0	8.956753907660365	0.0	0.0	2.255925630403731	3.1156381755526277	0.0	0.0	0.0	0.0	7.080844557582818	0.0	0.0	0.0	0.0	0.0	0.0	0.0	0.0	4.222932837241803	0.0	4.972132633473487	4.404626025652253	4.380611182968619	6.022979536453987	2.098258524019185	0.0	0.0	4.825178038632338	0.0	4.423883697907135
ANXA5	2.1376651855559574	0.0	8.658441209621268	0.0	9.304237808600897	3.2363879056190044	9.606737852024837	2.9593323129275224	9.693375129610583	3.0304905417755057	0.0	9.041785911884054	0.0	8.975970358743988	0.0	9.124269391049088	0.0	3.234748578743529	0.0	7.478029811388263	8.407007000449962	6.744581190234788	0.0	1.8302057784083416	9.320628115013786	5.066767013416027	0.0	0.0	7.858785213750079	0.0	0.0	0.0	4.406421455999395	0.0	8.0454873574496	9.23214326481242	0.0	7.917692040813484	7.607868336254725	8.605590272393542	7.555532450713947	6.587746068321834	9.257793787149112	6.835751176090582	7.501394021675483	4.434056459916267	8.124320882354295	0.0	5.963326969123646
ANXA6	0.0	0.0	0.0	0.0	6.909252454736131	0.0	0.0	8.088022670718134	5.177469704618389	5.67796266825475	0.0	0.0	0.0	7.669007015956733	0.0	7.369619652672841	0.0	0.0	0.0	0.0	0.0	0.0	0.0	0.0	0.0	3.565424262997062	0.0	0.0	0.0	0.0	0.0	0.0	0.0	6.211390251660852	3.7906709886699232	3.7012923118223373	0.0	5.0933114109818005	5.853041916163449	4.504975058329565	5.370159509340106	4.075894875538329	2.769917247145531	5.393142453397634	0.0	0.0	5.040281765075682	0.0	4.732306187456867
ANXA7	9.18607539207255	0.0	0.0	4.633217782353698	0.0	0.0	0.0	0.0	4.216794675828682	8.2392488059897	0.0	3.002513643312522	9.359206814866658	0.0	9.169640042862696	0.0	7.395234306466377	8.434453685479275	7.149109272738209	8.748453135141737	8.132267067433515	6.381688207928709	6.257918250588315	8.986023529495412	8.322882595707451	5.282996964144065	8.04064710189704	7.563642627062408	8.31347708649093	3.255766515712174	0.0	6.689236250831255	8.295529034655821	5.894321394804548	6.783086772966627	7.180826342659698	5.565926765683228	7.342271608589669	6.9272300961451565	7.768553631000276	7.242528363410006	7.681252548977046	7.717983187604886	7.542479347181868	7.3865801635732735	0.0	6.595715573633908	6.342588442326194	7.915630878226679
AOAH	0.0	0.0	0.0	0.0	0.0	0.0	0.0	0.0	0.0	3.0304905417755057	0.0	3.002513643312522	9.198003505328066	0.0	0.0	0.0	0.0	0.0	0.0	0.0	0.0	0.0	0.0	0.0	0.0	0.0	0.0	0.0	0.0	0.0	0.0	0.0	0.0	0.0	0.0	0.0	7.59326177901751	3.298193490655559	1.7513525975566733	3.2753397325352007	4.273918085302961	2.796823589864883	0.0	0.0	0.0	0.0	0.0	0.0	0.0
AP000251.1	0.0	0.0	0.0	0.0	0.0	0.0	0.0	0.0	0.0	0.0	0.0	0.0	0.0	0.0	0.0	0.0	0.0	0.0	0.0	0.0	0.0	0.0	0.0	0.0	0.0	0.0	0.0	0.0	0.0	0.0	0.0	0.0	0.0	0.0	0.0	0.0	0.0	0.0	0.0	2.909134519274333	1.5031142398097137	0.0	0.0	2.098258524019185	0.0	0.0	3.338569829576014	0.0	0.0
AP000542.2	0.0	3.8174806496037967	0.0	0.0	0.0	0.0	0.0	0.0	0.0	0.0	0.0	3.002513643312522	3.12345758677525	4.000114969952744	0.0	0.0	0.0	0.0	0.0	1.8356520226180972	0.0	0.0	3.096399004666294	0.0	0.0	0.0	0.0	0.0	0.0	0.0	0.0	0.0	3.4728975418677837	0.0	0.0	0.0	0.0	0.0	0.0	0.0	0.0	0.0	0.0	0.0	0.0	0.0	0.0	0.0	0.0
AP000704.1	0.0	0.0	0.0	0.0	0.0	0.0	0.0	0.0	0.0	0.0	0.0	0.0	0.0	0.0	0.0	0.0	0.0	0.0	0.0	0.0	0.0	0.0	0.0	0.0	0.0	0.0	2.070034138735666	0.0	7.2432010348571225	0.0	0.0	0.0	0.0	0.0	0.0	0.0	0.0	2.4378709134680205	1.7513525975566733	2.4171412799190786	1.5031142398097137	0.0	0.0	0.0	3.893469245065869	0.0	0.0	0.0	0.0
AP000708.1	0.0	0.0	1.854913604445743	0.0	0.0	0.0	0.0	0.0	0.0	0.0	0.0	0.0	0.0	0.0	0.0	0.0	0.0	0.0	0.0	1.8356520226180972	0.0	0.0	0.0	0.0	0.0	0.0	0.0	0.0	0.0	0.0	0.0	0.0	0.0	0.0	0.0	0.0	0.0	0.0	0.0	2.4171412799190786	1.5031142398097137	0.0	0.0	0.0	0.0	0.0	0.0	0.0	3.4895779477695474
AP000766.1	0.0	0.0	0.0	0.0	0.0	0.0	0.0	0.0	0.0	0.0	0.0	7.771043539743209	0.0	0.0	0.0	0.0	0.0	0.0	0.0	0.0	0.0	6.343681604522004	0.0	0.0	0.0	0.0	0.0	0.0	0.0	0.0	0.0	0.0	0.0	0.0	2.8913249471211526	0.0	0.0	0.0	0.0	0.0	2.223137836483397	0.0	0.0	0.0	0.0	0.0	0.0	0.0	0.0
AP000769.1	0.0	4.1187964128006564	2.640297410799429	0.0	0.0	0.0	0.0	0.0	0.0	0.0	0.0	4.860754420717699	0.0	0.0	0.0	0.0	0.0	0.0	0.0	0.0	0.0	0.0	0.0	0.0	0.0	0.0	0.0	0.0	0.0	0.0	0.0	0.0	0.0	0.0	0.0	0.0	0.0	4.384247943793153	1.7513525975566733	0.0	2.223137836483397	3.895419413880397	0.0	2.5662995966367075	0.0	0.0	0.0	0.0	4.031078326310493
AP000873.2	0.0	0.0	0.0	0.0	0.0	0.0	0.0	0.0	0.0	0.0	0.0	0.0	0.0	0.0	0.0	0.0	0.0	0.0	0.0	0.0	0.0	0.0	0.0	0.0	0.0	0.0	0.0	0.0	0.0	0.0	0.0	0.0	0.0	0.0	0.0	0.0	0.0	0.0	0.0	1.6647368213574238	2.223137836483397	2.3121012482628003	0.0	0.0	0.0	0.0	2.4745683758923582	0.0	0.0
AP001024.1	0.0	0.0	0.0	0.0	0.0	4.715506175476989	6.4154371057250055	3.8634705316774234	0.0	0.0	0.0	3.9095716595258074	0.0	3.087571048518302	5.321038339737899	4.267848348004583	0.0	0.0	0.0	0.0	0.0	0.0	0.0	0.0	0.0	0.0	3.405570143890894	3.951928619813007	0.0	0.0	3.9089956066064304	4.730578823360107	0.0	4.5191534116306915	0.0	4.644742876725166	5.348601327941574	0.0	0.0	0.0	0.0	0.0	2.769917247145531	4.67888404825583	3.893469245065869	0.0	4.825178038632338	0.0	5.38987962623111
AP001058.1	0.0	0.0	0.0	0.0	0.0	0.0	0.0	0.0	0.0	0.0	0.0	0.0	0.0	0.0	0.0	0.0	0.0	0.0	0.0	0.0	0.0	0.0	0.0	9.084399461559876	0.0	3.565424262997062	0.0	0.0	0.0	0.0	0.0	0.0	0.0	0.0	0.0	0.0	0.0	0.0	0.0	1.6647368213574238	2.223137836483397	0.0	0.0	2.5662995966367075	0.0	0.0	0.0	0.0	0.0
AP001107.9	0.0	0.0	0.0	0.0	0.0	3.2363879056190044	9.839122995655183	0.0	3.67011360838518	0.0	0.0	0.0	0.0	0.0	0.0	0.0	0.0	3.234748578743529	0.0	0.0	0.0	0.0	0.0	0.0	0.0	2.6824138519680334	0.0	0.0	0.0	0.0	0.0	0.0	0.0	0.0	0.0	0.0	0.0	0.0	0.0	0.0	0.0	0.0	0.0	0.0	0.0	0.0	0.0	0.0	0.0
AP001157.1	0.0	0.0	0.0	0.0	0.0	0.0	0.0	0.0	7.467147334624331	0.0	0.0	0.0	0.0	0.0	0.0	0.0	0.0	3.234748578743529	6.349357518484733	0.0	0.0	0.0	0.0	0.0	0.0	0.0	0.0	0.0	0.0	0.0	0.0	0.0	0.0	0.0	0.0	0.0	0.0	2.4378709134680205	0.0	0.0	1.5031142398097137	1.5767781171759818	0.0	1.40106300365502	0.0	0.0	2.4745683758923582	0.0	0.0
AP001258.1	0.0	0.0	0.0	0.0	0.0	0.0	0.0	0.0	0.0	0.0	0.0	0.0	0.0	0.0	0.0	0.0	0.0	0.0	0.0	0.0	0.0	0.0	0.0	0.0	0.0	0.0	0.0	0.0	0.0	0.0	0.0	0.0	0.0	0.0	0.0	0.0	0.0	4.222932837241803	0.0	2.4171412799190786	0.0	1.5767781171759818	0.0	0.0	0.0	0.0	0.0	0.0	0.0
AP001324.1	6.482409792301164	8.904180384206235	5.737308670772361	6.089979926707914	6.45431487651796	8.663085425464143	6.798477819664941	9.347960941937465	8.43888660412135	0.0	8.800751255654808	6.288237807633754	7.2053539568123375	7.771611542559516	7.102381870815878	8.480391859160973	5.3520119801705786	7.886191442880287	6.667742454241742	7.4570871929757665	7.4201317959895094	5.668562629665961	6.3274095930426	6.653622382600928	6.788948819753623	2.6824138519680334	8.564065628700588	7.86177234322253	7.342101731292238	7.909588716116481	7.6242956318414095	6.111246976832132	5.6869421195454	8.045256717315922	5.304404878604207	6.919779226886965	7.981437779303969	5.497744900457153	5.853041916163449	5.400558565595625	6.105970336780677	5.870558245701182	5.5718437328449415	7.4234096334692	7.261832858550573	9.89080513245778	7.949141106936633	8.720442480602227	8.115154793859192
AP001347.1	0.0	0.0	0.0	0.0	0.0	0.0	0.0	0.0	0.0	0.0	0.0	0.0	0.0	0.0	0.0	0.0	0.0	0.0	0.0	0.0	0.0	0.0	0.0	0.0	0.0	2.6824138519680334	0.0	0.0	0.0	0.0	0.0	0.0	0.0	0.0	0.0	0.0	0.0	0.0	0.0	1.6647368213574238	2.701242456965235	0.0	0.0	2.91911961829218	0.0	0.0	5.393075947496826	0.0	0.0
AP001453.2	0.0	0.0	0.0	0.0	0.0	0.0	0.0	0.0	0.0	0.0	0.0	0.0	0.0	0.0	0.0	0.0	0.0	0.0	0.0	0.0	0.0	0.0	0.0	0.0	0.0	0.0	0.0	0.0	0.0	0.0	0.0	0.0	0.0	0.0	0.0	0.0	0.0	2.4378709134680205	0.0	3.2753397325352007	1.5031142398097137	3.895419413880397	0.0	2.91911961829218	0.0	0.0	0.0	0.0	4.031078326310493
AP001505.2	0.0	0.0	0.0	0.0	0.0	0.0	0.0	0.0	0.0	0.0	0.0	0.0	0.0	0.0	0.0	0.0	0.0	0.0	0.0	0.0	0.0	0.0	0.0	0.0	0.0	0.0	0.0	0.0	0.0	0.0	0.0	0.0	0.0	0.0	0.0	0.0	0.0	1.6822170897979734	0.0	0.0	1.5031142398097137	1.5767781171759818	0.0	2.91911961829218	4.284030638065189	0.0	0.0	0.0	2.6126205565189764
AP001626.1	0.0	0.0	0.0	0.0	0.0	0.0	0.0	0.0	2.7792162309782236	0.0	0.0	0.0	0.0	0.0	0.0	0.0	0.0	4.7137419802690514	0.0	0.0	0.0	0.0	0.0	0.0	0.0	0.0	0.0	0.0	0.0	0.0	0.0	0.0	0.0	0.0	0.0	0.0	0.0	1.6822170897979734	1.7513525975566733	0.0	0.0	0.0	0.0	0.0	0.0	0.0	0.0	0.0	0.0
AP001972.5	0.0	0.0	0.0	0.0	0.0	0.0	0.0	0.0	0.0	0.0	0.0	0.0	0.0	0.0	6.4707729235602915	3.3408593936042603	0.0	0.0	0.0	0.0	0.0	0.0	0.0	0.0	0.0	0.0	0.0	0.0	0.0	0.0	0.0	0.0	0.0	0.0	0.0	0.0	0.0	1.6822170897979734	6.261826043636252	0.0	0.0	0.0	0.0	1.40106300365502	0.0	0.0	0.0	0.0	0.0
AP002004.1	0.0	0.0	0.0	0.0	0.0	0.0	0.0	0.0	0.0	0.0	0.0	0.0	0.0	0.0	0.0	0.0	0.0	0.0	0.0	0.0	0.0	0.0	0.0	0.0	0.0	0.0	0.0	0.0	0.0	0.0	7.770429239095548	0.0	0.0	0.0	0.0	0.0	0.0	0.0	0.0	0.0	0.0	3.159002139681479	0.0	0.0	0.0	0.0	0.0	0.0	0.0
AP002360.1	0.0	0.0	0.0	0.0	0.0	0.0	0.0	3.8634705316774234	6.47527779015843	0.0	0.0	0.0	4.593605912524675	0.0	0.0	3.3408593936042603	0.0	3.234748578743529	0.0	0.0	0.0	0.0	0.0	0.0	0.0	0.0	0.0	0.0	0.0	0.0	0.0	4.172534185676916	0.0	0.0	0.0	0.0	0.0	1.6822170897979734	1.7513525975566733	2.4171412799190786	2.223137836483397	0.0	0.0	0.0	0.0	0.0	0.0	0.0	0.0
AP002360.2	0.0	0.0	0.0	0.0	0.0	0.0	0.0	0.0	0.0	0.0	0.0	0.0	0.0	0.0	0.0	0.0	0.0	0.0	0.0	0.0	0.0	0.0	0.0	0.0	0.0	0.0	2.070034138735666	0.0	0.0	0.0	0.0	0.0	0.0	0.0	0.0	0.0	0.0	2.4378709134680205	0.0	4.757380535377352	4.273918085302961	0.0	6.875457653717156	5.9086831469174355	3.356247360462792	0.0	5.541641766819671	0.0	2.6126205565189764
AP002387.1	0.0	0.0	8.458276665276031	0.0	1.8910357029650944	0.0	0.0	0.0	0.0	0.0	0.0	0.0	0.0	0.0	0.0	0.0	0.0	0.0	0.0	0.0	0.0	0.0	0.0	0.0	0.0	0.0	0.0	0.0	0.0	0.0	0.0	0.0	0.0	0.0	0.0	0.0	0.0	4.52932593300529	1.7513525975566733	2.909134519274333	2.701242456965235	4.236283134736645	0.0	2.91911961829218	0.0	0.0	0.0	0.0	4.423883697907135
AP002495.1	0.0	0.0	0.0	0.0	0.0	0.0	0.0	0.0	0.0	0.0	0.0	0.0	0.0	0.0	0.0	0.0	0.0	0.0	0.0	0.0	0.0	0.0	0.0	0.0	0.0	0.0	0.0	0.0	0.0	0.0	0.0	0.0	0.0	0.0	0.0	0.0	0.0	4.78190995330023	5.663958061376489	1.6647368213574238	3.7909570182715258	2.796823589864883	0.0	2.5662995966367075	0.0	0.0	0.0	0.0	0.0
AP002748.3	0.0	0.0	0.0	0.0	0.0	0.0	0.0	0.0	0.0	0.0	0.0	0.0	0.0	0.0	0.0	0.0	0.0	0.0	0.0	0.0	0.0	0.0	0.0	0.0	0.0	0.0	0.0	0.0	0.0	6.915576271636164	0.0	0.0	0.0	0.0	0.0	0.0	0.0	0.0	0.0	2.909134519274333	1.5031142398097137	0.0	0.0	2.098258524019185	0.0	0.0	0.0	0.0	0.0
AP003352.1	0.0	0.0	0.0	0.0	0.0	0.0	0.0	0.0	2.7792162309782236	3.0304905417755057	0.0	3.9095716595258074	0.0	0.0	0.0	0.0	3.1648782859845856	3.234748578743529	0.0	0.0	0.0	0.0	0.0	0.0	0.0	0.0	0.0	0.0	0.0	3.255766515712174	0.0	0.0	0.0	0.0	0.0	0.0	0.0	0.0	0.0	0.0	0.0	0.0	0.0	2.098258524019185	2.4906644683303356	0.0	2.4745683758923582	0.0	0.0
AP003385.3	4.817825045328288	4.580299940995822	4.272105788906274	4.753895936233827	4.319263705880236	4.715506175476989	4.3552273030096975	5.954167291317082	4.216794675828682	0.0	0.0	3.9095716595258074	4.038214875672798	4.554706267700048	4.356683957343737	5.801999784455437	3.1648782859845856	4.156010361808862	4.963512759776369	5.7802015280394174	5.199113106695197	4.755731976412509	3.096399004666294	4.731116906577705	5.2896441589731475	2.6824138519680334	4.7329056660916935	6.266733923013813	5.6257355226789825	5.137791955972563	5.428467598478245	6.111246976832132	0.0	5.705137207968672	5.048653683291613	4.644742876725166	4.383580504070315	3.5904867711773667	3.0179614480350683	3.8097589925134576	4.1301774689153	4.8461126239785415	2.769917247145531	5.275830373996333	5.932268561627104	5.97382463092349	5.676326871283094	4.39495815026458	6.540561317474344
AP003774.4	0.0	0.0	0.0	0.0	0.0	0.0	0.0	0.0	0.0	0.0	0.0	0.0	0.0	0.0	0.0	0.0	0.0	0.0	0.0	0.0	0.0	0.0	0.0	0.0	0.0	0.0	0.0	0.0	0.0	0.0	0.0	0.0	0.0	0.0	0.0	0.0	0.0	4.78190995330023	0.0	3.5671548568916007	1.5031142398097137	3.6890950902881645	0.0	2.098258524019185	0.0	0.0	0.0	0.0	0.0
AP004609.3	0.0	6.372713417745055	0.0	0.0	0.0	0.0	0.0	0.0	0.0	0.0	0.0	0.0	0.0	0.0	0.0	0.0	0.0	0.0	0.0	0.0	0.0	0.0	0.0	9.769101198831374	0.0	0.0	0.0	0.0	0.0	0.0	0.0	0.0	0.0	0.0	0.0	0.0	0.0	1.6822170897979734	0.0	1.6647368213574238	2.701242456965235	0.0	0.0	3.4390600541001928	0.0	0.0	0.0	0.0	4.732306187456867
AP005019.1	0.0	0.0	0.0	0.0	0.0	0.0	0.0	0.0	0.0	0.0	0.0	0.0	0.0	0.0	0.0	0.0	0.0	0.0	0.0	0.0	0.0	0.0	0.0	0.0	0.0	0.0	0.0	0.0	0.0	0.0	0.0	0.0	0.0	0.0	0.0	0.0	0.0	0.0	0.0	0.0	0.0	2.796823589864883	0.0	2.098258524019185	0.0	0.0	0.0	0.0	0.0
AP005202.1	5.498455445354507	6.253932295904081	5.234279517204401	5.893805358850496	5.282669447443811	3.2363879056190044	7.513269186720626	6.583262560536123	5.749082015056329	3.0304905417755057	0.0	6.90973906070415	5.563415604414321	0.0	3.425437093303038	3.3408593936042603	4.63840497339487	4.156010361808862	6.9284099104281225	6.188661082743516	5.496467803369532	5.322783121937094	4.3133933513278215	6.129462369149445	3.3962567804499413	2.6824138519680334	4.896789868734753	6.266733923013813	5.4594582308796715	5.927477344728986	5.172117654613597	4.730578823360107	5.6869421195454	7.271544936386009	3.7906709886699232	4.644742876725166	6.550618155261653	4.78190995330023	4.317153924601529	5.24410645212663	5.370159509340106	4.632055916007293	4.206491919555169	6.511797802418061	6.227392219335036	5.40029413285239	6.29436648944314	0.0	7.318318876202447
AP005329.3	0.0	0.0	0.0	0.0	0.0	0.0	0.0	0.0	0.0	0.0	0.0	0.0	0.0	0.0	0.0	0.0	0.0	0.0	0.0	0.0	0.0	0.0	0.0	0.0	0.0	0.0	2.070034138735666	0.0	0.0	0.0	0.0	0.0	0.0	0.0	0.0	0.0	0.0	1.6822170897979734	0.0	1.6647368213574238	0.0	4.236283134736645	0.0	0.0	0.0	0.0	0.0	9.0279068826817	0.0
AP006621.3	0.0	0.0	0.0	0.0	0.0	0.0	0.0	0.0	0.0	0.0	0.0	0.0	0.0	0.0	0.0	0.0	0.0	0.0	0.0	0.0	0.0	0.0	0.0	0.0	0.0	0.0	0.0	0.0	0.0	0.0	0.0	0.0	0.0	0.0	0.0	0.0	0.0	3.298193490655559	0.0	2.909134519274333	2.223137836483397	1.5767781171759818	0.0	0.0	0.0	0.0	0.0	0.0	5.202141618380707
AP1AR	0.0	0.0	0.0	0.0	0.0	3.2363879056190044	0.0	0.0	0.0	0.0	0.0	0.0	0.0	0.0	0.0	0.0	4.63840497339487	0.0	0.0	0.0	0.0	0.0	0.0	0.0	5.862259449517366	3.565424262997062	0.0	0.0	0.0	0.0	0.0	4.172534185676916	0.0	0.0	0.0	0.0	0.0	4.041282654586868	5.853041916163449	4.360014660921618	3.9705144612479586	3.6890950902881645	0.0	3.6423234746085864	4.844094605028367	0.0	0.0	0.0	0.0
AP1B1	0.0	0.0	0.0	0.0	0.0	0.0	0.0	0.0	0.0	0.0	0.0	0.0	0.0	0.0	0.0	0.0	0.0	0.0	0.0	0.0	0.0	0.0	0.0	0.0	0.0	0.0	0.0	0.0	0.0	0.0	3.0019735377542296	0.0	8.149179528015209	0.0	0.0	3.7012923118223373	0.0	5.566612987179354	5.522560273549719	3.5671548568916007	5.008413697797978	4.075894875538329	4.206491919555169	4.67888404825583	0.0	0.0	2.4745683758923582	0.0	0.0
AP1G1	6.638280942818871	0.0	0.0	0.0	0.0	0.0	0.0	0.0	0.0	0.0	0.0	0.0	0.0	0.0	0.0	0.0	0.0	0.0	0.0	0.0	0.0	0.0	0.0	0.0	0.0	2.6824138519680334	0.0	0.0	0.0	0.0	0.0	0.0	0.0	0.0	0.0	0.0	0.0	5.1837771109313096	6.121750642631589	3.2753397325352007	4.92374951882347	4.511804611595643	0.0	3.4390600541001928	0.0	0.0	6.29436648944314	0.0	3.4895779477695474
AP1G2	0.0	0.0	0.0	0.0	0.0	0.0	0.0	0.0	0.0	0.0	0.0	0.0	0.0	0.0	0.0	0.0	0.0	0.0	0.0	0.0	0.0	0.0	9.186279191408575	0.0	7.469895213301189	0.0	0.0	0.0	0.0	0.0	0.0	0.0	0.0	0.0	0.0	0.0	6.071334278949455	4.996791193743398	0.0	4.360014660921618	5.304705382945744	4.8461126239785415	5.166881206138839	4.251762345278735	0.0	0.0	4.265439833828413	0.0	4.732306187456867
AP1M1	0.0	0.0	5.588307352316481	0.0	0.0	0.0	5.892414855358667	0.0	0.0	3.0304905417755057	0.0	0.0	0.0	0.0	7.875608254491769	0.0	0.0	7.170239803681848	3.4681851441112554	3.4953507481920414	0.0	6.045257780460427	0.0	0.0	5.2896441589731475	2.6824138519680334	8.600191305254004	0.0	7.434655301358741	0.0	0.0	0.0	9.996358340557057	0.0	7.8979789344115625	3.7012923118223373	0.0	5.7554479295856416	6.898898007510983	5.541692019253254	5.164152526921154	5.47983338615701	4.601860002093506	5.552958248320628	4.591071236369958	0.0	5.040281765075682	4.39495815026458	4.031078326310493
AP1S2	0.0	0.0	0.0	0.0	0.0	9.266728138526197	8.559804877232182	0.0	0.0	0.0	0.0	0.0	0.0	0.0	0.0	0.0	0.0	3.234748578743529	0.0	0.0	0.0	0.0	0.0	5.2978578743911235	0.0	0.0	0.0	0.0	0.0	0.0	0.0	0.0	0.0	0.0	0.0	0.0	6.071334278949455	6.0720248729460105	6.5438498014589594	5.068600812211789	4.92374951882347	5.414257803373852	0.0	5.008014376825173	0.0	0.0	3.8751931728884013	0.0	4.031078326310493
AP1S3	0.0	0.0	0.0	0.0	0.0	0.0	0.0	0.0	0.0	0.0	0.0	0.0	0.0	0.0	0.0	0.0	0.0	0.0	0.0	0.0	0.0	0.0	6.457091079969764	0.0	0.0	0.0	0.0	0.0	6.252692306449946	5.709030230782173	0.0	0.0	0.0	3.0548383243568824	0.0	0.0	0.0	2.4378709134680205	5.446300304266113	3.2753397325352007	3.3466301986757845	3.159002139681479	0.0	3.4390600541001928	0.0	0.0	3.338569829576014	0.0	0.0
AP2A2	0.0	0.0	0.0	0.0	0.0	3.2363879056190044	0.0	2.9593323129275224	0.0	0.0	0.0	9.567018077296996	0.0	0.0	0.0	0.0	0.0	3.234748578743529	0.0	0.0	0.0	0.0	0.0	4.863673701586466	0.0	0.0	0.0	0.0	2.6724483015822167	0.0	0.0	3.2503994897728536	0.0	0.0	0.0	0.0	0.0	1.6822170897979734	0.0	0.0	3.9705144612479586	1.5767781171759818	0.0	1.40106300365502	0.0	0.0	0.0	0.0	0.0
AP2B1	0.0	0.0	0.0	0.0	0.0	0.0	0.0	0.0	0.0	0.0	0.0	0.0	0.0	0.0	0.0	0.0	0.0	0.0	0.0	0.0	0.0	7.823178334284909	0.0	5.2978578743911235	0.0	2.6824138519680334	0.0	0.0	0.0	0.0	0.0	4.172534185676916	0.0	0.0	0.0	0.0	0.0	5.8688693600246635	7.692834725923136	4.504975058329565	5.164152526921154	5.0324741571439695	0.0	4.251762345278735	5.246519820800109	0.0	0.0	0.0	4.9862661015717515
AP2M1	7.726766997372621	0.0	8.403573707834193	8.19619048606848	8.249869880882418	0.0	5.063718188094865	0.0	7.950242733662918	3.0304905417755057	0.0	0.0	6.768268461166294	3.087571048518302	7.102381870815878	9.38293158379878	8.521813628004693	8.2068994024606	0.0	0.0	7.648895509986612	0.0	8.16995954414895	0.0	2.5271591875781283	3.565424262997062	8.488981692301092	6.0474609571687115	7.389120590579237	0.0	3.0019735377542296	7.347041442771653	0.0	7.33823464699132	5.710286353085365	6.600826943759323	7.641922326824187	6.987830511900093	7.498827596242824	6.962569989849998	6.953196885030762	6.702069046766801	6.5565981117310965	7.167554711950215	7.346184492014602	0.0	7.285146329400949	5.93346456449321	6.951719160764701
AP2S1	7.52846681549553	6.632843249182773	0.0	0.0	0.0	0.0	0.0	0.0	0.0	0.0	0.0	5.646671176188585	0.0	0.0	6.112842771558038	0.0	0.0	0.0	0.0	6.136926028419695	0.0	5.842163907168401	0.0	0.0	6.5160584182329035	4.109182637175111	7.046115689986162	6.0474609571687115	6.3509660790628635	4.736349354619184	0.0	0.0	3.4728975418677837	0.0	6.400088712307765	5.210352031104329	0.0	6.33148078577225	5.729778283874914	6.224946613264424	6.3198561094360075	6.096409329061318	7.0118437198778505	5.78533380189904	5.412216106229222	7.83150198183987	5.541641766819671	4.39495815026458	5.839896599997999
AP3B1	0.0	0.0	9.326965827636121	0.0	0.0	0.0	0.0	0.0	0.0	0.0	0.0	0.0	0.0	0.0	0.0	0.0	0.0	0.0	0.0	0.0	0.0	0.0	0.0	0.0	0.0	0.0	0.0	0.0	0.0	0.0	0.0	7.347041442771653	0.0	0.0	2.8913249471211526	0.0	9.373822834303596	4.893347548652761	4.479014891209527	4.757380535377352	5.432772461089528	5.197492965884254	4.601860002093506	3.20238716872226	2.4906644683303356	3.4992993956512324	3.8751931728884013	0.0	0.0
AP3D1	0.0	0.0	0.0	0.0	0.0	0.0	0.0	0.0	0.0	0.0	0.0	0.0	0.0	0.0	0.0	0.0	0.0	0.0	0.0	0.0	1.6332467589561366	6.180773942016611	0.0	0.0	0.0	2.6824138519680334	2.070034138735666	0.0	0.0	0.0	0.0	0.0	0.0	6.882142473615848	0.0	0.0	0.0	4.893347548652761	5.792726152909679	3.8097589925134576	5.370159509340106	4.511804611595643	0.0	4.932500520734434	3.356247360462792	3.4992993956512324	5.912988161115807	0.0	0.0
AP3M1	0.0	0.0	3.519693302769795	0.0	0.0	0.0	0.0	0.0	0.0	0.0	0.0	0.0	7.761635756547786	0.0	0.0	0.0	3.1648782859845856	0.0	0.0	0.0	0.0	2.415750057005929	0.0	0.0	0.0	3.565424262997062	0.0	7.816168710465161	0.0	0.0	0.0	0.0	0.0	5.894321394804548	0.0	5.210352031104329	0.0	5.1837771109313096	0.0	6.345372427460944	5.49278066550336	4.236283134736645	2.769917247145531	6.022311868311456	6.03749523139242	0.0	5.912988161115807	0.0	2.6126205565189764
AP3M2	0.0	0.0	0.0	0.0	0.0	0.0	0.0	0.0	0.0	0.0	0.0	0.0	0.0	0.0	0.0	0.0	0.0	0.0	0.0	0.0	0.0	0.0	0.0	0.0	0.0	0.0	0.0	0.0	0.0	0.0	0.0	0.0	0.0	0.0	0.0	0.0	0.0	5.26890324184971	0.0	4.504975058329565	4.404626025652253	3.6890950902881645	5.383525118399135	3.20238716872226	0.0	0.0	5.393075947496826	0.0	4.031078326310493
AP3S1	0.0	7.0079961578089565	0.0	6.043380009917228	0.0	3.2363879056190044	9.314972429645298	0.0	0.0	6.443780634583767	0.0	0.0	8.378224662347634	5.741587328557525	7.8144747718827885	10.01252087114858	7.092394817132554	0.0	7.92247549081981	2.617922291016664	0.0	6.883512564029165	0.0	9.021932746223996	3.3962567804499413	0.0	0.0	6.911981031530104	6.8313342357984475	6.915576271636164	0.0	8.342604003530603	0.0	5.894321394804548	0.0	6.1907355309555205	0.0	6.370524888319417	3.0179614480350683	6.420411096095556	6.644795349789986	7.043081211351046	5.73839471410205	6.612008884848767	6.03749523139242	0.0	5.393075947496826	8.41639244297165	4.9862661015717515
AP3S2	0.0	0.0	0.0	0.0	0.0	0.0	0.0	0.0	0.0	0.0	0.0	3.9095716595258074	0.0	0.0	0.0	0.0	0.0	0.0	0.0	0.0	0.0	0.0	0.0	0.0	0.0	0.0	0.0	0.0	0.0	0.0	0.0	0.0	0.0	0.0	0.0	0.0	0.0	2.4378709134680205	0.0	0.0	3.059728528142075	3.448259546361864	0.0	0.0	0.0	0.0	0.0	0.0	2.6126205565189764
AP4B1	0.0	2.095806832041689	8.346714541471727	0.0	0.0	0.0	0.0	0.0	0.0	0.0	0.0	0.0	0.0	0.0	0.0	0.0	7.174269532788035	0.0	0.0	0.0	0.0	0.0	0.0	0.0	0.0	0.0	0.0	0.0	0.0	0.0	0.0	0.0	0.0	0.0	0.0	0.0	0.0	5.26890324184971	1.7513525975566733	3.5671548568916007	4.273918085302961	4.511804611595643	0.0	4.768468928443768	0.0	0.0	3.338569829576014	0.0	5.38987962623111
AP4E1	0.0	0.0	0.0	0.0	0.0	0.0	0.0	0.0	0.0	0.0	0.0	0.0	0.0	0.0	0.0	0.0	0.0	0.0	0.0	0.0	0.0	0.0	0.0	0.0	0.0	0.0	0.0	0.0	0.0	0.0	0.0	0.0	0.0	0.0	0.0	0.0	0.0	4.222932837241803	0.0	3.8097589925134576	3.585832114290079	2.796823589864883	5.5718437328449415	2.5662995966367075	0.0	3.4992993956512324	3.338569829576014	0.0	4.423883697907135
AP4M1	0.0	0.0	0.0	0.0	0.0	0.0	0.0	0.0	0.0	0.0	0.0	0.0	0.0	0.0	0.0	0.0	6.814550517425217	0.0	0.0	0.0	0.0	7.081243882693911	0.0	0.0	0.0	0.0	2.070034138735666	7.816168710465161	0.0	0.0	0.0	0.0	0.0	0.0	0.0	0.0	0.0	4.041282654586868	0.0	2.909134519274333	2.223137836483397	3.159002139681479	0.0	2.5662995966367075	5.695549652497272	0.0	0.0	0.0	0.0
AP4S1	0.0	0.0	0.0	0.0	0.0	0.0	0.0	0.0	0.0	0.0	0.0	0.0	0.0	0.0	0.0	0.0	0.0	0.0	0.0	0.0	0.0	8.290892990201096	0.0	0.0	0.0	3.565424262997062	0.0	0.0	0.0	0.0	0.0	0.0	0.0	0.0	0.0	0.0	0.0	4.52932593300529	5.3657832043618825	4.757380535377352	3.585832114290079	2.796823589864883	0.0	5.275830373996333	0.0	0.0	0.0	0.0	0.0
AP5B1	0.0	0.0	0.0	0.0	0.0	3.2363879056190044	5.063718188094865	0.0	0.0	3.0304905417755057	0.0	0.0	0.0	0.0	0.0	0.0	0.0	0.0	0.0	0.0	0.0	0.0	0.0	0.0	0.0	0.0	0.0	0.0	0.0	0.0	0.0	0.0	0.0	0.0	0.0	0.0	0.0	2.4378709134680205	0.0	1.6647368213574238	2.701242456965235	0.0	0.0	1.40106300365502	0.0	0.0	0.0	0.0	0.0
AP5M1	2.1376651855559574	0.0	8.079922010839475	0.0	0.0	9.804094695517124	2.904772685897231	0.0	2.7792162309782236	0.0	4.1790027774140945	3.9095716595258074	0.0	3.087571048518302	0.0	0.0	6.814550517425217	0.0	0.0	0.0	0.0	6.454823432569159	0.0	0.0	0.0	2.6824138519680334	0.0	0.0	0.0	8.591818442116544	0.0	0.0	0.0	0.0	0.0	4.644742876725166	0.0	5.6952080569742005	0.0	4.360014660921618	5.304705382945744	4.380611182968619	6.724819167388554	4.251762345278735	3.356247360462792	0.0	2.4745683758923582	0.0	2.6126205565189764
AP5S1	9.134635153944016	0.0	9.656654874792306	0.0	1.8910357029650944	0.0	0.0	0.0	0.0	0.0	0.0	0.0	0.0	0.0	0.0	0.0	0.0	0.0	0.0	0.0	0.0	0.0	0.0	0.0	0.0	0.0	0.0	0.0	0.0	0.0	0.0	0.0	0.0	0.0	0.0	0.0	0.0	3.5904867711773667	4.624534145163343	2.909134519274333	3.585832114290079	4.511804611595643	0.0	4.251762345278735	0.0	0.0	0.0	0.0	4.423883697907135
AP5Z1	0.0	0.0	0.0	0.0	0.0	0.0	0.0	0.0	0.0	0.0	0.0	0.0	0.0	0.0	0.0	0.0	0.0	0.0	0.0	0.0	0.0	0.0	0.0	0.0	0.0	0.0	0.0	0.0	0.0	0.0	0.0	0.0	0.0	0.0	0.0	0.0	8.662093609231166	4.041282654586868	0.0	2.4171412799190786	5.164152526921154	4.743050657979577	0.0	2.098258524019185	0.0	0.0	4.265439833828413	0.0	0.0
APAF1	0.0	0.0	0.0	0.0	0.0	0.0	0.0	0.0	0.0	0.0	0.0	0.0	0.0	0.0	0.0	0.0	0.0	0.0	0.0	0.0	0.0	0.0	0.0	0.0	0.0	0.0	0.0	0.0	0.0	0.0	0.0	0.0	0.0	0.0	0.0	0.0	0.0	4.041282654586868	2.5194114003216486	0.0	1.5031142398097137	1.5767781171759818	0.0	2.91911961829218	0.0	0.0	0.0	0.0	0.0
APBA3	0.0	0.0	0.0	0.0	0.0	3.2363879056190044	2.904772685897231	0.0	0.0	3.0304905417755057	0.0	0.0	8.162116218237689	0.0	0.0	0.0	0.0	0.0	0.0	0.0	0.0	0.0	0.0	0.0	0.0	0.0	0.0	0.0	0.0	0.0	0.0	0.0	0.0	0.0	0.0	0.0	5.348601327941574	4.041282654586868	0.0	2.4171412799190786	2.223137836483397	4.075894875538329	3.660081577372672	2.5662995966367075	3.893469245065869	0.0	2.4745683758923582	0.0	0.0
APBB1	0.0	0.0	0.0	0.0	10.075729909663416	0.0	0.0	0.0	0.0	0.0	0.0	0.0	0.0	0.0	0.0	7.287670556807639	3.1648782859845856	0.0	0.0	0.0	0.0	0.0	0.0	0.0	0.0	2.6824138519680334	0.0	0.0	0.0	0.0	0.0	0.0	0.0	0.0	0.0	0.0	0.0	2.4378709134680205	0.0	0.0	3.585832114290079	0.0	0.0	3.6423234746085864	5.246519820800109	0.0	0.0	0.0	0.0
APBB1IP	0.0	0.0	0.0	0.0	0.0	0.0	0.0	0.0	0.0	0.0	0.0	0.0	0.0	8.864308515792235	0.0	0.0	0.0	0.0	0.0	0.0	0.0	0.0	0.0	0.0	0.0	0.0	7.591993249516864	0.0	0.0	0.0	0.0	7.74084185155045	0.0	0.0	0.0	8.345216687329794	6.330788476273145	5.497744900457153	5.729778283874914	3.5671548568916007	5.008413697797978	2.3121012482628003	6.366140868227426	0.0	0.0	0.0	3.8751931728884013	8.137189099689486	0.0
APC	0.0	0.0	0.0	0.0	0.0	4.157741589893424	9.889342259936537	0.0	0.0	0.0	0.0	10.887804508451184	0.0	0.0	0.0	0.0	0.0	3.234748578743529	0.0	0.0	0.0	0.0	0.0	0.0	0.0	0.0	0.0	0.0	0.0	0.0	0.0	0.0	0.0	0.0	0.0	0.0	0.0	4.041282654586868	0.0	2.909134519274333	4.524469367023541	2.3121012482628003	0.0	1.40106300365502	0.0	0.0	0.0	0.0	3.4895779477695474
APEH	0.0	0.0	0.0	0.0	0.0	0.0	10.486903924235067	0.0	0.0	6.9413982859660734	0.0	0.0	0.0	0.0	0.0	0.0	0.0	0.0	0.0	0.0	0.0	0.0	0.0	0.0	0.0	3.565424262997062	0.0	0.0	0.0	7.1067267887644725	0.0	0.0	0.0	0.0	2.8913249471211526	7.180826342659698	0.0	5.813272975007702	7.4798251202918635	4.868748761108716	6.026996387472481	5.117341680748587	0.0	4.852814728702266	3.356247360462792	3.4992993956512324	5.912988161115807	0.0	4.9862661015717515
APEX1	0.0	0.0	0.0	0.0	0.0	0.0	2.904772685897231	0.0	0.0	0.0	0.0	0.0	9.730676253777748	0.0	0.0	0.0	0.0	0.0	8.826588314488333	0.0	8.80976175243586	7.942410116422854	0.0	0.0	0.0	2.6824138519680334	8.768380825007224	0.0	0.0	3.255766515712174	0.0	0.0	0.0	3.0548383243568824	7.3352821097786	9.420882450344044	7.542902500396989	6.962498379288345	8.029792279756037	8.322252858552172	8.128509752141328	8.069900547362202	6.64315911473499	7.9492089583571355	7.607740389021926	0.0	7.779945638304538	0.0	8.644067640628926
APEX2	0.0	0.0	0.0	0.0	0.0	0.0	0.0	0.0	0.0	0.0	0.0	0.0	0.0	0.0	0.0	0.0	5.827311037085642	0.0	0.0	0.0	0.0	0.0	0.0	0.0	0.0	0.0	0.0	5.788782488336651	0.0	0.0	0.0	0.0	0.0	0.0	0.0	0.0	0.0	3.8334209508336676	4.317153924601529	4.198844956571528	4.92374951882347	5.870558245701182	0.0	5.275830373996333	3.893469245065869	0.0	6.01819210010952	0.0	4.031078326310493
APH1A	0.0	0.0	0.0	4.968629508917405	0.0	0.0	7.167497969964077	2.9593323129275224	0.0	0.0	0.0	0.0	0.0	0.0	0.0	0.0	0.0	0.0	0.0	0.0	1.6332467589561366	0.0	0.0	0.0	0.0	0.0	0.0	0.0	0.0	0.0	0.0	0.0	0.0	0.0	0.0	0.0	0.0	2.4378709134680205	2.5194114003216486	0.0	2.223137836483397	0.0	6.464510109643967	3.20238716872226	0.0	0.0	4.265439833828413	0.0	0.0
APH1B	0.0	0.0	0.0	0.0	0.0	0.0	0.0	3.8634705316774234	0.0	10.147202653334634	0.0	0.0	0.0	0.0	0.0	0.0	3.1648782859845856	0.0	0.0	0.0	0.0	0.0	0.0	0.0	0.0	0.0	0.0	0.0	0.0	0.0	0.0	0.0	0.0	0.0	0.0	0.0	0.0	4.52932593300529	5.9109368854141175	4.757380535377352	3.3466301986757845	3.159002139681479	6.146660407950788	3.820453492574418	0.0	0.0	4.265439833828413	4.39495815026458	4.732306187456867
API5	0.0	0.0	0.0	0.0	0.0	0.0	2.904772685897231	2.9593323129275224	0.0	0.0	0.0	0.0	0.0	0.0	0.0	0.0	0.0	0.0	0.0	5.9091614807630775	8.493694063873619	0.0	0.0	0.0	0.0	0.0	2.070034138735666	5.966281320733534	0.0	0.0	6.002220040258629	0.0	0.0	0.0	0.0	0.0	0.0	5.497744900457153	7.536097766170121	6.224946613264424	5.370159509340106	4.8461126239785415	5.383525118399135	5.696822662217978	5.412216106229222	0.0	3.338569829576014	0.0	5.839896599997999
APIP	0.0	0.0	0.0	0.0	0.0	4.157741589893424	3.8050856140424463	0.0	0.0	0.0	10.288051734549992	0.0	7.9976673331540855	0.0	0.0	0.0	0.0	6.892276688611981	0.0	0.0	9.317270868756939	6.960871834621426	0.0	0.0	2.5271591875781283	9.484513475698442	2.887122076343561	6.911981031530104	0.0	7.563300848384854	0.0	0.0	0.0	3.0548383243568824	7.4456515098654705	3.7012923118223373	0.0	6.0720248729460105	5.3657832043618825	6.716809717136846	6.842242626985869	6.137626951953344	5.73839471410205	6.935826444157229	5.246519820800109	0.0	6.01819210010952	0.0	6.4590105032872485
APLF	0.0	0.0	0.0	0.0	0.0	0.0	0.0	0.0	0.0	0.0	0.0	0.0	0.0	0.0	0.0	0.0	0.0	0.0	0.0	5.305237424189677	0.0	0.0	0.0	0.0	0.0	0.0	0.0	0.0	0.0	0.0	0.0	0.0	0.0	0.0	0.0	0.0	0.0	0.0	0.0	2.909134519274333	1.5031142398097137	1.5767781171759818	0.0	0.0	0.0	0.0	0.0	0.0	0.0
APLP2	0.0	0.0	0.0	8.561215432615066	0.0	0.0	0.0	0.0	0.0	0.0	0.0	0.0	0.0	0.0	0.0	0.0	6.594292702679175	0.0	0.0	7.5588864405388225	0.0	0.0	6.184909529508763	0.0	0.0	0.0	0.0	0.0	0.0	8.827321281362769	0.0	7.347041442771653	0.0	3.0548383243568824	0.0	0.0	0.0	4.384247943793153	3.0179614480350683	2.4171412799190786	4.524469367023541	3.448259546361864	0.0	4.370968571489942	4.591071236369958	0.0	2.4745683758923582	4.39495815026458	3.4895779477695474
APMAP	0.0	0.0	0.0	0.0	0.0	9.164538626222605	0.0	2.9593323129275224	0.0	6.443780634583767	0.0	3.002513643312522	0.0	0.0	7.683840480582983	0.0	0.0	0.0	0.0	0.0	7.910731364336735	0.0	0.0	0.0	0.0	2.6824138519680334	0.0	0.0	6.611051749856553	0.0	0.0	0.0	0.0	0.0	0.0	0.0	6.550618155261653	4.78190995330023	4.317153924601529	3.8097589925134576	5.164152526921154	4.075894875538329	4.9118564252612416	4.370968571489942	3.893469245065869	0.0	3.8751931728884013	0.0	4.031078326310493
APOBEC3A	0.0	6.428627178557822	0.0	0.0	0.0	3.2363879056190044	7.030997655744635	0.0	0.0	0.0	0.0	0.0	0.0	0.0	0.0	0.0	0.0	0.0	0.0	0.0	0.0	0.0	0.0	0.0	0.0	0.0	0.0	0.0	0.0	0.0	0.0	0.0	0.0	0.0	0.0	0.0	0.0	2.4378709134680205	0.0	0.0	0.0	1.5767781171759818	0.0	0.0	0.0	0.0	0.0	0.0	0.0
APOBEC3C	0.0	0.0	0.0	0.0	0.0	4.715506175476989	11.581109709387222	0.0	0.0	9.352152930750444	5.138619320495316	3.002513643312522	3.12345758677525	0.0	0.0	0.0	0.0	0.0	8.14401814168983	0.0	0.0	0.0	0.0	0.0	0.0	2.6824138519680334	0.0	0.0	0.0	0.0	0.0	0.0	0.0	7.463022379216844	6.942171868042286	5.615614621044587	0.0	6.6177265070481255	0.0	6.746277124118264	5.854761597462229	6.858176189461095	6.64315911473499	5.148128005715988	7.026471323221309	3.4992993956512324	7.444637021780334	0.0	5.38987962623111
APOBEC3D	0.0	0.0	0.0	0.0	0.0	0.0	0.0	0.0	0.0	0.0	0.0	0.0	0.0	0.0	0.0	0.0	0.0	0.0	0.0	0.0	0.0	0.0	0.0	0.0	0.0	0.0	0.0	7.617807942611505	4.800926154153707	0.0	0.0	0.0	0.0	0.0	0.0	0.0	0.0	1.6822170897979734	0.0	0.0	2.223137836483397	0.0	0.0	1.40106300365502	0.0	0.0	0.0	0.0	0.0
APOBEC3F	0.0	0.0	0.0	0.0	0.0	0.0	0.0	0.0	0.0	0.0	0.0	0.0	0.0	0.0	0.0	0.0	0.0	0.0	0.0	0.0	0.0	0.0	0.0	0.0	0.0	0.0	0.0	0.0	0.0	0.0	0.0	0.0	0.0	0.0	0.0	7.680399215891112	0.0	4.661138632673508	0.0	4.0173791753023576	0.0	1.5767781171759818	5.383525118399135	3.20238716872226	0.0	0.0	0.0	0.0	0.0
APOBEC3G	0.0	0.0	6.2149878459261645	0.0	0.0	0.0	0.0	0.0	2.7792162309782236	0.0	0.0	0.0	0.0	0.0	3.425437093303038	3.3408593936042603	7.954345985251183	3.234748578743529	0.0	8.53520953275641	0.0	0.0	0.0	0.0	0.0	0.0	3.405570143890894	0.0	6.897872458780283	0.0	0.0	0.0	3.4728975418677837	7.632038566220771	0.0	0.0	6.987135019851379	6.250072045239396	4.134811097163644	5.788266853041016	4.635116474750159	5.769290126786569	7.1364427256714285	4.481072415042583	3.893469245065869	0.0	6.844865727784338	0.0	4.9862661015717515
APOBEC3H	0.0	0.0	0.0	0.0	0.0	0.0	0.0	0.0	0.0	0.0	0.0	0.0	0.0	0.0	0.0	0.0	0.0	0.0	0.0	0.0	0.0	0.0	0.0	0.0	0.0	0.0	0.0	0.0	0.0	0.0	0.0	0.0	0.0	0.0	0.0	0.0	0.0	5.26890324184971	0.0	5.159020797962366	4.404626025652253	1.5767781171759818	0.0	0.0	0.0	0.0	0.0	0.0	0.0
APOBR	0.0	0.0	0.0	0.0	0.0	0.0	0.0	0.0	0.0	0.0	0.0	0.0	0.0	0.0	0.0	0.0	0.0	0.0	0.0	0.0	0.0	0.0	0.0	0.0	0.0	0.0	0.0	0.0	0.0	0.0	0.0	0.0	0.0	0.0	0.0	5.210352031104329	0.0	5.26890324184971	1.7513525975566733	0.0	0.0	3.448259546361864	0.0	2.098258524019185	0.0	0.0	0.0	0.0	0.0
APOC1	0.0	0.0	0.0	0.0	0.0	0.0	0.0	0.0	0.0	0.0	0.0	0.0	0.0	0.0	0.0	0.0	0.0	0.0	0.0	0.0	0.0	0.0	0.0	0.0	0.0	0.0	0.0	0.0	0.0	0.0	0.0	0.0	0.0	0.0	0.0	0.0	0.0	0.0	5.0931531918298285	1.6647368213574238	0.0	0.0	0.0	6.682848309725126	0.0	3.4992993956512324	0.0	0.0	2.6126205565189764
APOL1	0.0	0.0	0.0	0.0	0.0	0.0	0.0	2.9593323129275224	0.0	3.0304905417755057	4.1790027774140945	0.0	0.0	5.741587328557525	0.0	0.0	0.0	0.0	0.0	0.0	6.546779472411385	0.0	0.0	0.0	0.0	2.6824138519680334	5.79135628402364	0.0	0.0	0.0	3.9089956066064304	0.0	0.0	0.0	2.8913249471211526	0.0	2.9306243726127246	2.4378709134680205	2.5194114003216486	2.4171412799190786	3.3466301986757845	0.0	0.0	2.5662995966367075	4.591071236369958	0.0	2.4745683758923582	0.0	0.0
APOL2	0.0	0.0	0.0	0.0	0.0	0.0	2.904772685897231	0.0	0.0	0.0	0.0	0.0	0.0	0.0	0.0	0.0	0.0	0.0	0.0	0.0	4.927396215580204	0.0	0.0	0.0	0.0	0.0	0.0	0.0	0.0	0.0	0.0	7.269531138119109	0.0	0.0	0.0	0.0	0.0	2.9312334646981677	3.3877709525399817	2.909134519274333	4.1301774689153	3.6890950902881645	6.366140868227426	5.008014376825173	4.284030638065189	0.0	4.265439833828413	0.0	3.4895779477695474
APOL3	0.0	0.0	0.0	7.764951696516675	0.0	10.323613286846637	0.0	2.9593323129275224	0.0	0.0	4.1790027774140945	0.0	0.0	0.0	8.24345426878923	0.0	0.0	0.0	0.0	7.478029811388263	0.0	0.0	0.0	0.0	0.0	0.0	0.0	0.0	0.0	0.0	0.0	7.90361777914356	0.0	0.0	0.0	0.0	0.0	1.6822170897979734	0.0	1.6647368213574238	2.701242456965235	1.5767781171759818	0.0	0.0	0.0	0.0	3.8751931728884013	0.0	0.0
APOL4	0.0	0.0	0.0	0.0	0.0	0.0	0.0	0.0	0.0	0.0	0.0	0.0	0.0	0.0	0.0	0.0	0.0	0.0	0.0	0.0	0.0	0.0	0.0	0.0	0.0	0.0	0.0	0.0	0.0	0.0	0.0	0.0	0.0	0.0	0.0	0.0	5.09263093407766	3.5904867711773667	0.0	2.909134519274333	0.0	0.0	0.0	0.0	5.059293513864534	0.0	2.4745683758923582	0.0	0.0
APOL6	0.0	0.0	5.018260749587113	0.0	0.0	0.0	6.4154371057250055	0.0	0.0	0.0	0.0	0.0	0.0	0.0	0.0	0.0	0.0	0.0	0.0	0.0	0.0	0.0	0.0	0.0	0.0	0.0	2.887122076343561	6.3329961863556745	2.6724483015822167	0.0	0.0	0.0	3.4728975418677837	0.0	6.505783208907292	0.0	0.0	5.922402519792252	3.3877709525399817	5.541692019253254	6.696747764849604	4.075894875538329	0.0	2.098258524019185	0.0	3.4992993956512324	4.825178038632338	8.137189099689486	6.691013800266972
APOLD1	0.0	5.445278787372679	0.0	0.0	0.0	0.0	0.0	0.0	0.0	0.0	0.0	0.0	7.348812548699981	7.005746229172175	0.0	0.0	0.0	0.0	4.963512759776369	0.0	0.0	0.0	0.0	0.0	0.0	0.0	0.0	7.478379569475814	4.491879117194219	0.0	0.0	0.0	3.4728975418677837	0.0	0.0	0.0	0.0	3.8334209508336676	3.9260415598743137	3.5671548568916007	1.5031142398097137	3.159002139681479	6.260570376723074	0.0	5.059293513864534	0.0	3.338569829576014	0.0	0.0
APOM	0.0	0.0	0.0	0.0	0.0	0.0	0.0	0.0	0.0	0.0	0.0	0.0	0.0	0.0	0.0	0.0	0.0	0.0	0.0	0.0	0.0	0.0	0.0	0.0	0.0	0.0	0.0	0.0	0.0	0.0	0.0	0.0	3.4728975418677837	8.12297175396686	0.0	0.0	0.0	2.4378709134680205	0.0	4.0173791753023576	3.059728528142075	3.6890950902881645	0.0	2.91911961829218	5.059293513864534	0.0	0.0	0.0	0.0
APOO	0.0	0.0	0.0	8.65718431576899	0.0	0.0	0.0	0.0	0.0	0.0	0.0	0.0	0.0	0.0	8.610114555398154	0.0	0.0	0.0	0.0	0.0	0.0	0.0	0.0	0.0	0.0	2.6824138519680334	9.046658589845855	7.187416962456792	5.6257355226789825	3.255766515712174	0.0	0.0	0.0	0.0	0.0	0.0	0.0	4.893347548652761	3.6818656340098794	5.670240881759607	4.404626025652253	6.216689249603084	0.0	5.9475623093811665	5.246519820800109	0.0	5.676326871283094	5.360257079745659	5.839896599997999
APOOL	0.0	0.0	0.0	0.0	0.0	0.0	0.0	0.0	0.0	0.0	0.0	0.0	0.0	0.0	0.0	0.0	0.0	0.0	0.0	0.0	0.0	0.0	8.20730580185377	0.0	0.0	0.0	7.771685520104169	0.0	0.0	3.255766515712174	0.0	0.0	0.0	0.0	0.0	0.0	0.0	2.9312334646981677	5.446300304266113	4.0173791753023576	4.737878674656966	2.796823589864883	0.0	5.079771491563076	3.356247360462792	0.0	0.0	0.0	2.6126205565189764
APOPT1	0.0	0.0	0.0	0.0	0.0	0.0	2.904772685897231	2.9593323129275224	0.0	0.0	0.0	0.0	0.0	8.910015463114417	4.356683957343737	7.108328921622266	8.284358227699112	3.234748578743529	3.4681851441112554	0.0	7.013778292005239	0.0	0.0	0.0	0.0	2.6824138519680334	0.0	0.0	0.0	0.0	0.0	0.0	0.0	0.0	0.0	0.0	0.0	6.023854543420233	6.5438498014589594	6.456515817459394	5.605791215124568	6.137626951953344	8.006243411828448	6.682848309725126	5.932268561627104	0.0	6.29436648944314	0.0	5.555976444936356
APP	0.0	0.0	0.0	0.0	0.0	0.0	0.0	0.0	0.0	0.0	0.0	0.0	0.0	0.0	0.0	0.0	0.0	0.0	0.0	9.184051807019014	0.0	0.0	2.255925630403731	0.0	0.0	0.0	0.0	0.0	0.0	0.0	0.0	0.0	0.0	9.264524908250408	0.0	0.0	0.0	0.0	6.840507949224763	2.4171412799190786	2.701242456965235	0.0	0.0	0.0	0.0	0.0	0.0	0.0	0.0
APPBP2	0.0	0.0	0.0	0.0	0.0	9.994837407313979	0.0	2.9593323129275224	0.0	0.0	4.1790027774140945	9.498723430440773	3.12345758677525	0.0	0.0	0.0	0.0	0.0	0.0	0.0	0.0	0.0	0.0	0.0	0.0	0.0	0.0	0.0	0.0	0.0	0.0	0.0	3.4728975418677837	0.0	0.0	0.0	6.330788476273145	4.041282654586868	0.0	2.4171412799190786	3.585832114290079	3.159002139681479	0.0	2.5662995966367075	0.0	0.0	4.5722863353016905	0.0	2.6126205565189764
APPL1	0.0	0.0	7.153139026348303	0.0	0.0	0.0	0.0	0.0	0.0	0.0	0.0	0.0	0.0	0.0	0.0	0.0	0.0	0.0	0.0	0.0	0.0	5.947281687488568	6.928903343278796	0.0	0.0	0.0	0.0	0.0	0.0	0.0	0.0	0.0	0.0	6.471176048962542	8.359289588571158	0.0	0.0	4.661138632673508	5.5949907649891815	3.8097589925134576	4.833805382351953	2.3121012482628003	0.0	5.079771491563076	5.412216106229222	0.0	2.4745683758923582	0.0	2.6126205565189764
APRT	7.96136862463576	7.672626158064048	9.11859796902665	8.544581102080505	10.804896722997027	5.68778565288711	5.319545227716932	9.881254475949596	0.0	9.843720050876062	0.0	10.350491544289248	11.686147639532269	9.779020970709714	10.26294418546347	9.193410866695436	9.30039188032655	5.114968837463959	10.047163789502555	8.88015536156334	9.057537327458412	9.963290128207	7.98879394698864	2.6115868911435554	2.5271591875781283	6.773281789118865	2.070034138735666	10.18771118419512	10.175732683108432	10.287200871472503	9.319664333109259	10.178933282539072	10.7638284514639	10.63894922973089	10.199391758471839	11.021208676713478	9.587647668267063	8.754204295640447	8.178626816854004	9.275214436185978	9.017755100291355	9.124718989279723	10.249734221868975	9.776882353954308	9.232775322573122	5.40029413285239	10.096612844342632	11.025832555718823	10.695774775545509
APTR	0.0	0.0	0.0	0.0	0.0	0.0	0.0	0.0	0.0	0.0	0.0	0.0	0.0	0.0	0.0	0.0	0.0	0.0	0.0	0.0	0.0	0.0	0.0	0.0	0.0	0.0	0.0	0.0	0.0	0.0	0.0	0.0	0.0	0.0	0.0	0.0	0.0	1.6822170897979734	0.0	3.2753397325352007	1.5031142398097137	2.3121012482628003	0.0	2.5662995966367075	0.0	0.0	0.0	0.0	3.4895779477695474
APTX	0.0	0.0	0.0	0.0	0.0	0.0	0.0	0.0	0.0	0.0	0.0	0.0	0.0	0.0	0.0	0.0	0.0	0.0	0.0	0.0	0.0	0.0	0.0	0.0	0.0	4.109182637175111	9.586374190603596	0.0	0.0	3.255766515712174	0.0	0.0	0.0	0.0	0.0	0.0	0.0	5.632342843184109	4.134811097163644	6.526122674651177	6.3198561094360075	6.46357809733834	0.0	7.100134189993024	6.864299916186028	0.0	5.227436054232271	0.0	5.704909661527418
AQP11	0.0	0.0	0.0	0.0	0.0	0.0	0.0	0.0	0.0	0.0	0.0	0.0	0.0	0.0	0.0	0.0	0.0	0.0	0.0	0.0	0.0	0.0	0.0	0.0	0.0	2.6824138519680334	0.0	0.0	0.0	0.0	0.0	0.0	0.0	0.0	0.0	0.0	0.0	1.6822170897979734	4.756710948961483	0.0	0.0	1.5767781171759818	0.0	2.098258524019185	0.0	0.0	0.0	0.0	0.0
AQP3	0.0	0.0	0.0	0.0	0.0	0.0	0.0	0.0	0.0	0.0	0.0	0.0	0.0	0.0	0.0	0.0	0.0	0.0	0.0	0.0	0.0	0.0	0.0	0.0	0.0	0.0	0.0	0.0	0.0	0.0	0.0	0.0	0.0	0.0	0.0	0.0	0.0	0.0	0.0	0.0	2.223137836483397	3.159002139681479	0.0	0.0	0.0	0.0	3.8751931728884013	0.0	0.0
AQR	7.418060497496206	0.0	1.854913604445743	0.0	9.59445334393479	0.0	0.0	0.0	0.0	0.0	0.0	0.0	8.309723403273583	0.0	0.0	0.0	0.0	0.0	0.0	0.0	0.0	8.847410143252983	0.0	0.0	0.0	0.0	0.0	0.0	0.0	9.784358762269484	0.0	0.0	0.0	0.0	3.7906709886699232	0.0	9.034325326253246	4.996791193743398	0.0	3.5671548568916007	5.304705382945744	4.511804611595643	0.0	4.251762345278735	5.560827279814242	0.0	5.393075947496826	0.0	2.6126205565189764
ARAF	0.0	0.0	0.0	0.0	0.0	0.0	0.0	0.0	0.0	0.0	0.0	0.0	0.0	0.0	0.0	0.0	0.0	0.0	0.0	0.0	0.0	0.0	0.0	0.0	8.42640549497025	2.6824138519680334	0.0	0.0	0.0	0.0	0.0	0.0	0.0	0.0	0.0	0.0	0.0	5.0933114109818005	5.729778283874914	3.2753397325352007	3.7909570182715258	4.075894875538329	0.0	3.6423234746085864	0.0	0.0	4.5722863353016905	0.0	4.423883697907135
ARAP1	0.0	0.0	0.0	0.0	0.0	0.0	0.0	0.0	0.0	0.0	0.0	0.0	0.0	0.0	0.0	0.0	0.0	0.0	0.0	0.0	0.0	1.663565084729584	7.479708382585873	0.0	0.0	2.6824138519680334	0.0	0.0	0.0	0.0	0.0	0.0	0.0	0.0	0.0	0.0	0.0	2.4378709134680205	0.0	1.6647368213574238	3.585832114290079	2.796823589864883	0.0	2.5662995966367075	0.0	0.0	3.338569829576014	0.0	0.0
ARAP2	0.0	0.0	0.0	0.0	0.0	0.0	0.0	0.0	0.0	0.0	0.0	0.0	0.0	0.0	0.0	0.0	0.0	0.0	0.0	1.8356520226180972	0.0	0.0	0.0	0.0	0.0	0.0	0.0	0.0	0.0	0.0	0.0	0.0	0.0	0.0	0.0	3.7012923118223373	0.0	4.384247943793153	0.0	1.6647368213574238	3.3466301986757845	1.5767781171759818	0.0	1.40106300365502	0.0	0.0	4.265439833828413	0.0	0.0
ARCN1	0.0	0.0	6.7934620343958665	0.0	0.0	0.0	7.6593461590649845	2.9593323129275224	0.0	0.0	0.0	0.0	9.216830630891613	0.0	0.0	0.0	0.0	0.0	0.0	6.66111890444049	0.0	5.605720988279705	3.096399004666294	0.0	0.0	3.565424262997062	0.0	0.0	5.909919861991598	0.0	0.0	5.445642567842956	0.0	0.0	7.548174144930526	0.0	0.0	6.118638668552998	7.554377900994856	5.541692019253254	6.771328552032859	4.511804611595643	5.5718437328449415	5.148128005715988	0.0	0.0	5.676326871283094	0.0	4.031078326310493
AREG	0.0	0.0	0.0	0.0	0.0	0.0	0.0	0.0	0.0	8.431296967737893	0.0	0.0	0.0	10.283210888896305	0.0	4.267848348004583	9.66852043462165	0.0	0.0	0.0	0.0	0.0	0.0	0.0	0.0	0.0	7.912425067293699	0.0	0.0	0.0	0.0	0.0	0.0	0.0	0.0	0.0	0.0	0.0	0.0	0.0	2.223137836483397	0.0	0.0	0.0	2.4906644683303356	0.0	0.0	0.0	0.0
AREL1	0.0	0.0	0.0	0.0	0.0	0.0	2.904772685897231	0.0	0.0	9.034727055918289	0.0	0.0	7.046038906168842	0.0	0.0	0.0	0.0	0.0	4.401486460942903	0.0	0.0	0.0	0.0	0.0	0.0	0.0	0.0	0.0	0.0	0.0	4.461584435117068	4.172534185676916	0.0	0.0	0.0	0.0	0.0	3.5904867711773667	0.0	2.909134519274333	4.635116474750159	3.159002139681479	0.0	4.370968571489942	0.0	0.0	0.0	0.0	3.4895779477695474
ARF1	9.117072586855029	2.095806832041689	7.66200725745967	7.990496176858307	9.873934414294416	8.034269616786153	7.951762155506571	4.415009387063816	7.984054401477193	10.351048770345848	10.852740685285179	3.002513643312522	7.860728163692917	9.716084478732233	0.0	3.3408593936042603	7.755898655356433	3.234748578743529	0.0	8.986289734177499	1.6332467589561366	8.016753170785051	10.4099279728982	8.706005865599414	8.279299840546555	4.812316081670016	0.0	7.187416962456792	5.27148955402378	5.4515011920733984	7.141790621578299	7.557336690219249	0.0	6.471176048962542	8.730259573444544	7.500764406248291	0.0	7.79390078112801	7.360233504484665	7.535255465166311	7.858925550847664	8.358430654560047	5.5718437328449415	8.532224324425174	6.545464172741509	0.0	8.051831941069558	7.915650479576802	8.088285916279224
ARF3	0.0	0.0	0.0	0.0	0.0	0.0	0.0	0.0	7.418518858773567	0.0	0.0	0.0	0.0	3.087571048518302	0.0	0.0	0.0	0.0	0.0	0.0	0.0	0.0	0.0	0.0	0.0	0.0	0.0	0.0	0.0	0.0	0.0	0.0	0.0	0.0	0.0	0.0	0.0	5.425423826711644	6.020190987039158	4.0173791753023576	4.524469367023541	3.159002139681479	5.5718437328449415	5.275830373996333	0.0	0.0	3.8751931728884013	0.0	0.0
ARF4	0.0	0.0	0.0	8.687805877962294	9.2083930000579	3.2363879056190044	5.319545227716932	0.0	9.782537912696418	8.678564444237585	4.1790027774140945	3.002513643312522	8.506179700760317	8.525643110606492	8.747282395929288	0.0	7.907234147952298	0.0	0.0	10.26644405544592	9.702922297806719	7.255112489092472	8.701842602928357	1.8302057784083416	0.0	10.547592666972502	10.664336886809252	5.880259957203008	8.952768423356034	9.307952601937242	9.833560021620123	8.139743826676405	9.039916917987046	8.160313759131787	8.330808297022308	9.737324469290012	7.903752371597394	7.83635575814105	8.166793866673745	8.292599416419462	7.483415200508382	8.182504939695896	7.717983187604886	8.120613271913502	7.941807515451753	3.4992993956512324	7.1058068483311105	7.653810547208214	7.61038395942408
ARF4-AS1	0.0	0.0	0.0	0.0	0.0	0.0	0.0	0.0	0.0	0.0	0.0	0.0	0.0	0.0	0.0	0.0	0.0	0.0	0.0	0.0	0.0	0.0	0.0	0.0	0.0	0.0	0.0	0.0	0.0	0.0	0.0	0.0	0.0	0.0	0.0	0.0	0.0	2.9312334646981677	0.0	2.4171412799190786	4.1301774689153	2.796823589864883	0.0	5.008014376825173	0.0	0.0	0.0	0.0	0.0
ARF5	0.0	0.0	0.0	0.0	2.682130071598417	0.0	0.0	0.0	0.0	4.492662338264908	0.0	0.0	3.12345758677525	0.0	0.0	6.664667026663887	0.0	0.0	0.0	0.0	2.379678272075835	0.0	0.0	0.0	2.5271591875781283	0.0	0.0	0.0	4.800926154153707	0.0	0.0	0.0	0.0	0.0	0.0	0.0	2.9306243726127246	2.9312334646981677	1.7513525975566733	1.6647368213574238	1.5031142398097137	0.0	0.0	0.0	0.0	0.0	0.0	0.0	0.0
ARF6	0.0	0.0	0.0	6.5889441579620165	0.0	0.0	0.0	0.0	0.0	3.0304905417755057	0.0	0.0	0.0	0.0	0.0	0.0	8.247005290033721	4.156010361808862	4.401486460942903	8.686823689443441	0.0	0.0	2.255925630403731	7.9144002062787555	0.0	4.109182637175111	0.0	2.2075536508907394	6.033449816924826	0.0	0.0	0.0	0.0	0.0	8.330808297022308	0.0	8.839467749804705	7.543599758630846	8.3662214523782	6.526122674651177	7.512696100782646	7.127344861544744	7.50335926715062	7.216129767331007	6.472276267534315	6.192934057856471	7.406386684269765	4.39495815026458	6.540561317474344
ARFGAP1	0.0	0.0	0.0	0.0	0.0	0.0	0.0	0.0	0.0	0.0	0.0	0.0	0.0	0.0	0.0	0.0	0.0	0.0	0.0	0.0	0.0	0.0	0.0	0.0	0.0	0.0	0.0	0.0	0.0	3.255766515712174	0.0	0.0	0.0	0.0	0.0	0.0	0.0	2.4378709134680205	5.522560273549719	1.6647368213574238	1.5031142398097137	1.5767781171759818	4.206491919555169	3.820453492574418	0.0	0.0	2.4745683758923582	0.0	0.0
ARFGAP2	0.0	0.0	0.0	0.0	1.8910357029650944	0.0	0.0	0.0	7.880145040414107	0.0	6.117995625893904	0.0	0.0	9.368628910277645	0.0	0.0	0.0	0.0	0.0	0.0	0.0	0.0	0.0	4.422705502905849	0.0	0.0	0.0	3.951928619813007	0.0	0.0	0.0	0.0	0.0	8.004770766880457	0.0	0.0	0.0	2.9312334646981677	0.0	3.2753397325352007	3.585832114290079	3.159002139681479	0.0	5.602524264707682	4.284030638065189	0.0	0.0	0.0	2.6126205565189764
ARFGAP3	8.62737773772932	0.0	6.759013797184141	7.597648478326417	0.0	0.0	0.0	0.0	0.0	7.023208170590298	0.0	0.0	0.0	0.0	0.0	0.0	0.0	0.0	0.0	5.846121962630376	4.592345624670057	1.663565084729584	0.0	0.0	0.0	3.565424262997062	2.070034138735666	0.0	5.7748137933595105	0.0	8.273710986503325	0.0	3.4728975418677837	7.463022379216844	7.8979789344115625	6.769099474298331	6.550618155261653	5.497744900457153	0.0	4.757380535377352	3.059728528142075	4.511804611595643	4.206491919555169	4.768468928443768	3.356247360462792	0.0	0.0	0.0	4.732306187456867
ARFGEF1	0.0	0.0	4.062104895374365	0.0	0.0	0.0	0.0	0.0	0.0	0.0	0.0	0.0	0.0	0.0	0.0	0.0	0.0	0.0	8.72727959841722	0.0	0.0	0.0	0.0	0.0	0.0	0.0	0.0	0.0	0.0	3.255766515712174	0.0	6.564975737698254	0.0	0.0	0.0	0.0	0.0	5.26890324184971	4.877787824623613	3.2753397325352007	4.273918085302961	3.159002139681479	0.0	4.251762345278735	0.0	0.0	3.338569829576014	0.0	2.6126205565189764
ARFGEF2	5.498455445354507	0.0	0.0	0.0	0.0	0.0	0.0	0.0	0.0	0.0	0.0	0.0	0.0	0.0	0.0	0.0	0.0	0.0	0.0	0.0	0.0	0.0	6.632072879806317	0.0	0.0	0.0	0.0	0.0	0.0	0.0	0.0	0.0	0.0	0.0	0.0	0.0	0.0	4.384247943793153	6.955016489839883	2.4171412799190786	3.7909570182715258	3.159002139681479	0.0	3.4390600541001928	0.0	0.0	0.0	0.0	0.0
ARFIP1	0.0	0.0	0.0	0.0	0.0	0.0	0.0	0.0	0.0	0.0	0.0	0.0	0.0	0.0	0.0	0.0	0.0	0.0	0.0	0.0	0.0	0.0	0.0	0.0	0.0	0.0	0.0	0.0	0.0	0.0	0.0	0.0	0.0	0.0	0.0	0.0	0.0	4.222932837241803	0.0	1.6647368213574238	2.223137836483397	1.5767781171759818	2.769917247145531	2.5662995966367075	4.591071236369958	0.0	4.265439833828413	0.0	0.0
ARFRP1	0.0	0.0	0.0	0.0	0.0	0.0	0.0	0.0	0.0	0.0	0.0	0.0	0.0	0.0	0.0	0.0	0.0	0.0	0.0	0.0	0.0	0.0	0.0	0.0	8.996575131028516	2.6824138519680334	0.0	0.0	0.0	0.0	0.0	0.0	0.0	0.0	0.0	0.0	0.0	4.996791193743398	0.0	2.909134519274333	3.9705144612479586	4.380611182968619	6.146660407950788	3.820453492574418	4.284030638065189	0.0	0.0	0.0	0.0
ARGLU1	2.1376651855559574	0.0	8.093809933366142	0.0	9.584306666289327	7.605548163877649	10.737759800700244	9.504237812520683	4.216794675828682	3.0304905417755057	9.90593234160024	0.0	0.0	9.416919982483126	0.0	3.3408593936042603	0.0	8.32515837858858	0.0	0.0	9.585465342748961	1.663565084729584	9.577115550878862	0.0	0.0	3.565424262997062	0.0	0.0	0.0	3.255766515712174	0.0	0.0	0.0	0.0	9.23944205744338	7.180826342659698	0.0	6.6177265070481255	6.389496659983668	5.159020797962366	6.4766714188783165	5.273424710590485	0.0	6.093378507614242	5.059293513864534	0.0	5.912988161115807	0.0	4.423883697907135
ARHGAP1	0.0	0.0	0.0	0.0	0.0	3.2363879056190044	0.0	0.0	0.0	0.0	0.0	0.0	3.12345758677525	0.0	0.0	0.0	0.0	0.0	0.0	8.272952686019051	0.0	0.0	0.0	0.0	0.0	0.0	0.0	0.0	0.0	0.0	0.0	0.0	0.0	0.0	0.0	0.0	0.0	4.893347548652761	0.0	4.198844956571528	4.273918085302961	2.796823589864883	0.0	2.5662995966367075	3.356247360462792	0.0	3.8751931728884013	0.0	0.0
ARHGAP10	0.0	0.0	0.0	0.0	0.0	0.0	2.904772685897231	0.0	0.0	0.0	0.0	0.0	0.0	0.0	0.0	0.0	0.0	0.0	0.0	0.0	0.0	0.0	0.0	0.0	0.0	0.0	0.0	0.0	0.0	0.0	0.0	0.0	0.0	0.0	0.0	0.0	0.0	0.0	0.0	5.24410645212663	5.08838359223842	4.380611182968619	0.0	4.251762345278735	0.0	0.0	4.5722863353016905	0.0	4.423883697907135
ARHGAP11A	0.0	0.0	0.0	0.0	0.0	0.0	0.0	0.0	0.0	0.0	0.0	0.0	0.0	0.0	0.0	0.0	0.0	0.0	0.0	0.0	0.0	0.0	0.0	0.0	0.0	2.6824138519680334	0.0	0.0	0.0	0.0	0.0	0.0	0.0	0.0	0.0	0.0	0.0	5.7554479295856416	3.9260415598743137	5.472850424356171	6.18084465288243	4.942300479706854	4.601860002093506	5.275830373996333	2.4906644683303356	0.0	4.825178038632338	0.0	0.0
ARHGAP11B	0.0	0.0	0.0	0.0	0.0	0.0	0.0	0.0	0.0	0.0	0.0	0.0	0.0	0.0	0.0	0.0	0.0	0.0	0.0	0.0	0.0	0.0	0.0	0.0	0.0	0.0	0.0	0.0	0.0	0.0	0.0	0.0	0.0	0.0	0.0	0.0	0.0	4.78190995330023	3.6818656340098794	2.4171412799190786	3.059728528142075	1.5767781171759818	6.724819167388554	2.91911961829218	0.0	0.0	0.0	0.0	2.6126205565189764
ARHGAP15	10.706186982397298	11.5620054886867	9.482854615947346	9.465218179791352	3.8624583211520203	3.2363879056190044	9.570259420572121	10.17987962064463	2.7792162309782236	10.472521488229495	11.040272545968286	4.4621735579577955	9.819579663843752	10.230142967890327	10.168386911953354	4.267848348004583	4.63840497339487	8.630958075570186	10.976126621278203	9.582441980012524	7.059966424102115	9.458256576178185	0.0	0.0	9.320628115013786	2.6824138519680334	2.887122076343561	0.0	8.131884094654934	0.0	0.0	0.0	3.4728975418677837	0.0	0.0	6.1907355309555205	8.459814200595213	6.987830511900093	5.853041916163449	7.411964554408774	4.635116474750159	6.999028909579911	8.10104243921988	4.852814728702266	5.059293513864534	4.434056459916267	5.393075947496826	10.256617853436913	6.691013800266972
ARHGAP17	0.0	0.0	0.0	0.0	0.0	0.0	0.0	0.0	0.0	0.0	0.0	0.0	0.0	0.0	0.0	0.0	0.0	0.0	0.0	0.0	0.0	0.0	0.0	0.0	0.0	0.0	0.0	0.0	0.0	0.0	8.743716972692955	0.0	0.0	0.0	0.0	0.0	0.0	4.661138632673508	0.0	1.6647368213574238	2.223137836483397	2.3121012482628003	0.0	2.098258524019185	0.0	0.0	4.265439833828413	0.0	0.0
ARHGAP18	0.0	0.0	0.0	0.0	0.0	0.0	0.0	0.0	0.0	0.0	0.0	0.0	0.0	8.303902994400854	0.0	9.001117779368416	3.1648782859845856	0.0	0.0	0.0	0.0	0.0	0.0	0.0	2.5271591875781283	0.0	0.0	0.0	7.718559977909082	7.909588716116481	0.0	0.0	0.0	0.0	0.0	0.0	7.321798890498444	2.9312334646981677	1.7513525975566733	2.909134519274333	3.9705144612479586	4.380611182968619	0.0	2.5662995966367075	0.0	0.0	0.0	0.0	3.4895779477695474
ARHGAP19	0.0	0.0	0.0	0.0	0.0	0.0	0.0	0.0	0.0	0.0	0.0	0.0	0.0	0.0	0.0	0.0	0.0	0.0	0.0	0.0	0.0	0.0	0.0	0.0	0.0	0.0	0.0	0.0	0.0	0.0	0.0	0.0	0.0	0.0	7.085444009814477	0.0	0.0	3.5904867711773667	3.6818656340098794	3.8097589925134576	3.9705144612479586	2.3121012482628003	3.660081577372672	4.370968571489942	2.4906644683303356	0.0	0.0	0.0	2.6126205565189764
ARHGAP21	0.0	0.0	0.0	0.0	0.0	0.0	0.0	0.0	0.0	0.0	0.0	0.0	0.0	0.0	0.0	0.0	0.0	0.0	0.0	0.0	0.0	0.0	0.0	0.0	0.0	0.0	0.0	0.0	0.0	0.0	0.0	0.0	0.0	0.0	0.0	0.0	0.0	3.5904867711773667	0.0	3.8097589925134576	2.223137836483397	1.5767781171759818	0.0	4.481072415042583	0.0	0.0	0.0	0.0	0.0
ARHGAP25	0.0	0.0	0.0	0.0	0.0	10.215324950694866	6.041987162733185	0.0	3.67011360838518	3.0304905417755057	4.1790027774140945	0.0	0.0	3.087571048518302	0.0	8.779194545302536	0.0	0.0	0.0	3.791463439107261	0.0	0.0	0.0	0.0	0.0	0.0	0.0	0.0	0.0	0.0	4.461584435117068	0.0	0.0	0.0	6.400088712307765	0.0	0.0	4.893347548652761	3.6818656340098794	3.8097589925134576	4.92374951882347	4.511804611595643	0.0	1.40106300365502	0.0	0.0	3.338569829576014	0.0	3.4895779477695474
ARHGAP26	0.0	0.0	1.854913604445743	0.0	0.0	0.0	0.0	0.0	9.198394223503572	3.0304905417755057	7.803982709472421	0.0	0.0	0.0	0.0	10.180872619547596	0.0	3.234748578743529	0.0	1.8356520226180972	0.0	8.52116583545291	0.0	0.0	0.0	0.0	0.0	0.0	0.0	0.0	0.0	0.0	0.0	0.0	0.0	0.0	0.0	3.298193490655559	6.649660118747985	1.6647368213574238	2.701242456965235	3.159002139681479	3.660081577372672	3.6423234746085864	0.0	0.0	0.0	0.0	0.0
ARHGAP27	0.0	0.0	0.0	0.0	0.0	0.0	0.0	0.0	0.0	0.0	0.0	0.0	0.0	0.0	0.0	0.0	0.0	0.0	0.0	0.0	0.0	0.0	0.0	0.0	2.5271591875781283	0.0	7.179446102026094	0.0	0.0	0.0	0.0	0.0	0.0	0.0	0.0	0.0	0.0	3.5904867711773667	1.7513525975566733	3.8097589925134576	1.5031142398097137	3.895419413880397	0.0	0.0	0.0	0.0	3.338569829576014	8.030668020664471	3.4895779477695474
ARHGAP27P1-BPTFP1-KPNA2P3	0.0	0.0	0.0	0.0	0.0	0.0	0.0	0.0	0.0	0.0	0.0	0.0	0.0	0.0	3.425437093303038	0.0	0.0	0.0	0.0	0.0	0.0	2.415750057005929	0.0	1.8302057784083416	0.0	0.0	0.0	2.2075536508907394	0.0	0.0	0.0	0.0	0.0	0.0	0.0	0.0	0.0	1.6822170897979734	0.0	1.6647368213574238	0.0	1.5767781171759818	4.601860002093506	2.5662995966367075	2.4906644683303356	0.0	0.0	0.0	4.423883697907135
ARHGAP30	0.0	0.0	0.0	6.933652455710715	0.0	5.43033812602996	2.904772685897231	2.9593323129275224	9.226915223178457	0.0	11.61323325535011	0.0	3.12345758677525	0.0	4.356683957343737	0.0	0.0	0.0	0.0	0.0	0.0	0.0	0.0	0.0	2.5271591875781283	3.565424262997062	9.294614671307816	0.0	7.563223359359177	0.0	0.0	0.0	0.0	0.0	8.241826936320093	6.919779226886965	0.0	5.497744900457153	5.792726152909679	5.24410645212663	5.659141347149028	5.117341680748587	4.206491919555169	5.552958248320628	0.0	0.0	3.8751931728884013	0.0	3.4895779477695474
ARHGAP31	0.0	0.0	0.0	0.0	0.0	0.0	0.0	0.0	0.0	0.0	0.0	0.0	0.0	0.0	0.0	0.0	0.0	0.0	0.0	0.0	0.0	0.0	0.0	0.0	0.0	0.0	0.0	0.0	0.0	0.0	0.0	7.90361777914356	0.0	0.0	0.0	3.7012923118223373	0.0	4.041282654586868	4.317153924601529	2.4171412799190786	4.273918085302961	0.0	0.0	3.20238716872226	0.0	0.0	4.265439833828413	0.0	3.4895779477695474
ARHGAP35	0.0	0.0	0.0	0.0	0.0	0.0	0.0	0.0	0.0	0.0	0.0	0.0	0.0	0.0	0.0	0.0	0.0	0.0	0.0	0.0	0.0	0.0	9.028304203158307	1.8302057784083416	0.0	0.0	0.0	0.0	0.0	0.0	0.0	0.0	0.0	0.0	0.0	0.0	0.0	4.222932837241803	0.0	0.0	3.9705144612479586	2.3121012482628003	0.0	4.370968571489942	0.0	0.0	0.0	0.0	0.0
ARHGAP4	4.632468986311446	7.244449205367162	0.0	0.0	0.0	0.0	0.0	0.0	0.0	0.0	0.0	0.0	0.0	0.0	0.0	0.0	0.0	0.0	0.0	0.0	6.136876533101464	0.0	2.255925630403731	1.8302057784083416	0.0	0.0	0.0	0.0	0.0	0.0	0.0	6.909630115267486	0.0	0.0	0.0	0.0	4.383580504070315	4.893347548652761	0.0	3.2753397325352007	4.524469367023541	2.3121012482628003	0.0	2.91911961829218	0.0	0.0	2.4745683758923582	0.0	3.4895779477695474
ARHGAP45	7.02479323753808	9.071577287248877	0.0	0.0	4.108865966131079	3.2363879056190044	0.0	10.811434416290288	10.423495790370884	7.755730452663904	0.0	3.002513643312522	3.12345758677525	0.0	0.0	0.0	0.0	9.718295385699923	0.0	0.0	0.0	0.0	0.0	0.0	0.0	0.0	0.0	0.0	7.022394834686108	5.927477344728986	0.0	0.0	0.0	0.0	6.1621832150338385	0.0	0.0	6.207577591853678	5.792726152909679	4.198844956571528	5.23613992789263	2.796823589864883	0.0	4.481072415042583	4.284030638065189	0.0	4.825178038632338	0.0	2.6126205565189764
ARHGAP5	6.907098058299685	0.0	0.0	0.0	0.0	0.0	0.0	0.0	0.0	0.0	0.0	0.0	0.0	0.0	0.0	0.0	5.827311037085642	0.0	0.0	0.0	0.0	0.0	0.0	0.0	0.0	0.0	0.0	0.0	0.0	0.0	0.0	9.377797793707495	0.0	0.0	0.0	0.0	0.0	3.298193490655559	0.0	1.6647368213574238	4.737878674656966	1.5767781171759818	0.0	2.098258524019185	0.0	0.0	4.265439833828413	0.0	2.6126205565189764
ARHGAP9	0.0	0.0	0.0	0.0	0.0	0.0	0.0	0.0	0.0	0.0	0.0	0.0	0.0	0.0	0.0	0.0	0.0	0.0	0.0	0.0	0.0	0.0	0.0	0.0	0.0	0.0	0.0	0.0	0.0	0.0	0.0	0.0	0.0	0.0	0.0	0.0	0.0	5.1837771109313096	3.3877709525399817	3.5671548568916007	3.3466301986757845	2.3121012482628003	0.0	2.098258524019185	0.0	9.61549058212022	0.0	0.0	0.0
ARHGDIA	0.0	0.0	7.917620799374262	6.8816220621689865	4.319263705880236	0.0	0.0	9.317634396369117	2.7792162309782236	0.0	4.1790027774140945	0.0	0.0	4.000114969952744	3.425437093303038	0.0	0.0	0.0	0.0	6.238604963851095	0.0	0.0	3.096399004666294	0.0	7.070410152843887	4.109182637175111	4.896789868734753	7.2573348810988385	2.6724483015822167	7.014315038766896	0.0	0.0	0.0	5.487346431076907	0.0	6.769099474298331	4.781234424590267	6.118638668552998	7.421268145019858	5.730460484755456	6.28633870407618	5.542557468420811	4.601860002093506	6.537510664362665	6.227392219335036	8.617328587482017	6.786494885824339	0.0	5.555976444936356
ARHGDIB	9.360397557705285	11.585255133044893	11.165141203445065	11.199869325933209	10.977642266372584	10.342457693378243	11.4993940102707	5.3807929970260115	11.246161223585915	10.374617678394786	10.507455201257452	10.687619255055136	10.849266539157696	9.952863757734226	12.221429717683911	11.110460428000632	11.613167312984743	9.467082806509232	11.511957237029774	11.609779642441694	2.379678272075835	9.332912132274718	9.303004153032752	9.269048507552451	10.39290566313479	6.773281789118865	3.786163946128422	8.95649581725275	11.604175012938724	9.637192951783106	3.0019735377542296	0.0	9.908091670284197	9.65301265146809	10.253502321806263	10.970309681247313	11.290608897307758	10.988160425215995	10.151061608189343	10.306557751516976	10.078876124371723	10.803896476593051	10.142379548292425	9.568191730063155	9.359951974840701	11.045885368157185	10.313659364923367	11.808918666863155	9.69664432566227
ARHGEF1	0.0	0.0	0.0	0.0	0.0	0.0	2.904772685897231	2.9593323129275224	0.0	0.0	4.1790027774140945	0.0	0.0	0.0	0.0	0.0	0.0	0.0	0.0	2.617922291016664	0.0	0.0	0.0	0.0	0.0	2.6824138519680334	4.087024065465519	0.0	0.0	0.0	0.0	0.0	0.0	0.0	0.0	0.0	0.0	1.6822170897979734	0.0	0.0	1.5031142398097137	0.0	0.0	1.40106300365502	0.0	0.0	0.0	0.0	0.0
ARHGEF12	0.0	0.0	0.0	0.0	0.0	0.0	0.0	0.0	6.376899878860425	0.0	0.0	0.0	0.0	0.0	0.0	0.0	0.0	0.0	0.0	0.0	0.0	0.0	0.0	0.0	0.0	0.0	0.0	0.0	0.0	0.0	0.0	0.0	0.0	0.0	0.0	0.0	0.0	1.6822170897979734	0.0	3.5671548568916007	3.585832114290079	0.0	0.0	0.0	0.0	0.0	0.0	0.0	0.0
ARHGEF19	0.0	0.0	0.0	0.0	0.0	9.921537989489133	0.0	2.9593323129275224	2.7792162309782236	0.0	0.0	0.0	0.0	8.233741903644574	0.0	4.267848348004583	0.0	4.156010361808862	0.0	0.0	0.0	0.0	0.0	0.0	0.0	0.0	0.0	0.0	0.0	0.0	0.0	0.0	0.0	0.0	0.0	0.0	0.0	0.0	4.756710948961483	0.0	0.0	2.3121012482628003	0.0	0.0	0.0	0.0	3.338569829576014	0.0	0.0
ARHGEF2	0.0	0.0	0.0	0.0	0.0	0.0	0.0	0.0	0.0	0.0	0.0	3.002513643312522	0.0	0.0	0.0	0.0	0.0	0.0	0.0	2.617922291016664	0.0	1.663565084729584	9.843397857807172	1.8302057784083416	0.0	0.0	0.0	0.0	0.0	0.0	0.0	0.0	0.0	0.0	0.0	0.0	0.0	4.78190995330023	6.468736516537805	2.909134519274333	4.524469367023541	2.796823589864883	0.0	5.148128005715988	0.0	3.4992993956512324	5.676326871283094	0.0	2.6126205565189764
ARHGEF3	0.0	0.0	0.0	0.0	0.0	0.0	5.892414855358667	0.0	0.0	0.0	0.0	0.0	0.0	0.0	0.0	0.0	0.0	0.0	0.0	0.0	0.0	0.0	0.0	0.0	0.0	0.0	0.0	0.0	0.0	0.0	0.0	0.0	0.0	0.0	0.0	0.0	5.09263093407766	3.5904867711773667	0.0	3.2753397325352007	4.833805382351953	1.5767781171759818	0.0	0.0	0.0	0.0	5.541641766819671	0.0	0.0
ARHGEF35	0.0	0.0	0.0	0.0	0.0	0.0	0.0	0.0	0.0	0.0	0.0	0.0	0.0	0.0	0.0	0.0	0.0	0.0	0.0	0.0	0.0	0.0	0.0	0.0	0.0	0.0	0.0	0.0	0.0	0.0	0.0	0.0	0.0	4.918375074597491	0.0	0.0	0.0	2.4378709134680205	0.0	2.909134519274333	1.5031142398097137	2.796823589864883	0.0	2.098258524019185	0.0	0.0	0.0	0.0	0.0
ARHGEF37	0.0	0.0	0.0	0.0	0.0	0.0	0.0	0.0	0.0	0.0	0.0	0.0	0.0	0.0	9.331125388152815	0.0	0.0	0.0	0.0	0.0	0.0	0.0	0.0	0.0	0.0	0.0	0.0	0.0	0.0	0.0	0.0	0.0	0.0	0.0	0.0	0.0	0.0	0.0	0.0	2.4171412799190786	2.701242456965235	1.5767781171759818	0.0	2.91911961829218	0.0	0.0	0.0	0.0	0.0
ARHGEF39	0.0	0.0	0.0	0.0	0.0	0.0	0.0	0.0	0.0	0.0	0.0	0.0	3.12345758677525	0.0	0.0	0.0	0.0	0.0	0.0	0.0	0.0	0.0	0.0	0.0	0.0	0.0	0.0	0.0	0.0	0.0	0.0	0.0	0.0	3.0548383243568824	0.0	0.0	0.0	0.0	0.0	4.360014660921618	1.5031142398097137	2.796823589864883	0.0	2.91911961829218	0.0	0.0	0.0	0.0	4.031078326310493
ARHGEF5	0.0	0.0	0.0	0.0	0.0	0.0	0.0	2.9593323129275224	0.0	3.0304905417755057	4.1790027774140945	3.002513643312522	10.41627918444073	0.0	0.0	0.0	0.0	0.0	3.4681851441112554	0.0	0.0	0.0	0.0	0.0	0.0	0.0	0.0	0.0	0.0	0.0	0.0	0.0	0.0	0.0	0.0	0.0	0.0	0.0	0.0	0.0	0.0	0.0	5.5718437328449415	0.0	0.0	0.0	0.0	0.0	0.0
ARHGEF6	0.0	10.232177613812457	0.0	1.6622605491277964	0.0	9.705644963130647	2.904772685897231	9.971673740499707	0.0	3.0304905417755057	10.09838943156455	0.0	0.0	3.087571048518302	0.0	0.0	0.0	0.0	0.0	0.0	0.0	0.0	10.073172013996462	0.0	0.0	0.0	0.0	0.0	0.0	7.496549831048969	0.0	0.0	0.0	0.0	0.0	0.0	6.2068860631838305	6.291350558321938	3.9260415598743137	4.757380535377352	5.94344772859362	3.6890950902881645	6.022979536453987	3.20238716872226	0.0	0.0	0.0	0.0	4.732306187456867
ARHGEF7	0.0	0.0	0.0	0.0	0.0	0.0	0.0	0.0	0.0	0.0	0.0	0.0	0.0	0.0	0.0	0.0	0.0	0.0	7.981131294591683	0.0	0.0	0.0	8.24370964195713	0.0	0.0	0.0	0.0	0.0	0.0	0.0	0.0	0.0	0.0	0.0	0.0	0.0	2.9306243726127246	4.384247943793153	0.0	2.4171412799190786	2.223137836483397	2.3121012482628003	0.0	0.0	0.0	0.0	0.0	0.0	0.0
ARHGEF9	0.0	6.314544959494952	0.0	0.0	0.0	0.0	2.904772685897231	0.0	0.0	0.0	0.0	0.0	0.0	0.0	0.0	0.0	0.0	0.0	0.0	0.0	0.0	0.0	0.0	0.0	0.0	0.0	0.0	0.0	0.0	0.0	0.0	0.0	0.0	0.0	0.0	0.0	0.0	5.1837771109313096	4.479014891209527	0.0	2.223137836483397	2.3121012482628003	0.0	3.9789871657082725	0.0	0.0	0.0	0.0	0.0
ARID1A	7.679688285010978	8.37390833789972	0.0	0.0	0.0	4.157741589893424	2.904772685897231	0.0	0.0	0.0	0.0	0.0	7.598934560750319	4.954314988895233	0.0	0.0	6.913231463214359	0.0	0.0	0.0	0.0	0.0	0.0	0.0	2.5271591875781283	0.0	8.757758087880468	2.2075536508907394	0.0	0.0	0.0	0.0	3.4728975418677837	7.521588961020777	0.0	6.1907355309555205	0.0	5.6952080569742005	7.159916130306095	3.5671548568916007	5.49278066550336	3.448259546361864	0.0	3.9789871657082725	3.356247360462792	0.0	5.912988161115807	0.0	0.0
ARID1B	0.0	9.73540270938682	0.0	0.0	0.0	3.2363879056190044	0.0	10.010110076829642	3.67011360838518	0.0	0.0	10.350491544289248	0.0	0.0	0.0	9.585141447538776	0.0	4.7137419802690514	0.0	0.0	5.851918678512341	0.0	0.0	8.67927057972424	7.685570635207662	2.6824138519680334	9.798168121408763	0.0	0.0	3.255766515712174	0.0	0.0	0.0	0.0	8.0454873574496	7.762470597901327	0.0	4.893347548652761	6.261826043636252	3.2753397325352007	5.23613992789263	0.0	0.0	4.251762345278735	2.4906644683303356	0.0	3.8751931728884013	0.0	0.0
ARID2	6.733561580482446	0.0	1.854913604445743	1.6622605491277964	0.0	3.2363879056190044	2.904772685897231	0.0	0.0	0.0	0.0	5.429070398089364	0.0	0.0	0.0	0.0	0.0	0.0	3.4681851441112554	8.272952686019051	0.0	0.0	0.0	0.0	0.0	0.0	0.0	0.0	0.0	4.1781982574519425	0.0	0.0	0.0	0.0	0.0	0.0	0.0	5.632342843184109	6.020190987039158	3.5671548568916007	4.273918085302961	3.895419413880397	0.0	4.67888404825583	0.0	0.0	2.4745683758923582	0.0	2.6126205565189764
ARID3A	0.0	0.0	0.0	0.0	7.951402874438835	0.0	0.0	0.0	0.0	0.0	0.0	0.0	0.0	0.0	0.0	0.0	0.0	0.0	0.0	0.0	0.0	0.0	0.0	0.0	0.0	0.0	0.0	0.0	0.0	0.0	0.0	0.0	0.0	0.0	0.0	0.0	0.0	4.041282654586868	4.624534145163343	2.4171412799190786	3.059728528142075	0.0	0.0	2.5662995966367075	0.0	0.0	0.0	8.720442480602227	2.6126205565189764
ARID3B	0.0	0.0	0.0	0.0	0.0	9.946387228385667	2.904772685897231	0.0	2.7792162309782236	0.0	0.0	0.0	0.0	0.0	0.0	0.0	0.0	0.0	0.0	0.0	0.0	0.0	0.0	0.0	0.0	0.0	0.0	0.0	0.0	0.0	0.0	0.0	0.0	0.0	0.0	0.0	0.0	1.6822170897979734	3.0179614480350683	0.0	1.5031142398097137	1.5767781171759818	0.0	3.4390600541001928	0.0	0.0	0.0	0.0	0.0
ARID4A	10.4321244679391	2.095806832041689	1.854913604445743	8.775953904534505	0.0	0.0	0.0	0.0	0.0	0.0	4.1790027774140945	8.063557562344084	0.0	0.0	0.0	5.22990880197235	0.0	3.234748578743529	0.0	0.0	0.0	0.0	0.0	0.0	0.0	0.0	0.0	0.0	4.491879117194219	0.0	0.0	0.0	0.0	8.366092100992136	0.0	0.0	4.781234424590267	3.298193490655559	0.0	4.504975058329565	5.23613992789263	3.159002139681479	0.0	3.9789871657082725	0.0	0.0	5.227436054232271	0.0	0.0
ARID4B	8.55095543348978	0.0	0.0	0.0	0.0	6.673723061282096	2.904772685897231	9.632965739493324	2.7792162309782236	8.932567584941353	0.0	0.0	0.0	0.0	3.425437093303038	0.0	3.1648782859845856	0.0	10.26346559148017	6.66111890444049	0.0	0.0	7.781566779905786	2.6115868911435554	0.0	0.0	3.786163946128422	0.0	0.0	0.0	0.0	0.0	0.0	0.0	0.0	0.0	0.0	5.7554479295856416	4.479014891209527	3.2753397325352007	3.9705144612479586	3.895419413880397	0.0	1.40106300365502	0.0	0.0	2.4745683758923582	6.921612981804565	3.4895779477695474
ARID5A	0.0	0.0	0.0	9.133826217948481	1.8910357029650944	0.0	0.0	0.0	0.0	3.0304905417755057	0.0	8.306644045351762	0.0	3.087571048518302	0.0	0.0	0.0	0.0	8.380284385801534	0.0	0.0	0.0	0.0	0.0	0.0	0.0	0.0	0.0	0.0	0.0	0.0	0.0	0.0	0.0	0.0	0.0	0.0	5.425423826711644	0.0	4.636690694271531	6.105970336780677	5.345559056769682	5.166881206138839	3.4390600541001928	5.412216106229222	0.0	4.825178038632338	0.0	6.890825250245316
ARID5B	0.0	0.0	8.677011111950309	0.0	8.916490041885213	0.0	0.0	0.0	0.0	0.0	0.0	0.0	0.0	0.0	6.881738208886462	0.0	0.0	0.0	0.0	9.288511820741835	0.0	0.0	2.255925630403731	0.0	10.021853609192156	11.873116866050234	0.0	0.0	4.09805772396181	0.0	0.0	0.0	0.0	8.366092100992136	0.0	0.0	2.9306243726127246	4.893347548652761	5.522560273549719	4.360014660921618	5.008413697797978	4.511804611595643	0.0	3.20238716872226	3.893469245065869	0.0	0.0	0.0	2.6126205565189764
ARIH1	9.160584527794182	2.095806832041689	9.401441951273291	1.6622605491277964	9.752324515748445	0.0	4.75253407711383	2.9593323129275224	0.0	0.0	0.0	0.0	0.0	0.0	4.356683957343737	0.0	0.0	0.0	0.0	0.0	0.0	4.867095497435748	0.0	0.0	0.0	2.6824138519680334	0.0	7.6700130208219806	3.55461376528091	0.0	0.0	0.0	0.0	0.0	0.0	0.0	0.0	5.0933114109818005	0.0	1.6647368213574238	4.404626025652253	1.5767781171759818	0.0	3.6423234746085864	0.0	0.0	3.338569829576014	0.0	0.0
ARIH2	0.0	2.916343481198249	0.0	8.449497178373955	9.126851260131112	0.0	0.0	0.0	0.0	0.0	0.0	0.0	0.0	0.0	0.0	0.0	0.0	4.156010361808862	0.0	0.0	0.0	2.415750057005929	2.255925630403731	5.388673319775467	0.0	0.0	0.0	0.0	0.0	0.0	0.0	0.0	0.0	7.783314195689555	0.0	0.0	0.0	6.207577591853678	1.7513525975566733	5.159020797962366	4.92374951882347	5.414257803373852	5.73839471410205	5.079771491563076	5.695549652497272	3.4992993956512324	5.040281765075682	0.0	5.704909661527418
ARL1	7.901075138653976	7.212951759614361	1.854913604445743	1.6622605491277964	0.0	8.884969330981232	2.904772685897231	0.0	0.0	0.0	0.0	0.0	0.0	3.087571048518302	0.0	0.0	0.0	0.0	0.0	0.0	6.671023854111982	0.0	0.0	0.0	0.0	3.565424262997062	0.0	0.0	0.0	0.0	0.0	0.0	0.0	0.0	0.0	6.919779226886965	0.0	5.26890324184971	4.877787824623613	5.843845972824728	4.273918085302961	4.942300479706854	4.601860002093506	4.481072415042583	2.4906644683303356	0.0	4.5722863353016905	0.0	4.732306187456867
ARL10	0.0	0.0	3.8162417438719105	0.0	0.0	0.0	4.3552273030096975	0.0	8.142158466976472	0.0	0.0	3.9095716595258074	0.0	3.087571048518302	0.0	0.0	0.0	0.0	0.0	0.0	0.0	0.0	2.255925630403731	0.0	0.0	0.0	0.0	0.0	0.0	0.0	0.0	0.0	3.4728975418677837	6.585401851164875	6.696442431882743	0.0	0.0	3.5904867711773667	0.0	1.6647368213574238	1.5031142398097137	0.0	0.0	0.0	3.893469245065869	0.0	0.0	0.0	2.6126205565189764
ARL13B	0.0	0.0	0.0	0.0	0.0	0.0	0.0	0.0	0.0	0.0	0.0	0.0	0.0	0.0	0.0	0.0	0.0	0.0	0.0	0.0	0.0	0.0	0.0	0.0	0.0	0.0	0.0	0.0	0.0	0.0	0.0	0.0	0.0	0.0	0.0	0.0	0.0	4.222932837241803	0.0	2.4171412799190786	2.701242456965235	1.5767781171759818	0.0	0.0	0.0	0.0	0.0	0.0	4.031078326310493
ARL14EP	0.0	0.0	1.854913604445743	0.0	8.143319194165981	5.906174158584482	9.239543171362586	0.0	0.0	8.776180863754863	0.0	0.0	0.0	0.0	0.0	0.0	9.371540288739638	7.0834028597471494	0.0	0.0	0.0	4.3583861833774264	0.0	8.896009269763347	7.390189812188145	0.0	2.070034138735666	8.987684520746194	0.0	8.457882104942314	8.64610580750375	8.585838089744138	0.0	0.0	0.0	0.0	7.943117907149602	6.0720248729460105	0.0	6.345372427460944	5.854761597462229	5.345559056769682	6.802103626016969	6.257089967471812	4.591071236369958	0.0	7.1527746518211694	4.39495815026458	6.3725722386281785
ARL16	0.0	0.0	8.898899903181052	0.0	0.0	0.0	0.0	2.9593323129275224	0.0	0.0	0.0	0.0	9.94907773295909	0.0	0.0	0.0	0.0	0.0	0.0	0.0	0.0	0.0	0.0	0.0	8.665229932551043	4.109182637175111	0.0	2.2075536508907394	0.0	9.098854841512827	3.0019735377542296	7.74084185155045	0.0	0.0	9.111339976049305	3.7012923118223373	8.539029143600132	5.425423826711644	1.7513525975566733	6.138688745594959	5.854761597462229	6.096409329061318	7.305227949168418	6.659619519378488	6.920407109314435	0.0	7.3670945266316075	0.0	6.540561317474344
ARL17A	0.0	0.0	0.0	0.0	0.0	0.0	0.0	0.0	0.0	0.0	0.0	0.0	0.0	0.0	0.0	0.0	0.0	0.0	0.0	0.0	0.0	0.0	0.0	0.0	0.0	0.0	0.0	0.0	0.0	0.0	0.0	0.0	0.0	0.0	0.0	0.0	0.0	4.041282654586868	4.317153924601529	2.4171412799190786	3.059728528142075	3.159002139681479	0.0	2.098258524019185	0.0	0.0	0.0	0.0	2.6126205565189764
ARL2	0.0	0.0	0.0	0.0	0.0	4.157741589893424	0.0	0.0	0.0	0.0	4.1790027774140945	5.835712048786695	0.0	0.0	0.0	0.0	0.0	0.0	0.0	0.0	0.0	0.0	0.0	8.723558050308956	0.0	3.565424262997062	0.0	0.0	6.442970413976092	6.695174192644127	0.0	0.0	9.011956283359432	7.684246219658928	0.0	3.7012923118223373	8.159111088204124	5.497744900457153	4.624534145163343	5.998786393994661	6.143893177355514	4.942300479706854	6.94526175462945	7.065204374912858	7.5731553579604185	0.0	7.444637021780334	7.653810547208214	6.540561317474344
ARL2BP	0.0	0.0	0.0	0.0	0.0	0.0	0.0	2.9593323129275224	8.486844579340344	8.431296967737893	0.0	3.002513643312522	0.0	9.176295571420317	8.573683345135239	3.3408593936042603	3.1648782859845856	0.0	0.0	0.0	0.0	0.0	0.0	0.0	0.0	0.0	0.0	0.0	6.033449816924826	7.275488282648994	0.0	0.0	3.4728975418677837	0.0	8.708285528788307	0.0	7.863282500247468	6.6177265070481255	7.183597478136408	4.868748761108716	2.701242456965235	4.743050657979577	7.832933216330023	3.9789871657082725	5.412216106229222	3.4992993956512324	5.227436054232271	0.0	0.0
ARL3	0.0	0.0	0.0	0.0	0.0	0.0	3.8050856140424463	0.0	9.531311128701349	8.273085102435825	0.0	0.0	8.927862703130263	0.0	0.0	0.0	8.855420344481164	0.0	0.0	0.0	0.0	0.0	0.0	0.0	7.8435382079937925	0.0	0.0	8.07038733117245	0.0	0.0	0.0	0.0	0.0	0.0	0.0	0.0	0.0	6.856472737797387	6.898898007510983	7.256813178185898	5.304705382945744	6.858176189461095	8.070129763754197	6.485618336572795	5.412216106229222	0.0	7.3670945266316075	6.342588442326194	5.839896599997999
ARL4A	7.29849960752897	0.0	8.686207190878443	0.0	0.0	9.380506433396576	8.632373185732257	2.9593323129275224	3.67011360838518	8.460959017225154	4.1790027774140945	10.396260701934079	9.376055090075686	4.000114969952744	9.015201024757431	8.866464210273463	10.145342745273304	3.234748578743529	9.69085269002053	8.978962272381985	0.0	7.481998727108549	0.0	0.0	9.023240643502882	3.565424262997062	8.501770197085728	0.0	0.0	3.255766515712174	0.0	10.068849134750376	0.0	8.12297175396686	0.0	0.0	0.0	5.8688693600246635	6.169969483908649	5.788266853041016	5.23613992789263	5.542557468420811	8.632292853251247	5.213391700228506	2.4906644683303356	0.0	4.265439833828413	0.0	5.555976444936356
ARL4C	0.0	0.0	8.065899097446543	8.074007494852442	9.624472099095184	6.549476275926511	0.0	0.0	7.147256153280131	9.854935135148152	0.0	5.429070398089364	0.0	0.0	0.0	0.0	8.99714730916304	10.89366298545185	6.667742454241742	0.0	0.0	0.0	0.0	0.0	0.0	0.0	0.0	0.0	0.0	0.0	0.0	0.0	0.0	0.0	0.0	0.0	7.59326177901751	8.639005480833637	8.313532699266416	5.541692019253254	7.512696100782646	6.702069046766801	2.769917247145531	4.121811990101282	5.560827279814242	10.081300533814609	5.799504857334166	0.0	3.4895779477695474
ARL5A	0.0	0.0	0.0	4.0139843399170445	0.0	0.0	0.0	0.0	0.0	0.0	0.0	0.0	0.0	0.0	0.0	0.0	0.0	0.0	0.0	1.8356520226180972	0.0	0.0	0.0	6.539338806111853	0.0	2.6824138519680334	0.0	0.0	0.0	0.0	0.0	0.0	0.0	0.0	0.0	0.0	0.0	5.349285144111825	6.506781946327089	5.068600812211789	5.370159509340106	4.8461126239785415	0.0	4.768468928443768	5.412216106229222	0.0	5.393075947496826	0.0	2.6126205565189764
ARL5B	8.074885116312817	0.0	0.0	8.026880226553407	0.0	0.0	0.0	0.0	0.0	0.0	0.0	8.983006273373395	3.12345758677525	0.0	0.0	0.0	7.954345985251183	0.0	0.0	0.0	8.206010534168383	7.693197604990744	0.0	0.0	0.0	0.0	0.0	0.0	0.0	0.0	0.0	0.0	0.0	0.0	0.0	7.056199113608798	0.0	3.5904867711773667	0.0	1.6647368213574238	4.273918085302961	1.5767781171759818	0.0	2.91911961829218	0.0	0.0	2.4745683758923582	0.0	2.6126205565189764
ARL6	0.0	0.0	0.0	0.0	0.0	0.0	0.0	0.0	0.0	0.0	0.0	0.0	0.0	0.0	0.0	0.0	0.0	0.0	0.0	0.0	0.0	0.0	0.0	0.0	0.0	2.6824138519680334	0.0	0.0	0.0	0.0	0.0	0.0	0.0	0.0	0.0	3.7012923118223373	0.0	2.4378709134680205	0.0	4.868748761108716	1.5031142398097137	2.3121012482628003	0.0	3.20238716872226	0.0	0.0	0.0	0.0	0.0
ARL6IP1	0.0	4.367923815473678	0.0	8.062369215371582	0.0	0.0	0.0	0.0	0.0	7.310696796776805	0.0	0.0	0.0	0.0	3.425437093303038	7.72135891525162	0.0	0.0	0.0	0.0	7.7225366305246945	0.0	0.0	0.0	2.5271591875781283	0.0	7.210938579994589	0.0	6.147231771858278	0.0	0.0	7.490587177195248	3.4728975418677837	6.471176048962542	7.085444009814477	4.644742876725166	0.0	7.2193321927346545	7.625266655683214	7.694901227186792	7.224943974191207	6.17769962763332	8.327048831633677	6.127640759789479	4.591071236369958	3.4992993956512324	5.541641766819671	4.39495815026458	6.6177479263575645
ARL6IP5	0.0	8.597713235552412	9.466935475016152	1.6622605491277964	9.055192233669327	0.0	10.519158085618724	0.0	9.609211022161599	0.0	5.138619320495316	0.0	0.0	8.864308515792235	8.147567222719939	0.0	9.422689633012128	4.156010361808862	7.730679683110068	9.015232994455879	0.0	0.0	0.0	1.8302057784083416	2.5271591875781283	3.565424262997062	0.0	0.0	9.685433032839775	0.0	3.0019735377542296	0.0	0.0	0.0	2.8913249471211526	8.23454022964834	9.78470942501874	8.203713107551454	8.612913491042121	8.302551773525401	8.314584549429046	8.367121390800687	8.189994482759102	7.567655845204765	8.382262865792192	0.0	8.746356171317128	9.281217634769838	7.532791544294447
ARL6IP6	0.0	0.0	0.0	0.0	0.0	0.0	0.0	0.0	0.0	3.0304905417755057	0.0	0.0	8.237806763982757	0.0	0.0	0.0	0.0	0.0	0.0	0.0	0.0	0.0	8.261572788236103	4.029918155522938	0.0	2.6824138519680334	0.0	0.0	0.0	0.0	0.0	6.2788513123422165	0.0	0.0	0.0	6.410303693868031	0.0	5.349285144111825	6.840507949224763	6.1824622466759065	5.49278066550336	5.273424710590485	5.383525118399135	5.696822662217978	4.844094605028367	10.642749782464705	6.01819210010952	0.0	4.031078326310493
ARL8A	4.817825045328288	0.0	2.640297410799429	0.0	0.0	0.0	0.0	0.0	0.0	0.0	0.0	0.0	0.0	0.0	0.0	0.0	0.0	0.0	0.0	0.0	0.0	0.0	5.849151047627265	0.0	0.0	0.0	0.0	0.0	0.0	0.0	0.0	0.0	0.0	0.0	0.0	0.0	2.9306243726127246	1.6822170897979734	0.0	3.2753397325352007	0.0	0.0	0.0	2.098258524019185	0.0	0.0	3.338569829576014	0.0	4.9862661015717515
ARL8B	0.0	0.0	0.0	0.0	0.0	0.0	0.0	0.0	2.7792162309782236	7.604468862219578	0.0	0.0	0.0	10.137113637463912	0.0	9.70047417494044	0.0	0.0	0.0	0.0	0.0	5.157356849880754	0.0	1.8302057784083416	0.0	0.0	0.0	0.0	0.0	0.0	0.0	0.0	0.0	6.789848203706401	0.0	0.0	0.0	6.0720248729460105	6.898898007510983	5.670240881759607	6.696747764849604	6.495636257944857	4.601860002093506	4.932500520734434	4.844094605028367	9.123199670527944	5.541641766819671	0.0	4.031078326310493
ARMC1	0.0	0.0	0.0	0.0	0.0	3.2363879056190044	8.678800352460005	0.0	0.0	0.0	0.0	0.0	0.0	0.0	0.0	0.0	0.0	0.0	0.0	7.875342326227264	0.0	0.0	0.0	0.0	0.0	2.6824138519680334	0.0	0.0	7.924097304592368	0.0	0.0	0.0	3.4728975418677837	0.0	8.875364229715986	0.0	0.0	6.370524888319417	6.468736516537805	6.420411096095556	6.3846415785272255	6.137626951953344	6.464510109643967	4.481072415042583	3.893469245065869	0.0	4.5722863353016905	0.0	6.4590105032872485
ARMC10	0.0	0.0	0.0	7.232596804463084	0.0	0.0	0.0	0.0	8.049389469296855	0.0	0.0	0.0	0.0	9.213226647312215	0.0	0.0	0.0	0.0	0.0	0.0	0.0	5.471177104118224	0.0	0.0	8.257004582301384	0.0	0.0	2.2075536508907394	8.40782600116864	0.0	0.0	6.909630115267486	7.665784034529438	7.684246219658928	7.3352821097786	5.93164582142716	0.0	5.0933114109818005	0.0	5.948965848877856	5.760264542791057	6.397242130133772	3.660081577372672	5.448404983166421	2.4906644683303356	3.4992993956512324	4.5722863353016905	6.660956694063887	5.555976444936356
ARMC5	0.0	0.0	0.0	0.0	0.0	0.0	0.0	0.0	0.0	0.0	0.0	0.0	0.0	0.0	0.0	0.0	0.0	0.0	0.0	0.0	0.0	0.0	0.0	0.0	0.0	0.0	0.0	0.0	0.0	0.0	0.0	0.0	0.0	0.0	0.0	0.0	0.0	4.041282654586868	3.0179614480350683	0.0	3.059728528142075	2.796823589864883	5.5718437328449415	3.4390600541001928	0.0	0.0	5.040281765075682	0.0	0.0
ARMC6	0.0	0.0	0.0	0.0	0.0	0.0	0.0	0.0	0.0	0.0	0.0	0.0	0.0	0.0	0.0	0.0	0.0	0.0	0.0	0.0	0.0	0.0	0.0	0.0	0.0	0.0	0.0	0.0	0.0	0.0	0.0	0.0	0.0	0.0	0.0	4.644742876725166	0.0	3.298193490655559	5.5949907649891815	4.0173791753023576	4.1301774689153	4.075894875538329	0.0	1.40106300365502	0.0	0.0	3.338569829576014	0.0	2.6126205565189764
ARMC7	0.0	0.0	0.0	0.0	0.0	0.0	0.0	0.0	0.0	0.0	0.0	0.0	0.0	0.0	0.0	0.0	0.0	0.0	0.0	0.0	0.0	0.0	0.0	0.0	0.0	0.0	0.0	0.0	0.0	0.0	0.0	0.0	0.0	0.0	0.0	0.0	0.0	1.6822170897979734	5.966597904529309	1.6647368213574238	2.701242456965235	1.5767781171759818	0.0	0.0	0.0	0.0	0.0	0.0	0.0
ARMC8	0.0	0.0	0.0	0.0	0.0	0.0	0.0	0.0	0.0	0.0	0.0	0.0	0.0	0.0	0.0	5.22990880197235	6.913231463214359	0.0	0.0	0.0	0.0	0.0	0.0	0.0	0.0	0.0	0.0	0.0	0.0	0.0	0.0	0.0	0.0	4.5191534116306915	0.0	0.0	6.649127455856241	4.384247943793153	0.0	4.198844956571528	4.404626025652253	4.075894875538329	0.0	4.251762345278735	4.284030638065189	0.0	5.227436054232271	0.0	2.6126205565189764
ARMC9	0.0	0.0	0.0	0.0	0.0	0.0	0.0	0.0	0.0	0.0	0.0	0.0	0.0	0.0	0.0	0.0	0.0	0.0	0.0	0.0	0.0	0.0	0.0	0.0	0.0	0.0	0.0	0.0	0.0	0.0	0.0	0.0	0.0	0.0	0.0	0.0	0.0	0.0	0.0	1.6647368213574238	2.223137836483397	2.3121012482628003	0.0	3.820453492574418	0.0	0.0	0.0	0.0	2.6126205565189764
ARMCX2	0.0	0.0	0.0	0.0	0.0	0.0	0.0	0.0	0.0	0.0	0.0	0.0	0.0	0.0	0.0	0.0	0.0	0.0	0.0	0.0	0.0	0.0	0.0	0.0	0.0	0.0	0.0	0.0	0.0	0.0	0.0	0.0	0.0	0.0	0.0	0.0	0.0	3.5904867711773667	1.7513525975566733	1.6647368213574238	2.701242456965235	1.5767781171759818	0.0	1.40106300365502	0.0	0.0	0.0	0.0	0.0
ARMCX3	0.0	0.0	9.152168943999808	0.0	0.0	0.0	2.904772685897231	0.0	0.0	0.0	0.0	0.0	0.0	0.0	0.0	0.0	0.0	0.0	0.0	0.0	0.0	0.0	0.0	0.0	0.0	0.0	0.0	0.0	0.0	0.0	0.0	0.0	0.0	0.0	0.0	0.0	0.0	4.893347548652761	0.0	4.504975058329565	4.1301774689153	2.796823589864883	0.0	2.5662995966367075	0.0	0.0	5.676326871283094	0.0	2.6126205565189764
ARMCX5	0.0	0.0	0.0	0.0	0.0	0.0	0.0	0.0	0.0	0.0	0.0	0.0	0.0	0.0	6.757319071036618	0.0	0.0	0.0	0.0	7.5390931442473015	0.0	0.0	0.0	0.0	0.0	0.0	0.0	0.0	0.0	0.0	0.0	0.0	0.0	0.0	0.0	0.0	0.0	1.6822170897979734	0.0	1.6647368213574238	0.0	0.0	0.0	3.4390600541001928	0.0	0.0	0.0	0.0	0.0
ARMCX6	2.9636565103434394	0.0	0.0	1.6622605491277964	0.0	0.0	0.0	0.0	0.0	0.0	0.0	0.0	0.0	0.0	0.0	0.0	3.1648782859845856	0.0	0.0	0.0	0.0	0.0	0.0	0.0	0.0	0.0	0.0	0.0	0.0	0.0	0.0	0.0	0.0	0.0	0.0	0.0	0.0	0.0	0.0	1.6647368213574238	1.5031142398097137	1.5767781171759818	0.0	0.0	0.0	0.0	0.0	0.0	0.0
ARMT1	0.0	0.0	0.0	0.0	0.0	0.0	0.0	0.0	0.0	0.0	0.0	0.0	0.0	9.49397791344938	0.0	0.0	0.0	0.0	0.0	0.0	0.0	0.0	0.0	0.0	0.0	0.0	0.0	0.0	5.7748137933595105	0.0	0.0	0.0	0.0	0.0	6.864820987409729	0.0	7.981437779303969	5.7554479295856416	6.615245122116714	5.670240881759607	5.23613992789263	5.965181835093091	5.887692898485433	6.127640759789479	6.545464172741509	0.0	2.4745683758923582	0.0	5.555976444936356
ARNT	0.0	0.0	0.0	7.848640475897797	0.0	0.0	0.0	0.0	0.0	0.0	0.0	0.0	0.0	0.0	0.0	8.150228012908634	0.0	0.0	0.0	0.0	0.0	0.0	0.0	0.0	0.0	0.0	0.0	0.0	0.0	0.0	0.0	0.0	0.0	0.0	0.0	0.0	0.0	4.041282654586868	1.7513525975566733	3.5671548568916007	3.059728528142075	3.895419413880397	0.0	1.40106300365502	0.0	0.0	0.0	0.0	0.0
ARNTL	0.0	0.0	0.0	0.0	0.0	0.0	0.0	0.0	0.0	0.0	0.0	0.0	0.0	0.0	0.0	0.0	0.0	0.0	0.0	0.0	0.0	0.0	0.0	0.0	0.0	0.0	0.0	0.0	0.0	0.0	0.0	0.0	0.0	0.0	0.0	0.0	0.0	2.9312334646981677	1.7513525975566733	0.0	2.223137836483397	0.0	0.0	2.098258524019185	0.0	0.0	0.0	0.0	0.0
ARNTL2	0.0	0.0	0.0	0.0	0.0	0.0	0.0	0.0	0.0	0.0	0.0	0.0	0.0	0.0	0.0	0.0	0.0	0.0	0.0	0.0	3.974044987888866	0.0	0.0	0.0	0.0	0.0	0.0	0.0	0.0	0.0	0.0	0.0	0.0	0.0	0.0	0.0	0.0	3.5904867711773667	5.0931531918298285	5.948965848877856	4.92374951882347	3.448259546361864	0.0	3.820453492574418	0.0	0.0	4.5722863353016905	0.0	0.0
ARPC1A	0.0	0.0	0.0	0.0	0.0	0.0	0.0	0.0	0.0	0.0	0.0	0.0	0.0	8.303902994400854	0.0	0.0	0.0	0.0	0.0	0.0	1.6332467589561366	0.0	7.98879394698864	0.0	0.0	3.565424262997062	0.0	0.0	0.0	6.434921661065575	0.0	0.0	0.0	0.0	0.0	6.600826943759323	0.0	5.425423826711644	2.5194114003216486	6.345372427460944	5.08838359223842	5.8208125520218505	5.166881206138839	6.317704354106134	5.059293513864534	0.0	4.5722863353016905	0.0	5.704909661527418
ARPC1B	6.733561580482446	7.363982092152593	0.0	6.135121616965386	5.786080858161541	7.987147331653461	5.319545227716932	0.0	4.92238651430002	6.319755610163261	0.0	0.0	6.138172624066935	0.0	8.097122837980677	8.103091562170825	7.525733418888729	5.114968837463959	9.442153980152696	0.0	5.355437926094468	0.0	5.128774220743008	0.0	5.102258564193151	3.565424262997062	2.070034138735666	6.0474609571687115	6.961476707021612	0.0	0.0	3.2503994897728536	8.766315510922054	5.894321394804548	8.179302979537805	4.644742876725166	2.9306243726127246	6.163793382421076	5.280505425971656	5.324452263770575	5.304705382945744	5.197492965884254	6.64315911473499	7.477546110653392	7.026471323221309	8.45729604704434	7.894917833842426	5.360257079745659	7.647669350038802
ARPC2	4.170122585634178	7.551939996102755	8.213128526230637	10.084443690562617	11.402641690955706	5.43033812602996	8.723779917100233	10.54964825127418	8.171801588174967	10.218400023401491	0.0	9.23888181111599	7.598934560750319	4.554706267700048	9.331125388152815	5.22990880197235	0.0	8.720007049494907	6.803955395975175	8.94175610132735	10.112056783172974	10.578777207490969	0.0	10.842444883949831	10.259083233218544	7.836745972140777	9.745376701926597	10.553484599608677	10.155477938561773	9.727280955538964	10.2031519418967	10.168295257155437	9.923182921373622	9.860097736182325	10.10163053917887	10.287480642772744	9.718188947800238	11.393178902239168	11.333573183062	11.49034424201443	10.870541979744408	10.646817546318035	10.993108760281924	10.792170382435796	10.816138332703398	11.833723570111799	10.716738548757014	11.14551668870333	10.894971345568292
ARPC3	0.0	10.651817627383716	10.996116611094246	2.4142009104561697	9.584306666289327	11.5548194306712	5.319545227716932	10.523314666694239	3.67011360838518	10.40545564330503	5.709865501214423	10.049993577863455	9.425450577817493	9.07960719144618	11.29629066864767	0.0	10.587716007629629	4.7137419802690514	8.380284385801534	8.815806597801576	9.721002520140788	9.211546808318449	0.0	11.658046152798955	10.615144791153082	11.100539254738939	11.490284574801649	10.08570370667898	8.93703310208345	9.930590378869443	10.71735792013477	10.985754729924492	10.092942809853524	9.101307633922424	2.8913249471211526	10.805860776355798	10.121403617025408	10.622202830025168	9.99251139200307	10.371820687262705	9.87976492071969	10.59411907960625	10.804091630464233	9.693564230659888	9.809529072874684	10.12190552665798	9.752320178255527	11.106714808446409	9.832371468763501
ARPC4	0.0	0.0	0.0	0.0	0.0	0.0	0.0	2.9593323129275224	0.0	8.204599830490514	0.0	10.22928217549178	0.0	0.0	0.0	0.0	3.1648782859845856	10.658580804178959	7.427422372931955	0.0	6.640951403747903	0.0	9.028304203158307	0.0	0.0	4.503168197809606	2.887122076343561	9.571699403525653	7.080844557582818	0.0	0.0	3.2503994897728536	8.428390360519629	3.0548383243568824	8.794242204593544	0.0	8.68549513847572	7.7794668760690895	7.380866622261468	7.374712761135966	7.752488301833823	7.187462280136571	6.5565981117310965	7.52972439975134	7.67451834872645	0.0	7.444637021780334	0.0	4.9862661015717515
ARPC5	9.922049927362602	0.0	9.235964433440339	0.0	0.0	3.2363879056190044	4.75253407711383	2.9593323129275224	10.92351059883635	3.9393911098809293	9.456679492153844	0.0	0.0	0.0	4.917980837722709	0.0	5.3520119801705786	0.0	8.336025563149327	0.0	0.0	0.0	0.0	0.0	8.810087560366101	6.158877786660134	2.887122076343561	8.414380412588965	9.248844245644387	0.0	3.0019735377542296	7.100774456548143	3.4728975418677837	0.0	7.548174144930526	9.260665377866713	8.090644514538363	9.117671906505015	9.580177969128426	9.280259522645794	8.64058844641322	8.663693167249805	9.216042923954836	9.382040716299882	8.637898578728889	12.464010172930472	9.073726943665687	8.329193494955174	9.288101572754664
ARPC5L	0.0	0.0	8.225796932003831	0.0	0.0	0.0	3.8050856140424463	0.0	0.0	0.0	0.0	0.0	8.506179700760317	0.0	0.0	9.076262734411037	0.0	3.234748578743529	0.0	0.0	1.6332467589561366	8.952159888058224	0.0	0.0	0.0	4.812316081670016	8.267258360834443	0.0	7.521627522654406	7.426559893964764	0.0	0.0	0.0	7.271544936386009	6.400088712307765	7.913809125417767	0.0	7.4735970082220895	7.009033541977916	7.905455559035575	7.610738142115129	7.471590698322494	7.0118437198778505	7.996326355561307	8.046365262695303	3.4992993956512324	8.877974279001936	0.0	8.606687832326344
ARPP19	8.180117574615961	0.0	0.0	0.0	0.0	0.0	0.0	0.0	0.0	0.0	0.0	0.0	0.0	3.087571048518302	9.415886286578974	0.0	8.778968949971421	0.0	8.290365885121078	0.0	3.233951461686842	1.663565084729584	0.0	8.934200007816422	6.438931376130595	2.6824138519680334	0.0	6.954697354117773	8.496381644284845	0.0	3.0019735377542296	8.00275173800134	4.406421455999395	0.0	0.0	3.7012923118223373	0.0	7.577367251773691	8.106127998023613	6.962569989849998	7.036198738156423	7.187462280136571	7.357369552761365	7.1342382550229	7.07671575500531	0.0	6.29436648944314	0.0	5.38987962623111
ARRB1	0.0	0.0	0.0	0.0	0.0	6.413512161098551	0.0	0.0	0.0	0.0	0.0	0.0	0.0	0.0	0.0	0.0	0.0	0.0	0.0	0.0	0.0	0.0	0.0	0.0	0.0	0.0	0.0	0.0	0.0	0.0	0.0	0.0	0.0	0.0	0.0	0.0	0.0	1.6822170897979734	3.0179614480350683	2.909134519274333	3.585832114290079	1.5767781171759818	0.0	1.40106300365502	0.0	0.0	3.338569829576014	0.0	0.0
ARRB2	0.0	0.0	6.759013797184141	0.0	0.0	0.0	0.0	0.0	0.0	0.0	0.0	0.0	0.0	0.0	0.0	0.0	0.0	0.0	0.0	0.0	0.0	0.0	0.0	0.0	0.0	2.6824138519680334	0.0	0.0	0.0	0.0	0.0	0.0	0.0	0.0	0.0	0.0	0.0	4.52932593300529	5.3657832043618825	3.8097589925134576	5.432772461089528	3.6890950902881645	4.9118564252612416	5.78533380189904	3.893469245065869	5.715373902412794	5.227436054232271	0.0	4.031078326310493
ARRDC1	0.0	0.0	5.234279517204401	0.0	0.0	0.0	0.0	0.0	0.0	0.0	0.0	0.0	0.0	5.266905989811022	0.0	0.0	0.0	0.0	0.0	5.1043890491059605	0.0	0.0	0.0	0.0	0.0	0.0	0.0	0.0	4.491879117194219	3.255766515712174	0.0	0.0	0.0	0.0	0.0	0.0	0.0	2.9312334646981677	0.0	2.4171412799190786	0.0	2.3121012482628003	0.0	2.098258524019185	0.0	0.0	2.4745683758923582	6.342588442326194	0.0
ARRDC1-AS1	0.0	0.0	0.0	0.0	0.0	0.0	0.0	0.0	0.0	0.0	0.0	0.0	0.0	0.0	0.0	0.0	0.0	0.0	0.0	0.0	0.0	0.0	0.0	0.0	0.0	0.0	0.0	0.0	0.0	0.0	0.0	0.0	0.0	0.0	0.0	0.0	0.0	1.6822170897979734	0.0	0.0	0.0	0.0	0.0	0.0	3.356247360462792	0.0	3.338569829576014	0.0	0.0
ARRDC2	0.0	2.095806832041689	0.0	0.0	0.0	0.0	0.0	2.9593323129275224	0.0	0.0	0.0	0.0	0.0	0.0	0.0	0.0	0.0	0.0	0.0	0.0	0.0	0.0	0.0	0.0	0.0	0.0	0.0	0.0	2.6724483015822167	7.688195947979151	0.0	0.0	9.40495263222565	6.061548840397521	7.015585729498892	0.0	0.0	5.26890324184971	0.0	0.0	2.701242456965235	1.5767781171759818	0.0	2.91911961829218	2.4906644683303356	0.0	0.0	0.0	0.0
ARRDC3	0.0	0.0	0.0	0.0	0.0	0.0	0.0	0.0	0.0	0.0	0.0	0.0	0.0	0.0	0.0	0.0	0.0	0.0	0.0	1.8356520226180972	0.0	1.663565084729584	0.0	8.81645413349856	0.0	0.0	0.0	0.0	0.0	0.0	0.0	0.0	0.0	0.0	0.0	0.0	0.0	2.9312334646981677	0.0	3.2753397325352007	1.5031142398097137	3.448259546361864	0.0	2.5662995966367075	0.0	0.0	0.0	0.0	0.0
ARSA	0.0	0.0	0.0	0.0	0.0	0.0	0.0	0.0	0.0	0.0	0.0	0.0	0.0	0.0	0.0	0.0	0.0	0.0	0.0	0.0	0.0	0.0	0.0	0.0	0.0	0.0	0.0	0.0	0.0	0.0	0.0	0.0	0.0	0.0	0.0	0.0	0.0	2.4378709134680205	0.0	1.6647368213574238	1.5031142398097137	0.0	0.0	0.0	0.0	0.0	0.0	0.0	2.6126205565189764
ARSB	0.0	2.095806832041689	0.0	0.0	0.0	0.0	0.0	0.0	0.0	0.0	0.0	0.0	0.0	0.0	0.0	7.72135891525162	0.0	0.0	0.0	0.0	0.0	0.0	0.0	0.0	0.0	0.0	0.0	0.0	0.0	0.0	0.0	0.0	0.0	0.0	0.0	0.0	0.0	3.8334209508336676	0.0	0.0	2.223137836483397	3.895419413880397	0.0	4.932500520734434	0.0	0.0	3.338569829576014	0.0	0.0
ARSD	0.0	0.0	0.0	0.0	0.0	0.0	0.0	0.0	0.0	0.0	0.0	0.0	0.0	0.0	0.0	0.0	0.0	0.0	0.0	0.0	0.0	0.0	0.0	0.0	0.0	0.0	2.070034138735666	0.0	9.043738042875	0.0	0.0	0.0	0.0	0.0	0.0	0.0	0.0	3.298193490655559	0.0	2.4171412799190786	3.3466301986757845	0.0	0.0	2.5662995966367075	0.0	0.0	0.0	0.0	0.0
ARSG	0.0	0.0	0.0	0.0	0.0	0.0	0.0	0.0	0.0	0.0	0.0	0.0	0.0	3.087571048518302	0.0	0.0	0.0	0.0	0.0	0.0	0.0	0.0	0.0	0.0	0.0	0.0	0.0	0.0	0.0	0.0	0.0	0.0	4.968526701907127	0.0	0.0	0.0	0.0	0.0	0.0	1.6647368213574238	1.5031142398097137	0.0	0.0	2.5662995966367075	0.0	0.0	0.0	0.0	0.0
ARSK	0.0	0.0	0.0	0.0	0.0	0.0	0.0	0.0	0.0	0.0	0.0	0.0	0.0	0.0	0.0	0.0	0.0	0.0	0.0	0.0	0.0	0.0	0.0	0.0	0.0	0.0	0.0	0.0	0.0	0.0	0.0	0.0	0.0	0.0	0.0	0.0	0.0	4.52932593300529	4.479014891209527	2.4171412799190786	2.701242456965235	3.159002139681479	0.0	0.0	2.4906644683303356	0.0	0.0	0.0	0.0
ARV1	0.0	0.0	0.0	0.0	0.0	0.0	0.0	0.0	0.0	0.0	0.0	0.0	0.0	0.0	0.0	0.0	0.0	0.0	0.0	0.0	0.0	0.0	0.0	0.0	0.0	2.6824138519680334	0.0	0.0	0.0	0.0	0.0	0.0	0.0	0.0	0.0	0.0	0.0	3.298193490655559	2.5194114003216486	4.504975058329565	5.164152526921154	4.511804611595643	6.724819167388554	4.370968571489942	5.059293513864534	0.0	6.01819210010952	0.0	4.9862661015717515
ASAH1	0.0	0.0	0.0	0.0	0.0	8.208727244586688	0.0	0.0	0.0	0.0	0.0	0.0	6.548080182307814	0.0	0.0	0.0	0.0	0.0	0.0	0.0	0.0	0.0	0.0	0.0	0.0	3.565424262997062	0.0	0.0	7.137018149736347	0.0	0.0	0.0	0.0	0.0	0.0	0.0	0.0	5.632342843184109	0.0	4.636690694271531	5.23613992789263	4.942300479706854	4.206491919555169	5.148128005715988	3.356247360462792	0.0	3.8751931728884013	0.0	4.031078326310493
ASAH2B	0.0	0.0	0.0	0.0	0.0	0.0	0.0	0.0	0.0	0.0	0.0	0.0	0.0	0.0	0.0	0.0	0.0	0.0	0.0	0.0	0.0	0.0	0.0	0.0	0.0	0.0	0.0	0.0	0.0	0.0	0.0	0.0	0.0	0.0	0.0	0.0	0.0	1.6822170897979734	0.0	3.2753397325352007	2.223137836483397	3.448259546361864	0.0	1.40106300365502	0.0	0.0	0.0	0.0	0.0
ASAP1	10.052505340169843	0.0	0.0	0.0	0.0	3.2363879056190044	0.0	11.415946964245746	0.0	0.0	0.0	0.0	0.0	9.581323056125274	0.0	0.0	0.0	3.234748578743529	0.0	0.0	0.0	0.0	0.0	0.0	0.0	0.0	0.0	0.0	2.6724483015822167	0.0	0.0	0.0	6.672871263001555	0.0	0.0	0.0	0.0	4.893347548652761	0.0	3.2753397325352007	5.164152526921154	3.159002139681479	0.0	3.6423234746085864	0.0	0.0	0.0	0.0	0.0
ASB1	0.0	0.0	0.0	0.0	0.0	0.0	0.0	0.0	0.0	0.0	0.0	0.0	0.0	0.0	0.0	0.0	0.0	0.0	0.0	0.0	0.0	0.0	0.0	0.0	0.0	0.0	0.0	0.0	0.0	0.0	0.0	0.0	0.0	0.0	0.0	6.410303693868031	0.0	4.78190995330023	1.7513525975566733	3.5671548568916007	4.1301774689153	4.942300479706854	0.0	4.67888404825583	3.893469245065869	0.0	4.825178038632338	0.0	0.0
ASB16-AS1	0.0	0.0	0.0	0.0	0.0	0.0	0.0	0.0	0.0	0.0	0.0	0.0	0.0	0.0	0.0	0.0	0.0	0.0	0.0	0.0	0.0	0.0	0.0	0.0	0.0	0.0	0.0	0.0	0.0	0.0	0.0	0.0	0.0	0.0	0.0	0.0	0.0	1.6822170897979734	0.0	0.0	3.059728528142075	0.0	0.0	1.40106300365502	0.0	0.0	0.0	0.0	4.732306187456867
ASB2	0.0	0.0	0.0	0.0	0.0	0.0	0.0	0.0	0.0	0.0	0.0	0.0	0.0	0.0	0.0	0.0	0.0	0.0	0.0	0.0	0.0	0.0	0.0	0.0	0.0	0.0	0.0	0.0	0.0	0.0	0.0	0.0	0.0	0.0	0.0	0.0	0.0	2.4378709134680205	2.5194114003216486	1.6647368213574238	0.0	3.448259546361864	0.0	4.121811990101282	2.4906644683303356	0.0	2.4745683758923582	0.0	2.6126205565189764
ASB3	0.0	0.0	5.331257824061949	0.0	0.0	0.0	8.402704660610906	0.0	0.0	0.0	0.0	0.0	0.0	0.0	0.0	0.0	0.0	0.0	0.0	0.0	0.0	0.0	0.0	0.0	0.0	0.0	0.0	0.0	0.0	0.0	0.0	0.0	0.0	0.0	0.0	0.0	0.0	2.4378709134680205	5.792726152909679	3.2753397325352007	2.223137836483397	5.0324741571439695	0.0	2.91911961829218	0.0	0.0	2.4745683758923582	0.0	4.423883697907135
ASB6	0.0	0.0	0.0	0.0	0.0	0.0	0.0	0.0	0.0	0.0	0.0	0.0	0.0	0.0	0.0	0.0	0.0	0.0	0.0	0.0	1.6332467589561366	0.0	0.0	0.0	0.0	0.0	0.0	2.2075536508907394	0.0	5.4515011920733984	0.0	0.0	0.0	0.0	0.0	0.0	0.0	3.5904867711773667	0.0	2.4171412799190786	3.059728528142075	3.448259546361864	0.0	3.4390600541001928	2.4906644683303356	0.0	2.4745683758923582	0.0	2.6126205565189764
ASB7	0.0	0.0	0.0	0.0	0.0	0.0	0.0	0.0	0.0	0.0	0.0	0.0	0.0	0.0	0.0	0.0	0.0	0.0	0.0	0.0	0.0	0.0	0.0	0.0	0.0	0.0	0.0	0.0	0.0	0.0	0.0	0.0	0.0	0.0	0.0	0.0	0.0	1.6822170897979734	0.0	2.4171412799190786	2.223137836483397	0.0	0.0	2.098258524019185	0.0	0.0	5.040281765075682	0.0	0.0
ASB8	0.0	0.0	10.086374928373834	0.0	1.8910357029650944	8.436282432760681	2.904772685897231	0.0	0.0	0.0	0.0	5.646671176188585	0.0	0.0	0.0	0.0	0.0	7.8339498607716145	0.0	0.0	0.0	0.0	0.0	0.0	0.0	3.565424262997062	0.0	0.0	0.0	0.0	0.0	0.0	0.0	0.0	6.505783208907292	0.0	0.0	6.0720248729460105	3.9260415598743137	4.757380535377352	5.659141347149028	5.197492965884254	0.0	5.275830373996333	4.844094605028367	0.0	5.227436054232271	0.0	2.6126205565189764
ASCC1	0.0	0.0	2.640297410799429	0.0	6.972860837199211	0.0	0.0	0.0	0.0	0.0	0.0	0.0	0.0	0.0	0.0	0.0	4.63840497339487	0.0	0.0	0.0	0.0	0.0	0.0	0.0	0.0	2.6824138519680334	0.0	0.0	0.0	0.0	0.0	0.0	0.0	0.0	0.0	0.0	0.0	4.893347548652761	0.0	5.670240881759607	5.370159509340106	4.942300479706854	4.206491919555169	4.852814728702266	0.0	0.0	0.0	0.0	3.4895779477695474
ASCC2	0.0	0.0	8.369727809600764	0.0	0.0	0.0	3.8050856140424463	2.9593323129275224	0.0	0.0	0.0	9.255533106274829	0.0	0.0	0.0	0.0	0.0	4.156010361808862	0.0	0.0	8.630068438311762	0.0	0.0	0.0	2.5271591875781283	4.109182637175111	0.0	8.835997161680579	0.0	0.0	0.0	6.111246976832132	0.0	0.0	0.0	7.59337587360993	7.943117907149602	5.497744900457153	6.121750642631589	4.636690694271531	5.550392213647464	4.632055916007293	5.5718437328449415	5.9475623093811665	6.135565908393613	0.0	6.786494885824339	0.0	5.38987962623111
ASCC3	0.0	0.0	0.0	0.0	0.0	0.0	0.0	0.0	0.0	0.0	0.0	0.0	0.0	0.0	0.0	0.0	0.0	0.0	0.0	0.0	0.0	0.0	0.0	0.0	0.0	0.0	0.0	0.0	0.0	0.0	0.0	0.0	0.0	0.0	0.0	0.0	0.0	3.5904867711773667	1.7513525975566733	5.24410645212663	4.92374951882347	4.632055916007293	0.0	4.67888404825583	0.0	0.0	0.0	0.0	0.0
ASF1A	0.0	0.0	0.0	0.0	0.0	0.0	2.904772685897231	0.0	0.0	0.0	0.0	0.0	0.0	0.0	0.0	0.0	0.0	0.0	0.0	0.0	0.0	6.381688207928709	0.0	0.0	2.5271591875781283	4.503168197809606	0.0	0.0	4.800926154153707	0.0	0.0	0.0	9.447326211797646	9.212144363954005	0.0	7.680399215891112	9.237976335714551	7.4914187023736005	7.517583031220013	8.479665211421482	7.224943974191207	8.132407817054647	7.832933216330023	8.266129258951942	5.932268561627104	3.4992993956512324	5.393075947496826	6.342588442326194	6.890825250245316
ASF1B	0.0	0.0	0.0	0.0	0.0	0.0	0.0	0.0	0.0	0.0	0.0	0.0	0.0	0.0	0.0	0.0	0.0	0.0	0.0	0.0	0.0	0.0	0.0	0.0	0.0	0.0	0.0	0.0	0.0	0.0	0.0	0.0	0.0	0.0	0.0	0.0	0.0	4.996791193743398	3.9260415598743137	4.757380535377352	4.92374951882347	4.632055916007293	4.9118564252612416	5.3356784825124555	4.591071236369958	0.0	4.825178038632338	0.0	2.6126205565189764
ASH1L	0.0	0.0	0.0	7.779241317579704	0.0	0.0	0.0	0.0	0.0	0.0	0.0	0.0	0.0	0.0	0.0	0.0	0.0	0.0	0.0	0.0	7.2905317558164215	0.0	8.520859990916327	0.0	0.0	0.0	0.0	0.0	0.0	0.0	0.0	0.0	0.0	0.0	0.0	0.0	0.0	3.8334209508336676	3.0179614480350683	2.4171412799190786	4.635116474750159	0.0	0.0	3.820453492574418	0.0	0.0	0.0	0.0	0.0
ASH2L	0.0	0.0	0.0	0.0	0.0	0.0	2.904772685897231	0.0	0.0	0.0	0.0	0.0	0.0	9.663680587300524	0.0	0.0	0.0	0.0	0.0	0.0	0.0	0.0	0.0	0.0	0.0	2.6824138519680334	0.0	0.0	0.0	0.0	0.0	0.0	0.0	0.0	0.0	0.0	0.0	5.26890324184971	5.3657832043618825	4.868748761108716	6.28633870407618	5.47983338615701	7.194926198390388	5.650443775713439	4.284030638065189	0.0	4.825178038632338	0.0	2.6126205565189764
ASL	0.0	0.0	0.0	0.0	0.0	0.0	0.0	0.0	0.0	0.0	0.0	0.0	4.993627227839713	0.0	0.0	0.0	0.0	0.0	0.0	0.0	0.0	0.0	0.0	0.0	0.0	0.0	0.0	0.0	0.0	7.193573772314863	0.0	0.0	0.0	3.965311745749212	0.0	0.0	5.09263093407766	3.298193490655559	0.0	3.5671548568916007	3.3466301986757845	2.796823589864883	0.0	5.275830373996333	2.4906644683303356	0.0	4.5722863353016905	0.0	3.4895779477695474
ASMTL	0.0	0.0	0.0	0.0	7.0922359712911085	0.0	5.063718188094865	0.0	0.0	0.0	0.0	0.0	0.0	0.0	0.0	0.0	0.0	0.0	0.0	0.0	0.0	0.0	0.0	0.0	0.0	3.565424262997062	0.0	0.0	0.0	0.0	0.0	0.0	7.866490902512924	0.0	0.0	3.7012923118223373	5.921713064748613	4.041282654586868	4.989485497283523	4.757380535377352	4.635116474750159	5.197492965884254	4.9118564252612416	5.148128005715988	5.560827279814242	0.0	5.799504857334166	0.0	4.423883697907135
ASNA1	0.0	0.0	3.8162417438719105	0.0	0.0	0.0	0.0	0.0	0.0	0.0	0.0	0.0	0.0	0.0	0.0	0.0	0.0	0.0	0.0	4.037027318630782	0.0	0.0	0.0	0.0	0.0	2.6824138519680334	0.0	0.0	2.6724483015822167	0.0	0.0	0.0	0.0	0.0	4.3404587259345755	0.0	0.0	2.9312334646981677	0.0	2.909134519274333	2.701242456965235	1.5767781171759818	4.206491919555169	3.6423234746085864	4.591071236369958	0.0	3.8751931728884013	0.0	2.6126205565189764
ASNS	0.0	0.0	0.0	0.0	0.0	0.0	0.0	0.0	0.0	0.0	0.0	0.0	0.0	0.0	0.0	0.0	0.0	0.0	0.0	0.0	0.0	0.0	0.0	0.0	0.0	2.6824138519680334	0.0	0.0	0.0	0.0	0.0	0.0	0.0	0.0	0.0	0.0	0.0	2.4378709134680205	2.5194114003216486	1.6647368213574238	3.7909570182715258	0.0	0.0	2.91911961829218	0.0	0.0	0.0	0.0	0.0
ASNSD1	0.0	0.0	0.0	8.97529777291876	6.772948711226364	0.0	0.0	0.0	8.080979935799391	0.0	0.0	0.0	9.549456937488966	0.0	0.0	9.762462132086386	0.0	0.0	3.4681851441112554	9.043606998472141	9.040360528231233	0.0	0.0	1.8302057784083416	0.0	9.451393447351938	2.070034138735666	3.0422639660911517	2.6724483015822167	5.927477344728986	4.461584435117068	5.921580137580369	0.0	5.705137207968672	0.0	0.0	0.0	6.370524888319417	7.339301009436758	6.306336840276763	6.644795349789986	6.216689249603084	4.206491919555169	4.932500520734434	3.893469245065869	0.0	5.912988161115807	0.0	5.555976444936356
ASPH	0.0	0.0	9.229688618640703	0.0	0.0	0.0	0.0	0.0	0.0	8.490023475989723	0.0	0.0	0.0	0.0	0.0	7.897447670879691	0.0	3.234748578743529	0.0	0.0	0.0	0.0	0.0	0.0	0.0	0.0	0.0	0.0	0.0	0.0	0.0	0.0	0.0	0.0	0.0	0.0	8.459814200595213	2.4378709134680205	0.0	2.4171412799190786	3.9705144612479586	0.0	0.0	0.0	3.356247360462792	0.0	0.0	0.0	0.0
ASPHD2	0.0	0.0	0.0	0.0	0.0	0.0	0.0	0.0	0.0	0.0	0.0	0.0	0.0	0.0	0.0	0.0	0.0	0.0	0.0	0.0	0.0	0.0	0.0	0.0	0.0	0.0	0.0	0.0	0.0	0.0	0.0	0.0	0.0	0.0	8.544314934563928	0.0	0.0	2.4378709134680205	0.0	1.6647368213574238	0.0	0.0	0.0	0.0	5.560827279814242	3.4992993956512324	0.0	0.0	0.0
ASPM	0.0	0.0	0.0	0.0	0.0	0.0	0.0	0.0	0.0	0.0	0.0	0.0	0.0	0.0	0.0	0.0	0.0	0.0	0.0	0.0	0.0	0.0	0.0	0.0	0.0	0.0	0.0	0.0	0.0	0.0	0.0	0.0	0.0	0.0	0.0	0.0	0.0	6.584901245175606	6.615245122116714	4.757380535377352	5.659141347149028	2.796823589864883	0.0	2.91911961829218	0.0	0.0	0.0	0.0	4.423883697907135
ASPSCR1	0.0	0.0	0.0	0.0	0.0	0.0	0.0	0.0	0.0	0.0	0.0	0.0	0.0	0.0	4.917980837722709	8.44302345113652	0.0	0.0	0.0	0.0	0.0	0.0	0.0	0.0	0.0	0.0	2.887122076343561	5.788782488336651	0.0	0.0	0.0	0.0	6.164345269353343	0.0	5.304404878604207	0.0	0.0	3.298193490655559	5.446300304266113	3.8097589925134576	4.737878674656966	3.895419413880397	0.0	3.6423234746085864	0.0	0.0	5.799504857334166	0.0	4.031078326310493
ASRGL1	0.0	0.0	0.0	0.0	0.0	0.0	0.0	0.0	0.0	0.0	0.0	0.0	0.0	0.0	0.0	0.0	0.0	0.0	0.0	10.376496586013696	1.6332467589561366	0.0	0.0	1.8302057784083416	0.0	0.0	0.0	0.0	0.0	0.0	0.0	0.0	0.0	0.0	0.0	0.0	0.0	3.298193490655559	3.0179614480350683	3.8097589925134576	4.273918085302961	5.273424710590485	7.1364427256714285	1.40106300365502	6.135565908393613	0.0	4.825178038632338	0.0	3.4895779477695474
ASTE1	0.0	0.0	0.0	0.0	0.0	0.0	0.0	0.0	0.0	0.0	0.0	0.0	0.0	0.0	0.0	0.0	0.0	0.0	0.0	0.0	0.0	0.0	0.0	0.0	0.0	0.0	0.0	0.0	0.0	0.0	0.0	0.0	0.0	0.0	0.0	0.0	0.0	2.9312334646981677	0.0	2.909134519274333	2.701242456965235	3.159002139681479	2.769917247145531	3.6423234746085864	0.0	3.4992993956512324	0.0	0.0	0.0
ASXL1	0.0	0.0	8.392379736126564	0.0	0.0	0.0	0.0	2.9593323129275224	0.0	0.0	0.0	0.0	0.0	0.0	0.0	0.0	0.0	0.0	0.0	0.0	0.0	5.157356849880754	0.0	0.0	4.8868490931791015	4.109182637175111	0.0	0.0	0.0	6.809580028478879	0.0	0.0	4.968526701907127	0.0	0.0	0.0	0.0	5.632342843184109	6.261826043636252	5.541692019253254	5.760264542791057	6.930320827956911	0.0	6.257089967471812	2.4906644683303356	0.0	5.393075947496826	0.0	5.202141618380707
ASXL2	0.0	0.0	0.0	0.0	0.0	0.0	0.0	0.0	0.0	0.0	0.0	0.0	0.0	0.0	0.0	0.0	0.0	3.234748578743529	3.4681851441112554	0.0	0.0	0.0	0.0	0.0	3.9348056725586695	2.6824138519680334	8.142153101704087	2.2075536508907394	0.0	3.255766515712174	0.0	0.0	0.0	0.0	4.3404587259345755	0.0	7.903752371597394	5.497744900457153	4.317153924601529	1.6647368213574238	5.008413697797978	3.159002139681479	0.0	3.6423234746085864	0.0	3.4992993956512324	3.8751931728884013	0.0	0.0
ATAD1	8.12846061058196	4.580299940995822	6.9543491984978	0.0	0.0	0.0	0.0	0.0	0.0	0.0	0.0	0.0	0.0	0.0	0.0	0.0	0.0	0.0	0.0	0.0	1.6332467589561366	0.0	6.184909529508763	0.0	0.0	2.6824138519680334	0.0	7.6700130208219806	0.0	0.0	0.0	4.730578823360107	0.0	0.0	0.0	3.7012923118223373	0.0	4.78190995330023	0.0	4.972132633473487	5.760264542791057	5.0324741571439695	0.0	5.3356784825124555	3.893469245065869	0.0	6.29436648944314	0.0	5.38987962623111
ATAD2	0.0	0.0	8.800709522745318	0.0	0.0	0.0	0.0	0.0	0.0	0.0	0.0	3.9095716595258074	0.0	0.0	0.0	0.0	0.0	0.0	0.0	0.0	0.0	0.0	0.0	0.0	0.0	0.0	0.0	0.0	0.0	0.0	0.0	0.0	0.0	0.0	0.0	0.0	0.0	7.2405634626980255	6.429660549874056	5.998786393994661	7.189118846500864	6.053979403441837	0.0	6.022311868311456	0.0	0.0	2.4745683758923582	0.0	4.031078326310493
ATAD2B	0.0	0.0	0.0	0.0	0.0	0.0	0.0	0.0	0.0	0.0	0.0	0.0	0.0	0.0	0.0	0.0	0.0	0.0	0.0	0.0	0.0	0.0	0.0	0.0	0.0	0.0	0.0	0.0	0.0	0.0	0.0	0.0	0.0	0.0	0.0	5.93164582142716	0.0	3.5904867711773667	0.0	0.0	2.701242456965235	0.0	0.0	3.820453492574418	0.0	0.0	0.0	0.0	0.0
ATAD3A	0.0	0.0	0.0	0.0	0.0	0.0	0.0	0.0	0.0	0.0	0.0	0.0	0.0	0.0	0.0	0.0	0.0	0.0	0.0	0.0	0.0	0.0	0.0	0.0	0.0	3.565424262997062	0.0	0.0	0.0	0.0	0.0	0.0	0.0	0.0	6.286034349208745	0.0	0.0	2.9312334646981677	3.3877709525399817	1.6647368213574238	5.008413697797978	3.6890950902881645	0.0	5.393142453397634	2.4906644683303356	0.0	3.8751931728884013	0.0	0.0
ATAD3B	0.0	0.0	0.0	0.0	0.0	0.0	0.0	0.0	0.0	3.0304905417755057	0.0	0.0	0.0	0.0	0.0	0.0	0.0	0.0	0.0	0.0	0.0	0.0	0.0	0.0	0.0	0.0	0.0	0.0	0.0	0.0	0.0	0.0	0.0	0.0	0.0	0.0	0.0	3.298193490655559	4.134811097163644	3.8097589925134576	3.7909570182715258	4.075894875538329	0.0	4.481072415042583	4.284030638065189	0.0	3.338569829576014	0.0	4.031078326310493
ATAD5	0.0	0.0	0.0	0.0	0.0	0.0	2.904772685897231	0.0	0.0	0.0	0.0	0.0	0.0	0.0	0.0	0.0	0.0	0.0	0.0	0.0	0.0	0.0	0.0	0.0	0.0	0.0	0.0	0.0	0.0	0.0	0.0	0.0	0.0	0.0	0.0	0.0	0.0	5.632342843184109	0.0	2.909134519274333	4.92374951882347	5.0324741571439695	0.0	2.5662995966367075	0.0	0.0	5.040281765075682	0.0	0.0
ATE1	0.0	4.367923815473678	0.0	8.484802465322298	0.0	0.0	0.0	7.469386378842821	0.0	0.0	0.0	0.0	0.0	0.0	0.0	0.0	0.0	0.0	0.0	0.0	0.0	0.0	0.0	0.0	0.0	2.6824138519680334	0.0	0.0	8.212523524517497	0.0	0.0	0.0	0.0	0.0	0.0	0.0	0.0	4.041282654586868	0.0	3.8097589925134576	4.404626025652253	4.236283134736645	4.601860002093506	2.91911961829218	0.0	0.0	0.0	0.0	0.0
ATF1	0.0	7.695597527918973	0.0	0.0	0.0	0.0	0.0	0.0	0.0	0.0	0.0	0.0	0.0	0.0	0.0	0.0	0.0	0.0	0.0	7.044783921855085	0.0	0.0	0.0	0.0	0.0	0.0	0.0	0.0	0.0	0.0	0.0	0.0	0.0	0.0	0.0	0.0	0.0	3.298193490655559	5.3657832043618825	4.0173791753023576	4.273918085302961	3.6890950902881645	2.769917247145531	2.91911961829218	3.356247360462792	0.0	5.541641766819671	7.14230434411863	4.732306187456867
ATF2	0.0	0.0	0.0	0.0	0.0	0.0	0.0	0.0	0.0	0.0	0.0	0.0	0.0	5.266905989811022	0.0	0.0	0.0	0.0	0.0	0.0	0.0	0.0	0.0	0.0	0.0	0.0	0.0	0.0	0.0	0.0	0.0	7.682229155440495	0.0	0.0	7.085444009814477	0.0	0.0	5.26890324184971	4.756710948961483	4.360014660921618	4.524469367023541	4.075894875538329	0.0	4.121811990101282	3.356247360462792	0.0	0.0	0.0	2.6126205565189764
ATF3	0.0	0.0	0.0	0.0	0.0	0.0	0.0	2.9593323129275224	7.467147334624331	0.0	0.0	0.0	0.0	0.0	0.0	0.0	0.0	0.0	0.0	0.0	0.0	0.0	0.0	0.0	0.0	0.0	0.0	0.0	0.0	0.0	0.0	0.0	0.0	0.0	0.0	0.0	0.0	0.0	0.0	3.5671548568916007	4.635116474750159	4.236283134736645	4.206491919555169	0.0	0.0	0.0	0.0	0.0	0.0
ATF4	8.918475732650194	8.854013956264504	0.0	0.0	0.0	3.2363879056190044	3.8050856140424463	4.415009387063816	8.200847873442825	4.492662338264908	8.00957257339528	8.241267615534603	9.96029367439458	7.957224182375532	0.0	9.731801055753902	8.69823842043993	0.0	5.3669439514854185	8.504918622688361	0.0	7.334772246748976	3.624009575791237	0.0	0.0	5.7864109183111285	8.36847812110392	8.55982462836936	8.538701110982691	4.736349354619184	9.254916989664343	7.490587177195248	8.831756590695065	3.0548383243568824	0.0	9.203045876631542	6.828007611477767	7.526414927872985	6.810402117274181	8.3797915845112	8.099854552299108	6.646039668357146	7.757326345282631	7.776418652471769	5.8187588061812665	0.0	6.375807092486043	4.39495815026458	5.963326969123646
ATF6	0.0	0.0	0.0	0.0	0.0	0.0	0.0	0.0	0.0	0.0	0.0	0.0	0.0	0.0	0.0	0.0	0.0	0.0	0.0	7.4142672515218155	0.0	5.668562629665961	0.0	0.0	9.434276841144287	3.565424262997062	2.070034138735666	7.5909794713616465	6.529457490485881	0.0	6.002220040258629	0.0	3.4728975418677837	5.487346431076907	8.272101294081317	0.0	7.321798890498444	5.1837771109313096	5.280505425971656	5.400558565595625	5.710588770433652	4.743050657979577	0.0	5.696822662217978	0.0	0.0	0.0	0.0	5.555976444936356
ATF6B	0.0	0.0	0.0	0.0	0.0	0.0	0.0	0.0	9.44896365118275	0.0	0.0	4.4621735579577955	0.0	3.087571048518302	0.0	0.0	0.0	9.322907454201182	0.0	0.0	0.0	0.0	0.0	0.0	0.0	0.0	0.0	0.0	0.0	0.0	0.0	0.0	0.0	0.0	0.0	0.0	0.0	4.52932593300529	0.0	1.6647368213574238	4.273918085302961	0.0	0.0	0.0	4.591071236369958	0.0	5.040281765075682	0.0	3.4895779477695474
ATF7	0.0	0.0	0.0	0.0	0.0	0.0	0.0	0.0	0.0	0.0	0.0	5.835712048786695	0.0	0.0	0.0	0.0	0.0	0.0	0.0	0.0	0.0	0.0	0.0	0.0	0.0	3.565424262997062	8.669837110899218	8.108720230586488	6.611051749856553	0.0	0.0	3.2503994897728536	0.0	8.196713558609154	7.548174144930526	0.0	0.0	5.566612987179354	5.522560273549719	5.788266853041016	5.08838359223842	4.236283134736645	6.94526175462945	5.602524264707682	2.4906644683303356	0.0	4.265439833828413	0.0	6.3725722386281785
ATF7IP	9.404498961670418	0.0	0.0	0.0	7.919472638889957	0.0	2.904772685897231	4.813040127687261	8.894963958867105	0.0	0.0	0.0	0.0	0.0	0.0	0.0	0.0	0.0	0.0	0.0	0.0	0.0	0.0	0.0	8.446247606444755	0.0	2.070034138735666	0.0	0.0	0.0	0.0	0.0	0.0	0.0	6.505783208907292	0.0	6.2068860631838305	4.996791193743398	0.0	4.504975058329565	5.23613992789263	2.3121012482628003	0.0	4.481072415042583	0.0	0.0	2.4745683758923582	0.0	0.0
ATF7IP2	0.0	0.0	0.0	0.0	0.0	7.541754495398718	9.947385165942219	2.9593323129275224	8.463064859544978	0.0	0.0	9.540086916424274	8.9505364939064	3.087571048518302	7.875608254491769	3.3408593936042603	0.0	3.234748578743529	8.826588314488333	0.0	0.0	0.0	0.0	7.929604013973627	2.5271591875781283	2.6824138519680334	9.211422877148324	0.0	6.3509660790628635	0.0	5.8351057301809846	0.0	3.4728975418677837	0.0	0.0	0.0	0.0	2.9312334646981677	4.989485497283523	4.504975058329565	4.1301774689153	2.3121012482628003	0.0	2.91911961829218	5.246519820800109	0.0	3.338569829576014	8.137189099689486	4.732306187456867
ATG10	0.0	0.0	0.0	8.911861756638586	0.0	0.0	0.0	0.0	0.0	3.0304905417755057	0.0	5.172717668303377	0.0	9.249235885477388	0.0	0.0	0.0	0.0	0.0	0.0	0.0	6.264525973699701	0.0	0.0	0.0	0.0	0.0	0.0	3.55461376528091	6.284770174839493	0.0	3.2503994897728536	0.0	0.0	0.0	3.7012923118223373	7.981437779303969	4.996791193743398	5.663958061376489	3.8097589925134576	4.404626025652253	3.159002139681479	0.0	4.370968571489942	5.246519820800109	3.4992993956512324	3.8751931728884013	0.0	4.423883697907135
ATG101	0.0	0.0	0.0	0.0	0.0	0.0	0.0	0.0	8.664165371261278	0.0	0.0	0.0	0.0	0.0	0.0	0.0	7.174269532788035	3.234748578743529	0.0	0.0	0.0	0.0	2.255925630403731	0.0	8.71514946119834	2.6824138519680334	2.070034138735666	0.0	0.0	0.0	0.0	3.2503994897728536	8.428390360519629	0.0	0.0	3.7012923118223373	6.071334278949455	3.298193490655559	6.071864301879159	4.0173791753023576	5.710588770433652	4.236283134736645	5.383525118399135	6.404102887451762	5.560827279814242	0.0	3.8751931728884013	0.0	2.6126205565189764
ATG12	0.0	6.632843249182773	10.846244540139747	0.0	1.8910357029650944	0.0	0.0	0.0	7.086298035613649	9.092721424265974	0.0	3.002513643312522	0.0	0.0	0.0	0.0	3.1648782859845856	0.0	0.0	0.0	0.0	0.0	0.0	0.0	3.3962567804499413	3.565424262997062	10.558146144906187	2.2075536508907394	4.09805772396181	4.736349354619184	0.0	9.047151411117571	3.4728975418677837	8.960222153352396	0.0	8.397525661759216	0.0	6.163793382421076	7.676237060322186	6.306336840276763	5.985826777238019	5.542557468420811	6.260570376723074	5.82763294615162	8.382262865792192	0.0	5.541641766819671	0.0	4.031078326310493
ATG13	0.0	0.0	0.0	0.0	0.0	0.0	0.0	0.0	0.0	0.0	0.0	0.0	0.0	0.0	7.102381870815878	0.0	0.0	0.0	0.0	0.0	0.0	0.0	5.940695430981989	0.0	0.0	2.6824138519680334	0.0	0.0	0.0	0.0	0.0	0.0	0.0	0.0	0.0	0.0	0.0	4.52932593300529	1.7513525975566733	4.0173791753023576	4.635116474750159	1.5767781171759818	0.0	4.481072415042583	0.0	0.0	4.825178038632338	0.0	2.6126205565189764
ATG14	0.0	0.0	0.0	0.0	0.0	0.0	0.0	8.718408314953873	0.0	3.0304905417755057	5.138619320495316	9.60649503461598	0.0	9.88581887800085	0.0	0.0	0.0	0.0	0.0	0.0	0.0	0.0	0.0	0.0	0.0	0.0	0.0	0.0	0.0	0.0	0.0	0.0	0.0	0.0	0.0	0.0	8.68549513847572	4.041282654586868	0.0	2.909134519274333	3.3466301986757845	2.3121012482628003	0.0	0.0	0.0	0.0	0.0	7.333672310264263	0.0
ATG16L1	0.0	0.0	0.0	0.0	0.0	0.0	0.0	2.9593323129275224	0.0	7.374431979495231	0.0	0.0	0.0	0.0	0.0	0.0	0.0	0.0	0.0	0.0	0.0	0.0	0.0	0.0	0.0	0.0	2.070034138735666	6.867961242139705	0.0	0.0	0.0	0.0	7.0481161834235655	0.0	0.0	0.0	0.0	3.5904867711773667	0.0	0.0	2.223137836483397	0.0	0.0	3.4390600541001928	5.059293513864534	0.0	0.0	0.0	0.0
ATG16L2	0.0	0.0	0.0	0.0	0.0	0.0	0.0	4.813040127687261	0.0	0.0	8.800751255654808	0.0	0.0	0.0	0.0	0.0	0.0	0.0	0.0	0.0	0.0	0.0	0.0	0.0	0.0	0.0	0.0	0.0	0.0	0.0	0.0	0.0	0.0	0.0	0.0	0.0	0.0	4.041282654586868	0.0	0.0	1.5031142398097137	1.5767781171759818	0.0	2.098258524019185	0.0	0.0	4.265439833828413	0.0	0.0
ATG2A	0.0	0.0	0.0	0.0	0.0	3.2363879056190044	9.239543171362586	0.0	0.0	0.0	0.0	0.0	3.12345758677525	0.0	0.0	0.0	0.0	0.0	0.0	0.0	0.0	0.0	5.128774220743008	0.0	0.0	0.0	0.0	0.0	0.0	0.0	0.0	0.0	0.0	0.0	0.0	3.7012923118223373	0.0	2.4378709134680205	3.6818656340098794	0.0	2.223137836483397	2.796823589864883	0.0	3.4390600541001928	0.0	0.0	0.0	0.0	0.0
ATG2B	8.497661323091368	0.0	0.0	0.0	0.0	0.0	0.0	0.0	0.0	0.0	0.0	0.0	0.0	0.0	0.0	6.903485721736628	0.0	8.247405752648227	0.0	0.0	0.0	0.0	0.0	0.0	0.0	0.0	0.0	0.0	0.0	0.0	0.0	0.0	0.0	0.0	0.0	0.0	0.0	2.9312334646981677	0.0	1.6647368213574238	2.701242456965235	2.796823589864883	0.0	2.91911961829218	0.0	0.0	0.0	0.0	2.6126205565189764
ATG3	0.0	0.0	0.0	0.0	0.0	9.121546085583402	0.0	0.0	7.768166742642897	8.057029785941731	0.0	0.0	0.0	0.0	5.893920528898961	9.051646760156357	0.0	0.0	0.0	0.0	0.0	4.635047661010275	0.0	0.0	2.5271591875781283	4.109182637175111	6.819716885069694	0.0	0.0	0.0	0.0	0.0	0.0	0.0	7.548174144930526	0.0	0.0	5.813272975007702	4.479014891209527	5.541692019253254	5.94344772859362	6.137626951953344	2.769917247145531	5.82763294615162	2.4906644683303356	0.0	5.541641766819671	7.14230434411863	5.555976444936356
ATG4A	0.0	0.0	0.0	0.0	0.0	0.0	0.0	0.0	0.0	0.0	0.0	0.0	0.0	0.0	0.0	0.0	0.0	0.0	0.0	0.0	0.0	0.0	0.0	0.0	0.0	0.0	0.0	0.0	7.2432010348571225	3.255766515712174	0.0	0.0	0.0	7.577870478391518	0.0	0.0	0.0	4.041282654586868	0.0	4.504975058329565	3.9705144612479586	4.380611182968619	0.0	2.91911961829218	4.284030638065189	0.0	0.0	0.0	0.0
ATG4B	0.0	0.0	0.0	0.0	0.0	0.0	8.948845638442874	0.0	0.0	0.0	0.0	0.0	0.0	0.0	0.0	0.0	0.0	0.0	0.0	0.0	0.0	7.428533890264133	0.0	0.0	0.0	2.6824138519680334	0.0	0.0	0.0	0.0	0.0	6.564975737698254	0.0	0.0	0.0	3.7012923118223373	0.0	4.996791193743398	6.429660549874056	5.068600812211789	4.92374951882347	5.117341680748587	0.0	5.3356784825124555	5.560827279814242	0.0	5.227436054232271	4.39495815026458	3.4895779477695474
ATG4C	0.0	0.0	0.0	0.0	0.0	0.0	0.0	0.0	0.0	0.0	0.0	0.0	0.0	0.0	0.0	6.528584836122885	0.0	8.078074057191147	0.0	0.0	0.0	0.0	0.0	0.0	0.0	2.6824138519680334	0.0	0.0	0.0	0.0	0.0	0.0	0.0	0.0	0.0	0.0	6.2068860631838305	3.5904867711773667	0.0	5.324452263770575	4.833805382351953	4.942300479706854	0.0	4.932500520734434	3.893469245065869	0.0	3.338569829576014	0.0	4.9862661015717515
ATG4D	0.0	0.0	0.0	0.0	0.0	0.0	0.0	0.0	0.0	0.0	0.0	0.0	0.0	0.0	5.321038339737899	0.0	0.0	0.0	0.0	0.0	0.0	0.0	0.0	0.0	0.0	0.0	0.0	0.0	0.0	0.0	0.0	0.0	0.0	0.0	0.0	0.0	0.0	0.0	0.0	1.6647368213574238	1.5031142398097137	1.5767781171759818	0.0	1.40106300365502	0.0	0.0	3.338569829576014	0.0	0.0
ATG5	0.0	0.0	7.803941069936091	0.0	0.0	0.0	3.8050856140424463	0.0	0.0	0.0	0.0	0.0	0.0	0.0	0.0	3.3408593936042603	0.0	0.0	0.0	0.0	0.0	0.0	0.0	0.0	0.0	0.0	0.0	0.0	5.27148955402378	7.426559893964764	5.8351057301809846	6.564975737698254	0.0	3.0548383243568824	0.0	8.175846108017787	7.3803318283894335	6.370524888319417	0.0	6.2662156085143215	5.659141347149028	6.976487848071431	6.724819167388554	6.772194822048111	4.844094605028367	0.0	6.6621515883649165	0.0	2.6126205565189764
ATG7	0.0	0.0	0.0	0.0	0.0	0.0	0.0	0.0	9.139602853222993	0.0	0.0	0.0	0.0	0.0	3.425437093303038	0.0	0.0	0.0	0.0	0.0	6.83937490665206	6.1370011674789	0.0	0.0	0.0	0.0	0.0	0.0	0.0	0.0	0.0	0.0	0.0	0.0	0.0	0.0	0.0	2.4378709134680205	0.0	0.0	2.701242456965235	3.448259546361864	0.0	3.4390600541001928	0.0	0.0	2.4745683758923582	0.0	0.0
ATG9A	0.0	0.0	0.0	0.0	0.0	0.0	0.0	0.0	0.0	0.0	0.0	0.0	0.0	0.0	3.425437093303038	6.903485721736628	0.0	0.0	0.0	0.0	0.0	0.0	8.53561691355162	0.0	0.0	0.0	0.0	0.0	0.0	0.0	0.0	0.0	0.0	0.0	0.0	0.0	0.0	1.6822170897979734	0.0	1.6647368213574238	1.5031142398097137	0.0	0.0	2.91911961829218	0.0	0.0	0.0	0.0	3.4895779477695474
ATIC	0.0	0.0	0.0	0.0	0.0	0.0	2.904772685897231	4.415009387063816	0.0	0.0	0.0	0.0	0.0	9.09947022112198	8.24345426878923	0.0	0.0	0.0	0.0	1.8356520226180972	9.085718534411848	7.464396350408615	5.128774220743008	0.0	2.5271591875781283	5.282996964144065	0.0	0.0	8.696560079567869	8.591818442116544	0.0	0.0	0.0	0.0	6.505783208907292	0.0	0.0	6.6177265070481255	0.0	7.824882668717662	7.676901038978083	7.085828148574643	5.166881206138839	7.850090186263857	6.472276267534315	0.0	7.007019125381894	0.0	7.450787589755605
ATL1	0.0	0.0	0.0	0.0	0.0	0.0	0.0	0.0	0.0	0.0	0.0	0.0	0.0	0.0	0.0	0.0	0.0	0.0	0.0	0.0	0.0	0.0	0.0	0.0	0.0	0.0	0.0	0.0	0.0	0.0	0.0	0.0	0.0	0.0	0.0	0.0	0.0	3.5904867711773667	0.0	4.0173791753023576	2.223137836483397	4.380611182968619	0.0	2.91911961829218	0.0	0.0	0.0	0.0	0.0
ATL2	0.0	0.0	0.0	0.0	0.0	0.0	0.0	0.0	0.0	0.0	0.0	0.0	0.0	0.0	0.0	0.0	0.0	0.0	5.681863177532077	0.0	0.0	0.0	0.0	0.0	0.0	0.0	0.0	0.0	0.0	0.0	0.0	0.0	0.0	0.0	0.0	0.0	0.0	3.298193490655559	0.0	4.198844956571528	3.3466301986757845	2.3121012482628003	2.769917247145531	1.40106300365502	3.356247360462792	0.0	6.526071876954549	0.0	0.0
ATL3	0.0	0.0	0.0	0.0	0.0	0.0	0.0	3.8634705316774234	7.418518858773567	0.0	4.1790027774140945	0.0	0.0	0.0	0.0	0.0	0.0	0.0	0.0	0.0	0.0	0.0	0.0	0.0	3.9348056725586695	0.0	0.0	0.0	0.0	7.014315038766896	0.0	0.0	0.0	0.0	0.0	7.401797593227568	0.0	5.26890324184971	0.0	5.159020797962366	5.23613992789263	5.117341680748587	5.166881206138839	4.370968571489942	3.356247360462792	0.0	3.338569829576014	8.851389568858057	0.0
ATM	4.419738322159257	0.0	6.53302645613942	0.0	7.998011054983398	10.46789597412959	9.507334341616467	5.3807929970260115	2.7792162309782236	9.336235914183597	10.005367757944509	9.991554240402376	8.274213157151316	9.623089423559032	0.0	3.3408593936042603	3.1648782859845856	0.0	0.0	0.0	0.0	0.0	0.0	0.0	0.0	2.6824138519680334	0.0	0.0	0.0	0.0	0.0	0.0	0.0	0.0	7.8979789344115625	0.0	6.741338184536081	5.425423826711644	4.317153924601529	4.0173791753023576	5.550392213647464	3.448259546361864	3.660081577372672	2.91911961829218	5.059293513864534	0.0	2.4745683758923582	8.329193494955174	5.839896599997999
ATMIN	10.596398826956968	0.0	1.854913604445743	0.0	0.0	0.0	0.0	0.0	0.0	0.0	0.0	0.0	0.0	0.0	0.0	0.0	0.0	3.234748578743529	0.0	0.0	0.0	0.0	0.0	0.0	0.0	2.6824138519680334	0.0	0.0	0.0	9.327287577767379	0.0	0.0	0.0	0.0	7.733652650546194	0.0	5.921713064748613	5.1837771109313096	6.216628705040004	2.4171412799190786	4.1301774689153	4.380611182968619	0.0	4.481072415042583	5.246519820800109	0.0	5.227436054232271	0.0	3.4895779477695474
ATN1	3.485617355249765	0.0	0.0	0.0	0.0	0.0	2.904772685897231	0.0	0.0	0.0	9.558419108762719	0.0	0.0	0.0	0.0	0.0	0.0	0.0	0.0	0.0	0.0	0.0	0.0	0.0	0.0	0.0	0.0	0.0	0.0	0.0	0.0	0.0	0.0	0.0	0.0	0.0	0.0	0.0	1.7513525975566733	0.0	0.0	0.0	0.0	0.0	0.0	0.0	2.4745683758923582	0.0	2.6126205565189764
ATOX1	0.0	0.0	0.0	0.0	0.0	0.0	5.063718188094865	0.0	2.7792162309782236	0.0	0.0	0.0	0.0	3.087571048518302	0.0	0.0	10.723095404509927	3.234748578743529	0.0	1.8356520226180972	10.392579370514154	9.502049458697202	10.635597645294512	9.62710751506326	9.785298259602898	6.541142139661848	0.0	10.006706929484706	10.477153022604659	0.0	0.0	3.2503994897728536	4.406421455999395	9.139207256932039	9.077454749512237	9.173349528844497	0.0	8.901436613089345	9.58463180017972	9.627685540194149	9.299773440213363	9.790236138393619	9.473957179603413	9.558805453403021	9.764256391858147	3.4992993956512324	8.584484613046163	9.326948862341888	9.546809397980521
ATP10D	0.0	0.0	0.0	0.0	0.0	0.0	0.0	0.0	0.0	0.0	0.0	0.0	0.0	0.0	0.0	0.0	0.0	0.0	0.0	0.0	0.0	0.0	0.0	0.0	0.0	0.0	0.0	0.0	0.0	0.0	0.0	0.0	0.0	0.0	0.0	0.0	0.0	4.52932593300529	0.0	1.6647368213574238	1.5031142398097137	1.5767781171759818	0.0	0.0	0.0	0.0	4.825178038632338	0.0	0.0
ATP11A	0.0	0.0	0.0	0.0	0.0	0.0	0.0	0.0	0.0	0.0	0.0	0.0	0.0	0.0	0.0	0.0	0.0	0.0	6.803955395975175	0.0	0.0	0.0	0.0	0.0	6.658946284923826	2.6824138519680334	0.0	0.0	2.6724483015822167	0.0	0.0	0.0	0.0	0.0	0.0	0.0	0.0	4.222932837241803	4.134811097163644	2.4171412799190786	2.223137836483397	3.159002139681479	0.0	2.098258524019185	2.4906644683303356	0.0	0.0	0.0	4.423883697907135
ATP11B	0.0	0.0	8.479589993515026	3.5638419488373896	4.108865966131079	0.0	0.0	0.0	0.0	0.0	0.0	0.0	0.0	0.0	0.0	0.0	0.0	0.0	0.0	0.0	0.0	0.0	0.0	3.488452220102199	0.0	0.0	0.0	0.0	0.0	0.0	3.0019735377542296	0.0	3.4728975418677837	0.0	0.0	7.500764406248291	0.0	5.632342843184109	0.0	4.636690694271531	5.304705382945744	2.3121012482628003	0.0	2.91911961829218	0.0	0.0	0.0	0.0	0.0
ATP11C	0.0	0.0	0.0	0.0	0.0	0.0	0.0	0.0	0.0	0.0	0.0	0.0	0.0	0.0	0.0	0.0	0.0	0.0	0.0	0.0	0.0	0.0	0.0	0.0	0.0	0.0	0.0	0.0	0.0	0.0	0.0	0.0	0.0	0.0	0.0	0.0	0.0	1.6822170897979734	1.7513525975566733	3.8097589925134576	2.701242456965235	3.895419413880397	0.0	4.932500520734434	3.893469245065869	0.0	0.0	0.0	2.6126205565189764
ATP13A1	5.792019501098736	0.0	0.0	0.0	0.0	0.0	0.0	0.0	0.0	0.0	0.0	0.0	0.0	0.0	0.0	0.0	0.0	0.0	0.0	0.0	0.0	0.0	6.3274095930426	0.0	0.0	0.0	0.0	0.0	0.0	0.0	0.0	0.0	0.0	0.0	0.0	0.0	0.0	2.9312334646981677	0.0	1.6647368213574238	2.223137836483397	0.0	4.206491919555169	3.4390600541001928	0.0	0.0	4.5722863353016905	0.0	4.031078326310493
ATP13A3	0.0	0.0	0.0	0.0	0.0	0.0	0.0	0.0	0.0	0.0	0.0	0.0	0.0	0.0	0.0	0.0	0.0	0.0	0.0	0.0	0.0	0.0	0.0	0.0	2.5271591875781283	0.0	0.0	0.0	0.0	0.0	0.0	0.0	0.0	0.0	0.0	0.0	0.0	5.349285144111825	6.5438498014589594	3.5671548568916007	5.854761597462229	4.236283134736645	2.769917247145531	4.852814728702266	0.0	0.0	2.4745683758923582	0.0	0.0
ATP1A1	0.0	0.0	4.272105788906274	0.0	0.0	5.43033812602996	0.0	2.9593323129275224	10.00469630249941	7.023208170590298	0.0	0.0	0.0	4.554706267700048	3.425437093303038	0.0	0.0	6.411699644800508	0.0	0.0	7.792600654689862	0.0	0.0	0.0	0.0	0.0	5.51681967023591	7.5909794713616465	0.0	0.0	0.0	5.131966680006717	0.0	0.0	0.0	0.0	0.0	5.566612987179354	2.5194114003216486	3.2753397325352007	5.164152526921154	2.3121012482628003	0.0	5.079771491563076	0.0	0.0	2.4745683758923582	0.0	0.0
ATP1A4	0.0	0.0	0.0	0.0	0.0	0.0	0.0	0.0	0.0	0.0	0.0	0.0	0.0	0.0	0.0	0.0	0.0	0.0	0.0	0.0	0.0	0.0	0.0	0.0	0.0	0.0	0.0	0.0	0.0	0.0	0.0	0.0	0.0	0.0	0.0	8.290939517426269	0.0	4.996791193743398	4.624534145163343	4.972132633473487	2.701242456965235	3.159002139681479	6.64315911473499	1.40106300365502	3.356247360462792	0.0	0.0	0.0	0.0
ATP1B1	0.0	0.0	0.0	0.0	0.0	0.0	0.0	0.0	0.0	0.0	0.0	0.0	0.0	0.0	0.0	0.0	0.0	0.0	0.0	0.0	0.0	0.0	0.0	0.0	0.0	0.0	0.0	0.0	0.0	0.0	0.0	0.0	0.0	3.0548383243568824	0.0	5.210352031104329	0.0	0.0	0.0	0.0	1.5031142398097137	0.0	0.0	0.0	0.0	0.0	0.0	0.0	2.6126205565189764
[truncated: 9,306 more rows]
[truncated: 31 more columns]
