# Supplementary material for: Time-dependent cell-state selection identifies transiently expressed genes regulating ILC2 activation
Source: Commun Biol. 2023 Sep 6;6:915. doi: 10.1038/s42003-023-05297-w (PMC10482971; doi:10.1038/s42003-023-05297-w)
Supplement: Supplementary file 9 — Supplementary Data 7 [file 42003_2023_5297_MOESM9_ESM.xls]

## Sheet: fig2b_heatmap
Time (h)	Activated (130 cells)
-2.77778e-07	0	0	0	0	0	0	0	0	0	0	0	0	0	0	0	0	0	0	0	0	0	0	0	0	0	0	0	0	0	0	0	0	0	0	0	0	0	0	0	0	0	0	0	0	0	0	0	0	0
0.0833339	0.01	0.02	0	-0.1	0.12	-0.09	0.08	0.03	0	-0.03	0.01	-0.05	-0.07	0.05	-0.09	0	0.01	-0.02	0.14	-0.02	0.02	-0.19	0.22	-0.11	-0.33	0.06	-0.04	-0.25	0.23	0	0.11	-0.08	0.08	0	0	0.08	-0.06	0.21	-0.09	-0.02	0.04	0.05	-0.09	-0.1	0.04	0.03	0.19	-0.09	0.08
0.166493	-0.02	-0.03	-0.09	-0.15	0.02	0.25	0.03	-0.15	-0.01	-0.17	-0.08	-0.25	-0.05	0.04	0.1	-0.3	0.12	0.14	0.17	-0.01	0.02	0.04	0.28	-0.11	0.02	0.02	0.05	-0.12	-0.23	-0.14	0.03	0.18	-0.02	-0.13	0.15	0.33	0.15	0.18	-0.18	-0.04	-0.08	0	-0.13	0.01	0.01	0.12	-0.1	-0.19	0
0.249811	0.11	0.02	-0.27	0.1	-0.13	0.13	0.15	-0.2	0.07	-0.23	-0.06	-0.13	0.15	0.11	0.26	-0.33	0.21	-0.02	0.42	0.07	0.23	0.09	0.14	0.36	0.01	0.01	0.04	-0.27	-0.05	-0.19	0.05	0.23	0.32	-0.32	0.04	0.35	0.17	0.19	-0.03	0.07	0.01	0.02	-0.12	0.08	0.12	0.23	-0.13	-0.22	0.04
0.333156	0.28	0.18	0.04	0.43	-0.03	0.15	0.2	-0.07	0.14	0	-0.01	-0.23	0.28	0.03	0.09	-0.32	0.32	-0.05	0.04	0.08	-0.06	0.04	0.27	0.2	-0.13	0.05	5.68434e-14	-0.04	-0.01	-0.23	0.05	-0.05	0.23	-0.11	-0.02	0.11	-0.02	0.17	-0.13	0.03	-0.04	0.09	-0.08	-0.09	0.09	0.02	0.02	-0.16	-0.02
0.416508	0.53	0.38	0.08	0.53	0.21	0.39	0.34	-0.23	0.3	-0.07	0.08	-0.06	0.05	0.18	0.23	-0.21	0.07	0.01	0.17	0.24	0.07	0.14	0.23	0.32	-0.03	0.15	0.18	5.68434e-14	0.14	-0.1	0.01	0.12	0.01	-0.2	0.11	0.31	0.14	0.09	-0.06	0.07	-0.13	0.02	-0.03	0.12	0.1	0.08	-0.05	-0.05	0.03
0.499999	0.76	0.71	0.22	0.87	0.72	0.55	0.44	0.11	0.58	0.18	0.23	0.03	0.1	5.68434e-14	0.07	-0.09	0.29	0.04	0.16	0.5	0.13	0.13	0.13	0.16	-0.05	0.19	0.4	0.02	0.09	0.09	0.16	0.02	0.1	-0.08	0.03	0.49	-0.05	0.15	-0.1	-0.01	0.06	0.02	0.15	-0.29	0.07	0.02	0.21	-0.08	-0.05
0.583296	1.15	1.1	0.63	1.08	1.24	0.81	0.75	0.36	0.66	0.5	0.29	0.07	-0.01	0.3	0.22	0.12	0.37	-0.18	0.02	0.78	5.68434e-14	-0.05	0.26	0.11	-0.01	0.38	0.54	-0.08	0.14	0	0.2	0	-0.26	-0.13	-0.25	0.27	-0.08	0.08	-0.17	0.02	0.1	0.09	0.2	-0.18	0.03	0.04	0.23	0.07	0.07
0.66681	1.75	1.47	0.98	1.62	1.58	1.49	1.1	0.58	0.92	0.67	0.57	0.44	0.09	0.36	0.41	0.07	0.79	0.09	0.27	1.17	0.14	0.34	0.53	0.67	0.34	0.62	0.72	0.06	0.01	0.03	0.22	-0.04	-0.07	-0.01	0.12	0.49	0.19	0.3	0.02	0.05	0.25	0.12	0.37	-0.06	0.07	0.11	0.05	-0.08	0.1
0.753784	2.77	2.24	2.09	2.43	3.01	1.16	1.51	1.46	1.34	1.38	0.78	1.29	-0.19	-0.13	0.07	0.93	0.19	-0.37	-0.12	1.54	-0.37	0.13	0.17	0.53	-0.16	0.89	1.06	0.75	0.56	0.48	0.23	-0.6	-0.4	0.52	-0.44	-0.03	-0.36	-0.01	-0.41	0.13	0.29	0.22	0.5	-0.67	0.14	-0.64	0.72	0.64	0.26
0.833901	3.99	2.93	1.89	2.21	3.09	2.26	2.04	1.39	1.95	1	1.26	0.67	0.76	1.03	1.33	0.82	1.02	0.65	0.5	1.61	0.69	0.96	1.02	1.16	1.02	0.96	1.17	0.27	0.41	-0.15	0.37	0.38	0.29	0.06	0.58	0.95	0.33	0.86	-0.04	0.26	0.52	0.18	0.56	-0.1	0.08	0.47	0.12	-0.01	0.21
0.916283	5.07	3.45	2.93	2.92	4.34	2.2	2.34	2.51	2.74	2.15	1.84	1.89	0.75	0.81	1.12	1.67	0.9	0.29	0.3	1.8	0.48	0.77	0.92	1.01	0.52	1.26	1.32	1.02	1.03	0.73	0.51	-0.26	0.03	0.62	-0.02	0.45	-0.21	0.53	-0.15	0.42	0.8	0.34	0.83	-0.61	0.41	-0.03	0.72	0.42	0.4
0.99366	6.17	4.08	3.18	3.2	5.21	2.76	2.77	2.93	3.46	2.31	2.22	2.05	1.43	1.52	1.74	1.97	1.4	1.06	0.78	1.91	1.16	0.98	1.25	1.49	1.05	1.24	1.46	1.12	1.22	0.89	0.82	0.21	0.38	0.8	0.49	0.58	0.12	0.81	-0.02	0.73	1.13	0.43	0.95	-0.47	0.41	0.08	0.61	0.57	0.56
1.07237	7.23	4.97	3.82	3.75	5.83	3.08	3.06	3.45	3.98	3.01	2.75	2.33	2.38	2.24	2.14	2.49	2.24	1.33	1.33	1.9	1.83	1.51	1.77	1.62	1.23	1.3	1.62	1.49	1.47	0.99	0.96	0.39	0.64	1.06	0.8	0.86	0.51	0.98	0.27	0.93	1.35	0.56	1.11	-0.59	0.51	0.31	0.85	0.57	0.83
1.16077	7.65	5.32	3.98	4.09	6.2	4.2	3.01	3.57	4.63	3.41	2.9	1.61	4.4	3.27	3.72	2.7	3.36	2.82	2.37	2.22	3.56	2.42	3.06	2.71	2.27	1.76	1.96	1.47	1.55	1.09	1.07	1.78	1.61	0.8	2	1.38	1.42	1.47	1.04	0.87	1.33	0.54	1.15	0.42	0.94	1.29	0.56	0.47	1.3
1.24548	9.08	6	5.09	4.98	7.88	4.31	3.1	4.78	5.71	4.58	3.31	2.48	5.05	3.67	3.94	3.53	3.94	3.1	2.34	2.59	3.64	1.72	3.05	2.45	2.19	2.1	2.28	2.47	2.52	2.55	1.52	1.55	1.81	1.81	1.85	1.23	1.47	1.12	0.86	1.21	1.49	0.66	1.42	0.43	1.24	1.09	1.3	1.52	1.62
1.33187	10.02	7.01	4.62	5.09	8.17	5.56	3.49	4.2	7	4.67	3.49	2	7.23	5.96	5.21	3.36	5.22	4.57	3.21	2.54	5.43	2.7	3.91	2.99	3.21	2.06	2.29	2.44	2.37	2.56	2.07	2.92	2.86	2.14	3.21	2.23	2.77	2.23	1.7	1.63	1.85	1.26	1.72	1.12	1.41	1.83	1.03	1.12	1.67
1.41696	10.7	7.92	5.02	5.52	8.62	5.94	3.74	4.64	7.48	4.88	3.76	1.86	8.45	7.62	5.99	3.48	6.44	5.5	3.41	2.91	6.14	2.43	4.22	2.96	3.71	2.04	2.46	2.93	2.7	3.62	2.5	3.63	3.11	3.09	3.61	2.66	3.59	2.3	2	1.92	1.95	1.8	1.81	1.49	1.64	1.98	1.36	1.18	1.69
1.49946	11.18	8.9	5.35	5.71	9.29	6.3	4.01	4.79	7.91	5.49	4.04	2.21	9.76	9.45	6.19	3.69	7.18	6.22	3.56	2.79	6.75	2.68	4.06	2.79	4.07	1.97	2.2	3.2	2.86	4.71	3.13	4.27	3.33	4.37	3.61	2.81	4.55	2.88	2.54	2.44	2.31	2.37	2.1	1.8	1.67	1.98	1.71	1.24	1.68
1.58364	11.82	10.01	5.64	6.02	9.85	6.58	4.19	4.62	8.35	5.69	4.15	2.42	10.96	10.8	7	3.79	8.31	6.95	3.69	2.86	7.95	2.56	4.23	2.78	4.32	2.06	2.46	3.24	3.21	5.89	3.46	5.31	3.31	6.01	4.12	2.96	5.79	3.16	2.63	2.7	2.4	2.99	2.2	2.39	2.05	2.11	1.96	1.47	1.78
1.66608	12.67	11.39	6.37	7.16	10.66	6.75	4.28	5.12	8.81	6.64	4.21	2.75	11.87	12.28	6.62	4.5	9	7.24	3.26	3.14	7.43	2.7	4.04	2.65	4.2	2.35	2.6	3.74	3.69	7.77	3.86	6.37	2.99	7.94	4.5	2.91	6.53	3.06	2.71	2.86	2.51	3.25	2.31	2.4	2.3	2.27	2.66	2.21	2.01
1.74619	12.84	12.41	6.29	7.26	10.86	7.24	4.27	5.04	9.43	6.76	4.29	2.43	13.33	14.49	7.56	4.01	10.12	8.92	3.55	3.11	8.34	3.26	4.67	2.86	4.92	2.5	2.48	3.66	3.47	8.6	4.21	8.82	3.18	9.44	5.39	3.5	7.93	3.18	3.17	3.07	2.51	3.51	2.56	3.64	2.53	3.08	2.86	1.85	2.08
1.8301	13.41	13.85	6.83	8.37	11.8	6.88	4.34	5.59	10	7.52	4.36	2.89	13.99	15.89	7.42	4.66	10.94	9.23	3.12	3.39	8.49	3.51	4.47	2.59	4.75	2.85	2.78	4.15	4.31	10.71	4.88	10.31	2.66	12.51	5.53	3.77	8.41	3.3	3.33	3.27	2.57	4.15	2.62	4.44	3.06	3.16	3.82	2.82	2.27
1.86419	13.38	14.21	6.95	8.44	12.03	7.01	4.37	5.78	10.2	7.67	4.41	2.74	14.22	16.6	7.55	4.53	10.77	9.8	3.17	3.33	8.66	3.49	4.45	2.5	4.91	2.89	2.9	3.97	4.21	11.48	5.15	10.44	2.58	13.34	5.69	3.97	8.8	3.46	3.48	3.33	2.7	4.33	2.63	5.13	3.29	3.27	3.96	2.78	2.34
1.94533	13.58	14.97	6.9	8.38	11.93	7.71	4.45	5.17	10.87	7.67	4.53	2.59	15.38	18.58	7.99	4.26	12.08	11.23	3.65	3.16	9.52	4.01	5.18	3	5.71	2.64	2.47	3.69	4.45	12.92	5.74	11.54	3.13	15.74	6.56	5.23	10.06	4.04	4.11	3.49	2.91	5.03	2.82	6.6	3.63	3.96	3.88	2.37	2.17
2.02668	14.21	16.64	8.09	9.56	13.13	7.01	4.54	5.7	11.45	8.82	5.09	2.89	15.59	18.76	7.41	5.24	12.53	11.34	3.33	3.27	8.73	3.8	4.6	2.35	5.22	2.93	3.16	4.33	5.59	15.44	6.25	10.96	2.53	20.11	6.42	4.98	10.5	4.2	4.05	3.66	3.27	5.43	2.96	7.46	4.51	3.43	4.72	3.44	2.41
2.10851	14.94	18.03	8.73	10.2	13.53	7.37	4.64	6.01	11.97	9.43	5.28	3.12	16.56	19.89	7.82	5.28	13.2	12.76	3.45	3.52	9.25	4.5	4.83	2.39	5.88	3.19	3.24	4.33	6.3	16.27	6.7	11.33	2.6	23.7	7.02	5.99	10.78	4.3	5.17	3.85	3.57	5.71	3.02	8.96	5.43	3.4	5.29	3.92	2.57
2.19236	14.88	18.39	8.6	10.11	12.71	7.87	4.48	5.35	11.77	8.98	5.07	2.64	17.86	20.67	8.31	4.88	14.48	14.47	3.87	3.51	9.81	5.41	5.2	2.84	6.86	2.91	2.72	3.77	6.7	15.84	6.72	11.57	2.92	26.57	7.97	7.09	12.16	5.29	6.64	3.74	3.7	5.89	2.81	11.31	5.69	3.62	5.26	3.64	2.71
2.27688	15.5	19.65	9.22	10.46	12.99	8.58	4.47	5.4	12.48	9.75	5.48	2.57	19.08	21.46	8.51	5.36	14.75	15.59	3.95	3.38	10.1	6.07	5.36	2.79	7.05	2.89	2.59	3.68	7.67	16.13	7.02	11.81	2.9	30.44	8.29	7.9	12.59	5.41	7.96	3.75	3.98	6.14	2.99	12.47	6.15	3.55	5.6	3.54	2.91
2.35934	16.34	21.04	11.08	11.3	13.64	8.22	4.49	6.08	13.07	10.92	5.74	3.21	19.71	21.33	7.88	6.44	14.32	15.96	3.65	3.57	9.45	6.13	4.81	2.34	6.51	3.34	3.23	4.21	9.95	17.06	7.46	11.26	2.41	36.14	7.9	8.23	12.29	5.29	8.89	3.82	4.22	6.29	2.98	13.15	6.86	3.17	6.7	4.91	3.28
2.45742	16.71	21.38	11.29	11.21	13.13	9.36	4.39	5.31	13.37	11.19	6.08	2.27	22.11	22.44	8.76	6.85	15.35	17.91	4.43	3.5	10.4	7.26	5.35	3.05	7.75	3.31	2.76	3.69	11.39	16.55	7.96	11.91	2.72	40.44	8.72	9.63	14.11	5.88	11.1	3.69	4.56	6.47	2.91	15.56	7.53	3.65	6.69	4.5	3.35
2.54823	17.7	22.54	13.35	12.18	14.26	9.6	4.71	6.11	14.32	12.61	6.92	3.06	23.62	22.47	8.19	8.28	14.95	18.16	4.2	3.37	9.86	7.37	5.13	2.58	7.81	3.42	2.81	4.02	14.04	17.31	9.16	11.36	2.54	47.42	8.4	9.61	13.77	5.71	12.37	4.05	5.1	6.8	3.22	15.88	7.92	2.88	7.19	5.2	3.46
2.62712	18.39	23.25	15	12.77	14.32	10.35	4.74	6.22	14.9	13.23	7.52	2.95	26.11	22.86	8.67	9.44	14.65	19.55	4.34	3.43	9.98	7.89	5.34	2.88	8.36	3.97	2.9	4.12	15.81	17.17	9.91	11.51	2.82	53.31	9	10.62	13.77	5.67	13.98	4.07	5.65	7	3.19	16.5	8.48	3.18	7.09	5.58	3.59
2.71027	18.75	23.78	16.56	12.94	14.43	10.97	4.83	6.19	15.26	14.14	8.13	3.12	28.27	23.03	8.92	10.64	14.59	20.84	4.49	3.61	10.38	8.5	5.38	3.22	8.92	4.14	3	4.07	17.96	17.44	10.67	11.44	2.7	58.48	9.16	11.06	14.26	5.8	15.14	4.09	6.16	7.15	3.21	16.94	9.28	3.11	7.18	5.89	3.91
2.79365	19.32	24.27	18.2	13.31	14.62	11.38	4.81	6.09	15.6	14.75	8.72	3.19	31.02	23.44	9.25	12.56	14.69	22.32	4.75	3.54	10.36	8.66	5.44	3.31	9.38	4.31	3.07	3.87	20.44	17.26	11.41	11.39	2.68	63.35	9.31	11.89	14.69	5.78	16.47	4.04	6.83	7.17	3.09	17.41	9.84	3.17	7.37	6.15	4.12
2.8768	19.7	24.56	20.37	13.72	14.55	12.1	4.72	6.23	15.73	15.55	9.13	3.16	34.49	23.48	9.23	14.4	14.71	23.48	4.68	3.66	10.61	8.74	5.31	3.32	9.77	4.33	3.15	4.09	22.88	17.55	12.26	11.46	2.77	68.4	9.29	12.34	14.62	5.64	18.24	4.2	7.53	7.19	3.14	17.44	10.5	3.15	7.08	6.55	4.2
2.96037	20.37	25.06	22.53	14.17	14.45	13.08	4.84	6.08	16.08	16.02	9.89	3.33	38.46	23.55	9.59	16.1	14.48	25.1	5.1	3.76	11.01	9.2	5.33	3.53	10.32	4.34	3.31	4	25.61	17.81	12.94	11.38	2.72	73.84	9.67	13.17	15.07	5.72	19.87	4.19	8.34	7.31	3.16	17.7	11.01	3.08	7.17	6.68	4.21
3.04366	21.13	25.29	24.83	14.35	14.49	13.64	4.81	6.2	16.19	16.56	10.8	3.09	43.22	23.65	9.62	18.52	14.64	25.75	5.01	3.81	11.58	9.53	5.52	3.48	11.09	4.87	3.46	4.01	28.1	17.73	13.59	11.47	2.54	80.14	9.54	13.94	15.5	5.86	22.57	4.21	8.92	7.4	3.18	17.86	11.6	3	7.09	6.83	4.29
3.12694	21.63	25.53	27.35	14.69	14.43	14.6	4.79	6.49	16.36	16.96	11.88	3.39	47.95	23.92	10.13	21.06	14.56	26.69	5.14	4.04	11.75	9.82	5.64	3.7	11.48	4.95	3.6	3.99	30.5	17.71	14.7	11.44	2.39	86.22	9.76	14.6	15.22	5.69	24.81	4.17	9.73	7.37	3.14	17.45	12.34	2.86	7.15	6.88	4.17
3.21031	21.84	25.86	29.71	15.15	14.46	15.83	4.8	6.38	16.45	17.44	12.49	3.59	52.94	23.85	10.58	24.04	14.44	27.86	5.65	4.2	12.49	10.09	5.64	3.88	12.31	5.21	3.82	4.04	33.07	17.71	15.94	11.28	2.49	92.75	9.73	15.65	15.83	5.63	26.72	4.27	10.65	7.48	3.16	17.6	12.91	2.99	7.18	7.1	4.31
3.29379	22.22	26.06	31.96	15.27	14.56	16.71	4.85	6.28	16.54	18.04	13.32	3.59	57.82	23.87	11.59	27.61	14.71	28.77	6.18	4.32	12.87	10.09	5.59	3.85	12.56	5.53	4.02	4.13	35.5	17.79	16.89	11.38	2.59	99.61	9.72	16.55	15.9	5.52	28.7	4.32	11.58	7.48	3.16	17.74	13.62	2.76	7.25	7.28	4.42
3.37694	22.51	26.61	33.73	16.22	14.46	17.71	4.84	6.5	16.39	18.46	13.97	3.73	62.82	23.77	12.55	31.16	14.36	29.56	6.39	4.64	13.81	10.55	5.75	4.21	13.36	5.98	4.18	4.09	37.28	17.97	17.56	11.17	2.34	105.57	9.67	17.65	15.85	5.48	31.35	4.32	12.42	7.46	3.1	17.83	14.49	2.69	7.11	7.52	4.41
3.46029	23.13	27.73	36.15	16.61	14.67	18.29	4.81	6.48	16.56	18.95	14.57	3.81	68.77	23.77	13.33	35.38	14.44	30.54	6.64	4.76	14.8	10.65	5.68	4.45	13.85	6.41	4.36	4.14	39.09	18.25	18.09	11.23	2.37	112.06	9.8	18.46	16.17	5.53	33.88	4.56	13.29	7.56	3.2	17.77	15.53	2.65	7.27	7.63	4.53
3.54373	23.66	28.85	37.83	17.01	14.65	19.04	4.97	6.55	16.79	19.14	15.91	3.68	74.86	23.84	14.31	39.46	14.33	31.72	7.34	4.96	15.76	11.33	5.83	4.84	14.53	6.93	4.65	4.04	40.45	18.37	18.77	11.08	2.22	117.75	9.78	19.32	16.15	5.38	36.64	4.53	14.24	7.55	3.04	17.81	16.4	2.55	7.19	7.86	4.64
3.62707	23.87	30.14	38.53	17.1	14.49	19.84	4.99	6.73	16.69	19.26	17.54	3.6	80.89	23.97	15.5	43.66	14.47	32.46	8.53	5.32	16.99	11.38	5.81	5.39	15.37	7.36	4.81	4.05	41.51	18.05	19.21	11.2	2.52	122.53	10.05	20.33	16.61	5.39	40.24	4.59	15.18	7.56	3.15	17.94	17.69	2.67	6.93	8.08	4.89
3.71028	23.94	31.24	39.94	17.32	14.53	20.57	5.32	6.76	16.63	19.63	18.93	3.62	86.77	24.05	16.8	47.43	14.52	33.56	9.63	5.5	17.79	11.69	6.2	5.64	16.33	7.66	5.09	3.88	42.02	17.9	19.56	11.26	2.57	126.57	10.06	21.39	16.54	5.55	43.53	4.73	15.68	7.68	3.15	17.81	18.86	2.8	7.1	8.26	4.97
3.79377	24.41	32.18	40.78	17.28	14.48	21.34	5.68	6.84	16.67	20.47	20.36	3.86	92.82	24.27	18.13	51.14	14.29	34.46	11.25	5.82	18.97	11.59	6.44	6.1	17.19	7.97	5.33	3.84	42.75	17.89	19.79	11.17	2.61	131.8	10.01	22.33	16.73	5.38	46.7	4.73	16.51	7.71	3.18	17.98	19.98	2.92	7.04	8.27	5.29
3.87713	24.92	33.7	41.68	17.72	14.45	21.92	6.18	7.62	16.66	21.43	21.9	3.86	98.66	24.21	19.24	53.96	14.44	35.38	12.74	5.99	19.81	11.58	6.74	6.55	18.18	8.36	5.5	3.92	43.25	18.05	20.37	11.09	2.43	135.37	9.93	23.44	16.89	5.2	49.33	4.96	17.43	7.75	3.25	17.72	21.22	2.66	7.14	8.26	5.66
3.96046	25.41	35.16	42.35	17.95	14.45	22.49	6.91	8.11	16.85	22.08	23.69	3.85	103.97	24.21	21.34	56.27	14.24	36.58	14.97	6.29	20.9	11.87	7.09	6.92	18.94	8.8	5.8	3.93	43.96	18.06	21.04	11.08	2.44	138.8	10.02	24.83	17.01	5.44	51.79	5.06	18.02	7.68	3.19	18	22.62	2.64	7.1	8.47	6.38
4.0438	25.85	37.06	43.29	17.99	14.58	22.62	7.88	9.09	16.82	22.86	25.07	3.87	109.08	24.29	23.11	58.51	14.32	37.7	17.35	6.66	22.1	11.81	7.6	7.41	19.48	9.39	6.08	4.04	44.25	18.05	21.84	11.02	2.38	142.15	10.14	25.83	17.37	5.37	54.26	5.13	18.69	7.79	3.27	17.89	23.95	2.7	6.89	8.42	6.96
4.12713	26.5	38.87	44.33	18.08	14.48	23.36	9.01	9.85	16.93	23.44	26.37	3.64	114.42	24.4	24.92	60.91	14.48	39.63	19.82	7.22	22.87	12.07	8.21	7.97	20.34	9.68	6.31	4.17	44.42	17.98	22.52	11.01	2.39	145.21	10.27	27.78	17.73	5.42	56.36	5.09	19.38	7.75	3.33	18.01	25.57	2.85	7.17	8.68	7.89
4.21046	26.92	40.45	45.1	18.23	14.31	23.55	10.17	10.84	16.91	24.18	27.35	3.88	118.81	24.32	26.31	63.57	14.47	40.9	22.3	7.38	24.02	12.16	8.52	8.52	20.88	10.01	6.54	3.9	44.55	18.19	23.85	11.13	2.43	147.8	10.2	29.32	17.86	5.44	58.18	5.3	19.74	7.78	3.34	18.25	27.14	2.67	6.99	8.79	8.99
4.29367	27.54	42.3	45.89	18.49	14.4	23.89	11.3	12.19	16.79	25.04	28.16	4.01	123.48	24.56	27.95	67.22	14.5	42.6	24.81	7.56	24.86	12.17	9.43	9.51	21.36	10.42	8.48	4.14	44.44	18.04	25.46	11.14	2.41	150.08	10.13	30.98	17.79	5.43	60.18	5.37	20.36	7.65	3.29	18	28.71	2.73	7.04	9.2	10.13
4.37713	28.53	44.39	46.5	18.57	14.29	24	12.7	13.43	17	26.08	28.86	3.8	127.53	24.95	29.6	71.02	14.4	43.78	28.35	7.79	25.91	12.11	9.53	10.42	21.98	11	10.71	4.43	44.75	17.98	26.57	11.13	2.41	153.17	10.28	32.86	17.93	5.35	61.99	5.56	20.88	7.69	3.39	18.19	30.31	2.98	7.15	9.38	11.64
4.46046	29.24	46.76	47.15	18.66	14.67	24.18	14.51	14.95	16.99	27.45	29.66	4.11	132.71	25.13	31.32	74.85	14.26	45.63	31.76	8.1	27.03	11.96	9.96	11.39	22.72	12.02	12.87	4.49	45.16	18.21	27.37	11.04	2.29	156.13	10.28	34.72	18.27	5.48	63.62	5.74	21.25	7.75	3.37	18.11	32.03	2.7	6.96	9.64	12.78
4.54366	30.22	49.16	47.77	18.86	14.58	24.5	16.14	16.06	16.91	29.15	30.3	4.04	137.11	25.42	32.56	78.31	14.46	47.59	35.24	8.32	28.03	12.21	10.74	12.47	23.29	12.72	15.81	4.59	45.32	17.84	28.11	11.01	2.33	158.51	10.33	37.23	18.32	5.65	65.34	5.79	21.57	7.76	3.42	18.17	33.38	2.83	6.97	10.2	13.86
4.62714	31.23	51.69	48.24	19.06	14.26	24.68	17.96	17.3	16.97	30.82	30.84	4.01	141.28	25.92	33.62	82.24	14.4	49.37	38.89	8.45	28.64	12.18	11.53	13.68	23.67	13.45	19.07	4.95	45.76	18.21	28.66	11.02	2.54	160.51	10.19	39.1	18.37	5.56	67.38	5.79	22.02	7.64	3.45	18.2	34.81	2.95	6.97	10.87	14.93
4.71045	32.49	54.04	49.24	19.12	14.7	24.86	20.15	18.25	17.22	32.91	32.05	3.96	145.44	26.69	35	85.96	14.49	51.35	43.21	8.52	30.27	12.08	12.32	15.23	24.25	14.3	22.08	5.39	46.37	18.13	29.88	10.99	2.52	162.74	10.28	40.89	18.73	5.57	69.14	5.78	22.44	7.63	3.52	18.25	36.73	2.87	6.79	11.17	16.06
4.7938	34.17	56.17	50.16	19.28	14.42	25.05	22.05	19.76	17.47	35.2	33.49	4.07	149.02	27.52	35.83	90.15	14.46	53.35	47.4	8.63	31.61	12.05	12.87	17.71	24.62	14.98	24.26	5.75	47.33	18.25	32.81	10.85	2.29	164.59	10.33	42.03	19	5.39	71.24	5.97	22.83	7.67	3.52	18.2	38.59	2.94	6.84	11.8	17.4
4.87706	35.29	59.38	50.78	19.43	14.35	25.23	24.17	20.72	17.74	37.86	34.82	4.2	153.6	28.77	37.35	94.52	14.32	55.38	50.98	8.62	33.2	12.31	13.46	21.17	25.34	15.71	26.59	6.18	48.16	18.02	34.82	11.08	2.66	166.32	10.38	43.31	19.07	5.52	73.83	6.05	23.1	7.65	3.69	18.24	40.48	2.92	6.92	12.88	18.46
4.96075	36.63	61.54	51.54	19.71	14.65	25.08	25.34	21.92	17.9	40.42	36.27	4.31	156.9	30.19	38.13	99.68	14.35	57.28	53.91	8.66	35.14	11.92	14.57	24.32	25.51	16.65	28.92	6.65	49.15	18.13	36.34	10.93	2.35	168.11	10.18	44.13	19.28	5.5	77.05	6.17	23.24	7.66	3.79	18.2	42.74	2.88	6.9	13.91	19.45
5.04398	37.62	64.16	52.04	19.93	14.64	25.29	27.07	23.32	18.11	43.21	37.74	4.55	160.74	31.84	39.4	104.82	14.24	59.45	58.4	8.72	36.81	12.07	15.03	28.57	26.37	17.27	32.16	7.08	50.23	18.12	38.19	10.84	2.46	169.35	10.35	45.24	19.51	5.41	80.26	6.09	23.27	7.69	3.95	18.05	44.57	3.1	6.75	14.83	20.25
5.12734	38.96	66.46	52.42	20.05	14.7	25.31	29.09	24.65	18.48	45.95	39.43	4.78	163.33	33.88	40.54	110.28	14.25	62.01	62.24	8.81	39.36	12.1	15.64	31.96	26.5	17.89	35.8	7.55	51.51	18.12	39.32	10.71	2.25	171.2	10.48	46.08	19.64	5.38	83.91	6.19	23.58	7.7	4.13	18.17	46.96	2.89	6.89	16.26	21.27
5.21058	40.91	69.54	53.31	20.36	14.8	25.19	31.2	25.94	18.99	48.68	41.18	4.83	166.29	36.42	41.74	116.09	14.33	64.84	66.71	8.83	41.36	12.21	16.36	36.88	26.91	18.51	39.78	7.78	52.7	18.13	40.74	10.83	2.35	172.8	10.37	47.01	19.85	5.23	86.95	6.28	23.82	7.62	4.2	18.07	49.94	3.07	6.9	18.18	22.42
5.29395	42.76	74.02	53.95	20.95	14.86	25.36	33.28	27.01	19.34	51.44	43.57	5.17	168.8	39.18	42.76	121.44	14.24	66.44	71.4	8.83	43.17	11.99	16.83	41.24	27.57	19.27	43.29	8.05	54.13	18.25	42.65	10.83	2.47	174.25	10.42	48.02	19.77	5.4	89.75	6.32	24.04	7.77	4.5	18.13	52.35	2.91	7.11	20.25	23.61
5.37728	44	78.61	54.42	21.81	14.94	25.21	35.29	27.66	19.85	53.6	45.9	5.17	171.65	42.74	44.03	126.12	14.29	69.06	75.31	8.92	44.85	12.18	17.52	45.8	28.19	19.83	47.16	8.49	54.79	18.11	43.8	10.98	2.32	175.45	10.58	49.14	20.05	5.57	92.54	6.3	24.25	7.62	4.95	18.26	55.22	3.03	6.89	21.91	25.13
5.46061	45.46	84.14	54.89	22.72	15.06	25.4	37.07	28.79	20.34	56.03	48.23	5.26	174.55	45.88	45.15	131.21	14.27	70.9	80.4	8.93	46.42	12.01	18.03	50.13	28.77	20.21	50.38	9	55.67	18.18	44.67	10.93	2.27	176.7	10.43	49.97	19.99	5.41	95.17	6.37	24.65	7.7	5.53	18.23	58.28	2.89	6.85	24.14	26.42
5.54409	47.74	89.47	55.33	23.26	14.93	25.33	38.95	29.58	20.88	58.11	50.9	5.31	176.68	49.14	46.06	136.91	14.48	72.39	85.08	9.16	47.58	12.08	18.62	54.6	29.44	20.91	53.95	9.19	55.97	18.27	45.37	10.9	2.24	177.81	10.43	51.84	20.19	5.48	98.2	6.45	24.85	7.63	6.09	18.22	61.87	2.96	6.95	25.96	27.79
5.62738	49.64	96.02	56.38	23.85	15.14	25.46	40.86	30.49	21.78	59.6	54.11	5.27	178.47	52.85	47.1	142.85	14.21	75.03	89.54	9.05	49.06	11.89	19.23	58.58	29.96	21.59	56.49	9.34	56.7	18.33	46.28	10.66	2.43	179.48	10.44	54.02	20.38	5.41	100.92	6.31	25.44	7.65	7.32	18.2	66.11	3.28	6.95	28.7	29.46
5.71072	51.11	102.02	57.07	24.63	15.17	25.31	42.61	30.85	22.59	60.72	58.37	5.34	181.12	56.97	48.14	147.6	14.24	78.31	93.28	9.15	52.19	11.9	20.07	61.18	31.2	22.1	59.13	9.75	57.09	18.13	47.87	10.9	2.42	180.6	10.72	56.63	20.55	5.39	104.84	6.43	26.03	7.58	8.67	18.31	70.7	2.97	6.79	31.17	30.91
5.79408	53.1	106.8	57.66	25.42	15.33	25.69	44.24	31.62	23.34	61.81	61.99	5.48	183.8	61.54	48.94	151.35	14.42	83.48	96.89	9.22	54.9	11.97	21.19	63.94	31.49	22.65	61.82	10.13	57.48	18.18	50.25	10.86	2.44	182.07	10.76	58.97	20.43	5.56	109.77	6.48	26.64	7.67	10.34	18.48	74.89	3.03	6.73	33.73	32.52
5.87741	54.72	111.15	58.54	26.49	15.49	25.58	45.79	31.95	24.04	62.7	65.49	5.56	185.66	65.86	49.56	155.62	14.36	88.53	101.16	9.26	57.07	12.12	21.81	65.83	31.79	23.06	64.29	10.13	57.65	18.16	52.76	10.75	2.13	183.53	10.58	61.09	20.69	5.36	113.48	6.59	27.21	7.57	12.12	18.5	79.18	3.09	6.86	36.16	34.25
[truncated: 138 more columns]

## Sheet: fig2b_onset_histgram
start (h)	end(h)	Frequency (cells)
0.67	1.18	30
1.18	1.69	21
1.69	2.2	16
2.2	2.72	13
2.72	3.23	14
3.23	3.74	11
3.74	4.26	11
4.26	4.77	6
4.77	5.28	5
5.28	5.79	3

## Sheet: fig2c
Time after the stimulation (h)	Dt =1.0 (h)								Dt =0.5 (h)									Time after the stimulation (h)	Snap-shot
0.03557	0	0	0	0	0	0	0	0	0	0	0	0	0	0	0	0		1.12037	2.59
0.11841	0.07	0.08	-0.09	-0.13	-0.11	0.02	-5.68434e-14	0.09	0	0.07	-0.04	0	0.07	-0.07	0.03	0.09		1.15741	0.47
0.20113	0.09	0.09	-0.05	0.03	-0.11	0.01	-0.01	0.18	0.11	0.16	0.01	-0.02	0.03	-0.05	-0.05	0.31		1.19444	3.32
0.28495	0.04	0.01	-0.03	0.06	-0.11	-0.1	0.06	0.24	0.04	-0.03	0.04	0.04	0.09	-0.03	-0.04	0.14		1.23148	1.93
0.3673	0.04	0.02	0.03	0.05	-0.08	-0.02	-0.04	0.19	0	0.06	0.05	0.04	-0.05	-0.1	-0.08	0.24		1.26852	4.79
0.45161	0.16	0.01	-0.03	0.16	0.02	0.02	-0.05	0.16	0.16	0.16	0.06	-0.09	0.01	-0.03	-0.01	0.04		1.30556	2.1
0.53446	0.12	0.07	0.06	0.16	-0.01	-0.01	0.02	-0.06	0.46	0.47	0.13	0.04	0.1	-0.02	-0.05	0.14		1.34259	3.35
0.61842	0.13	0.02	-0.05	0.16	-0.04	-0.02	-0.05	0.19	0.94	0.63	0.29	0.11	0.22	0.01	-0.03	0.36		1.37963	5.57
0.70168	-0.05	-0.09	-0.05	0.28	-0.01	-0.01	-0.01	0.08	1.52	1.51	0.71	0.34	0.42	0.03	0.04	0.18		1.41667	6.77
0.78424	0.3	-0.05	-0.01	0.22	-0.09	-0.03	0.04	0.04	1.97	3.2	1.09	0.56	0.84	0.17	0.27	0.22		1.58333	5.78
0.86888	0.37	0.19	0.29	0.29	0.13	-5.68434e-14	-0.06	0.17		5.28	1.61	1	1.89	0.37	0.43	0.16		1.62037	7.07
0.95323	1	0.46	0.53	0.3	0.12	-0.06	-5.68434e-14	0.23			1.9	1.37	3.43	0.58	1.06	0.21		1.65741	1.76
1.03092	1.81	0.73	0.93	0.56	0.25	0.09	0.09	0.29				1.63	4.87	1.08	1.75	0.43		1.69444	3.41
1.1188	3.56	1.33	1.61	0.86	0.64	0.4	0.23	0.38					5.74	1.67	2.68	0.4		1.73148	7.56
1.20059	5.25	1.64	2.5	0.77	1.12	0.81	0.37	0.75						1.97	3.88	0.55		1.76852	17.24
1.28353	7.56	2.12	3.38	1.53	1.74	1	0.81	1.14							4.62	0.78		1.80556	2.9
1.37245	10.25	2.65	4.55	2.26	2.33	1.63	1.28	1.62								1.15		1.84259	2.42
1.45874	14.02	3.25	5.3	2.52	2.64	2.12	2.35	2.3								1.01		1.87963	1.33
1.54477	18.11	3.9	6.47	3.21	3.19	3.24	3.44	3.09										1.91667	0.79
1.62708	22.53	4.73	7.09	4.02	3.6	4.16	4.3	3.88
1.70553		5.53	7.52	4.74	4.08	4.82	5.32	4.81
1.81555				6.71	4.69	5.34	6.28	6.48
1.92037				8.85	5.34	5.72	8.57	7.89
2.0004					5.82	5.83	10.09	8.8
2.10483						5.87	11.88	9.77

## Sheet: fig2d
DCt (Spike In - Il13) * ND was assigned -12.
before stimulation	Dt=0.5 (h)	Dt=1.0 (h)	Snap shot
-8.85138	-1.49553	-3.2086	-6.89426
-12	-1.75823	-6.59131	-2.14145
-12	-2.26898	-6.36601	-0.45971
-8.27537	-2.52325	-1.80556	-1.07664
-12	-2.23487	-3.35083	-2.58372
-12	-2.87708	-4.62495	-2.09735
-9.73696	-1.63303	-2.07182	-8.16059
-12	-2.52554	-2.67286	-1.09437
-8.10628			-5.4836
			-1.70756
			0.40864
			-8.71325
			-1.61821
			-0.06821
			0.25842
			-6.04927
			-4.68009
			-1.60707
			-4.51386

## Sheet: fig3a
Transition class	Gene_name	Pre_1	Pre_2	Pre_3	Pre_4	Pre_5	Pre_6	Pre_7	Pre_8	Pre_9	Pre_10	dt0.5h_1	dt0.5h_2	dt0.5h_3	dt0.5h_4	dt0.5h_5	dt0.5h_6	dt0.5h_7	dt0.5h_8	dt0.5h_9	dt0.5h_10	dt0.5h_11	dt1.0h_1	dt1.0h_2	dt1.0h_3	dt1.0h_4	dt1.0h_5	dt1.0h_6	dt1.0h_7	dt1.0h_8	dt1.0h_9	dt1.0h_10	dt1.0h_11	dt1.5h_1	dt1.5h_2	dt1.5h_3	dt1.5h_4	dt1.5h_5	dt1.5h_6	dt1.5h_7	dt1.5h_8	dt1.5h_9	dt1.5h_10	dt1.5h_11	LA_1	LA_2	LA_3	LA_4	LA_5
Early induced	Rrp15	-1.12289	-1.12289	-1.12289	-1.12289	-1.12289	-0.323901	-0.581507	-1.12289	0.901273	-1.12289	-1.12289	-0.452583	0.883314	1.18809	-1.12289	-0.470083	-1.12289	0.836934	-1.12289	0.726329	1.21899	0.826274	-1.12289	-0.451112	-1.12289	0.703747	0.196863	1.29694	-0.611988	0.781226	1.22016	1.4857	-1.12289	-1.12289	1.17768	-1.12289	1.05525	0.928892	1.08462	1.3657	-1.12289	-1.12289	-1.12289	-1.12289	1.0309	-0.48109	1.10427	1.12402
Early induced	Cct3	0.444625	-1.57963	-1.57963	-1.57963	0.0654882	0.564061	-1.57963	0.300685	-1.57963	-0.908919	0.634965	0.780356	0.905579	0.542348	0.472338	-0.043262	-1.57963	-1.57963	0.405805	0.640579	0.290212	0.355547	0.230919	0.501877	-1.57963	0.802776	0.78723	-1.57963	0.850487	0.658771	-1.57963	1.10006	0.623165	0.602804	-1.57963	-1.57963	0.898961	0.822079	0.731484	-1.57963	-1.57963	0.580854	0.580319	0.922354	0.823154	0.683883	0.375455	0.831436
Early induced	Cyp51	0.183872	-0.738488	-0.738488	-0.738488	-0.738488	-0.738488	-0.738488	-0.738488	-0.738488	-0.738488	1.98925	-0.738488	-0.738488	-0.0106734	-0.738488	-0.738488	-0.738488	0.944324	-0.738488	-0.738488	1.3019	1.83796	-0.738488	1.90908	1.20892	-0.738488	-0.738488	-0.166976	1.72143	1.55478	-0.738488	-0.738488	1.71127	-0.738488	1.68815	-0.738488	0.230521	1.0766	1.3744	-0.738488	-0.738488	1.3286	-0.738488	1.42676	-0.738488	0.972893	-0.738488	1.09162
Early induced	Pwp1	-1.12702	-1.12702	-1.12702	-1.12702	-1.12702	-1.12702	-0.576232	-1.12702	1.19762	-0.468022	-1.12702	1.22828	1.06747	1.12835	1.29938	1.09529	1.16092	-1.12702	0.733324	-1.12702	0.439061	0.374759	-1.12702	1.00432	-1.12702	1.3018	1.03082	1.28568	1.16453	1.16751	1.47565	0.625311	0.636758	-1.12702	-1.12702	0.667921	0.794867	0.718012	-1.12702	1.46071	-1.12702	-1.12702	-0.451173	0.386724	0.554182	-1.12702	1.11077	0.577186
Early induced	Stat6	-1.06772	-1.06772	1.14425	-1.06772	-1.06772	1.0464	-1.06772	-1.06772	-1.06772	-1.06772	0.308417	1.22658	1.16205	-0.127743	0.574677	0.739855	1.09734	1.16804	0.650984	1.41422	0.647858	0.82753	-1.06772	0.469379	-1.06772	0.972961	0.992113	-1.06772	-0.519606	-1.06772	-1.06772	0.619712	1.10992	1.46415	-1.06772	-1.06772	-1.06772	1.21834	-1.06772	0.779023	-1.06772	0.482913	1.48589	0.0728499	0.786274	0.38541	0.957956	1.21972
Early induced	Ppfia3	-0.5209	-0.5209	-0.5209	-0.5209	-0.5209	-0.5209	-0.5209	-0.5209	-0.5209	-0.5209	-0.5209	-0.5209	-0.5209	-0.5209	-0.5209	-0.5209	-0.5209	-0.5209	1.91918	-0.5209	-0.5209	-0.5209	-0.5209	1.99044	-0.5209	-0.5209	2.97975	0.694326	2.59174	0.159039	-0.5209	0.185802	-0.5209	-0.5209	2.54343	1.92377	-0.5209	-0.5209	-0.5209	-0.5209	-0.5209	1.59449	-0.5209	-0.5209	2.27866	0.394015	-0.5209	1.424
Early induced	Cd44	0.0129732	-1.92682	-1.92682	-1.92682	-1.92682	-1.92682	-1.92682	-0.589534	-1.92682	-1.92682	0.733309	1.22466	1.14983	0.672096	0.824382	0.496581	0.854021	0.276602	-0.341833	1.19716	0.740534	-0.403363	1.08679	0.996431	-1.04604	0.890538	-1.92682	-0.140486	0.537281	0.272565	0.464869	0.495611	-1.92682	0.812142	1.18516	0.896566	0.319605	0.184393	0.625401	0.653753	0.879197	0.832419	0.8592	-0.311958	-0.0379322	0.512716	0.228489	-0.339224
Early induced	Bcas2	0.912632	-1.23424	-0.161202	-1.23424	0.43073	-1.23424	-1.23424	-1.23424	-0.695513	1.494	0.0767891	0.633264	1.07072	0.990339	0.473547	0.54291	-1.23424	0.829514	-0.424512	-0.631727	0.889141	1.05777	-1.23424	-1.23424	-0.477821	0.767359	1.25038	1.12274	-0.535481	-0.770617	1.08365	1.20624	0.773206	-1.23424	-1.23424	0.877219	0.373202	1.18241	0.710018	1.05875	0.951061	-1.23424	0.65681	-1.23424	0.604602	0.975172	1.06426	0.894005
Early induced	Tpr	-1.41214	-1.41214	0.583376	-1.41214	-1.41214	0.991171	1.11975	0.833499	-1.41214	-1.41214	0.984009	0.933208	0.713489	0.987927	0.771469	0.822578	-1.41214	0.963388	0.910554	1.04074	-1.41214	0.669983	-0.620748	-1.41214	-1.41214	-1.41214	-0.85301	0.548315	-0.303431	0.997745	0.318469	0.659352	0.819685	-0.586966	-0.316808	-1.41214	-1.41214	1.19192	-0.862318	-1.41214	0.47994	0.607303	-0.240025	0.990783	0.968108	0.522849	0.780118	0.875366
Early induced	Slc3a2	-0.0159375	-1.63525	-1.63525	-1.63525	0.384952	-0.808202	0.379607	0.631438	0.130933	0.752198	0.571005	-1.63525	-1.63525	0.904477	0.651026	0.456263	0.482633	-1.63525	0.75756	0.974885	0.500331	-1.63525	-1.63525	0.487914	-1.63525	1.10623	0.879874	0.629086	0.656252	0.580411	1.15991	1.09264	-0.409183	0.0999587	0.479049	0.613277	0.757924	0.478322	0.331104	0.819379	0.831029	1.12992	0.3346	-0.638561	0.218629	0.578974	0.709364	0.514179
Early induced	Odc1	-1.61817	-1.61817	-1.61817	-1.61817	-1.61817	-1.61817	0.24048	-1.61817	-1.61817	-1.61817	0.935697	0.37439	-1.61817	-1.61817	-0.0789576	0.988505	0.67866	0.386902	0.907908	-0.305984	-1.61817	1.21772	0.893048	0.695954	0.822071	0.382957	0.00882063	0.32624	0.725542	1.03506	0.688091	0.601962	0.603079	-0.213703	-1.61817	0.241271	1.02878	0.255075	1.05757	1.1358	-1.01337	0.679489	0.842218	0.773443	0.487204	0.314603	1.08759	0.517526
Early induced	Adam19	-0.859895	-0.859895	-0.859895	-0.859895	1.54497	-0.859895	-0.859895	-0.859895	-0.859895	-0.859895	-0.859895	1.5363	-0.173257	1.11143	-0.859895	1.23148	0.788878	-0.0938724	-0.859895	1.32914	-0.283156	-0.859895	1.39562	1.12607	1.68761	0.135913	-0.859895	-0.859895	1.20715	0.987887	-0.859895	-0.859895	0.749747	-0.859895	1.59842	-0.859895	-0.859895	1.79663	1.24785	1.75224	1.04244	-0.859895	-0.859895	-0.859895	0.700158	0.599084	-0.859895	-0.859895
Early induced	Gadd45b	-1.8311	-1.8311	-1.8311	-1.8311	-1.8311	-1.8311	-1.8311	-1.8311	-1.8311	-1.8311	0.591583	0.810515	0.678459	0.567241	0.663948	0.620794	0.761351	0.646016	0.730178	0.226311	0.737281	0.652733	0.681993	0.741892	0.619097	0.752816	0.585551	0.806789	0.678268	0.81551	0.88965	0.595312	0.546211	0.716189	0.226341	0.761584	0.666548	0.874405	0.482773	0.83635	0.83331	0.29606	0.693919	0.318656	0.619008	0.407191	0.435544	0.446953
Early induced	Cd83	-0.554295	-0.554295	-0.554295	-0.554295	-0.554295	-0.554295	-0.554295	-0.554295	-0.554295	-0.554295	-0.554295	-0.554295	1.81508	2.51498	-0.554295	-0.554295	1.78878	-0.554295	-0.554295	-0.554295	0.0974088	-0.554295	1.83427	0.477196	-0.554295	-0.554295	1.42363	-0.554295	-0.554295	1.43882	1.85388	0.014928	-0.554295	-0.554295	-0.554295	-0.554295	-0.554295	-0.554295	-0.554295	-0.554295	2.33235	-0.554295	1.39606	-0.554295	2.15301	0.182636	2.43734	0.150988
Early induced	Eif3d	0.19774	-1.47136	-1.47136	-1.47136	-1.47136	-1.47136	-0.944116	-0.902518	-1.47136	1.23926	0.896936	0.449333	-1.47136	0.628662	0.957143	-1.47136	0.954756	0.788773	0.494096	0.958135	0.967818	-0.278906	-1.47136	0.754058	0.715476	0.705195	0.970737	0.273548	-0.231168	-1.47136	0.487386	0.575209	0.815173	0.939949	-1.47136	-1.47136	-0.0711087	0.859093	0.742844	-0.145612	-1.47136	0.600951	-0.0845878	0.534408	0.626172	0.425113	0.801181	0.941534
Early induced	Vmp1	0.127721	-1.24469	-1.24469	-1.24469	-1.24469	1.06817	0.728376	-1.24469	-1.24469	-0.588105	0.463079	0.840427	0.54577	0.690843	-1.24469	0.518073	1.24215	0.876916	0.998355	0.91829	-0.669369	0.831501	0.87518	0.631563	-1.24469	-0.615887	0.472587	-1.24469	1.11303	-1.24469	-1.24469	-1.24469	1.14317	1.44387	1.53279	1.59274	1.03706	1.21875	-0.668852	-1.24469	0.371814	-1.24469	-1.24469	0.263508	0.955846	0.945483	-1.24469	0.374303
Early induced	Kdm6b	-1.07363	-1.07363	-1.07363	-1.07363	-1.07363	-1.07363	-1.07363	-1.07363	-1.07363	-1.07363	0.962841	1.20274	0.963867	1.59886	1.03893	1.31987	0.864904	-0.320712	-1.07363	-0.0954068	1.30129	-1.07363	-0.256963	1.63661	-1.07363	0.927941	-0.144034	0.161197	0.741094	1.17197	0.567177	1.25402	0.953661	-0.222102	1.45814	1.32981	-0.207316	-1.07363	-1.07363	-1.07363	1.24338	0.32699	0.201473	1.30795	-1.07363	0.109808	0.886582	0.198039
Early induced	Ctdnep1	-0.959171	0.16926	-0.959171	-0.959171	-0.959171	-0.959171	-0.959171	-0.959171	-0.959171	-0.959171	1.18205	1.21345	-0.959171	0.899779	1.42445	-0.959171	-0.959171	-0.959171	0.308615	1.12487	0.338739	1.44578	1.58748	0.928295	-0.959171	1.31453	1.12563	-0.959171	1.29704	1.21013	0.460342	1.10295	1.7593	-0.959171	-0.959171	-0.959171	-0.959171	-0.959171	0.246679	0.4785	0.02659	1.33188	-0.959171	0.392492	1.24721	0.520628	-0.959171	1.11672
Early induced	Elp5	0.349615	-1.12063	-1.12063	-1.12063	-1.12063	-1.12063	-1.12063	-1.12063	-1.12063	-1.12063	0.702731	0.768841	0.775339	0.973006	0.850131	-1.12063	1.51151	0.492967	0.714364	1.21736	0.832611	1.1431	1.23309	1.32618	-1.12063	1.25462	0.642051	-0.605059	-0.605738	0.609644	0.921452	1.42205	0.701416	-1.12063	-1.12063	1.05262	0.653128	1.25798	-1.12063	-1.12063	-1.12063	-1.12063	-1.12063	0.606359	0.620992	0.83245	0.605195	0.736081
Early induced	Csf2	-1.22097	-1.70827	-1.70827	-1.70827	-1.70827	-1.70827	-1.70827	-0.247194	-1.70827	-1.70827	0.927577	0.765207	0.438157	0.0310665	-0.0696687	0.177506	0.922554	0.0836506	0.373695	0.434677	0.577962	0.639083	0.840351	0.938448	0.427944	1.14069	0.343597	0.642346	0.884994	-0.601534	0.473923	0.0679316	0.596799	0.512134	-1.70827	0.714956	0.19894	-0.520906	0.614029	0.442989	0.858768	0.719827	0.603333	-0.0561203	1.57962	0.120562	1.18046	0.71777
Early induced	Ahr	-0.76821	-0.76821	-0.76821	-0.76821	-0.76821	-0.76821	-0.76821	-0.76821	-0.76821	-0.76821	-0.76821	1.32533	1.87472	1.16502	1.24386	-0.76821	-0.76821	-0.222852	1.60362	1.8602	1.97066	-0.76821	0.543338	-0.76821	-0.76821	1.13714	1.39046	-0.76821	1.24536	1.39644	1.6348	-0.269035	-0.76821	-0.76821	-0.76821	-0.76821	-0.76821	1.69293	-0.19619	-0.76821	-0.76821	-0.0809183	1.18051	0.551808	-0.76821	1.0725	1.56339	0.881312
Early induced	Cdc37	-1.85762	-1.85762	-1.85762	-1.85762	-1.85762	-0.900845	0.133048	0.0356482	0.476997	-1.85762	0.70352	0.876647	0.463671	-1.85762	-0.139491	0.391026	0.907843	0.0980424	0.754326	0.935369	-1.85762	0.463939	0.338459	0.251943	-0.925749	0.734497	-1.85762	1.15161	0.264675	0.609901	0.556908	1.36717	0.706691	0.606853	0.100892	0.796109	0.453925	-0.0387379	0.689595	0.744368	0.739555	0.889168	0.0415523	0.463309	0.37483	-1.08908	0.653786	0.731243
Early induced	Pno1	-0.853806	-0.853806	-0.853806	-0.853806	-0.853806	-0.853806	-0.853806	-0.853806	-0.853806	-0.853806	0.989135	1.15518	-0.853806	-0.853806	-0.853806	1.11994	-0.853806	1.19709	-0.853806	-0.193873	0.96655	0.947999	-0.853806	1.18174	-0.853806	-0.853806	1.03456	1.54519	-0.853806	-0.853806	-0.853806	1.35478	-0.853806	1.36462	-0.853806	-0.853806	1.20134	1.50493	-0.853806	0.926336	-0.853806	1.34361	1.5326	-0.209225	-0.853806	-0.853806	1.04582	1.51333
Early induced	Timm13	-0.554686	0.506807	0.669574	-1.44392	-2.25452	-2.25452	0.974397	0.36069	-1.39287	-1.5279	-1.43893	0.416516	-0.807517	0.308429	0.675536	0.908259	0.718111	0.51006	0.271775	0.0825874	0.553211	0.409493	0.174651	0.697565	-2.25452	-0.0148831	0.649121	0.69886	0.719631	0.15009	0.894557	0.185825	0.811203	0.665781	-2.25452	-2.25452	0.5741	-0.263951	0.302645	0.711123	0.0981248	-2.25452	0.806523	0.399805	0.114799	0.681911	0.811284	0.544954
Early induced	Txnrd1	-0.0406969	-1.77508	-0.691975	-1.77508	-1.77508	1.12444	-1.16562	-0.328525	-0.910373	-1.77508	0.826566	0.291515	0.0255234	0.92416	0.348068	-0.14401	1.13035	0.243493	0.186058	0.896523	0.819593	0.697563	0.144332	0.308661	-1.77508	0.528384	0.555929	0.885914	0.3635	0.745335	0.516831	0.517634	0.00817053	0.72147	1.46153	1.63344	-0.365265	-0.232	0.801114	-1.77508	0.308573	-1.77508	-1.77508	0.570054	0.787043	0.456977	0.426674	0.787273
Early induced	Hnrnpab	0.484475	0.1302	-2.25792	-2.25792	0.255474	0.124922	0.535022	-2.25792	-2.25792	0.389368	0.413624	0.144642	0.680699	0.591288	0.93533	0.343417	0.898511	0.29184	0.767332	0.753558	0.724839	-2.25792	-0.0803096	0.745476	-2.25792	0.0936312	-0.0173576	-0.133876	0.0132468	-2.25792	0.325659	0.324211	0.665302	0.474283	0.70279	0.110612	0.315292	0.518578	0.171035	-0.0173378	0.666441	0.797036	0.307762	0.874583	0.620526	0.496679	0.467218	0.604027
Early induced	Il13	-1.36039	-1.36039	-1.36039	-0.764315	-1.36039	-1.36039	-1.36039	-1.36039	-1.36039	-1.36039	0.70756	0.186132	1.11926	1.31112	1.07497	0.680722	0.863646	0.848026	1.15576	1.12285	0.581615	0.201669	0.798634	0.3677	1.06854	1.18085	0.673079	0.863157	0.532348	0.450761	0.78899	-1.36039	0.595358	0.314544	0.67041	0.657037	0.4525	0.848635	-1.36039	0.727023	0.563328	0.270529	0.630225	-0.133045	0.751531	1.00191	0.665573	-0.270257
Early induced	Prkar1a	0.703863	-1.56508	-2.60519	-2.60519	-0.799517	0.512646	1.02528	-0.329605	-1.30514	0.7349	0.551196	0.650574	-0.342322	0.506249	0.487882	0.632766	0.755716	1.05741	0.690556	-0.693372	1.07397	0.0466042	-0.108587	0.222036	-2.60519	0.198582	0.70615	-0.158329	0.885932	-0.120302	-2.60519	0.534649	0.316286	-1.03371	-0.616974	0.708001	0.226626	-0.843408	-2.60519	0.759084	0.636031	0.64577	0.551261	0.655141	-0.079878	-0.258267	0.15789	0.506453
Early induced	Rab10	0.292298	-0.99871	-0.99871	-0.99871	-0.99871	-0.99871	-0.99871	-0.99871	-0.99871	-0.99871	-0.99871	1.14716	-0.99871	-0.99871	1.03616	-0.99871	-0.99871	-0.99871	0.374939	1.1503	-0.99871	1.01636	1.64707	-0.99871	1.66911	-0.99871	0.611089	1.17151	1.29487	-0.99871	1.10706	-0.99871	1.08093	-0.0351752	1.27312	1.08858	0.765611	1.4438	1.44856	-0.99871	-0.306807	-0.99871	1.13906	-0.99871	0.905123	-0.0205391	0.752545	0.894384
Early induced	Ccl1	-1.53742	-1.53742	-1.53742	-1.53742	-1.01854	-1.53742	-1.53742	-1.53742	-1.53742	-1.53742	-0.368684	-0.816446	-0.811696	1.1012	-0.355825	-1.01256	0.209471	-1.53742	0.221057	0.923206	-0.00406993	0.681266	0.783867	0.895952	0.822771	0.829746	0.960168	0.359895	0.581674	0.90609	0.583835	0.584248	0.78604	-0.220894	0.838953	0.615005	1.18877	0.832316	0.190309	0.45374	-1.53742	1.08959	-0.142018	0.965183	1.6014	-0.0383315	1.07696	1.27514
Early induced	Psmd12	-1.42495	0.841897	-1.42495	-1.42495	-1.42495	-1.42495	-1.42495	0.645122	0.511568	-1.42495	0.677058	-1.42495	0.916982	0.812275	-1.42495	0.749769	0.543235	-1.42495	0.879477	0.0096388	0.911078	0.521234	0.830182	0.848906	1.12639	0.338602	-1.42495	-0.481097	0.667589	0.629426	0.62903	0.606688	-1.42495	-1.42495	0.603906	-1.42495	0.256293	0.667216	-1.42495	0.613089	-1.42495	-1.42495	0.819105	0.993328	-0.846753	1.06553	0.982869	0.787506
Early induced	Mif4gd	-1.30739	-1.74092	-0.452599	-1.74097	0.00660896	-0.054935	0.40949	-0.197091	0.680769	-2.66038	0.137843	0.742577	0.827423	0.123283	-0.149826	0.190969	0.693276	0.886397	0.992734	0.0200476	0.701155	0.495596	0.557039	0.761157	0.590233	-0.677331	0.588156	0.394365	0.634669	1.01754	-0.148994	-0.0690988	0.579202	0.570877	-0.316148	0.866862	0.464503	0.75154	0.196399	0.943874	0.950105	0.483007	0.655299	0.448523	-0.678657	0.349168	-0.171904	0.794123
Early induced	Slc25a19	-0.0477233	-0.941897	-0.941897	-0.941897	-0.941897	-0.941897	-0.941897	-0.941897	-0.941897	-0.941897	1.13306	1.31753	0.515634	-0.941897	-0.941897	-0.941897	0.925819	1.32002	1.03848	-0.0306897	-0.327202	1.00623	-0.941897	-0.941897	-0.941897	-0.941897	1.11962	1.07009	1.43958	-0.941897	-0.941897	1.3091	0.612622	0.670074	-0.941897	-0.941897	1.05373	1.77011	1.00292	1.4923	1.48886	-0.941897	1.33193	0.989779	-0.941897	1.16711	-0.336408	-0.941897
Early induced	Lrrc59	-0.785964	-0.785964	-0.785964	-0.785964	-0.785964	-0.785964	-0.785964	0.642944	-0.785964	-0.785964	-0.785964	0.703561	-0.785964	-0.785964	-0.785964	1.24713	-0.785964	-0.785964	1.57464	1.40745	-0.154816	-0.785964	0.859121	-0.785964	-0.785964	-0.785964	-0.785964	-0.785964	-0.217836	1.14429	1.73458	2.20008	1.379	0.932051	-0.785964	-0.785964	-0.785964	1.25079	-0.785964	-0.785964	-0.785964	-0.785964	1.89752	0.671811	1.16511	1.88598	1.27528	-0.102926
Early induced	Nfkbia	-3.12299	-3.12299	0.112947	-3.12299	-2.29575	-0.597095	-0.391414	-0.621562	-3.12299	-0.305478	0.860853	0.75494	0.2078	0.892942	0.905393	0.527737	0.726317	0.71975	0.406766	0.604259	0.849148	0.823598	0.468956	0.710655	0.775479	1.26872	0.671287	0.722238	0.263783	0.475522	0.873676	0.104732	0.0968942	0.409149	0.323624	0.401717	0.171728	0.6696	-0.0111554	0.615691	0.801661	-0.0603743	-0.921458	-0.00516574	0.205495	-0.250987	0.919124	-0.720157
Early induced	Eif2s1	-0.0211856	-2.2535	-2.2535	-1.34923	-0.0482014	-2.2535	0.533155	0.386595	0.557903	-1.16222	0.0321161	-0.0726879	1.0204	0.328908	-0.0177994	0.879621	-1.55474	0.244766	-0.248753	0.786709	0.634237	0.0520959	0.616386	-1.41285	-2.2535	0.807801	1.0071	0.459835	0.387608	-0.0478296	0.21653	0.620723	0.120799	0.742179	0.744766	0.797594	1.09293	0.636966	0.190856	0.784441	0.310882	0.57876	0.50989	0.346164	0.75933	0.38724	1.1168	0.693578
Early induced	Gtpbp4	0.51142	-1.12409	-1.12409	0.732073	-1.12409	-1.12409	-1.12409	-1.12409	-1.12409	-1.12409	1.55149	1.22157	0.910187	1.14918	-0.487438	-1.12409	-1.12409	1.06898	0.467181	1.45391	0.815476	1.0245	0.372347	-1.12409	-1.12409	1.2653	1.33732	-0.615949	-1.12409	-0.650325	1.07246	0.389491	-1.12409	0.813967	0.58229	1.11612	-1.12409	0.959596	-1.12409	1.36223	1.23196	-1.12409	-0.464243	0.89008	0.643206	0.397539	1.30088	1.26776
Early induced	Gadd45g	1.17648	-0.82422	-0.82422	-0.82422	-0.82422	-0.82422	-0.82422	0.966097	-0.82422	-0.214834	1.919	1.79019	-0.188509	-0.211314	-0.221223	-0.82422	-0.82422	-0.82422	1.10377	-0.82422	1.21617	-0.82422	1.81969	1.21691	-0.0921115	1.30027	-0.82422	-0.34294	1.85696	-0.375498	-0.82422	-0.357836	0.603006	1.373	-0.82422	1.51007	1.77784	1.57777	1.53724	-0.129805	-0.82422	1.85033	-0.199254	-0.82422	-0.82422	1.27564	-0.82422	0.875773
Early induced	Btf3	0.273801	-0.481541	-0.586997	-5.78644	0.529818	0.941618	-0.811037	-1.36073	-0.659131	-3.45542	-0.313076	-0.00728775	-0.630814	-0.854341	-0.165672	0.127566	0.615865	0.395829	-0.838048	0.34445	0.109431	0.349777	-0.0221133	0.229565	-0.625071	0.557017	0.62414	0.57489	0.600409	0.133769	-0.980183	0.237822	0.785121	0.269781	-0.00231369	-0.505614	0.384156	0.662226	-0.0576009	0.497106	0.205771	-0.278602	0.778648	0.687679	0.69437	1.19643	-0.0267785	0.204708
Early induced	Cct5	-0.268629	0.0676319	-2.46511	-2.46511	-2.46511	-2.46511	0.300165	0.383151	0.604056	0.193397	-0.0660702	0.559878	0.433269	0.682291	0.756814	0.184582	0.179834	0.646482	0.204207	0.1967	0.942822	0.290234	-1.70478	-2.46511	1.08906	0.320356	0.306549	0.272419	0.775158	0.122201	0.961309	0.346506	0.364396	0.414063	0.929497	-2.46511	1.04064	0.697269	0.403645	0.504406	-0.239911	-0.494942	0.858395	1.09122	0.701447	0.46496	0.704975	0.403655
Early induced	Brix1	0.258655	0.974109	-1.35117	-1.35117	-1.35117	-1.35117	-1.35117	-1.35117	0.708192	-1.35117	-1.35117	0.237487	0.825122	0.645761	-0.700863	0.97633	0.79894	1.10662	0.705756	0.696301	-1.35117	-1.35117	0.836711	0.788054	1.04388	0.80363	-0.0121628	1.13028	-0.621807	-1.35117	0.657121	1.12418	0.646969	0.385342	-1.35117	1.09035	0.888192	0.848938	0.996336	-1.35117	0.548248	0.654811	-0.203304	0.854695	0.859801	0.584897	0.884099	0.710434
Early induced	Ece2	-0.598444	-0.598444	-0.598444	-0.598444	-0.598444	-0.598444	-0.598444	-0.598444	-0.598444	-0.598444	1.8307	-0.598444	-0.598444	-0.598444	-0.598444	1.48526	-0.598444	-0.598444	-0.598444	1.9341	0.048416	1.6346	-0.598444	-0.598444	-0.598444	1.79016	-0.598444	-0.598444	-0.598444	-0.598444	-0.598444	1.94233	-0.598444	2.11096	-0.598444	-0.598444	1.60155	2.03957	-0.598444	-0.598444	-0.598444	-0.598444	1.10811	1.25626	1.52627	-0.598444	1.4473	1.8256
Early induced	Cdkn1a	0.230366	-1.31047	-1.31047	-1.31047	-1.31047	-1.31047	1.02827	-1.31047	-1.31047	-1.31047	1.02335	1.12946	0.876069	0.946815	1.32309	1.17215	0.963692	0.8329	0.984689	0.87424	-1.31047	0.637061	0.990224	0.863341	-0.339605	1.1439	0.389434	-1.31047	0.763547	-1.31047	1.07862	1.06988	0.422238	-0.493357	-1.31047	0.925915	-1.31047	0.246668	0.377787	-1.31047	0.844209	0.791845	-0.457321	0.301037	0.138221	0.597785	1.03642	0.356684
Early induced	Mpc1	0.791691	-1.47862	0.700577	-1.47862	0.762541	0.497253	-1.47862	-1.47862	-1.47862	-1.47862	0.366377	0.281777	0.649232	0.770019	0.939135	0.501915	0.892531	0.278409	1.06597	0.671562	0.826458	0.723651	-1.47862	0.756035	-1.47862	0.69305	0.817964	-1.47862	0.63345	-1.47862	0.875306	0.439709	-1.47862	0.743662	-1.47862	-1.47862	0.471311	0.812769	-1.47862	0.5425	0.739454	-1.47862	0.820638	0.836979	0.596219	-1.47862	0.28922	0.74631
Early induced	Cdc5l	-0.238535	-0.846521	-0.846521	-0.846521	-0.846521	-0.846521	-0.846521	-0.846521	-0.846521	-0.846521	1.26195	-0.846521	1.39379	1.43917	0.717598	1.8201	-0.846521	-0.846521	-0.846521	0.635286	1.19111	1.16764	-0.846521	-0.846521	-0.846521	1.32646	-0.846521	-0.846521	0.932606	1.08226	-0.846521	-0.846521	1.2744	-0.846521	0.289552	-0.846521	1.59925	-0.846521	-0.846521	-0.846521	0.477696	-0.846521	-0.846521	1.43787	-0.846521	1.57101	1.22416	0.86876
Early induced	Vapa	0.618976	-0.693944	-1.45891	-1.45891	-1.45891	-1.45891	0.594495	-1.45891	-1.45891	-0.388492	1.06663	0.563134	0.545405	0.686568	0.432285	0.662861	-1.45891	-1.45891	0.880588	0.611597	0.365254	-1.45891	-1.45891	0.630648	1.34475	-0.103382	0.954309	1.03493	1.1258	0.225043	0.143289	0.715284	-1.45891	-1.45891	-1.45891	-1.45891	0.835983	0.872728	0.623625	-0.677559	1.28331	0.499749	1.09255	0.565017	0.48314	0.218386	-1.45891	0.931469
Early induced	Srsf7	0.668951	-1.71532	-1.70415	-2.72029	0.0546862	0.0396567	-2.72029	-2.72029	-2.72029	0.362771	0.222679	0.27856	0.311273	0.255139	-0.42475	0.561796	-0.196625	0.707037	-0.210593	0.239874	-1.19518	0.428686	-2.72029	0.142832	0.700084	-0.214391	0.391186	0.779864	0.589552	0.145328	0.406265	0.877292	0.616786	0.623632	0.756653	0.590493	1.13188	0.0601456	0.501159	0.450472	0.727477	0.256769	-0.196739	0.135351	0.691681	0.754915	0.55524	0.348698
Early induced	Hspa9	-1.10185	-1.10185	-1.10185	-1.10185	-1.10185	-1.10185	-1.10185	-1.10185	-1.10185	-1.10185	-0.0557492	1.18048	0.943947	1.05603	-1.10185	-0.480985	-1.10185	-1.10185	-1.10185	-0.30166	0.933158	-1.10185	-1.10185	0.573617	-0.361734	1.18355	0.857066	1.35489	1.24083	1.0063	0.868966	0.691901	1.19323	-1.10185	-1.10185	1.10772	1.12279	0.765985	1.01769	0.488373	-1.10185	1.13149	0.825373	1.21576	0.916136	0.98183	0.53914	0.735406
Early induced	Nars	0.353408	-1.97326	-1.97326	-1.97326	-0.707318	-1.97326	-1.97326	-0.215145	0.854557	0.456273	0.431686	-0.176964	1.11109	-0.873452	-1.97326	0.230309	-0.255323	0.408248	0.834598	-0.204	0.430721	-0.283655	-0.649	-1.97326	0.776035	1.08594	0.976215	-1.97326	0.873448	1.05695	0.235029	0.511315	-0.171518	-1.97326	1.31936	1.18979	1.03852	0.279327	-0.129563	0.447757	1.49648	-0.0265882	0.247573	0.676279	0.316551	0.337177	0.792233	0.888273
Early induced	Rcl1	-1.17666	1.13666	-1.17666	-1.17666	1.0078	-1.17666	-1.17666	-1.17666	-1.17666	-1.17666	1.42707	0.682094	1.15681	1.26716	0.0918011	0.198861	-1.17666	0.331043	0.709391	0.689694	-1.17666	1.25048	0.200218	-1.17666	-1.17666	-1.17666	0.00665283	-1.17666	1.2602	1.09569	0.926976	1.14147	0.471774	0.45611	-1.17666	0.435265	0.0951627	1.03389	1.34161	0.935621	-1.17666	1.03382	1.33598	1.18159	1.29686	0.259315	0.79	0.72643
Early induced	Jak2	0.0793172	-1.59297	-1.59297	-1.59297	-1.59297	-1.59297	0.907863	-1.59297	-1.59297	-1.59297	0.208023	0.800991	0.628786	0.885084	0.584097	-1.59297	0.250536	0.49514	0.861956	1.22898	0.390319	0.629026	0.906633	0.84082	-1.59297	0.750853	0.0423277	0.798594	0.757638	0.547129	0.485739	1.09493	0.632401	0.728502	0.968254	0.979446	0.776276	-0.0676253	0.380978	0.682944	1.0529	0.629603	0.79825	0.487825	0.723195	-1.59297	0.668586	0.0651845
Early induced	Tnfrsf25	-1.48526	-1.48526	0.796401	-1.48526	-1.48526	-1.48526	-1.48526	-1.48526	-0.923248	1.10816	-1.48526	0.299352	1.1111	0.912703	0.730383	0.538787	0.79831	-0.72083	0.918275	-1.48526	1.05777	0.0793942	0.741187	0.645989	1.30091	0.490089	1.03119	0.936553	-1.48526	0.712777	0.396414	0.0772431	0.553683	0.685836	0.797147	-0.211122	-0.362295	1.17443	-0.690554	1.07264	1.12284	1.12341	0.858836	0.282391	0.935291	0.0957468	0.621807	-1.48526
Early induced	Eif3a	0.499124	-1.67967	-0.897203	-1.67967	-1.67967	1.04042	-0.872669	0.490695	-1.67967	0.727434	0.883205	0.927296	0.610742	0.482362	-0.496902	0.484066	0.435312	0.868171	0.632933	-0.17031	-1.67967	0.262777	0.927651	0.188405	-1.67967	0.668276	0.586537	0.893231	1.02009	-1.67967	0.992767	0.605042	0.681223	-0.76667	1.0073	-1.67967	0.756611	0.969414	0.0132221	-1.67967	0.839593	0.785545	0.791754	0.557217	0.805287	0.869206	0.643852	0.398357
Early induced	Smndc1	1.10022	-0.871159	-0.871159	-0.871159	0.774668	-0.871159	-0.871159	-0.871159	-0.871159	-0.871159	-0.871159	0.96898	1.20706	-0.871159	-0.871159	1.48914	1.50135	1.20874	1.36263	0.994845	0.821725	-0.871159	-0.871159	-0.871159	-0.871159	1.04505	1.14205	-0.871159	1.14896	0.926977	-0.871159	-0.871159	-0.871159	-0.871159	0.978278	-0.871159	-0.871159	-0.871159	1.02149	-0.871159	1.0462	1.01602	1.3552	1.40795	0.0983085	1.45855	1.10148	-0.871159
Early induced	Nfkb2	-1.74101	-1.74101	-1.74101	-1.74101	-1.74101	-0.829829	0.665559	-0.0143621	-1.10895	-1.74101	0.759931	0.204211	1.29266	0.792394	1.05361	0.461915	0.0478474	0.522251	0.849368	0.922375	0.864681	-0.551588	0.283228	1.10148	0.553955	0.177805	0.601525	-0.248443	1.05071	0.306606	0.945129	0.472933	0.552059	0.757365	-1.74101	0.801698	0.719381	0.282662	0.684816	0.553032	0.941878	0.734834	0.454125	-1.74101	0.197329	-1.74101	0.42156	0.148764
Early induced	Il6	-1.03733	-1.03733	-1.03733	-1.03733	-1.03733	-1.03733	-1.03733	-1.03733	-1.03733	-1.03733	1.23461	-0.108492	1.65616	1.32631	1.44323	-0.504611	-0.581658	0.873883	-1.03733	1.39191	-1.03733	-1.03733	-1.03733	1.02794	0.941911	1.5085	0.776999	1.27084	0.393045	1.1666	0.808134	-0.357307	0.90937	0.607743	1.03794	-0.212801	0.792771	-0.238358	-1.03733	-1.03733	0.925668	1.31176	0.558351	-1.03733	1.38321	0.511334	0.467835	-1.03733
Early induced	Mob4	-0.925355	-0.925355	-0.925355	-0.925355	-0.925355	-0.925355	-0.925355	-0.925355	-0.925355	-0.925355	-0.925355	1.21357	-0.925355	-0.925355	0.756455	1.01846	1.27724	-0.925355	1.52894	1.5955	1.65819	1.06334	-0.925355	1.55	-0.925355	1.35525	-0.925355	1.62183	-0.373894	1.12351	1.34708	0.464969	-0.925355	-0.925355	-0.925355	-0.925355	0.759736	0.667546	-0.925355	1.15646	-0.925355	1.13986	-0.925355	0.98582	0.924898	0.878985	0.963657	0.952262
Early induced	Nop58	-0.0762002	-1.66651	-0.191715	-0.878781	0.286873	-1.66651	-1.66651	0.575314	-1.66651	-1.66651	0.631868	0.0701274	0.90372	0.605406	0.591505	1.01789	-0.21234	0.384831	0.461709	0.474815	0.98791	-0.929688	0.496692	0.577816	0.712886	-0.748757	0.959149	0.0175357	0.47817	0.944892	1.14469	1.0482	-0.640708	0.843514	-1.66651	-1.66651	1.05051	-1.66651	0.565489	0.813288	0.553159	0.693743	0.140374	0.376231	-0.18021	0.976052	0.937942	1.04321
Early induced	Ptp4a1	-1.07318	-1.07318	-1.07318	-1.07318	0.978376	-1.07318	-1.07318	-1.07318	-0.422154	-1.07318	-1.07318	0.930427	0.442039	1.40505	-1.07318	1.63034	1.5458	0.177766	1.59495	-1.07318	0.651361	-1.07318	0.696471	1.73327	-1.07318	1.18351	-1.07318	-1.07318	1.39222	-0.121263	-0.467373	-1.07318	0.963248	-1.07318	0.847982	1.69085	-1.07318	0.602938	0.123647	-0.206144	0.870426	0.37407	1.23504	0.901937	1.2072	-0.319294	1.42232	-1.07318
Early induced	Imp4	-1.19743	-1.19743	-1.19743	-1.19743	0.842358	-1.19743	-1.19743	-1.19743	-1.19743	0.876545	-1.19743	0.986999	-0.550974	-1.19743	0.949149	0.911292	0.892036	0.988579	0.812692	0.759531	0.996769	0.762073	-1.19743	-1.19743	-1.19743	-0.392011	1.06011	-1.19743	-1.19743	0.859194	0.711801	1.0302	-1.19743	-1.19743	-1.19743	1.08013	1.07601	1.0028	0.941087	1.07504	1.11549	1.12095	0.524681	1.00485	0.793945	-1.19743	1.00243	0.493971
Early induced	Ncl	-1.7194	-0.424715	0.195563	-4.65041	-0.658144	-1.3313	-0.454872	-0.541982	-1.63629	-0.36086	0.793921	-0.444948	0.744849	0.155339	-0.203652	0.22029	0.202197	0.625699	0.930126	-0.476688	0.496685	-1.13572	-1.36002	0.603307	0.621061	-1.51903	-0.183461	0.454172	-1.30963	0.220503	0.898253	0.437635	-0.220959	-2.16616	-0.379881	0.0378117	0.743439	0.769325	0.42123	0.0720931	0.346731	0.778333	1.17541	1.59012	-0.12353	0.929145	0.845749	0.686788
Early induced	Il2ra	-0.00368405	-2.86958	0.252174	0.405782	-0.350945	-1.53372	-1.3415	0.0413816	-0.135964	-0.212284	0.174076	0.558938	0.190618	0.422279	0.836003	0.711662	0.15655	-0.0936517	0.390553	0.645994	0.514563	0.434974	0.647921	0.534964	0.848652	0.898014	0.521925	0.276489	0.415819	0.736171	0.619347	0.312662	0.456624	0.697028	0.489477	0.903281	0.173704	0.7319	-0.0963926	0.698029	0.45571	0.418605	0.533661	0.636646	0.176458	0.807257	0.0762228	-0.0734825
Early induced	Traf1	-1.42847	-1.42847	-1.42847	-1.42847	-1.42847	0.461245	-0.936872	0.556304	-1.42847	-1.42847	1.07142	1.02309	0.917702	0.991234	-0.199458	0.80978	0.358976	0.495686	0.5956	1.07067	0.47272	0.830594	0.994649	0.985557	0.982443	1.14664	0.612445	0.953515	1.08917	-1.42847	1.03363	-1.42847	-1.42847	-0.654288	-0.400824	0.951494	0.520802	0.610808	0.345228	1.03951	1.0529	0.785232	0.813512	-1.42847	0.531226	-0.845688	0.692716	-0.453734
Early induced	Timm10	0.399868	-1.20912	-1.20912	-1.20912	-1.20912	1.062	-1.20912	-1.20912	0.609981	-1.20912	0.522972	-1.20912	0.328772	0.725274	-1.20912	1.18281	-1.20912	0.518066	0.690204	-1.20912	-0.345389	-0.0588096	0.5763	1.28768	-1.20912	-1.20912	0.690758	1.08431	1.04469	-1.20912	1.04154	0.743603	0.464078	1.1751	-1.20912	0.866876	1.04841	1.06448	0.827494	0.98538	1.1619	-1.20912	0.198952	1.00477	1.09822	0.847309	1.04845	0.740831
Early induced	Clp1	-0.664462	-0.664462	1.81754	-0.664462	-0.664462	-0.664462	-0.664462	-0.664462	-0.664462	-0.664462	1.27325	-0.664462	-0.664462	-0.664462	1.52904	1.45824	-0.664462	-0.664462	1.915	0.0850642	-0.664462	1.56339	-0.664462	1.44492	-0.664462	0.0856458	-0.664462	-0.664462	1.60749	-0.664462	1.47472	-0.664462	-0.664462	1.80776	-0.664462	1.25911	-0.664462	-0.664462	-0.664462	-0.664462	1.70929	1.60496	1.14617	-0.664462	1.02616	-0.664462	-0.664462	1.57664
Early induced	Lin7c	-0.478985	-0.478985	-0.478985	-0.478985	-0.478985	-0.478985	-0.478985	-0.478985	-0.478985	-0.478985	2.57918	-0.478985	2.2435	-0.478985	-0.478985	-0.478985	2.4059	-0.478985	-0.478985	-0.478985	1.15114	2.39542	-0.478985	-0.478985	-0.478985	-0.478985	0.295082	1.35593	-0.478985	2.6038	-0.478985	-0.478985	-0.478985	-0.478985	-0.478985	-0.478985	1.87926	-0.478985	-0.478985	2.00751	-0.478985	-0.478985	-0.478985	-0.478985	-0.478985	1.67595	-0.478985	-0.478985
Early induced	Gabpb1	-0.691506	-0.691506	-0.691506	-0.691506	-0.691506	-0.691506	-0.691506	-0.691506	-0.691506	-0.691506	2.00507	0.524847	1.74812	1.70888	-0.691506	1.09763	-0.691506	-0.691506	1.51855	-0.691506	-0.691506	-0.691506	-0.691506	0.716907	-0.691506	-0.691506	-0.691506	-0.691506	1.92065	-0.691506	1.27615	-0.691506	0.584903	-0.691506	-0.691506	1.01286	-0.691506	-0.691506	-0.691506	-0.691506	-0.691506	-0.691506	0.951192	0.614566	0.577938	1.00452	1.00961	2.4371
Early induced	Kpna4	0.246961	-1.22477	-1.22477	-1.22477	-1.22477	-1.22477	-1.22477	0.625501	1.09638	-0.276841	0.482332	-0.25002	1.47927	0.924423	1.09933	0.584978	-0.384727	0.597701	-0.686151	1.4554	0.4243	-1.22477	-1.22477	-1.22477	0.46529	0.345806	0.941672	-1.22477	1.08171	1.12828	-1.22477	0.323385	-1.22477	0.855744	0.879329	0.918584	1.68495	0.603132	-1.22477	1.17981	-1.22477	-1.22477	1.20677	1.00731	0.444069	1.10644	0.184685	0.953476
Early induced	Nmd3	-0.825031	1.49751	-0.825031	-0.825031	-0.825031	-0.825031	-0.825031	-0.825031	-0.825031	-0.825031	1.79875	-0.825031	0.504673	1.06503	-0.825031	1.24262	1.73331	1.00517	1.5624	1.16169	-0.825031	-0.825031	-0.825031	1.0511	-0.825031	0.869525	-0.825031	1.39834	1.16557	-0.825031	-0.825031	0.92905	-0.825031	-0.825031	-0.825031	-0.825031	-0.825031	0.838496	1.85186	1.4753	-0.825031	-0.825031	-0.825031	0.227488	0.957844	-0.00662294	0.774184	-0.825031
Early induced	Hax1	0.847632	-1.18066	-0.478611	-1.18066	-1.18066	-1.18066	-1.18066	-1.18066	1.08755	-1.18066	-1.18066	-1.18066	-1.18066	-1.18066	0.521949	0.908154	0.967834	-1.18066	1.09324	0.95039	0.728244	-1.18066	-1.18066	0.845176	-1.18066	0.97805	0.985238	0.876365	0.638055	1.12401	-1.18066	0.735679	0.926249	-1.18066	-1.18066	-1.18066	-1.18066	1.12227	0.619945	1.17455	1.30104	-1.18066	0.86125	0.343581	0.999967	0.642743	0.717809	0.796748
Early induced	Nfkb1	-0.181953	-0.950985	-0.23251	-3.2271	-2.26724	0.403425	-0.163298	-0.673908	-3.2271	-2.26371	-0.891354	0.881027	0.849943	0.633328	-0.438534	0.778752	0.732951	-0.477412	-0.568074	0.875116	0.741182	0.208843	0.593582	0.469295	1.25646	0.299296	-0.887498	1.11481	0.514894	0.686275	0.537826	0.840351	0.501349	0.606866	1.47207	-0.0198932	0.144933	0.413225	0.55204	0.687221	0.605264	0.419509	0.754962	0.341728	-0.0930436	-0.635892	0.614673	0.343183
Early induced	Tnfrsf1b	-0.719899	-0.719899	-0.719899	-0.719899	-0.719899	-0.719899	-0.719899	-0.719899	-0.719899	-0.719899	-0.719899	1.13778	-0.719899	1.92899	-0.719899	1.40618	-0.719899	0.210939	0.827728	-0.719899	0.984207	-0.719899	-0.719899	1.24935	2.18908	-0.719899	-0.719899	1.20874	1.18653	2.07338	1.71034	-0.719899	1.23607	0.628285	-0.719899	0.52772	0.955046	1.87036	-0.719899	-0.719899	-0.719899	1.87415	0.985354	0.0276808	-0.719899	-0.719899	1.21805	-0.719899
Early induced	Ebna1bp2	0.361711	-1.18661	-1.18661	-1.18661	-1.18661	-1.18661	-1.18661	-1.18661	-1.18661	-1.18661	0.681068	0.740235	0.815852	-1.18661	0.00328535	-1.18661	0.830906	0.705018	-1.18661	0.907619	-1.18661	-1.18661	-1.18661	1.12676	-1.18661	0.0990448	0.471573	-1.18661	0.663802	0.834437	-1.18661	1.09342	-1.18661	0.879774	1.05809	0.95004	1.03938	0.709914	0.748751	1.15937	1.05486	0.624889	1.27699	1.06801	-1.18661	0.783444	1.09587	1.03284
Early induced	Eif3i	0.00822782	-1.62942	-1.62942	-1.62942	-1.62942	-1.62942	1.25129	-1.62942	-1.0403	0.976407	-0.856591	0.924621	0.609667	0.524967	0.408661	0.832571	0.203693	0.344813	0.505806	-0.0603714	-1.62942	0.539265	0.342472	-1.62942	-1.62942	0.733236	0.509704	-1.62942	0.244237	0.991681	0.620842	0.521048	0.583406	-0.0473147	-1.62942	0.861511	0.575608	0.38621	0.469007	0.625337	-0.0702105	0.678261	0.776611	0.960843	0.547756	0.976477	0.528786	0.988629
Early induced	Nudc	0.52808	-1.15352	-1.15352	-1.15352	-1.15352	0.87009	-1.15352	-1.15352	-1.15352	-1.15352	0.89473	1.01977	0.852533	0.823502	0.810767	-1.15352	0.928287	0.772686	-1.15352	-1.15352	0.776935	0.727835	0.53565	-1.15352	-1.15352	-1.15352	0.732568	-1.15352	-0.4347	0.563214	1.02988	0.616854	-1.15352	1.40375	-1.15352	-1.15352	1.19825	-1.15352	0.852803	0.847145	0.825226	-1.15352	-1.15352	1.08232	0.755375	0.031294	1.00825	1.03137
Early induced	Psmc2	0.570941	-1.63983	1.04425	-0.909577	-0.987636	-1.63983	-1.09273	0.122681	0.601213	-1.63983	0.612818	0.699731	-1.63983	-1.63983	0.704	0.602079	0.666094	0.533957	0.783695	-0.789577	0.0880623	0.162056	-1.03501	0.838536	-0.85341	0.775437	0.718916	0.890344	0.727771	0.737071	0.185427	1.17476	0.699369	0.994129	-0.496151	-1.63983	0.635003	0.766353	-0.710592	0.58292	0.902624	-1.63983	0.560408	0.604138	0.719129	0.30886	0.785325	1.09396
Early induced	Gnb1	0.211206	-1.96977	-1.96977	-1.96977	-1.96977	0.881151	0.751245	0.51428	-0.336291	-1.96977	0.734006	-0.0610635	0.698273	0.0469995	0.470307	0.487486	0.579779	0.28482	0.586083	0.504338	0.550338	1.01963	0.59131	0.601811	-1.96977	1.04764	0.340176	-0.140334	0.897158	0.45008	0.730306	-1.96977	-0.375544	0.0808703	1.03653	1.04931	0.989691	0.368181	-1.28913	-1.96977	0.639814	0.961218	-0.735804	-1.24438	0.542891	0.64935	0.725697	0.891002
Early induced	Sdf4	0.701828	0.528267	-2.9533	-2.9533	0.628476	0.531633	-1.10049	-1.17637	0.590123	-2.9533	0.703962	0.204942	0.576796	0.210227	0.209696	0.910522	0.0169835	-0.0254803	0.0383009	0.780182	0.180562	0.592923	-0.0145755	0.176206	1.02333	0.357491	-0.218217	0.28741	-2.9533	0.211553	0.176002	0.692831	0.612378	0.539822	-0.87581	-1.43374	0.523737	0.307912	0.265628	0.659764	0.914814	0.845849	0.140831	0.42636	0.305247	0.304027	-0.487125	1.02439
Early induced	Grpel1	-1.11894	-1.11894	-1.11894	-1.11894	-1.11894	-1.11894	-1.11894	1.01972	-1.11894	-1.11894	0.868398	1.1385	1.11808	0.764212	0.724108	-1.11894	-1.11894	-1.11894	0.804454	-0.0134432	-0.537972	1.05771	-1.11894	-0.431309	-1.11894	0.774531	0.742622	-1.11894	1.25302	0.961478	1.0782	-1.11894	0.873908	1.06161	-1.11894	0.950189	-1.11894	-1.11894	0.825542	-1.11894	0.752661	1.07872	1.04351	1.05237	0.689864	0.844739	0.875942	0.901194
Early induced	Rsrc2	0.334135	0.323322	-1.20588	-1.20588	0.228421	1.07184	1.33912	-1.20588	-1.20588	-1.20588	1.30058	0.0798605	0.980369	1.37363	-0.293173	1.17347	0.965203	-1.20588	-0.682802	1.12202	1.21831	1.0587	0.865136	-1.20588	-1.20588	-1.20588	0.59783	-1.20588	-1.20588	1.22502	1.01655	-1.20588	-1.20588	0.365335	-1.20588	0.544346	1.07161	-1.20588	0.344619	1.50017	1.10283	-1.20588	0.752427	-1.20588	0.69678	0.269209	1.22442	0.931935
Early induced	Rhof	-0.952146	-0.952146	-0.952146	-0.952146	-0.952146	-0.952146	0.762447	-0.952146	-0.952146	-0.952146	1.14599	1.07021	0.804274	0.985785	1.23073	-0.952146	-0.316433	-0.952146	-0.952146	1.05261	1.24579	0.768161	1.19364	0.991752	-0.952146	1.08451	1.22442	-0.952146	-0.370497	1.84614	0.989581	1.0203	0.774995	-0.952146	-0.952146	0.765575	-0.952146	0.67236	0.580317	0.980431	-0.952146	-0.952146	-0.952146	0.801551	1.44687	-0.952146	1.05365	0.954912
Early induced	Ccdc184	0.0243149	-1.21188	0.839722	-1.21188	-1.21188	-1.21188	-1.21188	-1.21188	-1.21188	-1.21188	1.08936	0.804282	1.04882	0.345389	0.681538	-1.21188	-1.21188	0.759981	-1.21188	-1.21188	0.306253	0.948178	0.416446	1.07467	-0.520926	1.35553	0.691609	-1.21188	1.13165	-1.21188	1.25505	-0.771713	1.33363	-1.21188	0.904618	1.18918	0.840918	0.792319	-0.707479	-1.21188	1.00002	-1.21188	1.2099	1.03191	0.937418	0.584098	0.619611	0.984323
Early induced	Furin	-2.11255	-0.840673	-2.11255	-2.11255	-2.11255	-2.11255	-2.11255	-2.11255	-2.11255	-2.11255	0.749003	0.0504269	0.37169	0.875936	0.269518	0.621166	0.359032	0.822432	0.406704	0.00837567	0.677567	0.664548	0.628821	0.394114	0.824489	0.698749	-0.0961669	0.420886	0.500537	0.800319	1.05099	0.310629	0.774378	0.386433	0.910674	0.963002	0.797199	0.652946	-0.12588	-0.359374	0.589102	0.0365527	0.686989	0.514379	-0.138397	0.598075	0.542053	0.0647469
Early induced	Nfkbib	-1.22263	-1.22263	-1.22263	-1.22263	-1.22263	-1.22263	-1.22263	-1.22263	-1.22263	-1.22263	-1.22263	0.943894	0.892626	-1.22263	1.07014	-1.22263	-1.22263	0.51785	1.00388	0.9765	0.915129	0.50246	0.729672	0.775483	1.07649	-1.22263	1.18126	0.71835	0.871341	-1.22263	0.587962	0.587376	-1.22263	-1.22263	1.39259	1.22591	0.950862	0.899336	-1.22263	1.02423	1.08859	-1.22263	0.986729	0.870234	0.910116	0.783261	0.943211	-0.381279
Early induced	Calca	-1.81326	0.279807	-1.81326	-1.81326	-1.81326	-1.81326	0.00111412	-1.31783	-1.81326	-1.81326	0.669929	-1.2447	0.556772	-1.26066	0.51661	0.747765	0.464725	0.777658	-1.39297	-1.28749	-0.0771025	-0.842378	0.863001	-0.778721	0.736719	1.12503	0.399002	0.394802	0.195879	1.09863	-1.37581	0.380149	0.673675	-0.764462	1.58415	0.771796	0.411457	0.505677	0.602503	1.03608	0.820599	-0.0139375	0.379241	-1.11316	-1.01944	1.10615	0.856807	0.925781
Early induced	Aldoa	-1.21663	-1.20584	-0.341653	-2.00483	0.499009	0.594065	0.556734	-0.599701	-0.0895486	-6.0109	-0.484965	0.0603213	0.352222	0.598766	-0.0327652	0.886189	0.77311	0.907569	0.607328	0.653875	-0.221633	0.0719155	0.218028	0.827074	0.325785	0.877051	-0.270824	0.819343	0.112568	0.859541	0.577499	0.0017602	-1.12921	0.672278	0.272668	-0.00662933	-0.0528631	0.275682	0.402856	0.944603	0.335613	-0.179944	-0.23422	0.413401	-0.47331	-0.811548	0.159815	0.616461
Early induced	Eif3c	0.128843	-2.30328	-2.30328	-2.30328	-1.53182	0.552372	0.767628	-2.30328	-2.30328	-1.26085	0.914653	0.373729	-0.0694916	0.0601719	-0.185016	-2.30328	0.437806	-0.0634048	0.866335	-0.360674	0.28928	-0.584828	0.39835	0.824571	0.628004	0.64736	-0.142172	0.26014	-0.173521	0.615265	0.678218	0.59667	0.100294	-2.30328	0.855131	-0.801287	0.982548	1.31699	0.449319	0.480107	0.64801	0.533033	0.611209	0.525229	0.490259	0.132418	0.795034	0.665677
Early induced	Mrpl17	-1.36314	-1.36314	-1.36314	-1.36314	-1.36314	-1.36314	-1.36314	-1.36314	-1.36314	-1.36314	0.66094	-1.36314	1.13289	0.526946	0.879969	0.388736	0.72924	0.540396	-1.36314	1.03035	-1.36314	0.464169	-1.36314	-1.36314	0.720124	0.907952	-1.36314	0.691705	0.285395	0.490466	1.11565	0.920612	0.0828196	-1.36314	-1.36314	0.595498	0.850832	1.023	0.411415	1.15268	0.401362	0.674876	0.419155	1.08266	0.793091	1.01354	0.880473	0.953815
Early induced	Pim2	-1.10219	-1.10219	-1.10219	-1.10219	-1.10219	-1.10219	-1.10219	-1.10219	-1.10219	-1.10219	-0.417427	1.04833	1.22184	1.24401	1.05544	0.0875871	0.764028	-0.392194	-1.10219	0.697813	0.544842	0.491744	-1.10219	0.676674	0.815025	1.40445	1.1663	1.02979	0.790786	0.588862	1.09658	-1.10219	1.4441	1.53494	-1.10219	1.20123	1.39839	1.01839	-1.10219	0.957042	-1.10219	0.882972	-1.10219	-1.10219	-1.10219	0.553514	0.859485	-1.10219
Early induced	G6pdx	-1.52024	-1.52024	-1.52024	-1.52024	-1.52024	-0.681987	0.719757	-1.52024	-1.52024	-1.52024	0.220612	0.577775	0.868864	-1.52024	0.480689	-1.52024	0.858357	0.60359	1.01636	0.604391	-1.52024	0.743004	0.662213	-0.577758	0.946358	-1.52024	0.668763	0.584069	0.908578	0.346606	0.749885	1.16743	0.80479	-1.52024	0.682851	-1.52024	0.596005	0.499163	-1.52024	-1.52024	0.886671	0.358668	0.884769	0.715935	0.306915	-1.52024	0.424476	0.737784
Early induced	Morf4l2	0.445913	-1.00448	-1.00448	-1.00448	-1.00448	-1.00448	-1.00448	-1.00448	-1.00448	-1.00448	-1.00448	1.05404	1.06061	-1.00448	-1.00448	-0.34099	-1.00448	-1.00448	1.06062	0.947523	1.14288	-1.00448	-1.00448	1.36541	-1.00448	-1.00448	0.903525	1.26657	0.952787	1.28306	-1.00448	0.884481	-1.00448	-1.00448	-1.00448	-1.00448	1.24814	1.25362	-1.00448	0.667125	1.14936	0.70212	0.918071	-1.00448	1.04653	0.0164133	0.774233	0.844433
Early induced	Prps1	1.06714	-0.597116	-0.597116	-0.597116	-0.597116	-0.597116	-0.597116	-0.597116	-0.597116	-0.597116	-0.597116	0.541073	1.39843	1.76937	-0.597116	-0.597116	1.97886	-0.597116	-0.597116	-0.597116	-0.597116	-0.597116	-0.597116	0.255547	-0.597116	-0.597116	-0.597116	1.62881	-0.597116	-0.597116	-0.597116	-0.597116	-0.597116	1.94236	-0.597116	-0.597116	2.23854	2.4146	-0.597116	-0.597116	0.179965	1.85996	1.66849	0.450522	-0.597116	-0.597116	1.91083	1.87675
Early induced	Smarca5	0.541883	-1.09322	-1.09322	-1.09322	-1.09322	-1.09322	-1.09322	-0.267118	-1.09322	-1.09322	0.837823	0.92924	1.14746	1.6117	1.07414	-1.09322	0.843062	-1.09322	0.996006	0.834921	0.828147	-1.09322	1.13837	0.770986	-1.09322	0.51293	0.758461	0.31801	1.02658	-1.09322	-1.09322	-1.09322	-1.09322	0.984224	1.1879	-1.09322	1.01612	1.41486	-1.09322	0.158618	0.753449	1.09283	1.01921	-1.09322	-1.09322	-1.09322	-0.517082	0.948623
Early induced	Fam96b	0.5259	-1.10965	-1.10965	0.949197	-1.10965	-1.10965	-1.10965	-1.10965	0.881501	-1.10965	0.787943	0.947509	0.731804	0.695818	1.04562	1.19098	-1.10965	-1.10965	0.93932	1.09117	-0.380821	0.997675	-1.10965	-1.10965	-1.10965	1.10462	1.16296	1.13447	0.73163	-1.10965	-1.10965	0.394499	1.16011	0.911419	-1.10965	-1.10965	-1.10965	0.834487	0.878231	-1.10965	0.953451	0.96576	0.551548	1.09248	1.28783	0.946852	-1.10965	0.594297
Early induced	Cbfb	-0.893628	-0.893628	1.27083	-0.893628	1.36493	-0.893628	-0.893628	-0.893628	0.91015	-0.893628	0.552319	1.29606	-0.893628	-0.893628	-0.893628	1.30592	1.89381	1.26178	0.593523	-0.194888	-0.253823	-0.893628	1.51598	1.60574	-0.0164017	1.42036	1.30559	-0.893628	-0.0832706	1.36822	-0.893628	0.155368	-0.893628	0.903309	-0.893628	-0.893628	-0.893628	-0.893628	-0.893628	1.17968	-0.893628	1.3566	1.22542	0.750578	0.969158	1.47142	1.40765	0.479083
Early induced	Birc3	-0.119236	-1.32919	-1.32919	-1.32919	-0.0697492	1.08757	-1.32919	-1.32919	-1.32919	-0.0668205	0.158835	0.749522	0.700879	1.0139	0.373183	-1.32919	1.43586	0.936768	0.803472	0.95256	-1.32919	1.03485	-0.0593343	1.5519	-1.32919	1.08963	0.695786	1.02266	1.06749	0.975857	1.04342	1.22521	0.408771	-1.32919	-1.32919	0.268897	1.01834	-0.141515	-1.32919	1.26017	0.685165	-1.32919	0.0230481	0.825559	0.455112	0.516148	0.289877	-1.32919
Early induced	Rora	-1.76236	-0.875798	-0.00906118	-3.43539	-0.935741	0.124384	-0.681378	-3.43539	0.189564	-3.43539	-0.105949	0.44469	1.22185	0.854412	0.777407	-0.220263	0.711531	0.948134	0.806945	-0.54396	0.865227	0.409618	1.16434	-0.445306	0.1459	0.699365	0.485647	0.69015	1.12339	0.105656	0.665718	0.221642	0.483689	-0.365657	0.421854	0.112922	0.40564	0.353641	0.516286	1.06597	0.228943	-0.141312	0.279097	0.261506	0.297618	-1.57118	0.142252	0.105626
Early induced	Syncrip	-1.12387	0.034916	-1.12387	-1.12387	0.501731	-1.12387	1.06117	-1.12387	-1.12387	-1.12387	0.991248	0.931686	0.904334	1.1966	-1.12387	0.591975	-1.12387	0.75184	1.40672	0.281753	-1.12387	-1.12387	-1.12387	-1.12387	-1.12387	-1.12387	-0.512539	-1.12387	1.34428	0.830583	1.12438	-1.12387	-1.12387	1.20414	1.38524	-0.0546546	0.0480196	-1.12387	0.33723	-1.12387	1.46375	0.249522	0.993939	1.08058	0.475695	1.00022	0.960094	0.775032
Early induced	Srxn1	0.777127	-0.941523	-0.941523	-0.941523	-0.941523	-0.941523	-0.941523	-0.941523	-0.941523	-0.941523	-0.941523	-0.941523	-0.941523	1.13599	-0.941523	1.24985	1.56077	-0.941523	-0.265975	1.79164	-0.0562	-0.941523	1.31669	-0.941523	-0.941523	-0.941523	-0.941523	1.14106	1.24096	1.21319	0.7629	1.11728	-0.941523	-0.941523	1.33028	-0.941523	1.01647	0.433224	0.581548	-0.230382	-0.351676	1.02387	0.50112	1.24089	-0.3807	0.906738	0.974485	-0.941523
Early induced	Hacd3	-0.519184	-1.74018	0.780848	-1.74018	-1.74018	-1.74018	-1.74018	-1.74018	-1.74018	-1.74018	0.212029	-1.74018	0.90813	0.905374	0.662532	0.572138	0.363795	0.550663	0.385973	0.431782	1.01558	0.385007	-1.74018	0.98934	-0.657427	0.677513	0.246534	0.381271	0.772646	0.795912	0.706506	0.996806	0.724529	0.756142	1.33639	0.271687	0.674573	0.452861	0.923381	0.858315	0.889721	1.02409	0.569241	0.420038	0.00774229	-0.558592	0.286678	0.343061
Early induced	Mrpl15	-1.22762	-1.22762	-1.22762	-1.22762	-1.22762	1.03869	-1.22762	-0.659087	1.14077	-0.597134	1.056	-0.575174	-0.0360229	0.98474	0.813516	-1.22762	-1.22762	0.647395	0.928931	-1.22762	0.00333276	0.591498	-1.22762	-1.22762	-1.22762	0.623825	-0.665311	-1.22762	0.743094	-0.76336	1.06502	0.581405	-1.22762	1.38675	1.18778	-1.22762	0.669816	0.457187	1.22026	0.954554	0.917986	-1.22762	0.971397	0.897218	0.958903	0.900143	0.49834	0.881308
Early induced	Batf	-0.00557089	-1.76256	-1.76256	-1.76256	0.0252955	-1.76256	-1.76256	-1.76256	-1.76256	-1.76256	0.309273	0.758472	0.517192	0.897723	0.831601	0.671137	0.840959	0.552568	0.959473	0.756833	1.03397	0.783397	0.459023	0.562351	0.712261	0.50666	0.899385	0.673698	0.620424	0.475301	0.912546	0.248057	0.87671	0.612023	0.307181	0.393236	0.615952	0.745859	0.559541	0.814653	0.527992	0.760033	0.766944	0.264093	0.283627	0.676379	0.0937397	0.2373
Early induced	Exosc1	0.71861	-0.844664	-0.844664	-0.844664	-0.844664	-0.844664	-0.844664	-0.844664	-0.844664	-0.844664	-0.844664	1.54761	-0.844664	1.52152	0.889017	-0.844664	1.18856	-0.844664	1.49615	-0.844664	-0.844664	-0.844664	1.08688	1.52361	-0.844664	-0.844664	-0.844664	-0.844664	-0.844664	1.36061	1.12459	1.32527	-0.844664	1.13151	-0.844664	1.06967	1.36097	-0.844664	-0.844664	-0.844664	-0.844664	1.29173	1.23376	1.25681	1.02276	1.30816	1.162	0.885676
Early induced	Mrpl54	0.605895	-1.2965	-1.2965	-1.2965	-1.2965	-1.2965	-1.2965	-1.2965	-1.2965	-1.2965	0.917435	-1.2965	-1.2965	0.773686	0.512477	-0.695355	-0.296893	1.10554	1.13082	1.08644	0.782336	0.927794	-1.2965	0.894857	-1.2965	-0.521235	-1.2965	-1.2965	0.74474	0.694191	-1.2965	0.544697	0.774088	1.03875	-1.2965	1.17609	0.70927	0.807167	0.755726	0.969711	1.04315	1.1535	0.727735	0.721731	0.209419	0.810642	0.922875	0.772601
Early induced	Fbxl21	-0.573798	-0.573798	-0.573798	-0.573798	-0.573798	-0.573798	-0.573798	-0.573798	-0.573798	-0.573798	-0.573798	-0.573798	-0.573798	1.14685	-0.573798	-0.573798	-0.573798	-0.573798	-0.573798	2.06555	-0.573798	-0.573798	-0.573798	-0.573798	-0.573798	1.79703	-0.573798	1.30096	2.31364	-0.573798	-0.573798	2.19998	1.10235	1.11478	-0.573798	1.32681	2.37273	-0.573798	-0.573798	2.40305	-0.573798	2.00622	-0.573798	1.2235	-0.573798	0.691505	-0.573798	-0.573798
Early induced	Dennd5a	-1.31444	-1.31444	-1.31444	-1.31444	-1.31444	0.575795	1.18026	-1.31444	-0.480521	-1.31444	-1.31444	-1.31444	1.36729	0.168498	0.708694	0.216773	1.23655	0.791844	0.924142	0.654831	0.969106	0.326057	0.519557	0.709227	-0.469588	0.979415	0.584393	1.10844	-1.31444	0.962669	-1.31444	0.780603	0.715563	1.21423	0.965327	-1.31444	1.08178	-1.31444	-1.31444	-1.31444	-1.31444	0.458386	1.19523	-0.00380258	-1.31444	0.656074	0.429457	0.75295
Early induced	Il5	-0.205069	-1.88272	-1.88272	-1.88272	-1.88272	-1.88272	-1.88272	-1.88272	-1.88272	-1.88272	0.0353629	0.352042	0.95053	0.960478	0.646587	-1.23779	1.19182	0.674837	-0.286301	1.08836	-0.974889	0.713898	0.647561	1.11125	0.489139	1.40325	0.0862685	0.127823	0.500319	0.719211	0.878544	1.08981	-0.00828588	0.715627	0.940831	0.788864	0.387205	1.11975	-0.00600023	0.877929	0.928291	0.0984517	0.72569	-0.0962424	0.0784088	0.930398	0.703022	0.605224
Early induced	Tubb4b	1.02435	0.660794	0.767628	-1.53139	-1.53139	-1.53139	-1.53139	-1.53139	-1.53139	-1.53139	0.556348	0.604577	0.676686	0.542889	0.0123427	1.20161	0.903329	0.256809	0.614541	-0.601222	-0.665591	0.741712	-1.53139	0.606515	-1.53139	1.06454	-1.53139	0.65693	0.194435	0.333113	0.631692	0.608523	0.594526	0.230952	-1.53139	-1.53139	0.296889	0.679	-1.53139	-1.53139	-1.53139	0.1478	0.346492	1.15276	0.763974	0.678906	0.660231	1.20091
Early induced	Gch1	-0.775895	-0.775895	-0.775895	-0.775895	-0.775895	-0.775895	-0.775895	-0.775895	-0.775895	-0.775895	-0.775895	1.34023	-0.775895	1.26977	-0.775895	1.4306	1.15679	0.940672	1.40616	1.11671	-0.775895	-0.775895	-0.775895	-0.775895	-0.775895	1.29592	1.18335	-0.775895	1.54329	1.51208	1.9742	-0.238652	0.940781	-0.775895	0.45056	1.88254	1.91566	1.12424	-0.775895	-0.775895	1.1223	-0.775895	-0.0559768	1.26558	1.20099	-0.775895	1.18068	1.03944
Early induced	Smarce1	0.436685	-1.0905	-1.0905	-1.0905	-1.0905	-1.0905	-1.0905	-1.0905	-1.0905	-1.0905	-1.0905	1.19788	0.528424	-1.0905	0.782539	-1.0905	1.0306	0.584799	-1.0905	-1.0905	-1.0905	1.0587	0.812185	0.78241	-1.0905	0.773944	1.03286	1.09827	-1.0905	0.654443	1.08072	0.724947	0.811144	1.16697	0.587398	-1.0905	-1.0905	0.918579	-1.0905	1.23626	-1.0905	1.25766	0.727631	1.05359	-1.0905	0.91468	1.30208	0.765757
Early induced	Ninj1	-1.23385	-1.23385	-1.23385	-1.23385	0.684084	-1.23385	-1.23385	-1.23385	-1.23385	-1.23385	1.28043	1.0274	1.24585	0.988826	0.919509	1.05518	-1.23385	1.16544	0.941373	-1.23385	0.647587	0.976452	1.12167	-1.23385	-1.23385	0.721673	0.668687	1.00888	-0.241589	-0.799992	0.52369	0.896835	0.855496	0.713675	-1.23385	0.74204	0.676413	-1.23385	-1.23385	-1.23385	0.738969	0.719064	-1.23385	-1.23385	0.853169	0.599078	0.569326	1.03618
Early induced	Tsr1	0.937883	-0.791151	-0.791151	-0.791151	-0.791151	-0.791151	-0.791151	0.0604204	-0.791151	-0.791151	0.641638	1.47406	0.638487	0.877418	-0.791151	-0.791151	-0.791151	1.2552	1.45639	-0.791151	1.76069	-0.791151	-0.791151	-0.791151	-0.791151	-0.791151	1.17315	-0.791151	-0.791151	-0.791151	-0.791151	-0.791151	1.38436	1.36583	-0.791151	-0.791151	1.7205	-0.791151	-0.791151	1.12515	-0.791151	1.55053	-0.791151	-0.791151	-0.791151	0.59624	1.06795	1.41471
Early induced	Degs1	0.397369	-0.858263	-0.858263	-0.858263	1.16962	-0.858263	0.719012	-0.858263	-0.858263	-0.858263	0.78695	-0.858263	-0.858263	1.30514	-0.858263	-0.140718	-0.858263	-0.858263	1.70744	-0.858263	1.17072	-0.858263	1.28078	1.3218	-0.858263	-0.858263	-0.858263	1.08021	1.60878	1.27767	-0.858263	1.14342	0.719437	-0.858263	-0.858263	-0.858263	1.16712	1.01811	-0.858263	1.18149	-0.858263	-0.858263	-0.858263	-0.858263	1.07028	1.2392	1.16912	1.01989
Early induced	Rbpj	-0.0861895	-0.174072	-1.64752	-1.64752	-1.64752	-0.169052	-1.02321	0.611566	-1.64752	-1.64752	0.936022	-1.64752	0.611694	1.43972	-0.650477	0.222318	-0.32117	1.20582	1.09411	0.271331	0.788919	-0.235523	0.196304	0.160149	-1.64752	0.981894	0.770311	1.07608	0.223557	0.817235	0.870523	-0.485512	1.33451	0.134105	1.05607	0.938727	1.01862	-1.64752	1.13558	-1.64752	0.722941	1.09643	-1.64752	-0.00218281	-1.64752	0.489053	0.033175	0.7258
Early induced	Eif4h	0.622651	-0.818092	-0.818092	-0.818092	-0.818092	-0.818092	0.605997	-0.818092	-0.818092	-0.818092	-0.818092	1.87905	1.52233	0.904645	0.675077	-0.818092	-0.818092	1.34554	0.355193	1.23152	-0.818092	1.95211	1.60472	-0.818092	0.163376	1.00419	0.481409	-0.818092	-0.818092	-0.818092	-0.818092	-0.818092	-0.818092	1.76049	-0.818092	-0.818092	1.78115	-0.818092	-0.818092	1.84712	-0.818092	-0.818092	0.0197391	1.97231	0.985304	0.676323	-0.11298	-0.818092
Early induced	Wdr43	-1.40438	-1.40438	-1.40438	-1.40438	-1.40438	-0.0184211	0.713923	-1.40438	-1.40438	0.728108	0.114331	1.26165	-0.428603	-1.40438	-1.40438	0.857432	0.486556	1.06286	0.109472	0.450203	-1.40438	-1.40438	-1.40438	0.804484	1.56223	0.450838	0.908327	0.15788	0.131438	-1.40438	-1.40438	0.82499	0.369421	1.03728	0.640889	1.04689	1.17715	0.19094	0.809009	0.888707	0.384321	0.866664	-1.40438	0.910479	-0.0699632	0.423172	0.949491	0.990306
Early induced	Ikbke	-0.596637	-0.596637	-0.596637	-0.596637	-0.596637	-0.596637	-0.596637	-0.596637	-0.596637	-0.596637	-0.596637	2.24738	1.36027	-0.596637	1.80005	0.189557	-0.596637	0.887417	-0.596637	0.149874	2.16557	-0.596637	-0.596637	2.06758	1.71247	-0.596637	0.0991061	-0.596637	1.47668	-0.596637	-0.596637	2.14774	1.37949	-0.596637	-0.596637	-0.596637	-0.596637	-0.596637	-0.596637	-0.596637	2.06319	-0.596637	-0.596637	-0.596637	1.72234	-0.596637	1.51103	-0.596637
Early induced	Tuba1c	1.4719	-0.893656	-0.893656	-0.893656	-0.893656	0.00626731	-0.893656	-0.893656	-0.893656	-0.893656	0.975269	1.27032	0.877163	-0.159869	-0.893656	1.32499	1.08975	1.44837	-0.893656	1.02015	1.2164	-0.893656	0.883535	-0.893656	-0.893656	0.913687	-0.893656	0.884005	0.845332	-0.893656	1.06466	1.20764	1.00998	-0.893656	-0.893656	1.72309	1.8617	0.936322	-0.893656	-0.893656	-0.893656	-0.893656	-0.893656	0.466078	1.37926	0.91778	-0.893656	1.51361
Early induced	Bola3	0.603625	-1.59598	-1.59598	-1.59598	0.983085	-1.59598	-1.59598	-1.59598	0.455749	-1.59598	0.336053	0.655272	-1.59598	0.427825	0.586578	-0.867371	1.18813	0.382379	0.696093	-0.904147	0.837891	1.1725	-1.59598	-1.59598	-0.727424	0.415193	-1.59598	0.393582	0.539115	0.91609	0.697094	0.909571	0.957455	-0.644397	-0.05419	-0.0294307	0.65537	0.609603	0.34258	1.23717	0.964593	0.384514	0.540387	0.517292	0.266705	-1.59598	-0.106161	0.789472
Early induced	Emc6	0.514053	-1.39943	-1.39943	-1.39943	-1.39943	-1.39943	-1.39943	-1.39943	-0.569451	0.996047	0.94194	0.399263	0.406196	0.837891	0.588293	1.12584	-1.39943	0.782071	0.461338	-1.39943	1.27957	0.299624	0.518509	0.772692	0.967168	0.749608	0.619139	0.925229	0.738373	-1.39943	-1.39943	0.316327	0.832114	-1.39943	-1.39943	0.809116	-1.39943	0.709051	0.74092	-0.601862	-1.39943	0.628509	0.18082	0.6665	0.941751	0.905883	1.0911	1.11989
Early induced	C1galt1c1	-0.445395	-0.445395	-0.445395	-0.445395	-0.445395	-0.445395	-0.445395	-0.445395	-0.445395	-0.445395	-0.445395	-0.445395	-0.445395	2.62909	-0.445395	-0.445395	-0.445395	2.71012	-0.445395	1.67179	-0.445395	-0.445395	-0.445395	-0.445395	-0.445395	-0.445395	-0.445395	-0.445395	2.7917	-0.445395	-0.445395	-0.445395	2.32551	-0.445395	-0.445395	-0.445395	2.03219	-0.445395	2.36736	-0.445395	-0.445395	-0.445395	-0.445395	-0.445395	2.16628	1.94006	1.75755	1.65967
Early induced	Bzw1	0.0189657	0.831407	-1.70457	-1.70457	-1.70457	-1.70457	-1.70457	0.677767	-0.677212	-1.70457	1.06516	1.18874	0.567104	0.0819729	0.539722	1.02444	1.10402	0.795275	0.580201	0.867518	0.270216	-0.935785	-1.70457	0.279579	-1.70457	0.599468	0.387371	0.692599	-0.34741	0.396145	0.221988	0.601699	0.746482	1.12616	-1.70457	-1.70457	0.963292	-1.70457	0.240906	1.00621	0.647553	1.02396	0.902762	-1.01595	0.850475	-0.219086	1.09906	1.08703
Early induced	Pfdn4	0.537664	-1.12351	-1.12351	-1.12351	0.565746	-1.12351	-1.12351	-1.12351	-1.12351	0.886292	1.12234	-1.12351	0.718571	-0.450365	0.707462	0.779023	1.42429	-1.12351	1.19828	-0.111513	0.855294	-1.12351	-1.12351	-1.12351	-1.12351	0.48689	-1.12351	-0.594928	1.29077	0.997505	0.838965	1.05543	1.0746	-1.12351	-1.12351	0.965113	0.725626	-1.12351	0.830676	0.996522	-1.12351	0.77386	1.27271	0.692066	1.09734	0.925152	0.51764	0.569131
Early induced	Eif3k	0.700036	0.625445	-2.37728	-2.37728	0.861993	1.03784	0.564579	0.147799	0.262562	0.479316	0.243087	-0.0481248	0.237127	0.247959	-0.103614	0.602908	0.650905	0.242838	0.198514	-0.0848708	0.497544	0.0521137	0.0568916	0.6218	-2.37728	0.995826	-0.962232	0.619523	0.36868	0.0251703	0.552679	0.300664	0.591927	0.76486	0.267008	0.202428	-0.741979	-2.37728	0.551861	1.05585	0.309785	0.735898	-1.57642	0.555084	0.594469	0.71898	0.709663	-0.0175348
Early induced	Grwd1	-0.793369	-0.793369	-0.793369	-0.793369	-0.793369	-0.793369	-0.793369	-0.793369	-0.793369	-0.793369	1.13818	1.44727	0.0377224	-0.793369	-0.793369	2.23827	-0.793369	1.49097	-0.793369	-0.0309945	-0.0952967	-0.793369	-0.793369	1.73879	-0.793369	-0.793369	-0.793369	1.22043	1.54312	-0.793369	-0.159054	0.748543	-0.793369	-0.793369	-0.793369	-0.793369	1.24057	-0.793369	1.12651	-0.793369	1.6858	-0.793369	1.12373	1.64883	-0.793369	0.925254	1.08669	1.34611
Early induced	Srsf11	0.557516	-1.32295	-1.32295	-1.32295	-0.664384	-1.32295	-1.32295	-1.32295	0.888755	-1.32295	0.812027	-1.32295	1.33783	0.848478	-0.0480442	-1.32295	0.724332	0.826358	0.717029	-0.690421	-1.32295	1.28595	-1.32295	0.214039	1.4014	0.655978	0.993831	0.572785	1.135	0.300368	-1.32295	0.634027	-0.362706	-1.32295	-1.32295	0.427012	0.965553	1.2078	0.933354	-0.569733	-1.32295	-1.32295	0.528769	0.470127	0.480269	-1.32295	-0.752445	0.665948
Early induced	Pcbp2	0.193703	-1.4458	1.04639	-1.4458	-1.4458	-1.4458	0.883636	-1.4458	-1.4458	-1.4458	0.756207	0.624439	-1.4458	0.848009	0.961717	0.624296	-1.4458	-0.906512	-0.0279649	0.105525	1.01415	0.218325	-0.849869	-1.4458	-0.294707	0.895148	-1.4458	0.47882	0.209884	0.639156	0.781892	0.849866	-1.4458	-1.4458	1.04368	-1.4458	0.363501	-1.4458	0.849831	-0.710833	-0.180406	0.79864	1.10377	0.78812	0.274922	0.700375	0.718518	-0.834192
Early induced	Eif4a1	0.159751	0.2583	-2.99754	-1.83525	-1.95949	-1.10172	-2.12675	-0.454508	-0.584512	0.597193	0.311986	0.233016	0.950401	0.998428	0.344727	0.490763	0.229447	0.20415	-1.65764	0.6027	-0.0439497	-0.468363	0.609014	-0.0644873	0.946698	0.460394	-1.50048	0.2286	-0.117102	0.27155	0.168148	0.544208	0.61911	0.596739	0.380045	-2.99754	0.834216	0.534722	0.371147	-0.22881	0.513021	0.334589	1.01222	0.929114	0.730384	0.443106	0.631044	0.388826
Early induced	Psma3	0.379765	-3.62164	-2.4094	-0.409149	-0.284346	-0.690735	0.355481	-0.0298731	0.405755	-2.547	0.0669136	0.498681	0.536935	-2.54079	0.471217	0.790179	0.514062	0.554139	0.29557	0.130075	0.833837	-0.137859	0.198791	0.0649799	-3.62164	0.36923	-0.293467	0.85043	0.301685	-0.0704691	0.358917	-0.0597738	-0.22402	0.112561	0.526274	0.370713	0.548345	0.498013	-0.51251	0.194424	-0.0632459	0.626313	0.882651	0.51021	-0.0131061	0.495422	0.470717	0.335335
Early induced	Slc25a3	0.0492458	0.302766	-2.45808	-2.45808	0.335398	0.131406	0.408489	0.567014	0.0621866	-1.58677	0.465701	0.932232	0.0888632	0.604697	-0.0179639	0.513367	0.143053	0.550212	0.922131	-0.108912	0.708739	0.569573	0.191206	-0.00517778	1.24899	0.113529	0.784767	0.260064	1.0465	-0.0871621	0.14939	0.078911	0.296689	0.273228	0.289468	-2.45808	0.558614	0.986526	0.223968	1.16218	-1.63454	-0.0943568	0.580898	0.683492	0.462102	0.604643	0.428257	0.152194
Early induced	Snu13	0.363104	-2.59764	0.353677	-1.57627	-0.824417	0.167055	-0.468955	-2.59764	0.195501	-1.6821	0.371096	-0.086868	-0.0341273	0.561399	-0.0526951	0.847535	0.66653	0.859342	-0.193443	0.609069	0.438773	0.557048	0.381001	-0.2125	-2.59764	0.461924	-0.0423085	0.748857	0.264082	0.685037	0.613326	0.755575	-0.358678	0.272318	0.788856	0.012867	0.777681	0.524801	0.747797	0.885234	-2.59764	0.51807	0.243145	0.9464	0.645347	0.575241	-0.0314504	0.706345
Early induced	Cycs	-0.0375913	-1.25827	-0.0533205	-0.424798	-1.41653	-0.611335	-0.954678	-0.962496	-0.494922	-0.285656	0.438242	0.71408	0.179841	-0.191964	0.680912	-0.0530318	-0.20594	0.327785	-1.49243	0.0902223	0.209216	-0.118561	-0.359832	1.398	-0.802334	0.662474	-0.00339067	0.647146	-0.335283	-1.33484	-0.38071	0.985429	-0.67177	0.927814	-1.0015	1.09448	0.898298	0.691177	0.728225	0.860559	0.540479	0.445692	1.4094	1.32287	1.06961	1.05128	1.04975	0.39157
Early induced	Rpl7l1	0.392879	1.08255	-1.21671	-1.21671	-1.21671	-1.21671	-1.21671	-1.21671	-1.21671	-1.21671	0.417164	-1.21671	0.849195	0.983597	0.599417	1.20499	-1.21671	1.31455	-1.21671	-1.21671	1.03702	-1.21671	1.12147	-0.544153	-1.21671	1.13409	0.901994	-0.49623	1.12677	-1.21671	0.816761	0.644002	0.302118	0.718563	-1.21671	0.667754	1.42121	0.947047	0.870157	1.06074	0.714837	1.02575	1.28142	1.10052	-1.21671	0.864672	0.863619	0.717315
Early induced	Gm10240	-1.92624	-1.92624	-1.92624	-0.298186	0.752741	-1.92624	0.0745811	0.412277	0.331858	0.0385131	-0.288171	0.409388	0.423108	-0.458437	1.12314	0.0510118	0.897371	1.68103	0.812225	0.507023	0.14409	-0.403398	-1.92624	-1.92624	-0.172967	0.83369	0.842756	-0.304876	0.531485	-0.85163	-0.294146	0.344013	0.193855	1.09385	0.623518	-1.92624	0.895299	0.279637	-1.92624	0.579404	-0.546884	0.440379	0.394168	1.28831	0.406952	-0.480262	0.521301	0.942387
Early induced	Psma5	0.879628	-1.27369	-1.27369	-1.27369	-1.27369	-1.27369	-1.27369	-1.27369	0.520809	-1.27369	0.523283	-1.27369	0.982235	0.766633	-1.27369	0.959693	1.07465	-1.27369	-1.27369	0.607137	0.901677	0.705104	-0.0812288	-0.567175	-1.27369	0.878296	-1.27369	-1.27369	0.738194	-1.27369	0.586896	1.00452	0.880153	1.28187	-1.27369	0.898314	-0.36145	0.76486	1.01631	1.06566	0.764573	-0.55583	0.532663	0.814649	0.498028	1.10862	0.720676	0.979429
Early induced	Cdk7	-0.780263	-0.780263	-0.780263	-0.780263	-0.780263	-0.780263	-0.780263	-0.780263	1.47066	-0.780263	1.03832	1.64988	-0.780263	-0.780263	-0.780263	1.52331	-0.780263	1.39578	1.47745	1.54704	-0.780263	1.18692	-0.780263	-0.780263	-0.780263	-0.780263	0.87081	1.69603	-0.780263	-0.780263	-0.780263	-0.780263	0.701567	-0.780263	1.84681	0.483795	-0.780263	1.98346	-0.780263	-0.780263	-0.780263	-0.780263	0.816925	0.424339	-0.780263	-0.780263	0.728635	1.1286
Early induced	Eif3g	0.00402986	0.23492	-2.36717	0.374034	-2.36717	-2.36717	0.146738	-0.188566	-2.36717	-2.36717	-2.36717	0.772013	0.489726	-2.36717	0.229192	0.457426	0.859467	0.715946	0.446074	0.413528	-0.24879	0.304435	0.35552	0.272775	-2.36717	0.53096	0.460879	0.359919	0.562475	0.429821	0.687047	0.721163	0.31658	0.747432	-0.14773	0.381835	0.660322	0.791142	0.592228	0.823024	0.131091	0.789187	0.402425	0.63453	-0.0898205	0.374375	-0.0492705	0.584885
Early induced	Top1	-1.23197	-1.23197	-1.23197	-1.23197	-1.23197	-1.23197	0.907469	-1.23197	-1.23197	-0.637822	-1.23197	-1.23197	-1.23197	0.870774	-0.0349237	0.835462	-1.23197	-0.255134	1.0422	0.173855	0.838711	0.930896	0.81454	-1.23197	1.1526	1.26335	-1.23197	0.951938	-1.23197	0.77447	0.706303	1.16251	0.883167	1.33635	-1.23197	-1.23197	0.765931	-1.23197	0.608471	1.08673	1.17072	0.982626	0.855839	0.537998	0.696298	0.815376	0.414495	-1.23197
Early induced	Zhx2	-0.412293	-0.412293	-0.412293	-0.412293	-0.412293	-0.412293	-0.412293	-0.412293	-0.412293	-0.412293	-0.412293	2.34499	-0.412293	-0.412293	1.14038	1.16909	-0.412293	-0.412293	0.788053	-0.412293	-0.412293	-0.412293	-0.412293	-0.412293	-0.412293	2.20532	-0.412293	-0.412293	2.75606	-0.412293	-0.412293	0.788613	-0.412293	5.07778	-0.412293	-0.412293	-0.412293	-0.412293	-0.412293	1.93778	-0.412293	-0.412293	1.19695	-0.412293	-0.412293	-0.412293	0.942034	-0.412293
Early induced	Eif2s2	-0.01146	0.545608	-0.960402	-0.98004	-0.878119	-0.734289	-0.39733	-0.372381	-1.07282	-4.87238	-0.0290731	-0.730884	0.452122	0.799106	-0.371002	0.177997	0.129129	-0.0628701	-0.674395	1.43434	0.111284	-0.282653	-0.914463	0.104253	-0.672085	1.07768	0.410758	0.350643	-0.142476	0.99835	-0.168458	0.135516	0.40265	-0.233795	0.46793	0.145333	0.731896	0.565722	-0.0251743	1.12417	1.32248	0.500128	0.362583	0.546636	0.730838	0.990394	0.8108	0.582161
Early induced	Eif5a	-0.539161	-0.882427	-4.76056	-4.76056	-0.532644	-0.54417	-1.16756	-1.38228	0.220991	-0.526587	0.0125718	0.505315	0.146314	-0.165385	0.0813919	-0.18415	0.539928	0.0998242	-0.139058	-0.135086	-0.0592182	0.0452037	-1.07079	-0.465696	0.809753	0.212789	0.425352	0.167542	0.138523	0.604504	0.350315	0.430975	0.176936	0.643458	0.367977	0.244189	0.336923	0.432438	0.349553	0.162456	0.559867	0.32132	0.3317	1.08193	0.382839	0.769736	0.870653	0.40467
Early induced	Kdelr2	0.33376	-1.06032	-1.06032	-1.06032	-1.06032	-1.06032	-1.06032	0.306669	-1.06032	-1.06032	-1.06032	1.14785	-1.06032	-1.06032	-1.06032	0.793933	1.23876	0.885286	0.838049	1.41592	1.37365	0.702815	-1.06032	1.04357	-1.06032	-1.06032	0.822989	-1.06032	-1.06032	-0.569209	0.960267	1.16687	0.159273	-1.06032	1.43067	-0.01996	-1.06032	0.843342	-1.06032	1.13186	-1.06032	0.844851	0.777587	-1.06032	0.859248	0.935083	0.77685	-1.06032
Early induced	Psme2	-0.00139843	-1.72357	-4.55737	0.0615438	-0.627101	-1.37485	-0.332547	-0.0368735	-0.950118	-0.355891	-0.330561	-0.490389	-0.29127	0.392828	0.379586	0.153959	0.357017	-0.411454	0.479998	0.528526	-0.299598	-0.474931	0.438815	-0.8428	0.979824	0.858296	0.327641	0.0348723	0.176304	1.07404	1.05864	0.606243	-0.115605	0.928744	0.304019	-0.714907	0.632331	1.39948	0.537146	0.603406	1.40716	0.888541	0.834778	0.883833	1.09506	0.394387	1.17243	0.319905
Early induced	Rab7	-0.0348948	-1.9293	-1.9293	0.531308	-0.125613	0.723213	-1.9293	0.619353	-1.9293	-1.9293	0.596147	0.21925	0.629752	0.810178	0.0639743	0.442061	0.960098	-0.0599079	0.178215	0.494784	1.07583	-0.303857	-0.264216	0.651681	-0.0624391	0.656703	-0.371109	1.11164	0.205438	0.703692	0.609979	-1.9293	0.713285	0.424796	-1.9293	-0.0660616	1.17586	0.227536	0.322827	1.28408	1.10279	-1.9293	-0.0389795	0.55828	0.327031	0.361694	0.424647	0.559212
Early induced	Snhg15	-1.2486	-1.2486	-1.2486	-1.2486	-1.2486	-1.2486	-1.2486	-1.2486	-1.2486	-1.2486	0.695175	-1.2486	0.513894	1.04268	0.394772	0.279562	0.897848	-0.0573806	1.13959	-1.2486	-1.2486	0.876835	0.708009	-1.2486	-1.2486	0.152993	0.505786	-1.2486	0.578452	0.669318	0.732287	-1.2486	0.534007	0.478465	-1.2486	-1.2486	0.26788	0.935565	0.89296	-1.2486	0.264966	0.967174	0.734082	0.883058	0.773691	1.3371	0.584447	0.536273
Early induced	Gm6395	-0.743373	-0.743373	-0.743373	-0.743373	-0.743373	-0.743373	-0.743373	-0.743373	1.45807	-0.743373	1.02865	1.44218	-0.743373	-0.743373	0.818788	-0.743373	1.47	0.576655	-0.743373	-0.743373	2.3389	0.904	-0.743373	-0.743373	-0.743373	-0.743373	0.664629	-0.743373	-0.743373	1.46718	0.513604	-0.743373	1.55009	-0.743373	-0.743373	1.71922	2.56269	1.98954	-0.743373	1.05562	0.748781	-0.743373	1.42622	0.732225	-0.743373	-0.743373	1.14203	-0.743373
Early induced	Ehd1	-0.311303	-0.968746	-0.968746	-0.968746	-0.968746	-0.968746	-0.968746	-0.968746	-0.968746	-0.968746	-0.968746	1.202	0.591536	1.30073	0.921356	-0.968746	1.3771	0.689163	-0.968746	-0.968746	1.43459	0.983862	0.898448	1.60022	1.29791	1.02686	1.05914	1.12944	1.33859	0.953788	-0.968746	-0.968746	0.47564	-0.968746	-0.968746	1.3541	1.38458	-0.968746	-0.968746	0.784565	1.4241	1.00882	-0.968746	0.818322	0.311204	1.19261	-0.968746	0.830051
Late induced	Il12rb1	-0.267532	-0.267532	-0.267532	-0.267532	-0.267532	-0.267532	-0.267532	-0.267532	-0.267532	-0.267532	-0.267532	-0.267532	-0.267532	-0.267532	-0.267532	-0.267532	-0.267532	-0.267532	-0.267532	2.36137	-0.267532	-0.267532	-0.267532	-0.267532	-0.267532	-0.267532	-0.267532	-0.267532	-0.267532	-0.267532	-0.267532	-0.267532	-0.267532	-0.267532	-0.267532	-0.267532	-0.267532	-0.267532	-0.267532	-0.267532	-0.267532	-0.267532	-0.267532	-0.267532	-0.267532	-0.267532	-0.267532	2.72968
Late induced	Vps50	-0.405654	-0.405654	-0.405654	-0.405654	-0.405654	3.02217	-0.405654	-0.405654	-0.405654	-0.405654	-0.405654	-0.405654	-0.405654	-0.405654	-0.405654	-0.405654	-0.405654	-0.405654	-0.405654	-0.405654	-0.405654	-0.405654	-0.405654	-0.405654	-0.405654	-0.405654	-0.405654	-0.405654	-0.405654	3.01863	-0.405654	-0.405654	-0.405654	-0.405654	-0.405654	-0.405654	-0.405654	-0.405654	-0.405654	-0.405654	-0.405654	2.76356	-0.405654	2.01109	1.56339	-0.405654	1.72357	-0.405654
Late induced	Snd1	-0.648652	-0.648652	-0.648652	-0.648652	-0.648652	-0.648652	-0.648652	-0.648652	-0.648652	-0.648652	-0.648652	-0.648652	-0.648652	-0.648652	1.82133	-0.648652	-0.648652	-0.648652	-0.648652	1.87082	1.99133	-0.648652	1.57554	-0.648652	-0.648652	1.48772	-0.648652	-0.648652	-0.648652	-0.648652	-0.648652	-0.648652	-0.648652	-0.648652	-0.648652	-0.648652	-0.648652	-0.648652	-0.648652	-0.648652	-0.648652	-0.648652	0.600439	0.815486	0.781396	1.09269	-0.648652	1.38293
Late induced	Ssr4	0.613197	0.957939	-1.91982	-1.15229	0.82743	0.564721	-1.91982	-1.29942	0.264506	0.813943	-0.186412	0.584863	0.950337	0.611416	0.175991	0.822327	-1.91982	-1.91982	0.439251	-1.91982	0.484621	-1.91982	0.210452	0.903893	0.566947	0.19267	0.747168	-1.37645	-1.37717	0.0767907	-1.91982	0.480401	-1.91982	0.354309	-1.91982	-1.91982	0.520634	0.343465	-1.31643	-1.13582	0.479931	0.920793	0.409539	0.590604	0.666913	0.893549	0.601474	0.816374
Late induced	Timm44	-0.654333	-0.654333	-0.654333	-0.654333	-0.654333	-0.654333	-0.654333	-0.654333	-0.654333	-0.654333	1.7917	-0.654333	1.97194	-0.654333	-0.654333	-0.654333	-0.654333	0.223576	-0.654333	-0.654333	-0.654333	-0.654333	-0.654333	1.85898	-0.654333	-0.654333	-0.654333	-0.654333	1.93708	1.3218	-0.654333	-0.654333	-0.654333	1.65725	1.72437	-0.654333	-0.654333	-0.654333	-0.654333	-0.654333	-0.654333	-0.654333	1.30052	0.466999	-0.654333	0.0930852	1.01141	1.66203
Late induced	Tomm40	0.17095	-0.841661	-0.841661	-0.841661	-0.841661	-0.841661	-0.841661	-0.841661	-0.841661	-0.841661	-0.841661	-0.841661	0.978387	1.32056	-0.841661	-0.841661	-0.841661	-0.841661	-0.841661	1.56966	-0.841661	-0.841661	-0.841661	-0.841661	-0.841661	-0.841661	1.02317	-0.841661	-0.841661	-0.841661	-0.841661	-0.841661	-0.841661	0.653108	-0.841661	-0.841661	0.475031	0.832858	1.13786	-0.841661	-0.841661	1.46463	0.61032	1.67859	1.0979	0.954729	1.33246	-0.841661
Late induced	Kpna6	-0.212362	-0.212362	-0.212362	-0.212362	-0.212362	-0.212362	-0.212362	-0.212362	-0.212362	-0.212362	-0.212362	-0.212362	-0.212362	-0.212362	-0.212362	-0.212362	-0.212362	-0.212362	-0.212362	-0.212362	-0.212362	-0.212362	-0.212362	-0.212362	-0.212362	-0.212362	-0.212362	-0.212362	-0.212362	-0.212362	-0.212362	-0.212362	-0.212362	-0.212362	-0.212362	-0.212362	-0.212362	-0.212362	-0.212362	-0.212362	-0.212362	-0.212362	-0.212362	-0.212362	-0.212362	-0.212362	3.24362	-0.212362
Late induced	Farsa	0.420358	-0.787353	-0.787353	-0.787353	-0.787353	-0.787353	-0.787353	1.2664	-0.787353	-0.787353	-0.787353	-0.787353	-0.787353	-0.787353	-0.787353	-0.787353	-0.787353	1.6369	-0.166006	1.27545	-0.787353	1.33482	-0.787353	-0.787353	1.83102	-0.787353	1.31814	-0.787353	-0.787353	-0.787353	-0.787353	0.257587	-0.787353	1.39918	-0.787353	-0.787353	0.601307	1.16583	1.69653	-0.787353	-0.787353	-0.787353	-0.787353	1.4492	-0.787353	-0.787353	1.6737	1.52283
Late induced	Calr	0.190856	-2.02983	0.343495	-2.02983	-0.939531	0.119154	0.319543	-0.418463	0.171739	-2.02983	0.92773	0.971804	-0.897917	-0.316943	0.335214	0.683049	0.116489	0.901305	-2.02983	0.910187	0.461577	-0.41197	0.400296	-0.233168	0.156119	0.78761	-0.557912	-2.02983	-0.19089	0.0435441	-2.02983	0.483543	-2.02983	-0.246993	1.45733	-2.02983	0.280856	0.807787	0.695699	-2.02983	-0.436198	0.677795	0.602981	0.778865	1.01368	0.0664046	0.911803	1.3896
Late induced	Stat5a	-0.805905	-0.805905	-0.805905	-0.805905	-0.805905	-0.805905	-0.805905	-0.805905	-0.805905	-0.805905	-0.805905	-0.805905	1.15165	-0.805905	1.27415	-0.805905	-0.805905	-0.805905	-0.805905	1.49992	0.436662	1.71194	-0.805905	-0.805905	1.4386	0.993202	0.779268	-0.805905	-0.805905	0.724552	-0.805905	-0.805905	2.03664	0.0648765	1.64119	1.14953	1.28466	1.14569	-0.805905	-0.805905	0.624245	-0.805905	1.47876	0.279923	1.58094	1.31072	1.01645	1.18475
Late induced	Phb2	0.396901	-1.1408	-1.1408	1.21931	-1.1408	0.770298	-1.1408	-1.1408	-1.1408	-1.1408	-1.1408	-1.1408	-1.1408	-1.1408	0.813987	0.791755	-1.1408	-1.1408	0.811031	0.857584	0.948567	-1.1408	-1.1408	1.04479	-1.1408	0.809848	0.703201	0.241425	0.761813	0.668938	0.767972	-1.1408	-1.1408	-1.1408	-1.1408	0.792577	0.399364	-1.1408	1.04518	-1.1408	-1.1408	0.794162	0.257984	1.28119	0.56094	0.684321	1.16433	1.17165
Late induced	Ddx56	0.437431	-0.898224	-0.898224	-0.898224	-0.898224	-0.898224	-0.898224	-0.898224	-0.898224	-0.898224	-0.898224	-0.898224	0.973554	-0.898224	-0.189236	0.965469	-0.280563	-0.898224	-0.898224	-0.212573	1.81432	-0.898224	-0.898224	-0.155141	1.65718	-0.898224	-0.898224	1.03043	-0.898224	-0.898224	1.46817	0.983639	-0.898224	0.994991	-0.898224	-0.898224	0.974045	1.62871	-0.898224	0.534431	-0.898224	1.14848	0.793414	1.71016	-0.898224	0.212852	1.0242	1.45447
Late induced	Hdgf	0.775893	-0.919166	-0.919166	-0.919166	-0.919166	-0.919166	-0.373491	-0.919166	-0.919166	-0.919166	-0.919166	-0.919166	-0.919166	-0.919166	0.895658	-0.919166	-0.919166	-0.919166	1.1103	-0.919166	-0.347092	-0.919166	-0.919166	-0.919166	-0.919166	0.933811	1.19915	-0.919166	1.18826	-0.919166	-0.919166	-0.419494	-0.919166	-0.919166	-0.919166	-0.919166	1.57966	1.07261	1.2157	1.02483	-0.919166	-0.23119	0.367636	1.15673	1.32012	1.01444	1.312	1.1798
Late induced	Xab2	-0.567274	-0.567274	-0.567274	-0.567274	-0.567274	-0.567274	-0.567274	-0.567274	-0.567274	-0.567274	-0.567274	2.45554	-0.567274	-0.567274	-0.567274	-0.567274	0.345484	-0.567274	1.4815	-0.567274	-0.567274	-0.567274	-0.567274	-0.567274	-0.567274	-0.567274	-0.567274	-0.567274	-0.567274	-0.567274	0.994388	-0.567274	0.970917	-0.567274	-0.567274	-0.567274	-0.567274	-0.567274	-0.567274	-0.567274	-0.567274	1.55421	-0.567274	-0.567274	1.77006	1.07464	1.40426	1.1874
Late induced	Ftsj3	-0.818929	-0.818929	-0.818929	-0.818929	-0.818929	-0.818929	-0.818929	-0.818929	-0.818929	-0.818929	0.98327	-0.111908	1.49194	-0.818929	-0.818929	-0.818929	-0.818929	-0.818929	1.25181	1.71504	1.0858	-0.818929	-0.818929	-0.818929	-0.818929	0.825019	1.64016	-0.818929	0.921294	-0.818929	-0.818929	-0.818929	-0.818929	-0.818929	1.49464	0.246812	0.69763	0.783189	-0.818929	-0.818929	1.32171	1.55862	1.56404	0.750457	1.32903	-0.818929	0.658957	1.44601
Late induced	Fut8	-0.377962	-0.377962	-0.377962	-0.377962	-0.377962	-0.377962	-0.377962	-0.377962	-0.377962	-0.377962	-0.377962	-0.377962	-0.377962	-0.377962	-0.377962	-0.377962	-0.377962	-0.377962	-0.377962	-0.377962	-0.377962	-0.377962	-0.377962	-0.377962	-0.377962	1.91952	-0.377962	-0.377962	-0.377962	-0.377962	-0.377962	-0.377962	-0.377962	-0.377962	-0.377962	-0.377962	-0.377962	-0.377962	2.26992	-0.377962	-0.377962	-0.377962	-0.377962	2.58773	-0.377962	-0.377962	-0.377962	2.22015
Late induced	Pitrm1	-0.592062	-0.592062	-0.592062	-0.592062	-0.592062	1.47027	-0.592062	-0.592062	-0.592062	-0.592062	1.19986	-0.592062	-0.592062	-0.592062	-0.592062	-0.592062	-0.592062	-0.592062	-0.592062	1.95377	-0.592062	-0.592062	-0.592062	-0.592062	-0.592062	-0.592062	1.89636	0.0604512	-0.592062	-0.592062	-0.592062	-0.592062	0.918728	-0.592062	-0.592062	-0.592062	-0.592062	0.360057	-0.592062	2.70168	-0.592062	-0.592062	-0.592062	1.72942	2.3149	1.45928	1.79476	1.66301
Late induced	Hsp90aa1	-0.681695	-0.401865	0.435951	-0.123863	0.0904874	-1.13815	-0.681659	-0.295391	-1.47767	-0.80716	-0.576704	-1.97467	0.853804	1.01305	0.33915	0.157055	-0.519234	-0.19706	-0.57704	0.608346	0.107303	-0.203691	-0.865372	0.308692	0.702234	-0.157752	-0.349244	0.533712	-0.0665924	-0.522485	0.556842	0.134915	0.218351	0.843578	-0.902458	-1.61939	1.24753	0.90397	0.854502	-0.991383	-2.03845	0.634931	1.23094	0.564767	0.666734	0.613517	0.589189	0.795472
Late induced	Nsun2	-0.99123	-0.99123	-0.99123	-0.99123	-0.99123	-0.99123	-0.99123	0.663876	-0.99123	-0.99123	0.323179	1.05826	-0.99123	-0.99123	-0.99123	0.755302	-0.146426	1.26098	-0.99123	-0.0714891	0.862629	-0.99123	-0.99123	-0.99123	1.24618	1.0773	-0.99123	1.17848	-0.99123	-0.99123	0.847158	0.337807	0.0374433	-0.99123	-0.99123	-0.99123	1.26168	0.847028	0.994945	-0.99123	-0.99123	-0.99123	0.245529	0.742977	1.20075	1.46272	0.65546	1.09045
Late induced	Comtd1	0.202393	-0.542672	-0.542672	-0.542672	-0.542672	-0.542672	-0.542672	-0.542672	-0.542672	-0.542672	-0.542672	2.218	2.05693	-0.542672	-0.542672	-0.542672	-0.542672	-0.542672	-0.542672	-0.542672	-0.542672	-0.542672	-0.542672	-0.542672	-0.542672	-0.542672	-0.542672	-0.542672	-0.542672	-0.542672	-0.542672	-0.542672	-0.542672	-0.542672	1.46933	-0.542672	-0.542672	-0.542672	1.86027	-0.542672	-0.542672	-0.542672	-0.542672	1.99098	-0.542672	1.75106	2.16759	-0.542672
Late induced	Tkt	0.450599	1.49777	-1.00875	-1.00875	-1.00875	-1.00875	-1.00875	-1.00875	-1.00875	-1.00875	0.0929085	-1.00875	0.725287	-1.00875	0.785149	-1.00875	1.01251	-1.00875	-1.00875	-0.0695283	-1.00875	-1.00875	0.230217	1.02348	1.89646	0.628555	-1.00875	-1.00875	0.429805	1.0755	-1.00875	0.518075	-1.00875	1.71982	1.46945	-1.00875	1.6093	-1.00875	0.384524	-1.00875	-1.00875	-1.00875	0.82626	1.04237	0.777885	0.302728	0.637307	1.21758
Late induced	Ppp2r2a	0.379937	-0.805949	-0.805949	-0.805949	1.47121	-0.805949	-0.805949	-0.805949	-0.805949	1.60579	-0.805949	-0.805949	1.26351	-0.805949	-0.805949	-0.805949	0.404609	-0.805949	-0.805949	0.957994	-0.805949	-0.805949	-0.805949	-0.805949	-0.805949	-0.805949	-0.805949	-0.805949	-0.805949	1.40595	1.15594	-0.805949	-0.805949	1.17166	-0.805949	-0.805949	-0.805949	-0.805949	-0.805949	-0.805949	-0.805949	-0.805949	1.04251	1.72413	0.931013	0.588447	1.29041	-0.120954
Late induced	Cldnd1	0.988638	-0.608165	-0.608165	-0.608165	2.08255	2.42023	-0.608165	-0.608165	-0.608165	-0.608165	-0.608165	1.65972	-0.608165	-0.608165	1.49229	-0.608165	-0.608165	-0.608165	-0.608165	2.02726	-0.608165	-0.608165	-0.608165	-0.608165	-0.608165	1.48181	-0.608165	-0.608165	-0.608165	-0.608165	1.43986	1.20285	-0.608165	-0.608165	-0.608165	-0.608165	-0.608165	-0.608165	-0.608165	-0.608165	1.13946	1.34951	-0.608165	-0.608165	1.93322	-0.608165	1.30317	1.51026
Late induced	Tomm70a	0.976512	-0.838847	-0.838847	-0.838847	0.627825	-0.838847	-0.838847	-0.838847	0.848694	-0.838847	-0.838847	-0.838847	1.55423	-0.838847	-0.838847	-0.838847	-0.838847	-0.838847	-0.838847	-0.838847	-0.838847	-0.838847	-0.838847	0.93581	1.81998	-0.838847	-0.838847	-0.838847	-0.838847	-0.838847	1.69711	-0.838847	1.03257	1.62366	-0.838847	1.1127	1.12262	0.800774	0.960573	-0.838847	-0.838847	0.491132	-0.838847	1.56655	1.64112	1.17385	0.948233	0.835566
Late induced	Tfrc	0.0869439	-0.620434	-0.620434	-0.620434	-0.620434	-0.620434	-0.620434	-0.620434	-0.620434	-0.620434	-0.620434	-0.620434	1.27738	-0.620434	-0.620434	-0.620434	-0.620434	-0.620434	2.21447	-0.620434	-0.620434	-0.620434	-0.620434	-0.620434	-0.620434	-0.620434	-0.620434	-0.620434	-0.620434	0.666137	-0.620434	1.88711	1.56346	-0.620434	2.37732	-0.620434	1.50185	-0.620434	-0.620434	-0.620434	-0.620434	-0.620434	1.75563	1.17868	1.68995	2.04333	-0.620434	1.33602
Late induced	Creld2	1.04921	-0.824447	-0.824447	-0.824447	-0.824447	-0.824447	-0.824447	-0.824447	1.28833	0.271384	-0.824447	-0.824447	1.12464	-0.824447	-0.824447	-0.824447	-0.824447	1.0605	0.911645	-0.824447	-0.824447	0.153958	1.12587	-0.0964477	-0.824447	1.1419	-0.824447	1.67805	-0.824447	-0.824447	-0.824447	-0.824447	-0.824447	-0.824447	-0.824447	-0.824447	0.806024	-0.824447	-0.824447	-0.824447	1.32006	-0.824447	-0.824447	0.596205	1.43703	1.57518	1.38789	1.6608
Late induced	Hsp90ab1	-0.75187	-4.94899	-2.5186	-0.361579	-0.11654	1.14806	0.00169319	-0.817776	-0.260724	-1.69476	0.724548	-0.21233	0.575733	0.42194	-0.173936	-0.945167	-0.424992	-0.413605	0.208889	0.679167	1.08228	-0.639825	0.238182	-0.613192	0.653742	0.175497	0.599472	-0.751626	-0.705076	-0.113709	-0.20402	0.542177	-0.235365	0.0646412	1.18269	-1.74434	0.982939	0.224666	0.381423	-0.963723	-0.361659	0.320195	-0.38911	1.26298	0.88352	-0.261037	0.818221	1.10947
Late induced	Bysl	0.811582	-0.750346	-0.750346	0.083278	-0.750346	-0.750346	-0.750346	-0.750346	-0.750346	-0.750346	1.39391	1.63137	-0.750346	1.82803	-0.750346	-0.750346	-0.750346	-0.750346	-0.750346	-0.750346	0.878344	-0.750346	-0.750346	-0.750346	-0.750346	-0.750346	-0.750346	-0.750346	1.23568	-0.200105	-0.750346	1.25972	-0.750346	0.233212	1.985	-0.750346	-0.750346	1.41974	1.59204	-0.750346	-0.750346	1.84462	-0.750346	-0.750346	1.27374	-0.00995118	1.24013	1.31977
Late induced	Mrps18b	-0.956325	-0.956325	-0.956325	-0.956325	-0.956325	-0.12865	-0.956325	-0.956325	1.152	-0.956325	-0.956325	-0.956325	0.873444	-0.956325	1.2095	0.460263	-0.956325	-0.956325	-0.956325	0.767377	0.87996	-0.956325	-0.956325	-0.956325	-0.956325	-0.956325	0.969151	1.20631	-0.956325	-0.956325	0.569352	-0.956325	-0.956325	-0.956325	1.57251	-0.956325	1.14893	1.45135	1.31516	-0.191698	0.593574	0.845295	-0.956325	0.729478	-0.956325	0.975151	0.934673	1.38289
Late induced	Sec11c	0.707515	-1.9027	-2.84116	0.235555	0.786375	-2.84116	-0.0285783	-2.84116	0.57341	0.575623	-0.0732278	0.624539	-0.296972	0.571564	0.521679	0.289388	-2.84116	0.570562	0.320918	0.313845	0.28944	-0.171067	0.093869	0.357212	0.586914	0.503712	0.254576	-0.00444048	0.306656	0.146686	-0.315859	0.319346	-0.312842	-0.0891256	-2.84116	0.655893	0.0712485	-0.244731	0.115342	-2.84116	0.063578	0.631922	0.566902	-0.135846	0.779599	0.783257	0.761791	0.84618
Late induced	Grpel2	-0.421213	-0.421213	-0.421213	-0.421213	-0.421213	-0.421213	-0.421213	-0.421213	-0.421213	-0.421213	-0.421213	-0.421213	-0.421213	-0.421213	-0.421213	-0.421213	-0.421213	-0.421213	-0.421213	-0.421213	-0.421213	-0.421213	-0.421213	-0.421213	-0.421213	-0.421213	2.05552	-0.421213	-0.421213	-0.421213	-0.421213	-0.421213	-0.421213	-0.421213	1.43986	-0.421213	-0.421213	-0.421213	-0.421213	-0.421213	-0.421213	-0.421213	-0.421213	-0.421213	2.85442	-0.421213	-0.421213	-0.421213
Late induced	Tmx3	-0.397972	-0.397972	-0.397972	-0.397972	-0.397972	-0.397972	-0.397972	-0.397972	-0.397972	-0.397972	-0.397972	-0.397972	-0.397972	-0.397972	-0.397972	1.9826	-0.397972	-0.397972	-0.397972	-0.397972	-0.397972	-0.397972	2.48875	-0.397972	-0.397972	-0.397972	-0.397972	-0.397972	-0.397972	2.73919	-0.397972	-0.397972	-0.397972	-0.397972	-0.397972	-0.397972	-0.397972	-0.397972	-0.397972	-0.397972	-0.397972	-0.397972	-0.397972	1.41652	-0.397972	-0.397972	2.59519	-0.397972
Late induced	Stip1	0.12712	-1.57592	0.904051	-1.57592	-1.57592	-1.57592	-1.57592	0.643557	0.456619	-1.57592	0.216636	0.937231	0.249179	0.58178	-0.286948	0.768104	0.732963	-1.57592	0.343913	-1.57592	0.481556	-0.0210302	0.707819	-1.57592	-1.57592	0.578125	-0.39148	-0.305045	-1.57592	0.437361	0.473758	0.0215221	0.685763	0.42249	0.111267	0.297316	1.38305	-0.116281	1.32538	-1.57592	0.563483	0.442277	-0.0404955	0.789146	1.20341	1.06743	0.936229	0.921364
Late induced	Gsto1	-1.01086	-1.01086	0.940807	-1.01086	-1.01086	1.43118	-1.01086	-1.01086	-1.01086	-1.01086	-1.01086	0.970265	0.797376	0.86195	0.86337	-1.01086	-1.01086	-1.01086	-0.558033	0.6579	0.869672	-1.01086	-1.01086	-1.01086	-1.01086	-1.01086	0.861132	0.807868	-1.01086	-1.01086	-1.01086	1.4698	-1.01086	0.700556	-1.01086	-1.01086	1.07526	0.921662	0.855162	-1.01086	-1.01086	0.875329	-1.01086	1.06562	0.499292	1.33786	1.30736	0.833496
Late induced	P4hb	0.638956	-1.14638	1.6532	-0.42317	0.993219	-1.14638	-0.257581	1.19502	1.10518	-0.4981	-1.14638	1.03438	-1.14638	1.29407	0.919975	-1.14638	-1.14638	-1.14638	-1.14638	-1.14638	0.963471	-1.14638	-1.14638	0.819552	-1.14638	-0.52553	-1.14638	-1.14638	-1.14638	0.64263	-1.14638	1.11525	0.185318	0.655866	0.830058	-1.14638	1.28178	-1.14638	0.762988	-1.14638	0.351035	-1.14638	-1.14638	0.996737	0.981919	-0.50405	0.774948	1.01732
Late induced	Thoc3	-0.553061	-0.553061	-0.553061	-0.553061	-0.553061	-0.553061	-0.553061	-0.553061	-0.553061	-0.553061	-0.553061	-0.553061	1.44763	2.07673	1.86632	2.06726	-0.553061	1.96922	-0.553061	-0.553061	-0.553061	-0.553061	1.84571	-0.553061	2.8073	-0.553061	0.679457	-0.553061	-0.553061	-0.553061	-0.553061	1.714	-0.553061	-0.553061	-0.553061	-0.553061	1.77758	0.435431	-0.553061	-0.553061	-0.553061	-0.553061	-0.553061	-0.553061	1.92811	-0.553061	-0.553061	-0.553061
Late induced	Eif4e2	1.30772	-0.799824	-0.799824	-0.799824	1.31407	-0.799824	-0.799824	-0.799824	-0.799824	-0.799824	-0.799824	-0.799824	-0.799824	-0.799824	0.282002	-0.799824	-0.799824	1.56959	1.5214	1.34366	-0.799824	1.48564	-0.799824	-0.799824	-0.799824	-0.799824	-0.177028	1.65671	1.30881	-0.285626	-0.799824	-0.0436216	-0.799824	-0.799824	-0.799824	-0.799824	-0.799824	1.63362	-0.799824	-0.799824	-0.799824	-0.0639811	-0.799824	-0.799824	1.22011	1.25736	0.676523	1.53597
Late induced	Eprs	-1.08368	-1.08368	-1.08368	-1.08368	-1.08368	-1.08368	-1.08368	-1.08368	1.10501	-0.247325	0.0694826	-1.08368	1.17087	-1.08368	-1.08368	1.11643	-1.08368	-1.08368	-1.08368	1.32565	-1.08368	-1.08368	-0.509689	1.26579	0.971236	-0.0473529	-1.08368	-1.08368	0.905709	0.956971	0.176708	-1.08368	-0.181199	-1.08368	-1.08368	1.15424	1.23815	0.93639	0.910569	-1.08368	0.862709	-1.08368	0.505976	-1.08368	0.969105	0.500381	1.08865	1.07486
Late induced	Dpm2	1.19522	-0.773394	-0.773394	-0.0183422	-0.773394	1.56975	-0.207709	-0.773394	-0.773394	-0.773394	-0.773394	-0.773394	-0.773394	-0.773394	-0.773394	-0.773394	0.656634	-0.773394	-0.773394	1.47756	-0.773394	-0.773394	-0.773394	-0.773394	-0.773394	-0.773394	-0.773394	-0.773394	-0.773394	-0.773394	-0.773394	-0.773394	1.67986	-0.773394	0.40912	-0.773394	-0.773394	-0.773394	-0.773394	1.26865	-0.773394	1.38322	-0.773394	1.15184	1.19396	1.35568	1.1908	1.01201
Late induced	Hspa5	-0.125667	0.264397	0.546254	-1.47417	0.506245	-2.32792	0.175293	-2.32792	-0.645213	-2.32792	0.407928	0.545059	0.072659	1.08701	0.483027	0.0498753	0.856417	0.0945277	-2.32792	-1.33388	-0.484417	0.64198	0.381628	0.320048	0.73465	0.567688	0.286015	-2.32792	0.0864223	0.687137	0.733125	0.132366	-2.32792	0.453289	0.771171	-0.0659101	0.683259	0.69162	0.104065	-1.18174	0.846433	0.237071	0.583293	0.679861	0.696953	0.409438	0.315049	1.00798
Late induced	Pdia3	1.23416	-1.46396	-0.136086	0.535273	1.36418	0.586682	-1.46396	0.88529	0.573922	-0.569977	1.10134	-0.538839	-1.46396	-1.46396	1.43023	-0.562992	-0.6933	-0.423536	0.531845	-1.46396	-1.46396	1.44359	-1.46396	1.31047	-1.46396	0.967176	0.760618	-1.46396	-1.46396	0.279348	0.0500456	-0.779765	1.80826	-0.287272	-1.46396	-0.0694606	-1.46396	-0.112685	-0.382329	-0.445237	0.0143096	1.54815	0.207461	0.202193	0.768222	-0.0776616	0.547524	0.641887
Late induced	Slc20a1	-0.48599	-0.48599	-0.48599	-0.48599	-0.48599	-0.48599	1.93242	-0.48599	-0.48599	-0.48599	-0.48599	-0.48599	-0.48599	-0.48599	-0.48599	-0.48599	-0.48599	-0.48599	-0.48599	2.31187	-0.48599	-0.48599	-0.48599	-0.48599	-0.48599	-0.48599	-0.48599	-0.48599	-0.48599	0.17298	-0.48599	2.50678	-0.48599	2.98606	-0.48599	-0.48599	-0.48599	-0.48599	-0.48599	1.74553	-0.48599	-0.48599	-0.48599	-0.48599	-0.48599	1.66808	-0.48599	0.997062
Late induced	Eif6	-0.108221	-1.86882	0.644599	-1.86882	0.543475	-0.0491288	0.47102	0.301064	-1.86882	-0.730781	0.676863	-0.702118	0.262116	0.763403	0.705265	0.915961	-1.24039	0.677947	-1.86882	0.0241274	0.352217	0.517084	-0.173308	0.566536	0.81364	0.476608	0.485136	0.795811	0.519205	-1.86882	-0.0687638	0.912634	0.637792	0.825333	-1.86882	0.592997	0.582531	0.529309	-1.86882	-1.86882	0.497827	-0.572107	-1.86882	0.668512	0.787589	0.680482	0.501954	0.315103
Late induced	Erp44	0.401678	-0.113499	0.984887	1.60608	-0.881365	1.57482	-0.881365	1.02434	1.09115	-0.193089	1.14008	-0.881365	-0.881365	-0.881365	-0.881365	-0.881365	1.41491	-0.881365	1.22694	1.05894	-0.881365	-0.881365	1.22719	-0.881365	-0.881365	-0.881365	-0.881365	-0.881365	-0.881365	-0.881365	-0.881365	-0.354603	-0.881365	-0.881365	-0.881365	-0.881365	-0.881365	1.38282	-0.881365	-0.881365	-0.881365	1.19815	-0.881365	1.16902	0.79597	1.26794	1.39865	0.646064
Late induced	0610037L13Rik	-0.928916	-0.928916	-0.928916	-0.196974	1.24777	-0.928916	-0.928916	-0.928916	-0.928916	-0.928916	-0.928916	1.09664	-0.928916	1.0459	1.44706	1.35412	-0.928916	1.35741	-0.427009	0.534012	1.63198	-0.928916	1.21095	-0.928916	-0.928916	-0.928916	1.08985	-0.928916	1.16352	-0.445791	-0.928916	1.36248	-0.928916	-0.0653284	1.03176	-0.928916	1.02634	-0.928916	1.04231	-0.928916	-0.928916	0.699364	0.513432	1.13824	-0.928916	1.49931	-0.145352	0.833061
Late induced	Utp11	0.395352	-0.566218	1.17179	-1.27855	0.663116	-1.27855	-1.27855	0.588691	-1.27855	-1.27855	0.850663	0.890286	0.610727	1.28985	0.907585	-1.27855	-1.27855	-1.27855	-0.00916804	-1.27855	0.917583	0.699236	0.991368	-1.27855	-1.27855	-1.27855	0.946746	1.15622	-0.149368	-1.27855	0.445578	0.913735	-1.27855	0.821312	-1.27855	0.355763	0.643008	0.526902	0.760968	0.947931	-1.27855	0.825349	0.965116	0.558563	0.808239	0.612463	0.490824	0.756295
Late induced	Ints11	-0.697552	-0.697552	-0.697552	-0.697552	-0.697552	1.36582	-0.697552	-0.697552	-0.697552	-0.697552	-0.697552	-0.697552	-0.697552	-0.697552	-0.697552	-0.697552	-0.697552	-0.697552	1.60523	-0.697552	-0.697552	-0.697552	-0.697552	-0.697552	-0.697552	1.21746	1.2672	0.793853	-0.697552	1.38173	-0.697552	-0.697552	-0.697552	1.29345	-0.697552	-0.697552	-0.697552	-0.697552	0.0119871	0.224369	1.87768	1.88992	-0.697552	-0.697552	-0.697552	-0.697552	1.23789	1.00649
Late induced	Atad3a	-0.865371	-0.0439768	-0.865371	-0.865371	0.771455	-0.865371	-0.865371	-0.865371	-0.865371	-0.865371	-0.865371	1.22124	1.28679	-0.865371	-0.865371	-0.865371	1.09482	-0.865371	-0.865371	-0.865371	-0.865371	-0.865371	-0.865371	-0.865371	1.05589	-0.865371	-0.865371	1.60289	-0.865371	-0.323228	1.33794	1.38443	-0.865371	-0.865371	0.420984	-0.865371	1.32874	1.15161	1.27468	-0.865371	-0.865371	0.861035	1.06531	1.16195	1.15698	-0.865371	1.55924	0.518767
Late induced	Tmed2	0.602349	-2.07675	0.546226	-1.23232	0.655514	-2.07675	0.165749	-2.07675	-0.273106	0.456616	0.697888	-2.07675	0.10698	0.350874	-0.400083	0.562088	-2.07675	0.536684	0.75602	-0.722181	-2.07675	0.267928	0.606936	0.262167	0.997436	-2.07675	0.349219	0.0761402	-2.07675	0.0815562	0.451821	0.577981	-0.225638	0.328252	1.07181	-2.07675	0.553764	0.580383	0.472284	-1.21419	-0.440432	0.947689	-0.223408	0.624368	0.723556	0.579459	0.626106	0.846373
Late induced	Hsph1	-0.657055	-0.657055	-0.657055	-0.657055	-0.657055	-0.657055	-0.657055	-0.657055	-0.657055	-0.657055	2.0103	-0.657055	-0.657055	-0.657055	-0.657055	-0.657055	-0.657055	-0.657055	-0.657055	-0.657055	0.711922	-0.657055	-0.657055	-0.657055	-0.657055	-0.657055	-0.657055	-0.657055	-0.657055	-0.657055	-0.657055	-0.657055	-0.657055	1.7975	-0.657055	-0.657055	-0.657055	1.64056	1.7051	2.14655	1.5609	2.18043	0.0904552	0.0242133	1.35825	1.52361	1.10899	1.37628
Late induced	Exoc4	1.76888	2.46107	-0.540239	0.336559	2.13496	-0.540239	-0.540239	-0.540239	-0.540239	-0.540239	-0.540239	-0.540239	-0.540239	2.0828	-0.540239	-0.540239	-0.540239	-0.540239	-0.540239	-0.540239	-0.540239	-0.540239	-0.540239	1.81884	-0.540239	2.4225	1.7991	-0.540239	-0.540239	0.992407	-0.540239	-0.540239	-0.540239	-0.540239	1.62605	-0.540239	-0.540239	-0.540239	-0.540239	-0.540239	-0.540239	-0.540239	-0.540239	-0.540239	-0.540239	-0.540239	-0.540239	0.205058
Late induced	Mphosph10	-1.11761	-1.11761	1.19952	-1.11761	-1.11761	-1.11761	-1.11761	-1.11761	0.649067	0.668765	-1.11761	-1.11761	1.48778	0.614587	1.1376	-1.11761	-1.11761	-0.0021578	-1.11761	1.45754	0.749663	1.05168	-1.11761	0.781624	-1.11761	-1.11761	-1.11761	1.11298	-1.11761	-1.11761	1.41814	0.942864	0.446865	0.604536	1.58383	-1.11761	1.34398	1.2572	0.38134	0.445964	-1.11761	0.79428	0.0784591	0.543055	-0.0171791	0.447302	0.893183	1.45068
Late induced	Cib1	1.10147	-0.81072	-0.81072	-0.81072	-0.132779	-0.81072	-0.81072	-0.81072	1.31559	-0.81072	1.24156	-0.81072	-0.81072	-0.81072	-0.81072	-0.81072	-0.81072	-0.81072	-0.290203	-0.81072	1.01313	-0.81072	-0.81072	-0.81072	-0.81072	-0.81072	-0.81072	1.59561	-0.81072	1.25225	-0.81072	-0.81072	-0.81072	1.39096	0.378106	-0.81072	1.03811	0.739502	-0.81072	1.68454	-0.81072	-0.81072	-0.81072	1.10119	1.44714	1.10958	1.328	-0.81072
Late induced	Rwdd4a	-0.542632	-0.542632	-0.542632	-0.542632	-0.542632	-0.542632	-0.542632	-0.542632	-0.542632	-0.542632	-0.542632	-0.542632	-0.542632	-0.542632	-0.542632	-0.542632	-0.542632	-0.542632	-0.542632	-0.542632	1.8925	1.64342	-0.542632	-0.542632	-0.542632	-0.542632	2.16952	-0.542632	-0.542632	-0.542632	-0.542632	1.81794	-0.542632	2.08867	-0.542632	-0.542632	1.30969	1.88006	-0.542632	-0.542632	-0.542632	1.66877	-0.542632	2.23869	0.14804	-0.542632	-0.542632	-0.542632
Late induced	Stt3a	1.35903	1.22073	-0.854341	-0.854341	-0.854341	-0.854341	-0.854341	-0.854341	1.72429	-0.854341	-0.854341	-0.854341	1.37338	-0.854341	-0.854341	-0.854341	-0.854341	-0.854341	-0.854341	0.875683	1.57981	-0.854341	-0.854341	-0.854341	-0.854341	-0.854341	1.1152	-0.854341	-0.854341	-0.854341	-0.854341	-0.854341	0.830234	1.17364	0.844234	-0.854341	0.742224	1.55357	0.961038	0.380589	-0.174512	1.80945	-0.854341	0.72998	1.26549	0.931507	0.818339	1.04303
Late induced	Imp3	-0.855051	-0.855051	-0.855051	-0.855051	1.12326	1.05372	-0.855051	-0.0666715	-0.855051	-0.855051	-0.855051	-0.855051	1.10015	1.188	1.37553	1.20264	-0.855051	-0.855051	-0.855051	0.974475	1.12365	-0.855051	-0.855051	-0.855051	-0.855051	-0.855051	-0.855051	-0.855051	-0.855051	-0.855051	1.19544	1.70376	-0.855051	0.915936	1.46397	-0.855051	1.0621	-0.855051	-0.855051	-0.855051	-0.252945	1.37964	0.900413	1.26507	1.20239	1.34851	0.985291	-0.855051
Late induced	Eefsec	0.753052	-0.674908	-0.674908	-0.674908	-0.674908	-0.674908	-0.674908	-0.674908	1.8739	-0.674908	-0.674908	-0.674908	1.307	-0.674908	-0.674908	-0.674908	-0.674908	-0.674908	1.45696	-0.674908	-0.674908	-0.674908	-0.674908	-0.674908	-0.674908	1.30807	1.67374	1.8773	-0.674908	-0.674908	1.49307	-0.674908	1.59467	-0.674908	-0.674908	-0.674908	-0.674908	-0.674908	-0.674908	-0.674908	-0.674908	1.20823	1.81619	-0.674908	1.77467	0.809572	1.84938	1.29814
Late induced	Smyd5	1.29989	-0.460803	-0.460803	-0.460803	-0.460803	-0.460803	-0.460803	-0.460803	-0.460803	-0.460803	-0.460803	-0.460803	-0.460803	-0.460803	-0.460803	-0.460803	-0.460803	1.95289	-0.460803	-0.460803	-0.460803	-0.460803	-0.460803	-0.460803	-0.460803	-0.460803	-0.460803	-0.460803	2.14002	-0.460803	-0.460803	-0.460803	-0.460803	-0.460803	-0.460803	-0.460803	-0.460803	-0.460803	-0.460803	-0.460803	-0.460803	-0.460803	1.79331	-0.460803	1.78818	-0.460803	2.39618	1.75478
Late induced	Lgals3bp	1.34541	2.40206	1.86078	-0.604322	0.704837	-0.604322	-0.604322	-0.604322	-0.604322	1.88427	-0.604322	-0.604322	-0.604322	1.64387	-0.604322	-0.604322	-0.604322	0.373728	-0.604322	-0.604322	-0.604322	1.25899	1.80386	-0.604322	-0.604322	-0.604322	1.44215	-0.604322	-0.604322	-0.604322	-0.604322	-0.604322	-0.604322	1.64669	0.641689	-0.604322	-0.604322	-0.604322	2.12229	-0.604322	-0.604322	-0.604322	1.14183	-0.604322	-0.604322	-0.604322	1.28108	1.80632
Late induced	Tubg1	2.66002	-0.442641	-0.442641	-0.442641	3.05386	-0.442641	-0.442641	-0.442641	-0.442641	-0.442641	-0.442641	-0.442641	-0.442641	-0.442641	-0.442641	-0.442641	-0.442641	-0.442641	-0.442641	-0.442641	-0.442641	-0.442641	-0.442641	-0.442641	-0.442641	-0.442641	-0.442641	-0.442641	-0.442641	-0.442641	-0.442641	-0.442641	-0.442641	-0.442641	-0.442641	-0.442641	-0.442641	-0.442641	-0.442641	-0.442641	-0.442641	-0.442641	-0.442641	1.95959	1.43332	1.41862	2.23161	1.97761
Late induced	Fbxw2	1.572	-0.53363	2.09624	-0.53363	-0.53363	-0.53363	0.700387	-0.53363	2.61752	-0.53363	-0.53363	-0.53363	-0.53363	-0.53363	-0.53363	-0.53363	-0.53363	-0.53363	-0.53363	-0.53363	-0.53363	-0.53363	1.43717	-0.53363	-0.53363	-0.53363	-0.53363	-0.53363	1.79431	-0.53363	-0.53363	-0.53363	-0.53363	-0.53363	-0.53363	-0.53363	2.14868	-0.53363	-0.53363	-0.53363	2.19418	-0.53363	-0.53363	-0.53363	-0.53363	0.358185	0.243234	1.79401
Late induced	Sigmar1	-0.573521	-0.573521	-0.573521	-0.573521	-0.573521	-0.573521	-0.573521	1.80717	1.5372	-0.573521	-0.573521	-0.573521	-0.573521	1.46613	-0.573521	-0.573521	-0.573521	-0.573521	-0.573521	-0.573521	-0.573521	-0.573521	-0.573521	-0.573521	-0.573521	-0.573521	-0.573521	-0.573521	-0.573521	-0.573521	-0.573521	2.06036	-0.573521	-0.573521	-0.573521	-0.573521	-0.573521	2.10627	1.87394	-0.573521	-0.573521	-0.573521	-0.573521	-0.573521	-0.573521	1.44845	0.292023	1.65195
Late induced	Fam91a1	-0.400898	-0.400898	-0.400898	-0.400898	-0.400898	-0.400898	-0.400898	-0.400898	-0.400898	-0.400898	-0.400898	-0.400898	-0.400898	-0.400898	-0.400898	-0.400898	-0.400898	-0.400898	-0.400898	-0.400898	-0.400898	2.8891	0.703424	0.838646	-0.400898	0.74373	-0.400898	-0.400898	-0.400898	-0.400898	-0.400898	1.97581	-0.400898	-0.400898	-0.400898	-0.400898	-0.400898	-0.400898	-0.400898	-0.400898	-0.400898	-0.400898	-0.400898	2.56513	-0.400898	1.90623	2.18445	-0.400898
Late induced	Uggt1	-0.370419	-0.370419	-0.370419	-0.370419	-0.370419	-0.370419	-0.370419	-0.370419	-0.370419	-0.370419	-0.370419	-0.370419	-0.370419	-0.370419	-0.370419	-0.370419	-0.370419	-0.370419	-0.370419	-0.370419	-0.370419	-0.370419	-0.370419	3.07327	1.09918	1.94296	-0.370419	-0.370419	-0.370419	-0.370419	-0.370419	-0.370419	-0.370419	-0.370419	-0.370419	-0.370419	-0.370419	-0.370419	2.23706	-0.370419	-0.370419	-0.370419	-0.370419	-0.370419	-0.370419	2.26844	-0.370419	-0.370419
Late induced	Mtg2	-0.542152	-0.542152	-0.542152	-0.542152	-0.542152	-0.542152	-0.542152	-0.542152	-0.542152	-0.542152	0.784311	-0.542152	-0.542152	-0.542152	2.0533	-0.542152	-0.542152	-0.542152	2.18292	-0.542152	-0.542152	-0.542152	-0.542152	-0.542152	-0.542152	-0.542152	2.38736	0.45405	-0.542152	-0.542152	2.22777	-0.542152	-0.542152	-0.542152	-0.542152	-0.542152	-0.542152	1.01008	-0.542152	-0.542152	-0.542152	-0.542152	-0.542152	2.03779	-0.542152	1.82305	1.05118	-0.542152
Late induced	Cdc123	0.703413	1.45584	-0.774424	-0.774424	-0.774424	-0.774424	-0.774424	-0.774424	1.24206	-0.774424	-0.774424	-0.774424	-0.774424	1.13997	-0.774424	-0.774424	-0.774424	-0.774424	-0.774424	-0.774424	-0.774424	-0.774424	-0.774424	-0.774424	1.69034	-0.774424	1.23312	1.42039	-0.774424	-0.774424	1.41532	-0.774424	-0.774424	-0.774424	1.68239	-0.774424	1.392	1.54269	-0.774424	-0.774424	0.85868	1.60156	1.31484	-0.774424	1.53101	0.590361	1.47708	1.40483
Late induced	Stub1	0.722974	-1.17184	0.754365	-1.17184	-1.17184	-1.17184	-1.17184	-1.17184	-1.17184	1.08363	-1.17184	1.56971	0.12852	0.655397	0.905264	1.0642	-0.57872	1.47642	0.657356	1.08344	-0.568964	-1.17184	-1.17184	-1.17184	-1.17184	0.994476	0.229994	-1.17184	-1.17184	-1.17184	0.815289	0.951936	1.13102	1.13489	-1.17184	-1.17184	0.663447	-1.17184	-1.17184	0.763483	0.473185	-1.17184	-1.17184	0.722691	0.718048	-1.17184	0.632838	1.05248
Late induced	Rxrb	-0.250711	-0.250711	-0.250711	-0.250711	-0.250711	-0.250711	-0.250711	-0.250711	-0.250711	-0.250711	-0.250711	-0.250711	-0.250711	-0.250711	-0.250711	-0.250711	-0.250711	-0.250711	-0.250711	-0.250711	-0.250711	-0.250711	-0.250711	-0.250711	-0.250711	-0.250711	-0.250711	-0.250711	1.34288	-0.250711	-0.250711	-0.250711	-0.250711	-0.250711	-0.250711	-0.250711	-0.250711	-0.250711	-0.250711	-0.250711	-0.250711	-0.250711	-0.250711	-0.250711	3.88274	-0.250711	-0.250711	1.66521
Late induced	Trub2	-0.379618	-0.379618	-0.379618	-0.379618	-0.379618	-0.379618	-0.379618	-0.379618	-0.379618	-0.379618	-0.379618	-0.379618	2.2779	-0.379618	-0.379618	-0.379618	-0.379618	-0.379618	-0.379618	-0.379618	-0.379618	-0.379618	-0.379618	-0.379618	3.77065	-0.379618	-0.379618	-0.379618	-0.379618	-0.379618	-0.379618	-0.379618	-0.379618	3.13923	-0.379618	-0.379618	-0.379618	-0.379618	-0.379618	-0.379618	2.6108	-0.379618	-0.379618	-0.379618	-0.379618	2.7413	-0.379618	1.78178
Late induced	Fam60a	-0.366918	-0.366918	-0.366918	-0.366918	-0.366918	-0.366918	-0.366918	-0.366918	-0.366918	-0.366918	-0.366918	-0.366918	-0.366918	-0.366918	-0.366918	-0.366918	-0.366918	-0.366918	-0.366918	-0.366918	-0.366918	-0.366918	-0.366918	-0.366918	-0.366918	-0.366918	-0.366918	-0.366918	-0.366918	-0.366918	2.14501	-0.366918	-0.366918	2.94846	-0.366918	-0.366918	3.39615	-0.366918	-0.366918	-0.366918	-0.366918	-0.366918	-0.366918	-0.366918	-0.366918	-0.366918	1.88028	2.89274
Late induced	Hmgn1	1.3563	1.49905	-0.793681	-0.793681	-0.10253	-0.793681	0.0133724	-0.793681	-0.793681	-0.793681	0.232512	-0.793681	-0.793681	-0.793681	-0.793681	-0.793681	-0.793681	-0.793681	-0.793681	-0.793681	-0.793681	-0.793681	-0.793681	1.20254	-0.793681	1.3604	-0.793681	-0.793681	-0.793681	-0.793681	-0.793681	-0.793681	1.78347	1.56233	-0.793681	-0.793681	1.17968	1.12814	-0.185299	-0.793681	1.41441	1.38205	-0.793681	1.47802	1.68234	-0.793681	1.59501	0.667418
Late induced	Lad1	-0.500782	-0.500782	-0.500782	-0.500782	-0.500782	-0.500782	-0.500782	-0.500782	-0.500782	-0.500782	-0.500782	-0.500782	1.4272	-0.500782	-0.500782	-0.500782	-0.500782	-0.500782	-0.500782	-0.500782	-0.500782	-0.500782	-0.500782	-0.500782	-0.500782	-0.500782	-0.500782	-0.500782	-0.500782	1.26758	1.06852	-0.500782	-0.500782	-0.500782	-0.500782	-0.500782	-0.500782	2.16709	-0.500782	-0.500782	2.60851	-0.500782	0.762193	0.979631	2.36171	-0.500782	1.8716	1.45784
Late induced	Mcm3	0.72542	-0.471313	-0.471313	-0.471313	-0.471313	-0.471313	-0.471313	-0.471313	-0.471313	-0.471313	2.69511	-0.471313	-0.471313	0.815986	-0.471313	2.02482	-0.471313	-0.471313	-0.471313	-0.471313	-0.471313	-0.471313	-0.471313	-0.471313	-0.471313	-0.471313	-0.471313	-0.471313	-0.471313	-0.471313	2.34842	-0.471313	2.15788	3.34823	-0.471313	-0.471313	-0.471313	-0.471313	-0.471313	-0.471313	-0.471313	-0.471313	-0.471313	2.41076	-0.471313	1.51344	-0.471313	-0.471313
Late induced	Dhrs7b	-0.607125	-0.607125	-0.607125	-0.607125	-0.607125	-0.607125	0.520817	-0.607125	0.542557	0.906386	-0.607125	-0.607125	-0.607125	-0.607125	-0.607125	-0.607125	-0.607125	-0.607125	-0.607125	-0.607125	-0.607125	-0.607125	-0.607125	-0.607125	0.55763	-0.607125	-0.607125	-0.607125	0.667581	-0.607125	2.42565	-0.607125	-0.607125	2.41019	-0.607125	-0.607125	-0.607125	0.510148	-0.607125	-0.607125	-0.607125	-0.607125	1.2055	1.9577	-0.607125	-0.607125	1.61209	2.03911
Late induced	Flad1	-0.516488	-0.516488	-0.516488	-0.516488	-0.516488	-0.516488	-0.516488	-0.516488	-0.516488	-0.516488	-0.516488	-0.516488	-0.516488	-0.516488	2.11233	-0.516488	-0.516488	-0.516488	-0.516488	-0.516488	-0.516488	0.449414	-0.516488	1.95061	-0.516488	-0.516488	2.15312	-0.516488	-0.516488	-0.516488	0.220513	-0.516488	1.65144	-0.516488	-0.516488	-0.516488	-0.516488	-0.516488	2.30462	1.6958	-0.516488	-0.516488	-0.516488	1.20867	1.95304	-0.516488	-0.516488	2.11623
Late induced	Smim7	1.4135	-0.0566642	-0.779742	-0.779742	-0.779742	-0.779742	1.36842	-0.779742	-0.779742	-0.779742	-0.779742	1.8228	1.99849	-0.779742	-0.779742	-0.779742	-0.779742	1.1876	-0.779742	-0.779742	1.80005	-0.779742	-0.779742	-0.779742	-0.779742	1.29332	1.20096	-0.779742	-0.779742	1.26624	-0.779742	-0.779742	-0.779742	0.0733469	-0.779742	-0.779742	-0.779742	-0.779742	1.37045	-0.0411763	-0.779742	-0.779742	0.832592	-0.779742	1.15493	0.723685	1.38742	1.17047
Late induced	Bola2	0.55205	0.765629	0.2799	-1.24829	0.393429	0.295965	0.213415	-2.0004	0.271133	-1.32621	0.369944	0.0621109	0.0490006	0.408669	0.741884	0.298799	0.659551	-2.0004	0.0853767	0.390243	-2.0004	-2.0004	0.271741	-2.0004	-2.0004	-0.166985	0.192179	0.18507	-2.0004	0.210848	0.459506	-2.0004	0.228442	0.518349	0.493359	-2.0004	-0.0576235	0.809085	-0.0987555	0.0933067	-1.36318	0.644924	0.47043	0.933684	0.65505	0.993345	0.824052	0.734326
Late induced	Taf13	1.15901	-0.642951	-0.642951	-0.642951	-0.642951	-0.642951	-0.642951	1.66306	1.5984	-0.642951	0.780629	-0.642951	-0.642951	-0.642951	-0.642951	1.51185	-0.642951	-0.642951	-0.642951	-0.642951	-0.642951	-0.642951	1.56378	-0.642951	-0.642951	1.75118	1.62073	-0.642951	-0.642951	-0.642951	-0.642951	-0.642951	1.87683	-0.642951	-0.642951	-0.642951	-0.642951	-0.642951	-0.642951	-0.642951	1.21437	-0.642951	-0.642951	1.10905	1.55687	1.72301	1.73212	-0.642951
Late induced	Tmem199	0.964361	-0.563664	-0.563664	-0.563664	-0.563664	-0.563664	-0.563664	-0.563664	-0.563664	-0.563664	-0.563664	2.25642	-0.563664	-0.563664	-0.563664	-0.563664	-0.563664	-0.563664	-0.563664	-0.563664	-0.563664	-0.563664	-0.563664	-0.563664	-0.563664	-0.563664	1.77829	-0.563664	-0.563664	0.121711	-0.563664	-0.563664	-0.563664	-0.563664	-0.563664	-0.563664	-0.563664	-0.563664	-0.563664	-0.563664	-0.563664	1.98611	-0.563664	-0.563664	1.70463	-0.563664	2.1949	1.66525
Late induced	Gm6563	1.33988	-0.766308	-0.766308	-0.766308	-0.766308	-0.766308	0.417607	-0.766308	-0.766308	-0.766308	0.823652	-0.766308	-0.766308	-0.766308	-0.766308	1.15287	-0.766308	-0.766308	0.317292	1.0736	-0.766308	0.711809	-0.766308	0.70276	-0.766308	-0.766308	-0.766308	1.74067	-0.766308	-0.766308	-0.766308	0.767648	-0.766308	-0.766308	-0.766308	-0.766308	-0.766308	-0.766308	0.947533	-0.766308	-0.766308	-0.766308	1.18038	-0.766308	0.506659	1.43028	0.92538	0.576929
Late induced	Plagl2	-0.570356	-0.570356	-0.570356	-0.570356	-0.570356	-0.570356	-0.570356	-0.570356	-0.570356	-0.570356	1.83344	2.09652	-0.570356	-0.570356	1.28069	-0.570356	-0.570356	1.80712	-0.570356	-0.570356	-0.570356	1.58064	1.36637	-0.570356	-0.570356	-0.570356	-0.570356	-0.570356	-0.570356	-0.570356	-0.570356	-0.570356	-0.570356	2.06047	0.715151	2.42747	-0.570356	0.277554	-0.570356	2.15855	-0.570356	-0.570356	-0.570356	-0.570356	-0.570356	1.50611	-0.570356	1.24389
Late induced	Nup107	2.19993	-0.399244	-0.399244	-0.399244	-0.399244	-0.399244	-0.399244	-0.399244	-0.399244	-0.399244	-0.399244	-0.399244	-0.399244	-0.399244	-0.399244	-0.399244	-0.399244	-0.399244	-0.399244	-0.399244	-0.399244	-0.399244	-0.399244	-0.399244	-0.399244	-0.399244	-0.399244	-0.399244	-0.399244	-0.399244	-0.399244	-0.399244	2.92889	-0.399244	3.68125	-0.399244	-0.399244	-0.399244	-0.399244	-0.399244	2.87625	2.09226	-0.399244	-0.399244	-0.399244	-0.399244	0.674024	-0.399244
Late induced	Ddx49	0.689004	-0.714372	-0.714372	-0.714372	-0.714372	-0.714372	-0.714372	-0.714372	-0.714372	-0.714372	-0.714372	-0.714372	-0.714372	-0.714372	-0.714372	1.48014	-0.714372	-0.714372	1.84346	1.43109	-0.714372	-0.714372	-0.714372	2.03324	-0.714372	1.30729	-0.714372	-0.714372	-0.714372	1.08147	-0.714372	1.56887	-0.714372	1.58627	-0.714372	-0.714372	-0.714372	1.15163	-0.714372	1.23054	0.846853	-0.714372	0.922588	-0.714372	1.00325	-0.714372	1.4776	1.54892
Late induced	Cnih4	0.7896	-0.854648	-0.854648	1.44799	-0.854648	-0.0567779	1.38439	-0.854648	-0.854648	-0.854648	-0.854648	0.612839	-0.854648	-0.854648	-0.214592	-0.854648	-0.854648	-0.854648	-0.854648	-0.854648	-0.854648	1.10195	-0.854648	1.22334	-0.854648	-0.854648	-0.854648	1.02251	1.1767	1.63056	-0.854648	-0.854648	-0.854648	-0.854648	-0.854648	1.31455	1.7645	1.55776	-0.854648	-0.854648	-0.854648	-0.854648	-0.854648	-0.854648	1.44545	0.885139	0.828063	1.07443
Late induced	Gm22748	-0.294444	-0.294444	-0.294444	-0.294444	-0.294444	-0.294444	-0.294444	-0.294444	-0.294444	-0.294444	-0.294444	-0.294444	-0.294444	-0.294444	-0.294444	-0.294444	-0.294444	-0.294444	-0.294444	-0.294444	-0.294444	-0.294444	-0.294444	-0.294444	-0.294444	-0.294444	-0.294444	-0.294444	-0.294444	-0.294444	-0.294444	-0.294444	-0.294444	-0.294444	-0.294444	-0.294444	-0.294444	-0.294444	-0.294444	-0.294444	-0.294444	-0.294444	-0.294444	-0.294444	-0.294444	3.66428	-0.294444	-0.294444
Late induced	Snord104	-0.735094	-0.735094	-0.735094	-0.735094	-0.735094	-0.735094	-0.735094	-0.735094	-0.735094	-0.735094	-0.735094	-0.735094	-0.735094	1.26824	-0.735094	-0.735094	-0.735094	-0.735094	1.8227	0.510188	-0.735094	-0.735094	-0.735094	1.6209	1.45745	1.51104	1.55522	1.70822	-0.735094	-0.735094	-0.735094	1.49671	-0.735094	-0.735094	1.49681	-0.735094	-0.735094	1.01627	0.325137	-0.735094	1.23225	0.761362	-0.735094	-0.735094	1.44619	0.631136	1.83289	-0.735094
Late induced	Gm24616	-0.538358	-0.538358	-0.538358	-0.538358	-0.538358	-0.538358	-0.538358	-0.538358	-0.538358	-0.538358	-0.538358	-0.538358	1.18266	-0.538358	-0.538358	-0.538358	-0.538358	-0.538358	0.723661	2.58014	-0.538358	-0.538358	-0.538358	-0.538358	-0.538358	-0.538358	-0.538358	-0.538358	-0.538358	-0.538358	-0.538358	-0.538358	2.47838	-0.538358	-0.538358	2.03504	-0.538358	1.95527	-0.538358	-0.538358	-0.538358	1.77953	1.15357	-0.538358	-0.538358	2.0199	0.885554	1.58868
Late induced	Gm23849	-0.344203	-0.344203	-0.344203	-0.344203	-0.344203	-0.344203	-0.344203	-0.344203	-0.344203	-0.344203	-0.344203	-0.344203	-0.344203	-0.344203	-0.344203	-0.344203	-0.344203	-0.344203	-0.344203	-0.344203	-0.344203	-0.344203	-0.344203	-0.344203	-0.344203	-0.344203	2.85851	-0.344203	-0.344203	-0.344203	-0.344203	-0.344203	-0.344203	-0.344203	-0.344203	-0.344203	-0.344203	3.39368	-0.344203	-0.344203	-0.344203	-0.344203	-0.344203	-0.344203	-0.344203	2.89501	-0.344203	2.32842
Late induced	Slc31a1	1.51044	0.248625	-0.632579	-0.632579	1.61714	-0.632579	-0.632579	-0.632579	-0.632579	-0.632579	-0.632579	-0.632579	-0.632579	-0.632579	-0.632579	-0.632579	-0.632579	-0.632579	-0.632579	1.78242	1.89599	1.71837	-0.632579	1.73824	-0.632579	1.6869	1.67815	-0.632579	-0.632579	-0.632579	-0.632579	1.97321	-0.632579	1.67689	-0.632579	-0.632579	-0.632579	-0.632579	-0.632579	-0.632579	-0.632579	-0.632579	0.992264	1.10725	-0.632579	-0.632579	-0.632579	1.25891
Late induced	Snora68	-0.212843	-0.212843	-0.212843	-0.212843	-0.212843	-0.212843	-0.212843	-0.212843	-0.212843	-0.212843	-0.212843	-0.212843	-0.212843	-0.212843	-0.212843	-0.212843	-0.212843	-0.212843	-0.212843	-0.212843	-0.212843	-0.212843	-0.212843	-0.212843	-0.212843	-0.212843	-0.212843	-0.212843	-0.212843	-0.212843	-0.212843	-0.212843	-0.212843	-0.212843	-0.212843	-0.212843	-0.212843	-0.212843	-0.212843	-0.212843	-0.212843	-0.212843	-0.212843	-0.212843	-0.212843	5.55322	-0.212843	-0.212843
Late induced	Alkbh1	0.569809	-0.95567	-0.95567	-0.95567	-0.95567	1.13935	-0.95567	1.2365	-0.95567	-0.95567	1.36148	-0.95567	1.21579	-0.95567	0.984513	-0.95567	-0.393538	0.581867	0.885151	1.22288	1.18507	-0.95567	-0.95567	-0.95567	-0.95567	-0.95567	0.535054	-0.95567	-0.95567	-0.95567	1.26142	0.372736	0.89682	1.40801	1.59621	-0.95567	1.09024	-0.95567	-0.95567	1.21763	1.11998	0.878318	1.33988	-0.95567	1.12897	0.954819	-0.95567	0.456418
Late induced	Slc48a1	0.624584	-0.868766	0.743102	-0.868766	0.902246	-0.868766	-0.868766	-0.868766	-0.868766	-0.868766	-0.868766	-0.868766	0.768541	-0.868766	1.02677	1.17448	1.43963	0.54288	-0.868766	1.54024	-0.868766	-0.868766	-0.868766	-0.868766	-0.868766	1.03612	0.619292	-0.868766	-0.868766	-0.868766	1.27397	1.17291	-0.868766	1.2888	1.6077	-0.868766	-0.868766	-0.868766	1.0758	-0.868766	-0.868766	-0.868766	-0.868766	1.42399	0.913991	0.600986	0.841334	1.37704
Late induced	Gm17173	-0.436934	-0.436934	-0.436934	-0.436934	-0.436934	-0.436934	-0.436934	-0.436934	-0.436934	-0.436934	-0.436934	-0.436934	-0.436934	-0.436934	2.29582	-0.436934	-0.436934	-0.436934	-0.436934	-0.436934	-0.436934	-0.436934	-0.436934	-0.436934	-0.436934	-0.436934	-0.436934	-0.436934	-0.436934	-0.436934	-0.436934	2.27075	-0.436934	-0.436934	-0.436934	-0.436934	-0.436934	1.90391	2.58754	-0.436934	-0.436934	-0.436934	-0.436934	0.435352	-0.436934	2.70548	-0.436934	-0.436934
Late induced	1110038B12Rik	-0.488819	-0.488819	-0.488819	-0.488819	-0.488819	-0.488819	-0.488819	-0.488819	-0.488819	-0.488819	-0.488819	-0.488819	-0.488819	-0.488819	-0.488819	-0.488819	-0.488819	-0.488819	-0.488819	-0.488819	2.22666	-0.488819	-0.488819	-0.488819	-0.488819	-0.488819	-0.488819	-0.488819	-0.488819	-0.488819	-0.488819	-0.488819	-0.488819	-0.488819	-0.488819	-0.488819	-0.488819	1.42445	-0.488819	-0.488819	-0.488819	-0.488819	2.29243	1.40065	-0.488819	1.81662	2.40459	-0.488819
Late induced	Noc2l	-1.16347	1.09044	-1.16347	1.56874	0.970629	-1.16347	-0.5935	-1.16347	1.07121	-1.16347	0.366936	-1.16347	0.761282	-1.16347	-0.000650166	-1.16347	-1.16347	-1.16347	0.380982	0.450106	0.353654	-1.16347	-1.16347	-1.16347	1.1424	0.626022	-1.16347	-1.16347	0.913685	-1.16347	0.0992828	0.381306	0.0835452	1.40993	-1.16347	-1.16347	0.689471	1.2683	-1.16347	-1.16347	-1.16347	-1.16347	1.22406	1.0531	0.768019	0.747411	0.726307	0.996572
Late induced	Gm26917	1.9329	-0.41029	-0.41029	-0.41029	-0.41029	-0.41029	-0.41029	-0.41029	-0.41029	-0.41029	-0.41029	-0.41029	-0.41029	-0.41029	3.00429	-0.41029	-0.41029	-0.41029	-0.41029	-0.41029	-0.41029	-0.41029	-0.41029	-0.41029	-0.41029	-0.41029	-0.41029	-0.41029	-0.41029	-0.41029	-0.41029	2.5144	-0.41029	-0.41029	-0.41029	3.42472	-0.41029	-0.41029	-0.41029	-0.41029	-0.41029	-0.41029	-0.41029	-0.41029	2.25472	2.09356	-0.41029	-0.41029
Late induced	Pdgfb	-0.350609	-0.350609	-0.350609	-0.350609	-0.350609	-0.350609	-0.350609	-0.350609	-0.350609	-0.350609	-0.350609	-0.350609	-0.350609	-0.350609	-0.350609	-0.350609	-0.350609	-0.350609	-0.350609	-0.350609	-0.350609	-0.350609	2.63088	-0.350609	-0.350609	3.50455	-0.350609	-0.350609	-0.350609	-0.350609	-0.350609	2.42162	-0.350609	-0.350609	-0.350609	-0.350609	-0.350609	-0.350609	-0.350609	-0.350609	-0.350609	-0.350609	-0.350609	-0.350609	-0.350609	0.879498	-0.350609	1.51428
Late induced	Ifrd1	-0.799983	-0.799983	-0.799983	-0.799983	-0.799983	1.1354	-0.799983	-0.799983	-0.799983	-0.799983	1.71289	-0.799983	-0.799983	-0.799983	-0.799983	-0.799983	1.00264	1.3889	-0.799983	0.859773	-0.799983	-0.799983	-0.799983	1.13926	1.53935	1.76838	-0.799983	-0.799983	1.39837	1.55446	0.626988	-0.799983	-0.799983	-0.799983	-0.799983	-0.799983	-0.799983	-0.799983	-0.799983	1.20395	1.03267	1.46074	1.56433	-0.799983	1.16992	0.850017	1.28646	0.851954
Late induced	Chordc1	-0.814386	-0.814386	-0.814386	-0.814386	-0.814386	-0.814386	-0.814386	-0.814386	-0.814386	-0.814386	1.67407	-0.814386	1.12288	-0.814386	-0.814386	-0.814386	-0.814386	-0.814386	-0.814386	-0.814386	-0.814386	-0.814386	1.07847	-0.0542761	1.46262	1.04763	-0.814386	-0.814386	-0.00098788	1.35964	0.800289	1.04416	0.902161	-0.814386	-0.814386	1.12601	0.888002	1.77045	-0.814386	0.443982	-0.814386	1.29448	1.31262	0.928554	1.12518	1.72084	-0.814386	1.77281
Late induced	Sf3a1	-0.601917	-0.601917	2.38377	-0.601917	1.61152	-0.601917	-0.601917	-0.601917	1.36843	-0.601917	-0.601917	-0.601917	-0.601917	-0.601917	-0.601917	-0.601917	-0.601917	-0.601917	-0.601917	0.841617	-0.601917	-0.601917	1.48138	-0.601917	-0.601917	1.70171	-0.601917	1.93828	-0.601917	-0.601917	-0.601917	1.55566	-0.601917	-0.601917	0.807441	-0.601917	-0.601917	-0.601917	1.73189	-0.601917	-0.601917	-0.601917	2.14809	-0.601917	2.16932	1.69025	-0.601917	-0.601917
Late induced	Cd320	-0.341423	-0.341423	-0.341423	-0.341423	-0.341423	-0.341423	-0.341423	-0.341423	-0.341423	-0.341423	-0.341423	-0.341423	-0.341423	-0.341423	-0.341423	-0.341423	-0.341423	-0.341423	-0.341423	-0.341423	-0.341423	-0.341423	-0.341423	-0.341423	3.68279	-0.341423	-0.341423	-0.341423	-0.341423	-0.341423	-0.341423	-0.341423	-0.341423	-0.341423	-0.341423	-0.341423	-0.341423	-0.341423	2.85313	-0.341423	-0.341423	-0.341423	-0.341423	2.78326	-0.341423	-0.341423	3.06274	-0.341423
Late induced	Dnajb11	-0.909956	-0.909956	1.31373	1.10192	-0.909956	-0.103642	-0.909956	0.664366	1.78191	-0.256273	-0.909956	-0.909956	-0.909956	-0.909956	-0.909956	0.985073	-0.909956	-0.909956	-0.909956	-0.909956	-0.909956	-0.909956	1.02867	-0.909956	0.566064	-0.909956	-0.326958	-0.909956	-0.909956	1.07694	1.02703	-0.909956	-0.909956	-0.909956	-0.909956	-0.909956	1.26728	0.938433	-0.119064	-0.909956	0.720647	1.18067	-0.909956	1.28862	0.971424	1.04575	1.20173	1.63331
Late induced	Polr2e	-0.130343	0.759806	0.733454	-1.07138	0.726766	0.659569	0.590267	0.439221	1.13087	-0.716634	-1.95965	-1.95965	0.527717	0.56835	-1.95965	0.761605	-1.27325	0.51533	-1.35055	0.423476	-0.996985	-1.95965	-1.95965	0.532199	0.357541	0.434942	0.944129	0.676408	0.34112	0.275633	0.613444	0.259103	0.720887	0.797304	-0.568498	-1.95965	0.606377	-1.04206	-1.95965	0.998083	0.315574	0.547974	0.908902	0.807259	0.687886	1.02335	0.801965	0.554449
Late induced	Trap1	-0.680966	-0.680966	-0.680966	-0.680966	-0.680966	-0.680966	-0.680966	1.04947	1.65057	-0.680966	-0.680966	2.26742	-0.680966	-0.680966	-0.680966	-0.680966	1.61428	-0.680966	-0.680966	1.48786	-0.680966	-0.680966	-0.680966	-0.680966	-0.680966	1.8581	-0.680966	-0.680966	2.62784	1.37439	1.40375	-0.680966	0.545551	0.430297	-0.680966	-0.680966	1.5711	-0.680966	-0.680966	-0.680966	-0.680966	-0.680966	-0.680966	1.55256	0.771306	0.447177	1.43505	0.978591
Late induced	Cdkal1	-0.511314	-0.511314	-0.511314	-0.511314	-0.511314	-0.511314	-0.511314	-0.511314	-0.511314	-0.511314	-0.511314	-0.511314	0.444689	-0.511314	1.97437	-0.511314	2.01178	-0.511314	-0.511314	-0.511314	-0.511314	-0.511314	-0.511314	-0.511314	-0.511314	-0.511314	-0.511314	2.23198	1.99609	-0.511314	-0.511314	-0.511314	-0.511314	2.29692	-0.511314	2.19736	-0.511314	-0.511314	-0.511314	1.62418	-0.511314	-0.511314	-0.511314	1.8908	-0.511314	2.50712	-0.511314	-0.511314
Late induced	Ndor1	-0.31052	-0.31052	-0.31052	-0.31052	-0.31052	-0.31052	-0.31052	-0.31052	-0.31052	-0.31052	-0.31052	-0.31052	-0.31052	-0.31052	-0.31052	-0.31052	-0.31052	-0.31052	-0.31052	-0.31052	-0.31052	3.11322	4.09587	-0.31052	-0.31052	-0.31052	2.98248	-0.31052	-0.31052	-0.31052	-0.31052	-0.31052	-0.31052	-0.31052	-0.31052	-0.31052	-0.31052	-0.31052	-0.31052	-0.31052	-0.31052	-0.31052	-0.31052	-0.31052	-0.31052	-0.31052	2.86525	-0.31052
Late induced	Ptbp1	-0.6315	-0.6315	0.940782	-0.6315	-0.6315	-0.6315	1.75471	-0.6315	-0.6315	0.427029	-0.6315	-0.6315	-0.6315	-0.6315	-0.6315	-0.6315	-0.6315	-0.6315	-0.6315	-0.6315	-0.6315	-0.6315	-0.6315	-0.6315	1.02393	-0.6315	-0.6315	-0.6315	1.83154	1.16863	-0.6315	-0.6315	-0.6315	2.49629	2.17585	-0.6315	-0.6315	-0.6315	1.81004	-0.6315	-0.6315	-0.6315	-0.6315	0.942007	0.674876	1.8719	0.632662	-0.6315
Late induced	Tvp23b	1.4592	-0.490605	-0.490605	-0.490605	-0.490605	-0.490605	-0.490605	-0.490605	-0.490605	-0.490605	1.69878	-0.490605	2.23946	-0.490605	-0.490605	-0.490605	-0.490605	-0.490605	-0.490605	-0.490605	-0.490605	-0.490605	-0.490605	2.57126	2.94424	-0.490605	-0.490605	-0.490605	-0.490605	-0.490605	2.26504	-0.490605	-0.490605	-0.490605	-0.490605	-0.490605	-0.490605	-0.490605	-0.490605	-0.490605	-0.490605	-0.490605	-0.490605	-0.490605	1.83657	-0.490605	1.84684	1.58789
Late induced	Tex261	0.391187	-0.655264	-0.655264	-0.655264	-0.655264	-0.655264	-0.655264	1.46314	1.98901	-0.655264	-0.655264	-0.655264	-0.655264	-0.655264	-0.655264	-0.655264	-0.655264	1.56375	-0.655264	0.130378	-0.655264	-0.655264	1.31636	-0.655264	-0.655264	-0.655264	-0.655264	-0.655264	-0.655264	-0.655264	1.12153	-0.655264	-0.655264	-0.655264	-0.655264	-0.655264	-0.655264	1.31896	1.69708	-0.655264	0.120711	1.78427	-0.655264	-0.655264	-0.655264	1.48747	2.01469	1.16668
Late induced	Efr3a	1.22729	1.61886	-0.800436	-0.800436	1.26875	-0.800436	1.03774	1.11096	-0.800436	-0.800436	-0.800436	-0.800436	-0.800436	-0.800436	-0.800436	-0.800436	-0.800436	-0.800436	-0.800436	-0.800436	-0.800436	-0.800436	-0.800436	1.11599	1.8337	-0.800436	1.2969	-0.800436	1.53522	-0.800436	1.26574	-0.800436	0.849897	1.25986	-0.800436	1.39855	-0.800436	0.264653	-0.800436	-0.800436	-0.800436	1.28097	1.51814	1.39076	0.997216	-0.800436	1.18538	0.88698
Late induced	Skiv2l2	0.408034	-0.699829	1.19084	-0.699829	-0.699829	-0.699829	-0.699829	-0.699829	-0.699829	-0.699829	1.79427	1.79901	1.17121	-0.699829	-0.699829	-0.699829	-0.699829	1.18975	-0.699829	1.08254	-0.699829	0.511643	-0.699829	-0.699829	-0.699829	-0.699829	-0.699829	-0.699829	1.74942	-0.699829	-0.699829	1.29562	-0.699829	-0.699829	-0.699829	-0.699829	2.15038	-0.699829	1.98416	-0.699829	-0.699829	2.18108	1.01327	1.33314	-0.699829	0.461577	1.04006	0.4208
Late induced	Psmd11	0.529862	-1.20398	-1.20398	-1.20398	0.811902	-1.20398	-1.20398	0.642936	-1.20398	-1.20398	-1.20398	-1.20398	-0.30632	-1.20398	-1.20398	1.1134	0.498153	0.651367	0.79841	0.757615	0.482532	-1.20398	0.747058	-1.20398	1.16192	-1.20398	1.24382	-1.20398	0.380285	0.829509	1.31092	0.816979	-1.20398	0.892107	-1.20398	-1.20398	-1.20398	1.1835	1.22786	0.949999	0.876083	0.807931	0.586184	0.900379	0.770152	1.09669	1.04859	1.05609
Late induced	Cenpv	-0.305827	-0.305827	-0.305827	-0.305827	-0.305827	-0.305827	-0.305827	-0.305827	-0.305827	-0.305827	-0.305827	-0.305827	-0.305827	-0.305827	-0.305827	-0.305827	-0.305827	-0.305827	-0.305827	3.38007	-0.305827	-0.305827	-0.305827	-0.305827	-0.305827	-0.305827	-0.305827	3.69509	-0.305827	-0.305827	-0.305827	-0.305827	-0.305827	-0.305827	-0.305827	-0.305827	-0.305827	-0.305827	-0.305827	-0.305827	-0.305827	-0.305827	-0.305827	4.52276	-0.305827	2.02098	2.4042	-0.305827
Late induced	Slc25a22	-0.310102	-0.310102	-0.310102	-0.310102	-0.310102	-0.310102	-0.310102	-0.310102	-0.310102	-0.310102	-0.310102	-0.310102	-0.310102	-0.310102	-0.310102	-0.310102	-0.310102	-0.310102	-0.310102	-0.310102	-0.310102	-0.310102	-0.310102	-0.310102	-0.310102	-0.310102	-0.310102	-0.310102	-0.310102	-0.310102	1.53431	-0.310102	-0.310102	-0.310102	-0.310102	-0.310102	-0.310102	-0.310102	-0.310102	-0.310102	-0.310102	3.55707	-0.310102	-0.310102	-0.310102	1.32398	4.1149	-0.310102
Late induced	Slc35e1	1.12193	-0.408347	3.01458	-0.408347	1.91222	-0.408347	-0.408347	-0.408347	-0.408347	-0.408347	-0.408347	-0.408347	-0.408347	-0.408347	-0.408347	-0.408347	-0.408347	-0.408347	-0.408347	-0.408347	-0.408347	-0.408347	-0.408347	2.27407	-0.408347	-0.408347	-0.408347	-0.408347	-0.408347	-0.408347	-0.408347	-0.408347	-0.408347	-0.408347	2.53104	3.22659	-0.408347	-0.408347	-0.408347	-0.408347	-0.408347	-0.408347	-0.408347	2.25863	-0.408347	1.75389	-0.408347	-0.408347
Late induced	Pex7	2.73612	-0.397574	-0.397574	-0.397574	-0.397574	-0.397574	-0.397574	-0.397574	2.65073	-0.397574	-0.397574	-0.397574	-0.397574	-0.397574	-0.397574	-0.397574	-0.397574	-0.397574	-0.397574	-0.397574	-0.397574	-0.397574	-0.397574	2.69834	-0.397574	-0.397574	-0.397574	-0.397574	-0.397574	-0.397574	-0.397574	-0.397574	-0.397574	-0.397574	2.83259	-0.397574	2.4421	-0.397574	-0.397574	-0.397574	-0.397574	-0.397574	-0.397574	-0.397574	2.29522	-0.397574	-0.397574	-0.397574
Late induced	Slc1a4	-0.287134	-0.287134	-0.287134	-0.287134	-0.287134	-0.287134	-0.287134	-0.287134	-0.287134	-0.287134	-0.287134	-0.287134	-0.287134	-0.287134	-0.287134	-0.287134	-0.287134	-0.287134	-0.287134	-0.287134	-0.287134	-0.287134	-0.287134	-0.287134	-0.287134	-0.287134	-0.287134	-0.287134	-0.287134	-0.287134	-0.287134	-0.287134	-0.287134	-0.287134	-0.287134	-0.287134	-0.287134	-0.287134	-0.287134	-0.287134	-0.287134	-0.287134	3.29491	3.91582	-0.287134	3.79968	2.88954	-0.287134
Late induced	Phykpl	-0.4131	-0.4131	-0.4131	-0.4131	-0.4131	-0.4131	-0.4131	-0.4131	-0.4131	-0.4131	-0.4131	-0.4131	-0.4131	0.877509	-0.4131	-0.4131	-0.4131	-0.4131	1.23716	-0.4131	-0.4131	-0.4131	3.35746	-0.4131	1.12852	-0.4131	-0.4131	-0.4131	-0.4131	-0.4131	-0.4131	-0.4131	-0.4131	-0.4131	-0.4131	-0.4131	-0.4131	-0.4131	3.39758	-0.4131	-0.4131	-0.4131	-0.4131	2.7713	-0.4131	-0.4131	-0.4131	0.803717
Late induced	Vdac1	1.4963	-0.48809	-0.48809	2.6802	-0.48809	-0.48809	-0.48809	-0.48809	1.97257	2.45266	-0.48809	-0.48809	-0.48809	-0.48809	-0.48809	-0.48809	-0.48809	-0.48809	-0.48809	-0.48809	-0.48809	1.18952	-0.48809	-0.48809	2.93603	-0.48809	-0.48809	-0.48809	-0.48809	-0.48809	-0.48809	-0.48809	-0.48809	-0.48809	-0.48809	-0.48809	-0.48809	-0.48809	-0.48809	-0.48809	-0.48809	-0.48809	-0.48809	2.34008	-0.48809	-0.48809	1.6083	-0.48809
Late induced	Myo19	-0.236954	-0.236954	-0.236954	-0.236954	-0.236954	-0.236954	-0.236954	-0.236954	-0.236954	-0.236954	-0.236954	-0.236954	-0.236954	-0.236954	-0.236954	-0.236954	-0.236954	-0.236954	-0.236954	-0.236954	-0.236954	-0.236954	-0.236954	-0.236954	-0.236954	-0.236954	-0.236954	-0.236954	-0.236954	-0.236954	-0.236954	-0.236954	-0.236954	-0.236954	-0.236954	5.8437	-0.236954	-0.236954	-0.236954	-0.236954	-0.236954	-0.236954	-0.236954	-0.236954	-0.236954	-0.236954	-0.236954	-0.236954
Late induced	Shmt1	-0.285938	-0.285938	-0.285938	-0.285938	-0.285938	-0.285938	-0.285938	-0.285938	-0.285938	-0.285938	-0.285938	-0.285938	-0.285938	-0.285938	-0.285938	-0.285938	-0.285938	-0.285938	-0.285938	-0.285938	3.25995	-0.285938	-0.285938	-0.285938	-0.285938	-0.285938	-0.285938	-0.285938	-0.285938	-0.285938	-0.285938	-0.285938	-0.285938	-0.285938	-0.285938	-0.285938	-0.285938	-0.285938	-0.285938	-0.285938	-0.285938	-0.285938	-0.285938	3.40998	-0.285938	-0.285938	3.19915	-0.285938
Late induced	Tmed10	0.625171	0.423846	0.557039	-1.55822	0.939901	-1.55822	0.527091	0.867642	1.00981	0.957235	0.362648	0.617078	0.454467	-1.55822	-1.55822	-1.55822	0.517467	0.984037	-1.05419	-0.927704	0.613847	-1.55822	0.49563	0.551109	0.857112	0.345585	0.904875	-1.55822	0.387629	0.39043	0.825116	0.604977	0.559338	-1.55822	-1.55822	-1.55822	-1.55822	0.486781	0.834695	-1.55822	0.421824	0.45291	0.51909	0.69639	0.975381	0.623268	0.794478	1.18546
Late induced	Irf4	-0.303075	-0.303075	-0.303075	-0.303075	-0.303075	-0.303075	-0.303075	-0.303075	-0.303075	-0.303075	-0.303075	-0.303075	-0.303075	-0.303075	-0.303075	-0.303075	-0.303075	-0.303075	-0.303075	-0.303075	-0.303075	-0.303075	-0.303075	-0.303075	-0.303075	-0.303075	-0.303075	-0.303075	-0.303075	-0.303075	-0.303075	-0.303075	-0.303075	-0.303075	-0.303075	-0.303075	-0.303075	-0.303075	-0.303075	-0.303075	-0.303075	-0.303075	-0.303075	2.31211	-0.303075	3.87028	3.49644	-0.303075
Late induced	Ddx41	-0.715012	-0.715012	-0.715012	-0.715012	-0.715012	-0.715012	-0.715012	1.26454	-0.715012	-0.715012	-0.715012	-0.715012	-0.715012	-0.715012	-0.715012	-0.715012	-0.715012	-0.715012	1.14836	-0.00023202	-0.715012	1.02745	-0.0248667	1.56124	2.07723	-0.715012	1.51721	-0.715012	-0.715012	1.45982	-0.715012	-0.715012	-0.715012	-0.715012	-0.715012	-0.715012	1.88073	-0.715012	-0.715012	-0.715012	-0.715012	-0.715012	1.14313	1.24287	1.48637	0.559755	1.72459	1.23642
Late induced	Il9	-0.482411	-0.482411	-0.482411	-0.482411	-0.482411	-0.482411	-0.482411	-0.482411	-0.482411	-0.482411	-0.482411	-0.482411	-0.482411	-0.482411	-0.482411	-0.482411	-0.482411	0.000505376	-0.482411	-0.482411	-0.482411	-0.482411	-0.482411	-0.482411	-0.482411	-0.482411	-0.482411	-0.482411	-0.482411	0.123655	-0.0225612	2.047	-0.482411	1.67079	-0.482411	-0.482411	-0.482411	-0.482411	-0.482411	-0.482411	-0.482411	-0.482411	-0.482411	0.593999	1.00563	3.33962	0.839618	0.76828
Late induced	Mrpl36	-1.19326	0.996375	0.965693	1.07285	-1.19326	0.0727258	-1.19326	-0.650725	1.0037	1.0792	0.717908	-0.570649	-1.19326	-1.19326	0.639504	-1.19326	-1.19326	-1.19326	-1.19326	-1.19326	0.431064	0.737438	-1.19326	0.951574	1.07044	0.480446	1.1699	1.14571	0.986652	-1.19326	0.857983	0.737285	1.14936	0.795442	0.402398	-0.0261624	-1.19326	-1.19326	0.747495	1.06164	-1.19326	0.73096	0.703617	0.813449	1.06496	0.467132	0.905002	1.04339
Late induced	Clptm1l	0.0976831	-0.101846	-0.337193	1.15247	-1.10909	-0.265038	-0.537173	0.673154	1.09986	1.60799	-1.10909	-1.10909	-1.10909	0.860513	1.01028	1.29371	-1.10909	-1.10909	-1.10909	-1.10909	0.77556	1.00104	0.804526	-1.10909	1.44034	-1.10909	-1.10909	1.27681	0.763164	-1.10909	0.94515	0.80628	-1.10909	0.732963	0.618678	-1.10909	0.862758	0.0754635	0.312893	0.833884	-1.10909	-1.10909	1.29544	1.1732	0.828994	1.12646	1.08601	1.37877
Late induced	Sqle	-0.508271	-0.508271	-0.508271	-0.508271	-0.508271	-0.508271	-0.508271	-0.508271	-0.508271	-0.508271	1.22096	2.3413	2.55065	-0.508271	-0.508271	-0.508271	-0.508271	-0.508271	-0.508271	2.02565	-0.508271	-0.508271	-0.508271	-0.508271	-0.508271	-0.508271	-0.508271	2.13559	-0.508271	-0.508271	-0.508271	-0.508271	1.75674	-0.508271	-0.508271	2.48335	1.41332	-0.508271	1.94594	-0.508271	-0.508271	-0.508271	0.982378	1.96248	-0.508271	-0.508271	-0.508271	-0.508271
Late induced	Fam49b	1.61984	-0.606619	-0.606619	-0.606619	-0.606619	-0.606619	-0.606619	-0.606619	-0.606619	-0.606619	-0.606619	-0.606619	1.5668	-0.606619	-0.606619	1.96355	-0.606619	-0.606619	-0.606619	-0.606619	-0.606619	-0.606619	-0.606619	-0.606619	-0.606619	1.74952	-0.606619	-0.606619	1.78872	-0.606619	-0.606619	1.65422	-0.606619	-0.606619	-0.606619	-0.606619	-0.606619	-0.606619	-0.606619	-0.606619	-0.606619	1.8683	-0.606619	1.59541	-0.606619	-0.606619	-0.606619	1.26958
Late induced	Hgh1	-0.374616	-0.374616	-0.374616	3.10474	-0.374616	-0.374616	-0.374616	-0.374616	-0.374616	-0.374616	-0.374616	-0.374616	-0.374616	-0.374616	-0.374616	-0.374616	-0.374616	-0.374616	-0.374616	-0.374616	-0.374616	-0.374616	-0.374616	-0.374616	-0.374616	-0.374616	-0.374616	2.49162	-0.374616	-0.374616	-0.374616	-0.374616	-0.374616	2.85137	-0.374616	-0.374616	-0.374616	3.34663	-0.374616	-0.374616	-0.374616	-0.374616	-0.374616	-0.374616	2.45585	1.25787	0.534013	1.4985
Late induced	Hsf1	-0.497348	0.951358	-0.497348	-0.497348	-0.497348	-0.497348	-0.497348	-0.497348	-0.497348	-0.497348	1.70768	-0.497348	-0.497348	0.808699	-0.497348	-0.497348	-0.497348	-0.497348	-0.497348	2.25131	-0.497348	-0.497348	2.62113	-0.497348	-0.497348	1.95843	-0.497348	-0.497348	-0.497348	-0.497348	2.41073	-0.497348	-0.497348	-0.497348	-0.497348	-0.497348	-0.497348	-0.497348	3.1026	-0.497348	-0.497348	-0.497348	-0.497348	-0.497348	-0.497348	1.87805	2.10205	-0.497348
Late induced	Alcam	-0.54517	-0.54517	-0.54517	-0.54517	-0.54517	-0.54517	-0.54517	-0.54517	-0.54517	-0.54517	1.94596	-0.54517	-0.54517	-0.54517	1.78901	-0.54517	-0.54517	-0.54517	-0.54517	-0.54517	-0.54517	-0.54517	-0.54517	-0.54517	-0.54517	-0.54517	-0.54517	-0.54517	-0.54517	1.75647	2.04967	-0.54517	0.917665	-0.54517	-0.54517	-0.54517	1.56353	-0.54517	-0.54517	-0.54517	0.406567	-0.54517	-0.54517	2.28419	2.52993	1.17334	-0.54517	-0.54517
Late induced	Naa50	0.868148	1.47969	-0.86062	-0.073294	1.25558	-0.86062	-0.86062	-0.86062	-0.86062	-0.86062	-0.86062	-0.130285	1.16125	-0.86062	-0.86062	-0.86062	1.38588	1.23054	-0.86062	-0.86062	-0.86062	-0.86062	-0.86062	-0.86062	-0.86062	-0.86062	0.72324	-0.86062	1.46717	-0.86062	0.914177	-0.86062	1.02829	-0.86062	-0.86062	-0.86062	1.49004	-0.86062	-0.86062	1.94021	-0.86062	1.07273	1.51157	1.50823	0.758763	1.14482	0.780632	-0.191376
Late induced	Wdr53	2.02553	-0.445475	-0.445475	2.79676	2.3029	-0.445475	-0.445475	-0.445475	-0.445475	-0.445475	-0.445475	-0.445475	-0.445475	-0.445475	-0.445475	-0.445475	-0.445475	-0.445475	-0.445475	-0.445475	-0.445475	-0.445475	-0.445475	-0.445475	-0.445475	2.21606	-0.445475	2.68104	2.47353	-0.445475	-0.445475	-0.445475	-0.445475	-0.445475	-0.445475	-0.445475	-0.445475	-0.445475	-0.445475	-0.445475	2.57203	-0.445475	-0.445475	-0.445475	-0.445475	0.431403	-0.445475	-0.445475
Late induced	Larp4	-0.557645	-0.557645	-0.557645	-0.557645	-0.557645	-0.557645	-0.557645	-0.557645	-0.557645	-0.557645	-0.557645	-0.557645	2.02882	-0.557645	-0.557645	-0.557645	2.46312	-0.557645	-0.557645	0.245078	2.30953	-0.557645	-0.557645	-0.557645	-0.557645	-0.557645	-0.557645	0.374305	1.59571	-0.557645	-0.557645	1.31545	0.976262	-0.557645	-0.557645	-0.557645	2.41784	-0.557645	-0.557645	-0.557645	-0.557645	-0.557645	-0.557645	0.511248	1.66223	0.273495	-0.557645	-0.557645
Late induced	Nus1	-0.43491	2.85851	-0.43491	-0.43491	-0.43491	-0.43491	-0.43491	-0.43491	2.56355	-0.43491	-0.43491	-0.43491	-0.43491	-0.43491	-0.43491	-0.43491	-0.43491	-0.43491	-0.43491	-0.43491	-0.43491	-0.43491	-0.43491	-0.43491	-0.43491	2.27797	-0.43491	-0.43491	2.32217	-0.43491	1.84141	-0.43491	-0.43491	-0.43491	-0.43491	-0.43491	-0.43491	-0.43491	-0.43491	-0.43491	-0.43491	-0.43491	-0.43491	2.65829	2.04042	-0.43491	0.311261	-0.43491
Late induced	Acat2	-0.361198	-0.361198	-0.361198	-0.361198	-0.361198	-0.361198	-0.361198	-0.361198	-0.361198	-0.361198	-0.361198	-0.361198	-0.361198	-0.361198	-0.361198	-0.361198	-0.361198	-0.361198	-0.361198	-0.361198	-0.361198	3.32788	-0.361198	-0.361198	0.958991	-0.361198	-0.361198	-0.361198	-0.361198	-0.361198	-0.361198	-0.361198	-0.361198	-0.361198	-0.361198	2.88682	-0.361198	3.08551	-0.361198	3.27646	-0.361198	-0.361198	-0.361198	2.86687	-0.361198	-0.361198	2.11132	-0.361198
Late induced	Lrpprc	-0.535152	-0.535152	-0.535152	-0.535152	-0.535152	-0.535152	-0.535152	-0.535152	-0.535152	-0.535152	-0.535152	-0.535152	-0.535152	-0.535152	1.57613	-0.535152	-0.535152	-0.535152	1.13584	-0.535152	-0.535152	-0.535152	-0.535152	-0.535152	-0.535152	-0.535152	-0.535152	-0.535152	-0.535152	-0.535152	-0.535152	-0.535152	-0.535152	2.58582	-0.535152	-0.535152	-0.535152	-0.535152	-0.535152	-0.535152	-0.535152	-0.535152	2.63827	1.43449	-0.535152	1.0317	-0.535152	0.76759
Late induced	Rnf138	-0.731422	-0.731422	-0.731422	-0.731422	1.04074	0.228593	1.63816	1.47594	1.59426	-0.731422	-0.731422	-0.731422	1.6103	-0.731422	-0.731422	-0.731422	-0.731422	-0.731422	-0.731422	-0.731422	-0.731422	-0.731422	-0.731422	1.34293	1.7278	-0.731422	-0.731422	-0.731422	1.64579	-0.731422	1.30377	-0.135771	-0.731422	-0.731422	-0.731422	-0.731422	1.14436	-0.731422	1.37056	-0.731422	-0.731422	-0.731422	-0.731422	1.26828	1.56236	-0.731422	1.65046	-0.731422
Late induced	Hdac3	0.617978	-0.482475	-0.482475	-0.482475	-0.482475	-0.482475	-0.482475	-0.482475	-0.482475	-0.482475	-0.482475	-0.482475	-0.482475	-0.482475	1.88873	-0.482475	-0.482475	-0.482475	-0.482475	-0.482475	1.96214	-0.482475	-0.482475	-0.482475	-0.482475	-0.482475	-0.482475	-0.482475	-0.482475	-0.482475	-0.482475	-0.482475	-0.482475	-0.482475	-0.482475	1.35339	-0.482475	-0.482475	-0.482475	0.858681	2.41512	-0.482475	-0.482475	-0.482475	3.04488	-0.482475	1.16906	-0.482475
Late induced	Mrpl21	0.86447	-1.06159	-1.06159	-1.06159	0.850604	-1.06159	-1.06159	-1.06159	0.881478	-1.06159	1.28862	0.911499	-1.06159	-1.06159	-0.505691	-1.06159	-1.06159	1.03454	-1.06159	-1.06159	-1.06159	-1.06159	0.860152	1.03159	1.45119	-1.06159	0.466211	0.903891	-0.618485	1.03726	0.927908	0.835605	-1.06159	-1.06159	-1.06159	-1.06159	-1.06159	0.793291	1.08474	1.37527	-1.06159	-1.06159	-1.06159	0.945809	0.868414	1.11835	0.88961	0.890438
Late induced	Tm9sf3	0.896517	-1.05918	-1.05918	-1.05918	1.5438	0.68924	0.975361	0.840809	-1.05918	1.38056	0.967116	1.17333	1.00103	0.930215	0.747346	-1.05918	1.42045	-1.05918	1.03977	-1.05918	0.528398	-1.05918	0.395492	1.23493	1.11693	0.194891	-1.05918	-1.05918	0.886972	0.00450777	-1.05918	-1.05918	-1.05918	-0.137237	-1.05918	1.81346	-1.05918	0.264461	-0.444879	0.802221	-1.05918	-1.05918	-1.05918	0.306216	0.275642	0.451843	0.487537	-0.156094
Late induced	Abhd6	-0.209313	-0.209313	-0.209313	-0.209313	-0.209313	-0.209313	-0.209313	-0.209313	-0.209313	-0.209313	-0.209313	-0.209313	-0.209313	-0.209313	-0.209313	-0.209313	-0.209313	-0.209313	-0.209313	-0.209313	-0.209313	-0.209313	-0.209313	-0.209313	-0.209313	-0.209313	-0.209313	-0.209313	-0.209313	-0.209313	-0.209313	-0.209313	-0.209313	-0.209313	-0.209313	-0.209313	-0.209313	-0.209313	-0.209313	-0.209313	-0.209313	-0.209313	-0.209313	-0.209313	-0.209313	2.30231	5.38321	-0.209313
Late induced	Chmp6	1.2112	-0.64585	-0.64585	-0.64585	-0.64585	-0.64585	-0.64585	-0.64585	-0.64585	-0.64585	-0.64585	-0.64585	-0.64585	1.93204	-0.64585	-0.64585	0.301236	-0.64585	-0.64585	-0.64585	1.46602	-0.64585	2.27203	1.8282	0.595604	-0.64585	1.22891	-0.64585	1.83541	1.7356	-0.0138079	-0.0383122	-0.64585	-0.64585	-0.64585	-0.64585	-0.64585	-0.64585	-0.64585	1.25138	1.93801	-0.64585	-0.64585	1.87064	-0.64585	0.140684	1.85601	-0.64585
Late induced	Tspan4	-0.305776	-0.305776	-0.305776	-0.305776	-0.305776	-0.305776	-0.305776	-0.305776	-0.305776	-0.305776	-0.305776	-0.305776	-0.305776	-0.305776	-0.305776	-0.305776	-0.305776	-0.305776	-0.305776	-0.305776	-0.305776	-0.305776	-0.305776	-0.305776	-0.305776	-0.305776	-0.305776	-0.305776	-0.305776	-0.305776	-0.305776	-0.305776	-0.305776	-0.305776	-0.305776	-0.305776	-0.305776	3.85918	1.24391	-0.305776	-0.305776	-0.305776	-0.305776	-0.305776	-0.305776	2.96022	2.71683	-0.305776
Late induced	Tma16	-0.586778	-0.586778	-0.586778	-0.586778	-0.586778	-0.586778	-0.586778	-0.586778	-0.586778	0.232377	0.625013	-0.586778	-0.586778	-0.586778	-0.586778	-0.586778	-0.586778	1.58271	-0.586778	-0.586778	-0.586778	-0.586778	-0.586778	-0.586778	2.0152	-0.586778	1.88043	1.90237	2.2875	-0.586778	-0.586778	0.950719	-0.586778	-0.586778	-0.586778	-0.586778	2.0195	-0.586778	1.97359	2.03152	-0.586778	-0.586778	-0.586778	1.39124	-0.586778	0.224858	1.50684	1.57409
Late induced	Cflar	0.753932	-0.0717038	1.22213	-1.12884	-0.413299	0.455997	-1.12884	-1.12884	-0.277203	1.13013	-0.0664352	1.7924	1.3235	1.0432	-0.418198	1.32035	-1.12884	-0.293026	1.08762	-1.12884	-1.12884	-1.12884	1.36917	1.1703	-0.266037	-1.12884	1.29449	-0.330951	1.08829	-0.600013	1.30612	-1.12884	0.553169	1.23304	-1.12884	1.52993	-0.167146	-1.12884	0.321213	1.58163	-0.450045	-1.12884	0.927947	-0.457576	0.843836	0.654287	1.26373	-1.12884
Late induced	Elk4	-0.603873	-0.603873	-0.603873	-0.603873	-0.603873	0.457018	1.36633	2.17033	2.17877	-0.603873	-0.603873	-0.603873	-0.603873	-0.603873	-0.603873	-0.603873	-0.603873	1.86224	-0.603873	1.67406	-0.603873	-0.603873	-0.603873	-0.603873	1.7107	-0.603873	-0.603873	-0.603873	2.25611	-0.603873	-0.603873	-0.603873	2.06596	-0.603873	-0.603873	1.67316	-0.603873	-0.603873	-0.603873	-0.603873	-0.603873	0.302429	2.17496	1.07269	-0.603873	0.248303	-0.603873	1.01303
Late induced	Hsd17b7	1.7494	-0.339199	-0.339199	-0.339199	-0.339199	-0.339199	-0.339199	-0.339199	-0.339199	-0.339199	-0.339199	-0.339199	-0.339199	-0.339199	-0.339199	-0.339199	-0.339199	-0.339199	-0.339199	-0.339199	-0.339199	-0.339199	-0.339199	-0.339199	-0.339199	-0.339199	-0.339199	-0.339199	-0.339199	-0.339199	-0.339199	-0.339199	-0.339199	2.97144	-0.339199	-0.339199	3.33488	-0.339199	-0.339199	-0.339199	-0.339199	-0.339199	-0.339199	2.76762	-0.339199	-0.339199	-0.339199	-0.339199
Late induced	Zbtb43	-0.203182	-0.203182	-0.203182	-0.203182	-0.203182	-0.203182	-0.203182	-0.203182	-0.203182	-0.203182	-0.203182	-0.203182	-0.203182	-0.203182	-0.203182	-0.203182	-0.203182	-0.203182	-0.203182	-0.203182	-0.203182	-0.203182	-0.203182	-0.203182	-0.203182	-0.203182	-0.203182	-0.203182	-0.203182	-0.203182	-0.203182	-0.203182	-0.203182	-0.203182	-0.203182	-0.203182	-0.203182	-0.203182	-0.203182	-0.203182	-0.203182	-0.203182	-0.203182	-0.203182	1.70974	-0.203182	5.79569	-0.203182
Late induced	Zc3h15	0.975804	-1.15793	0.842272	-1.15793	-0.150815	-1.15793	-1.15793	-1.15793	-1.15793	-1.15793	-1.15793	0.661322	1.05592	1.28476	-1.15793	1.14044	-0.600312	1.21384	-1.15793	1.22015	-0.375879	-1.15793	0.574271	-1.15793	0.936923	1.22343	0.625044	0.384766	0.896238	-1.15793	1.36869	1.08635	-1.15793	1.06524	-1.15793	-1.15793	1.01719	-1.15793	0.612905	-0.420825	-1.15793	0.879216	0.794753	0.647864	0.203619	1.20415	0.743715	0.621057
Late induced	Usp50	-0.0255419	0.503442	0.62897	0.708043	-0.438723	-1.75515	0.92817	0.994332	0.442272	-1.75515	0.0653705	-1.75515	-1.75515	-1.75515	0.294117	-0.215428	0.488471	0.803693	0.911238	-0.11993	0.467736	-0.731756	-1.75515	-0.0292434	0.920318	0.321676	-1.75515	0.318288	0.701503	-1.75515	0.642808	0.868049	-0.330387	1.2502	-1.75515	0.147309	0.682974	0.405319	1.08232	0.735057	-0.285448	0.294531	-0.195772	1.11163	0.746857	1.10196	0.912401	0.469501
Late induced	Spata5	2.04509	-0.513066	-0.513066	-0.513066	-0.513066	-0.513066	-0.513066	-0.513066	-0.513066	-0.513066	-0.513066	-0.513066	0.942237	-0.513066	-0.513066	-0.513066	-0.513066	-0.513066	-0.513066	-0.513066	-0.513066	-0.513066	-0.513066	-0.513066	-0.513066	-0.513066	-0.513066	0.311735	2.40266	-0.513066	2.9419	0.286206	-0.513066	-0.513066	-0.513066	-0.513066	-0.513066	-0.513066	-0.513066	-0.513066	-0.513066	-0.513066	-0.513066	2.40241	2.90787	1.1064	1.57748	1.94697
Late induced	Nras	-0.725216	1.44879	2.09386	0.0336436	1.42672	-0.725216	-0.725216	-0.725216	-0.725216	-0.725216	-0.725216	-0.725216	-0.725216	1.52763	-0.725216	-0.725216	-0.725216	-0.725216	-0.725216	-0.725216	-0.725216	1.40878	-0.725216	-0.725216	-0.725216	-0.725216	-0.725216	1.12683	-0.725216	1.47744	-0.725216	-0.725216	0.672128	1.51191	-0.725216	0.748752	-0.725216	-0.725216	1.07104	-0.725216	1.74832	-0.725216	1.78416	-0.725216	-0.725216	0.819205	-0.725216	1.26445
Late induced	Crtc2	-0.514114	-0.514114	-0.514114	-0.514114	1.74882	-0.514114	-0.514114	-0.514114	-0.514114	-0.514114	-0.514114	-0.514114	-0.514114	-0.514114	-0.514114	-0.514114	-0.514114	-0.514114	-0.514114	-0.514114	-0.514114	0.864361	1.15347	0.855922	4.24014	-0.514114	-0.514114	-0.514114	0.527829	-0.514114	-0.514114	1.18537	1.40499	-0.514114	-0.514114	-0.514114	1.25485	-0.514114	-0.514114	-0.514114	-0.514114	-0.514114	0.840683	-0.514114	2.88945	1.74042	-0.514114	-0.514114
Late induced	Zranb2	0.888943	-0.846261	-0.846261	-0.846261	-0.846261	-0.846261	0.302844	1.11367	1.36771	-0.846261	-0.846261	-0.846261	-0.846261	1.46295	0.562255	1.36728	-0.846261	-0.846261	-0.846261	1.17314	-0.846261	-0.846261	-0.846261	1.87353	-0.846261	1.09855	-0.846261	1.65333	-0.846261	1.24528	-0.846261	1.11922	1.30223	-0.846261	-0.846261	-0.846261	0.891723	-0.846261	-0.846261	0.20079	-0.846261	1.42115	-0.846261	0.192964	1.06095	0.978365	-0.846261	0.527943
Late induced	Dph2	-0.38309	-0.38309	-0.38309	-0.38309	-0.38309	-0.38309	-0.38309	-0.38309	-0.38309	-0.38309	-0.38309	-0.38309	-0.38309	-0.38309	-0.38309	-0.38309	-0.38309	-0.38309	-0.38309	-0.38309	-0.38309	-0.38309	-0.38309	-0.38309	-0.38309	-0.38309	2.90334	-0.38309	-0.38309	-0.38309	-0.38309	-0.38309	-0.38309	3.31541	-0.38309	-0.38309	-0.38309	-0.38309	-0.38309	3.31553	0.669333	2.66718	-0.38309	2.26484	-0.38309	-0.38309	2.40761	-0.38309
Late induced	Trit1	-0.335686	-0.335686	-0.335686	-0.335686	-0.335686	-0.335686	-0.335686	-0.335686	-0.335686	-0.335686	-0.335686	-0.335686	-0.335686	-0.335686	-0.335686	-0.335686	-0.335686	-0.335686	-0.335686	-0.335686	-0.335686	-0.335686	-0.335686	-0.335686	-0.335686	-0.335686	-0.335686	4.13813	-0.335686	-0.335686	-0.335686	-0.335686	-0.335686	-0.335686	-0.335686	-0.335686	-0.335686	-0.335686	2.12975	-0.335686	-0.335686	-0.335686	-0.335686	-0.335686	-0.335686	-0.335686	2.2906	-0.335686
Late induced	Nsun4	-0.271919	-0.271919	-0.271919	-0.271919	-0.271919	-0.271919	-0.271919	-0.271919	-0.271919	-0.271919	-0.271919	-0.271919	-0.271919	-0.271919	-0.271919	-0.271919	-0.271919	-0.271919	-0.271919	-0.271919	-0.271919	-0.271919	4.56457	-0.271919	-0.271919	-0.271919	-0.271919	-0.271919	-0.271919	-0.271919	-0.271919	-0.271919	-0.271919	-0.271919	-0.271919	-0.271919	-0.271919	-0.271919	-0.271919	-0.271919	-0.271919	-0.271919	-0.271919	-0.271919	-0.271919	-0.271919	4.41621	1.28159
Late induced	Ak2	1.409	-0.727935	1.59123	-0.727935	-0.0385463	0.125549	-0.727935	-0.727935	1.24549	-0.727935	-0.727935	-0.0119101	1.66113	1.84837	-0.727935	-0.727935	-0.727935	-0.727935	-0.727935	-0.727935	-0.727935	-0.727935	-0.727935	-0.727935	-0.727935	-0.727935	-0.727935	1.57751	-0.727935	-0.727935	-0.727935	1.04002	-0.727935	-0.727935	-0.727935	1.90777	0.807938	0.317924	-0.727935	1.6481	-0.727935	-0.727935	-0.727935	1.11866	-0.727935	0.843025	1.18949	1.42035
Late induced	Gnl2	1.62069	-0.631773	-0.631773	-0.631773	0.157071	-0.631773	-0.631773	-0.631773	-0.631773	-0.631773	-0.631773	-0.631773	1.65236	-0.631773	-0.631773	2.1484	-0.631773	-0.631773	-0.631773	-0.631773	-0.631773	-0.631773	-0.631773	-0.631773	1.78177	-0.631773	-0.631773	-0.631773	-0.631773	-0.631773	-0.631773	1.46081	-0.631773	-0.631773	-0.631773	-0.631773	1.64976	-0.631773	-0.631773	-0.631773	-0.631773	-0.631773	1.44442	0.108258	1.42733	1.24069	1.75036	2.06046
Late induced	Taf12	1.24802	-0.697818	1.77354	-0.697818	1.50598	1.50747	-0.697818	-0.697818	1.29334	-0.697818	-0.697818	-0.697818	-0.697818	-0.697818	-0.697818	-0.697818	-0.697818	1.43865	-0.697818	-0.0264063	-0.697818	-0.697818	-0.697818	1.67597	-0.697818	1.16109	-0.697818	-0.697818	-0.144423	-0.697818	-0.697818	-0.697818	-0.697818	-0.697818	-0.697818	-0.697818	1.5193	1.62706	-0.697818	-0.697818	-0.0346675	-0.697818	-0.697818	1.54604	1.78743	-0.697818	1.19782	1.39464
Late induced	Aimp2	0.285196	-0.89888	-0.89888	-0.89888	-0.229934	1.4597	-0.117755	-0.89888	0.883154	-0.89888	1.42332	-0.89888	1.14207	-0.89888	-0.89888	0.826833	-0.89888	1.23155	-0.385269	-0.89888	1.38482	-0.89888	-0.89888	-0.89888	-0.0922604	-0.89888	-0.89888	-0.89888	1.47947	-0.89888	1.52099	1.3399	-0.89888	-0.89888	-0.89888	1.3012	-0.89888	0.115966	1.11831	-0.89888	-0.89888	-0.89888	1.21792	1.33563	1.15152	1.24226	1.2228	1.01074
Late induced	Nt5c3	1.46083	1.5267	1.18122	-0.727163	-0.727163	-0.727163	-0.727163	-0.727163	1.51893	1.80414	1.36544	-0.727163	1.38999	-0.727163	-0.727163	-0.727163	-0.727163	-0.727163	-0.727163	0.612215	-0.727163	-0.727163	-0.727163	-0.727163	-0.727163	-0.727163	-0.727163	1.62771	-0.727163	-0.727163	-0.727163	0.731287	1.54011	-0.727163	-0.727163	1.17081	-0.727163	-0.727163	-0.727163	-0.727163	-0.727163	-0.727163	1.69141	1.1915	1.39259	1.46707	-0.727163	0.979225
Late induced	Bhlhe40	0.204014	-0.947043	1.43811	-0.947043	-0.947043	1.74471	1.18091	0.806342	1.17067	-0.245895	-0.160042	0.97578	0.837572	1.72195	-0.947043	0.876717	-0.947043	1.17436	-0.947043	-0.947043	-0.947043	0.181916	1.66416	1.08424	-0.947043	1.37457	-0.947043	-0.947043	0.61631	-0.947043	-0.947043	1.00674	0.767619	-0.947043	-0.947043	-0.947043	-0.947043	-0.947043	-0.332123	-0.947043	-0.947043	-0.947043	1.21927	1.37085	0.632405	-0.252331	0.730306	0.966712
Late induced	Aebp2	-1.13245	-1.13245	-1.13245	-1.13245	-1.13245	-1.13245	-0.554316	0.871091	-0.540593	-0.440734	1.12742	0.812991	0.40249	1.00631	1.03452	-1.13245	1.07485	0.832518	-1.13245	-1.13245	0.99608	0.575843	-0.493329	-1.13245	-1.13245	0.956922	-1.13245	0.799721	1.2408	-1.13245	-1.13245	-0.383384	0.864317	1.24492	0.0760861	0.8776	-1.13245	-1.13245	-1.13245	-1.13245	-1.13245	0.812999	-1.13245	1.15946	1.0904	0.728044	0.933473	-1.13245
Late induced	Psmc4	0.79222	0.763861	-1.34524	-1.34524	0.792868	1.03698	-0.791334	0.728389	-1.34524	-1.34524	0.688746	-1.34524	-1.34524	0.639637	0.299191	-0.677333	0.900628	0.409961	-1.34524	-0.48442	0.781581	-1.34524	-1.34524	-1.34524	0.95871	-1.34524	0.417201	0.978538	1.14148	0.558222	-1.34524	1.07834	-1.34524	0.856073	0.412402	0.844118	0.513876	1.28238	-1.34524	-0.590039	0.155556	-1.34524	1.09325	0.979515	0.949599	1.03912	1.25016	0.640166
Late induced	Ppme1	-0.408475	-0.408475	-0.408475	3.41094	-0.408475	-0.408475	-0.408475	-0.408475	2.27076	-0.408475	-0.408475	-0.408475	-0.408475	-0.408475	-0.408475	-0.408475	-0.408475	-0.408475	-0.408475	-0.408475	-0.408475	-0.408475	-0.408475	-0.408475	-0.408475	-0.408475	-0.408475	-0.408475	3.75349	-0.408475	-0.408475	-0.408475	-0.408475	-0.408475	-0.408475	-0.408475	-0.408475	-0.408475	2.32513	-0.408475	-0.408475	1.97233	-0.408475	1.70331	1.62193	-0.408475	-0.408475	1.73401
Late induced	Nomo1	-0.507289	-0.507289	-0.507289	-0.507289	-0.507289	-0.507289	-0.507289	-0.507289	-0.507289	-0.507289	-0.507289	-0.507289	-0.507289	-0.507289	-0.507289	-0.507289	-0.507289	-0.507289	-0.507289	-0.507289	-0.507289	-0.507289	-0.507289	-0.507289	2.34396	-0.507289	-0.507289	1.80845	-0.507289	-0.507289	-0.507289	-0.507289	2.02282	-0.507289	1.02405	-0.507289	0.991184	-0.507289	-0.507289	-0.507289	-0.507289	2.35401	-0.507289	1.32438	1.53805	1.48267	-0.507289	1.48085
Late induced	Ate1	-0.275683	-0.275683	-0.275683	-0.275683	-0.275683	-0.275683	-0.275683	-0.275683	-0.275683	-0.275683	-0.275683	-0.275683	-0.275683	-0.275683	-0.275683	-0.275683	-0.275683	-0.275683	-0.275683	-0.275683	-0.275683	-0.275683	-0.275683	-0.275683	4.55858	-0.275683	-0.275683	-0.275683	-0.275683	-0.275683	-0.275683	-0.275683	-0.275683	-0.275683	-0.275683	-0.275683	-0.275683	-0.275683	-0.275683	-0.275683	-0.275683	-0.275683	2.48078	-0.275683	-0.275683	1.66871	-0.275683	-0.275683
Late induced	Hccs	-0.483219	-0.483219	-0.483219	-0.483219	-0.483219	-0.483219	-0.483219	-0.483219	-0.483219	-0.483219	2.70428	-0.483219	-0.483219	-0.483219	-0.483219	-0.483219	-0.483219	-0.483219	-0.483219	-0.483219	-0.483219	1.46383	-0.483219	-0.483219	-0.483219	-0.483219	-0.483219	-0.483219	-0.483219	2.24557	0.394069	1.76142	-0.483219	-0.483219	-0.483219	-0.483219	-0.483219	1.18224	-0.483219	-0.483219	-0.483219	-0.483219	-0.483219	2.21533	-0.483219	0.608508	-0.483219	-0.483219
Late induced	Aga	-0.519985	-0.519985	-0.519985	-0.519985	-0.519985	-0.519985	-0.519985	-0.519985	-0.519985	-0.519985	-0.519985	-0.519985	-0.519985	-0.519985	-0.519985	-0.519985	-0.519985	-0.519985	-0.519985	-0.519985	-0.519985	-0.519985	-0.519985	-0.519985	-0.519985	-0.519985	1.24865	-0.519985	-0.519985	2.0189	-0.519985	0.095551	2.02283	0.538621	-0.519985	-0.519985	-0.519985	-0.519985	-0.519985	2.10388	-0.519985	-0.519985	-0.519985	1.80671	-0.519985	-0.519985	2.0412	-0.519985
Late induced	Galnt7	-0.407759	1.97344	-0.407759	-0.407759	-0.407759	-0.407759	-0.407759	-0.407759	2.4481	-0.407759	-0.407759	-0.407759	0.741679	-0.407759	-0.407759	-0.407759	-0.407759	-0.407759	-0.407759	-0.407759	-0.407759	-0.407759	-0.407759	3.17882	-0.407759	-0.407759	1.58888	-0.407759	-0.407759	-0.407759	-0.407759	-0.407759	-0.407759	-0.407759	-0.407759	-0.407759	-0.407759	-0.407759	-0.407759	-0.407759	-0.407759	-0.407759	-0.407759	-0.407759	2.37401	1.4727	2.74533	-0.407759
Late induced	Crispld2	-0.219169	-0.219169	-0.219169	-0.219169	-0.219169	-0.219169	-0.219169	-0.219169	-0.219169	-0.219169	-0.219169	-0.219169	-0.219169	-0.219169	-0.219169	-0.219169	-0.219169	-0.219169	-0.219169	-0.219169	-0.219169	-0.219169	-0.219169	-0.219169	-0.219169	-0.219169	-0.219169	-0.219169	-0.219169	-0.219169	-0.219169	-0.219169	-0.219169	-0.219169	-0.219169	-0.219169	-0.219169	-0.219169	-0.219169	-0.219169	-0.219169	-0.219169	-0.219169	-0.219169	-0.219169	4.50166	4.05763	-0.219169
Late induced	Mbtps1	-0.450534	-0.450534	-0.450534	-0.450534	-0.450534	-0.450534	-0.450534	-0.450534	-0.450534	-0.450534	2.52854	-0.450534	-0.450534	2.62829	-0.450534	-0.450534	-0.450534	-0.450534	-0.450534	-0.450534	-0.450534	-0.450534	-0.450534	0.784518	-0.450534	-0.450534	2.91488	-0.450534	-0.450534	0.205212	-0.450534	-0.450534	-0.450534	-0.450534	-0.450534	-0.450534	-0.450534	-0.450534	0.813638	-0.450534	-0.450534	-0.450534	-0.450534	2.15257	-0.450534	-0.450534	1.55319	-0.450534
Late induced	Cog8	-0.500088	-0.500088	-0.500088	-0.500088	-0.500088	-0.500088	-0.500088	-0.500088	-0.500088	-0.500088	-0.500088	-0.500088	1.42276	-0.500088	-0.500088	-0.500088	-0.500088	-0.500088	2.15425	-0.500088	-0.500088	-0.500088	-0.500088	-0.500088	3.16143	-0.500088	-0.500088	0.303428	-0.500088	1.53324	-0.500088	-0.500088	-0.500088	-0.500088	2.47157	1.99851	-0.500088	-0.500088	-0.500088	-0.500088	-0.500088	-0.500088	-0.500088	1.6863	-0.500088	1.75507	-0.500088	1.64281
Late induced	Ptgs2	-0.328221	-0.328221	-0.328221	-0.328221	-0.328221	-0.328221	-0.328221	-0.328221	-0.328221	-0.328221	-0.328221	-0.328221	-0.328221	-0.328221	-0.328221	-0.328221	-0.328221	-0.328221	-0.328221	2.68039	-0.328221	-0.328221	-0.328221	-0.328221	-0.328221	-0.328221	2.95593	-0.328221	2.80627	-0.328221	-0.328221	-0.328221	-0.328221	-0.328221	-0.328221	-0.328221	-0.328221	-0.328221	-0.328221	-0.328221	-0.328221	-0.328221	-0.328221	-0.328221	-0.328221	-0.328221	-0.328221	-0.328221
Late induced	Rangrf	-0.298423	-0.298423	-0.298423	-0.298423	-0.298423	-0.298423	-0.298423	-0.298423	-0.298423	-0.298423	-0.298423	-0.298423	-0.298423	-0.298423	-0.298423	-0.298423	-0.298423	-0.298423	-0.298423	-0.298423	-0.298423	-0.298423	-0.298423	-0.298423	-0.298423	-0.298423	-0.298423	-0.298423	-0.298423	-0.298423	-0.298423	-0.298423	-0.298423	-0.298423	-0.298423	-0.298423	2.61147	-0.298423	4.34468	-0.298423	-0.298423	-0.298423	-0.298423	-0.298423	-0.298423	-0.298423	2.79606	-0.298423
Late induced	Polr2f	0.600601	0.49216	-1.75873	0.732979	0.134454	-1.75873	0.833266	0.727734	-1.75873	-1.75873	0.461322	0.676039	-1.03281	-1.75873	-0.114123	-1.75873	-1.75873	0.526564	-1.00546	-1.75873	1.19088	-1.03261	0.314154	0.468984	1.04721	0.343164	0.696893	0.683898	0.566067	0.68343	0.49868	0.332917	0.840778	-1.75873	0.57477	0.298049	0.293441	0.855861	0.339678	-1.75873	-0.863941	0.257487	0.381851	0.727736	0.335038	0.568047	0.60036	0.918044
Late induced	Egln3	-0.324541	-0.324541	-0.324541	-0.324541	-0.324541	-0.324541	-0.324541	-0.324541	-0.324541	-0.324541	-0.324541	-0.324541	-0.324541	-0.324541	-0.324541	-0.324541	-0.324541	-0.324541	-0.324541	-0.324541	-0.324541	-0.324541	-0.324541	-0.324541	-0.324541	2.22848	3.30129	-0.324541	2.75364	-0.324541	-0.324541	-0.324541	-0.324541	-0.324541	-0.324541	-0.324541	-0.324541	-0.324541	-0.324541	-0.324541	-0.324541	-0.324541	-0.324541	2.28909	-0.324541	-0.324541	3.61483	-0.324541
Late induced	Ints6	-0.334977	-0.334977	-0.334977	-0.334977	-0.334977	-0.334977	-0.334977	-0.334977	-0.334977	-0.334977	-0.334977	-0.334977	-0.334977	-0.334977	-0.334977	-0.334977	-0.334977	-0.334977	-0.334977	-0.334977	-0.334977	-0.334977	-0.334977	-0.334977	-0.334977	-0.334977	-0.334977	-0.334977	-0.334977	-0.334977	-0.334977	-0.334977	-0.334977	-0.334977	-0.334977	-0.334977	-0.334977	3.25531	-0.334977	-0.334977	-0.334977	3.33069	-0.334977	-0.334977	1.04095	-0.334977	2.38567	-0.334977
Late induced	Tnfsf9	-0.403473	-0.403473	-0.403473	-0.403473	-0.403473	-0.403473	-0.403473	-0.403473	-0.403473	-0.403473	1.35954	0.670929	-0.403473	-0.403473	1.6883	-0.403473	-0.403473	-0.403473	-0.403473	-0.403473	-0.403473	-0.403473	-0.403473	-0.403473	-0.403473	3.58962	-0.403473	0.416506	3.16322	-0.403473	-0.403473	0.391126	-0.403473	-0.403473	-0.403473	-0.403473	-0.403473	-0.403473	-0.403473	-0.403473	-0.403473	-0.403473	-0.403473	-0.403473	-0.403473	2.56623	3.49135	-0.403473
Late induced	Tfb1m	-0.284319	-0.284319	-0.284319	-0.284319	-0.284319	-0.284319	-0.284319	-0.284319	-0.284319	-0.284319	-0.284319	-0.284319	-0.284319	-0.284319	-0.284319	-0.284319	-0.284319	-0.284319	-0.284319	-0.284319	-0.284319	-0.284319	-0.284319	-0.284319	4.45029	-0.284319	-0.284319	-0.284319	-0.284319	-0.284319	-0.284319	-0.284319	-0.284319	-0.284319	-0.284319	-0.284319	-0.284319	-0.284319	2.69531	-0.284319	-0.284319	-0.284319	-0.284319	3.16738	-0.284319	-0.284319	3.75551	2.99063
Late induced	Cyb561d2	1.41953	-0.545986	-0.545986	-0.545986	-0.545986	-0.545986	2.09452	-0.545986	-0.545986	2.1778	-0.545986	-0.545986	-0.545986	-0.545986	-0.545986	-0.545986	-0.545986	0.1345	-0.545986	2.53817	-0.545986	-0.545986	-0.545986	-0.545986	-0.545986	-0.545986	2.14196	-0.545986	1.99785	-0.545986	-0.545986	-0.545986	-0.545986	-0.545986	-0.545986	-0.545986	-0.545986	-0.545986	-0.545986	-0.545986	1.45768	-0.545986	-0.545986	1.28661	1.64216	1.25798	1.88469	-0.545986
Late induced	Mrpl47	-0.678514	-0.678514	1.86355	-0.678514	1.6868	-0.678514	-0.678514	-0.678514	-0.678514	-0.678514	-0.678514	-0.678514	1.7965	0.0611649	1.33343	-0.678514	-0.678514	1.1928	-0.678514	1.65145	1.89519	-0.678514	-0.678514	0.706265	-0.678514	0.0257988	-0.678514	-0.678514	1.78224	-0.678514	-0.678514	1.34179	-0.678514	-0.678514	-0.678514	-0.678514	-0.678514	-0.678514	-0.678514	-0.678514	-0.678514	-0.678514	-0.678514	-0.678514	0.384048	1.65905	1.72856	1.31296
Late induced	Chpf2	-0.607592	-0.607592	-0.607592	-0.607592	-0.607592	-0.607592	2.42137	0.394103	-0.607592	-0.607592	-0.607592	-0.607592	-0.607592	-0.607592	-0.607592	-0.607592	-0.607592	-0.607592	-0.607592	-0.607592	-0.607592	-0.607592	1.20439	-0.607592	2.35951	-0.607592	-0.607592	-0.607592	-0.607592	-0.607592	0.891162	-0.607592	-0.607592	-0.607592	1.11854	1.94646	1.80449	-0.607592	1.25932	-0.607592	-0.607592	-0.607592	-0.607592	-0.607592	-0.607592	-0.607592	1.44148	-0.607592
Late induced	Btbd10	1.68832	-0.310568	-0.310568	-0.310568	-0.310568	-0.310568	-0.310568	-0.310568	-0.310568	-0.310568	-0.310568	-0.310568	-0.310568	-0.310568	-0.310568	-0.310568	-0.310568	-0.310568	-0.310568	-0.310568	-0.310568	-0.310568	-0.310568	-0.310568	-0.310568	3.95413	-0.310568	-0.310568	-0.310568	-0.310568	-0.310568	-0.310568	-0.310568	-0.310568	-0.310568	-0.310568	-0.310568	-0.310568	-0.310568	-0.310568	-0.310568	2.96691	-0.310568	-0.310568	-0.310568	-0.310568	3.21797	-0.310568
Late induced	Socs7	-0.228522	-0.228522	-0.228522	-0.228522	-0.228522	-0.228522	-0.228522	-0.228522	-0.228522	-0.228522	-0.228522	-0.228522	-0.228522	-0.228522	-0.228522	-0.228522	-0.228522	-0.228522	-0.228522	-0.228522	-0.228522	-0.228522	-0.228522	-0.228522	-0.228522	-0.228522	-0.228522	-0.228522	-0.228522	-0.228522	-0.228522	-0.228522	-0.228522	-0.228522	-0.228522	-0.228522	-0.228522	-0.228522	-0.228522	-0.228522	-0.228522	-0.228522	-0.228522	-0.228522	-0.228522	-0.228522	-0.228522	-0.228522
Late induced	Mesd	0.977601	1.74956	0.0438896	1.96903	1.19071	-0.716738	1.51407	-0.716738	-0.716738	-0.716738	1.49418	-0.716738	-0.716738	-0.716738	-0.716738	-0.716738	-0.716738	-0.716738	-0.716738	-0.716738	-0.716738	-0.716738	-0.716738	1.31776	-0.716738	-0.716738	-0.716738	-0.716738	-0.716738	-0.716738	-0.716738	-0.716738	1.39624	-0.716738	-0.716738	-0.716738	-0.716738	-0.716738	1.38464	1.88894	-0.716738	1.79658	-0.716738	1.38005	1.31212	0.737866	-0.716738	1.26557
Late induced	Rabggtb	-0.60016	-0.60016	-0.60016	-0.60016	-0.60016	-0.60016	-0.60016	-0.60016	1.8556	-0.60016	-0.60016	-0.60016	-0.60016	-0.60016	2.09994	-0.60016	-0.60016	1.87646	-0.60016	-0.60016	-0.60016	-0.60016	-0.60016	-0.60016	0.856011	-0.60016	-0.60016	1.90666	-0.60016	-0.60016	-0.60016	-0.60016	-0.60016	1.40776	-0.60016	-0.60016	-0.60016	-0.60016	-0.60016	-0.60016	-0.60016	2.04607	-0.60016	1.2371	1.52179	1.52931	-0.60016	1.50982
Late induced	Timm8b	0.596747	1.12488	-1.32713	-0.682324	0.965377	1.14871	0.830894	0.593061	0.660539	0.901521	0.762631	0.521694	-1.32713	0.686448	0.835045	0.660647	0.907292	0.571088	-1.32713	-1.32713	0.678717	0.964891	-0.79308	-1.32713	1.12909	-1.32713	0.816241	0.678842	-0.87124	1.05015	-1.32713	0.899676	0.722513	0.733574	-1.32713	-1.32713	0.93696	-0.661038	-1.32713	0.813272	-1.32713	-1.32713	1.04382	0.99773	-0.807704	0.926439	0.961384	0.642078
Late induced	Trp53rka	-0.258465	-0.258465	-0.258465	-0.258465	-0.258465	-0.258465	-0.258465	-0.258465	-0.258465	-0.258465	-0.258465	-0.258465	-0.258465	-0.258465	-0.258465	-0.258465	-0.258465	-0.258465	-0.258465	-0.258465	-0.258465	-0.258465	2.38066	-0.258465	-0.258465	-0.258465	-0.258465	-0.258465	-0.258465	-0.258465	-0.258465	-0.258465	-0.258465	-0.258465	-0.258465	-0.258465	-0.258465	-0.258465	-0.258465	6.0432	-0.258465	-0.258465	-0.258465	-0.258465	-0.258465	-0.258465	2.92277	-0.258465
Late induced	Ptger4	1.1512	-0.730269	-0.730269	-0.730269	-0.730269	-0.730269	-0.730269	-0.730269	-0.730269	-0.730269	-0.730269	-0.730269	0.844682	0.0321456	1.26805	-0.730269	-0.730269	-0.730269	-0.730269	-0.730269	-0.730269	-0.730269	-0.730269	-0.730269	1.7772	1.6643	-0.730269	-0.131588	1.54494	1.85166	-0.730269	-0.730269	0.370962	1.07776	-0.730269	-0.730269	1.76891	-0.730269	-0.730269	1.87976	-0.730269	-0.730269	-0.730269	1.0724	0.977328	1.52636	-0.730269	1.39863
Late induced	Mrps28	-0.770264	-0.770264	-0.770264	1.77981	-0.770264	-0.770264	1.20554	-0.770264	1.31772	-0.161293	1.15552	-0.770264	-0.770264	1.25701	1.20701	-0.770264	-0.770264	1.16205	-0.770264	-0.770264	-0.770264	-0.770264	1.0017	-0.770264	-0.770264	-0.770264	1.2193	-0.770264	-0.770264	-0.770264	-0.770264	0.645494	-0.770264	-0.770264	-0.770264	-0.770264	1.3301	-0.770264	1.47646	-0.770264	-0.770264	-0.770264	-0.770264	1.51862	1.06912	1.19034	1.42822	-0.770264
Late induced	Mybbp1a	-0.822874	-0.822874	-0.822874	-0.822874	-0.822874	-0.822874	0.726508	-0.822874	-0.822874	-0.822874	-0.822874	1.5129	1.18152	1.51128	-0.822874	1.59343	-0.822874	-0.822874	-0.822874	-0.822874	-0.132845	-0.822874	-0.822874	0.439467	-0.822874	-0.822874	1.80452	-0.822874	-0.822874	1.05847	1.32791	1.47806	-0.822874	-0.822874	-0.822874	-0.822874	1.00628	0.540361	-0.822874	-0.822874	-0.822874	1.39196	-0.822874	1.49045	1.31022	0.398294	1.71525	-0.822874
Late induced	Tsfm	1.28233	-0.632079	-0.632079	-0.632079	-0.632079	-0.632079	-0.632079	-0.632079	-0.632079	-0.632079	-0.632079	-0.632079	-0.632079	-0.632079	-0.632079	-0.632079	0.117014	-0.632079	-0.632079	-0.632079	1.60332	-0.632079	-0.632079	-0.632079	2.27526	-0.632079	-0.632079	-0.632079	-0.632079	-0.632079	1.82521	-0.632079	-0.632079	-0.632079	-0.632079	-0.632079	-0.632079	-0.632079	-0.632079	1.70724	-0.632079	1.7916	-0.632079	1.64566	0.757188	1.72628	1.54581	0.673213
Late induced	Bsdc1	-0.284503	-0.284503	-0.284503	-0.284503	-0.284503	-0.284503	-0.284503	-0.284503	-0.284503	-0.284503	-0.284503	-0.284503	-0.284503	-0.284503	-0.284503	-0.284503	-0.284503	-0.284503	-0.284503	-0.284503	-0.284503	-0.284503	-0.284503	-0.284503	-0.284503	1.41454	-0.284503	-0.284503	-0.284503	-0.284503	-0.284503	-0.284503	-0.284503	-0.284503	-0.284503	-0.284503	-0.284503	-0.284503	-0.284503	-0.284503	-0.284503	-0.284503	3.61561	-0.284503	-0.284503	-0.284503	3.4663	1.39784
Late induced	Zfp598	-0.460126	-0.460126	-0.460126	-0.460126	-0.460126	-0.460126	-0.460126	-0.460126	-0.460126	-0.460126	-0.460126	-0.460126	3.12114	-0.460126	0.644301	-0.460126	-0.460126	-0.460126	-0.460126	-0.460126	-0.460126	-0.460126	-0.460126	-0.460126	1.70961	-0.460126	-0.460126	-0.460126	-0.460126	-0.460126	-0.460126	-0.460126	1.83263	-0.460126	-0.460126	-0.460126	-0.460126	-0.460126	-0.460126	-0.460126	-0.460126	1.10803	-0.460126	2.69567	-0.460126	-0.460126	2.44342	0.97891
Late induced	Trmt10c	-0.645399	-0.645399	-0.645399	0.257618	1.75733	-0.645399	-0.645399	-0.645399	0.0472	-0.645399	-0.645399	-0.645399	-0.645399	-0.645399	-0.645399	1.99308	1.80612	-0.645399	-0.645399	1.23589	1.62429	-0.645399	-0.645399	-0.645399	2.46716	-0.645399	-0.645399	-0.645399	-0.645399	-0.645399	-0.645399	1.37433	-0.645399	-0.645399	1.58567	-0.645399	-0.645399	0.755853	-0.645399	1.56014	-0.645399	-0.645399	-0.645399	1.6963	1.95582	1.19241	0.974954	-0.645399
Late induced	Fkrp	-0.281672	-0.281672	-0.281672	-0.281672	-0.281672	-0.281672	-0.281672	-0.281672	-0.281672	-0.281672	-0.281672	-0.281672	-0.281672	-0.281672	-0.281672	-0.281672	-0.281672	-0.281672	-0.281672	-0.281672	-0.281672	-0.281672	-0.281672	-0.281672	-0.281672	-0.281672	-0.281672	-0.281672	-0.281672	-0.281672	-0.281672	-0.281672	-0.281672	-0.281672	-0.281672	-0.281672	-0.281672	-0.281672	-0.281672	-0.281672	-0.281672	-0.281672	-0.281672	-0.281672	-0.281672	4.21449	-0.281672	-0.281672
Late induced	Pusl1	-0.399141	-0.399141	-0.399141	-0.399141	-0.399141	-0.399141	-0.399141	-0.399141	-0.399141	-0.399141	-0.399141	-0.399141	-0.399141	-0.399141	-0.399141	-0.399141	-0.399141	-0.399141	-0.399141	-0.399141	-0.399141	-0.399141	-0.399141	-0.399141	-0.399141	-0.399141	-0.399141	0.389793	-0.399141	2.49979	-0.399141	0.365374	-0.399141	2.8513	-0.399141	-0.399141	2.51411	-0.399141	-0.399141	-0.399141	-0.399141	-0.399141	-0.399141	2.57669	-0.399141	-0.399141	2.47323	-0.399141
Late induced	3110082I17Rik	-0.422524	-0.422524	-0.422524	-0.422524	-0.422524	-0.422524	-0.422524	-0.422524	-0.422524	-0.422524	-0.422524	-0.422524	-0.422524	-0.422524	-0.422524	-0.422524	-0.422524	-0.422524	-0.422524	-0.422524	-0.422524	-0.422524	-0.422524	-0.422524	-0.422524	-0.422524	-0.422524	-0.422524	-0.422524	-0.422524	2.33599	-0.422524	-0.422524	-0.422524	-0.422524	-0.422524	-0.422524	-0.422524	-0.422524	-0.422524	-0.422524	-0.422524	1.90426	2.54342	2.37554	2.46529	2.56611	-0.422524
Late induced	Tmem39b	-0.216666	-0.216666	-0.216666	-0.216666	-0.216666	-0.216666	-0.216666	-0.216666	-0.216666	-0.216666	-0.216666	-0.216666	-0.216666	-0.216666	-0.216666	-0.216666	-0.216666	-0.216666	-0.216666	-0.216666	-0.216666	-0.216666	-0.216666	-0.216666	-0.216666	-0.216666	-0.216666	-0.216666	-0.216666	-0.216666	-0.216666	-0.216666	-0.216666	-0.216666	-0.216666	-0.216666	-0.216666	-0.216666	-0.216666	-0.216666	-0.216666	-0.216666	-0.216666	-0.216666	-0.216666	5.1112	-0.216666	-0.216666
Late induced	Jmjd6	-0.422283	-0.422283	-0.422283	-0.422283	-0.422283	-0.422283	-0.422283	-0.422283	-0.422283	-0.422283	-0.422283	-0.422283	2.32609	-0.422283	-0.422283	-0.422283	-0.422283	-0.422283	-0.422283	-0.422283	-0.422283	-0.422283	-0.422283	-0.422283	2.75828	2.6108	-0.422283	2.08224	-0.422283	-0.422283	-0.422283	-0.422283	-0.422283	-0.422283	-0.422283	-0.422283	-0.422283	-0.422283	-0.422283	-0.422283	-0.422283	-0.422283	-0.422283	-0.422283	-0.422283	2.38652	2.54451	2.12042
Late induced	Arl16	-0.308839	-0.308839	-0.308839	-0.308839	-0.308839	-0.308839	-0.308839	-0.308839	-0.308839	-0.308839	-0.308839	-0.308839	-0.308839	-0.308839	-0.308839	-0.308839	-0.308839	-0.308839	-0.308839	-0.308839	-0.308839	-0.308839	-0.308839	-0.308839	-0.308839	-0.308839	-0.308839	-0.308839	-0.308839	-0.308839	-0.308839	-0.308839	-0.308839	-0.308839	-0.308839	-0.308839	-0.308839	-0.308839	-0.308839	-0.308839	-0.308839	-0.308839	-0.308839	-0.308839	-0.308839	2.56823	3.81654	-0.308839
Late induced	Rrp1b	-0.584124	-0.584124	-0.584124	-0.584124	-0.584124	-0.584124	1.68678	-0.584124	0.400127	0.245879	0.34751	-0.584124	2.00872	-0.584124	-0.584124	-0.584124	-0.584124	2.00287	-0.584124	-0.584124	-0.584124	-0.584124	-0.584124	-0.584124	-0.584124	-0.584124	2.3086	-0.584124	-0.584124	-0.584124	1.75232	2.23375	-0.584124	-0.584124	-0.584124	-0.584124	-0.584124	-0.584124	-0.584124	-0.584124	-0.584124	1.86756	1.56681	-0.584124	-0.584124	1.60523	1.47415	2.01084
Late induced	Chpt1	-0.454671	-0.454671	-0.454671	-0.454671	-0.454671	-0.454671	-0.454671	-0.454671	-0.454671	-0.454671	-0.454671	-0.454671	-0.454671	-0.454671	-0.454671	-0.454671	-0.454671	-0.454671	0.636636	-0.454671	-0.454671	-0.454671	-0.454671	2.23152	1.77637	-0.454671	4.17399	-0.454671	-0.454671	1.71174	1.14076	0.637146	-0.454671	-0.454671	-0.454671	-0.454671	-0.454671	-0.454671	-0.454671	-0.454671	-0.454671	-0.454671	-0.454671	0.878738	-0.454671	-0.454671	3.15688	0.898121
Late induced	Prpf40a	-0.862207	-0.862207	-0.862207	0.9551	-0.862207	-0.862207	-0.862207	-0.862207	-0.342047	1.68464	1.66739	-0.862207	1.10836	1.59681	0.89745	-0.862207	1.58336	1.1381	-0.862207	-0.280458	-0.862207	-0.227845	1.59423	1.3296	-0.862207	0.913701	-0.862207	-0.862207	-0.862207	-0.862207	0.974058	0.514885	1.35589	-0.862207	-0.862207	-0.862207	0.789599	-0.862207	-0.862207	0.468114	-0.862207	-0.862207	1.31086	1.05911	-0.862207	1.08895	1.48575	-0.862207
Late induced	Tcp1	0.969552	1.10012	-0.702963	-1.45764	0.603286	0.172259	1.06637	-0.854365	-1.45764	-0.788627	0.282448	0.238556	-0.525365	0.546051	0.916015	-1.45764	-1.45764	0.373083	-1.45764	0.787315	0.486278	-1.45764	0.72961	0.571164	1.0595	0.730292	0.508341	0.586722	1.04927	0.862125	1.00719	0.361556	-1.45764	-1.45764	-1.45764	-1.45764	1.03179	0.901808	0.608255	0.459007	-1.45764	0.84563	-1.45764	1.12635	0.392143	0.689579	1.02735	0.784994
Late induced	Btbd19	1.50607	-0.406342	-0.406342	-0.406342	-0.406342	-0.406342	-0.406342	-0.406342	-0.406342	-0.406342	-0.406342	-0.406342	-0.406342	-0.406342	-0.406342	-0.406342	-0.406342	-0.406342	-0.406342	-0.406342	-0.406342	-0.406342	-0.406342	-0.406342	-0.406342	-0.406342	-0.406342	-0.406342	-0.406342	-0.406342	-0.406342	-0.406342	-0.406342	-0.406342	-0.406342	-0.406342	-0.406342	-0.406342	-0.406342	3.07475	-0.406342	-0.406342	-0.406342	2.69623	-0.406342	-0.406342	1.93932	-0.406342
Late induced	Alg6	-0.235859	-0.235859	-0.235859	-0.235859	-0.235859	-0.235859	-0.235859	-0.235859	-0.235859	-0.235859	-0.235859	-0.235859	-0.235859	-0.235859	-0.235859	-0.235859	-0.235859	-0.235859	-0.235859	-0.235859	-0.235859	-0.235859	-0.235859	-0.235859	-0.235859	-0.235859	-0.235859	-0.235859	-0.235859	-0.235859	-0.235859	-0.235859	-0.235859	-0.235859	-0.235859	-0.235859	-0.235859	-0.235859	-0.235859	-0.235859	-0.235859	-0.235859	-0.235859	-0.235859	-0.235859	-0.235859	4.08501	-0.235859
Late induced	Arfip1	-0.27644	-0.27644	-0.27644	-0.27644	-0.27644	-0.27644	-0.27644	-0.27644	-0.27644	-0.27644	-0.27644	-0.27644	-0.27644	-0.27644	-0.27644	-0.27644	-0.27644	-0.27644	-0.27644	-0.27644	-0.27644	-0.27644	-0.27644	-0.27644	-0.27644	3.28664	-0.27644	-0.27644	-0.27644	-0.27644	-0.27644	-0.27644	-0.27644	-0.27644	-0.27644	-0.27644	-0.27644	-0.27644	-0.27644	-0.27644	-0.27644	-0.27644	-0.27644	-0.27644	-0.27644	4.73557	-0.27644	-0.27644
Late induced	Ccdc58	0.877456	-0.70268	-0.70268	-0.70268	-0.70268	-0.70268	1.07431	-0.70268	1.0252	0.0324655	-0.70268	-0.70268	-0.70268	-0.70268	-0.70268	-0.70268	-0.70268	1.25807	-0.70268	-0.70268	1.26782	-0.70268	1.86628	-0.70268	-0.70268	1.45611	-0.70268	0.818517	-0.70268	-0.70268	-0.70268	-0.70268	-0.70268	-0.70268	-0.70268	1.68566	-0.70268	-0.70268	-0.057943	1.01041	-0.70268	-0.70268	1.51655	1.41251	1.37948	1.4858	1.6984	-0.70268
Late induced	Gm23935	-0.411436	-0.411436	-0.411436	-0.411436	-0.411436	-0.411436	-0.411436	-0.411436	-0.411436	-0.411436	-0.411436	-0.411436	-0.411436	-0.411436	-0.411436	-0.411436	-0.411436	-0.411436	-0.411436	-0.411436	-0.411436	-0.411436	-0.411436	-0.411436	2.65032	0.596135	-0.411436	-0.411436	2.52591	-0.411436	-0.411436	-0.411436	2.57741	-0.411436	-0.411436	-0.411436	-0.411436	-0.411436	-0.411436	-0.411436	-0.411436	-0.411436	-0.411436	2.73661	-0.411436	1.97724	-0.411436	-0.411436
Late induced	Gm14323	-0.217088	-0.217088	-0.217088	-0.217088	-0.217088	-0.217088	-0.217088	-0.217088	-0.217088	-0.217088	-0.217088	-0.217088	-0.217088	-0.217088	-0.217088	-0.217088	-0.217088	-0.217088	-0.217088	-0.217088	-0.217088	-0.217088	-0.217088	-0.217088	-0.217088	-0.217088	-0.217088	-0.217088	-0.217088	-0.217088	-0.217088	-0.217088	-0.217088	-0.217088	-0.217088	-0.217088	-0.217088	-0.217088	-0.217088	-0.217088	-0.217088	-0.217088	-0.217088	4.29587	-0.217088	-0.217088	-0.217088	-0.217088
Late induced	Uba52	-0.466051	-0.466051	-0.466051	-0.466051	-0.466051	-0.466051	-0.466051	-0.466051	-0.466051	-0.466051	-0.466051	-0.466051	-0.466051	-0.466051	-0.466051	-0.466051	-0.466051	-0.466051	1.30117	-0.466051	-0.466051	-0.466051	2.93945	-0.466051	-0.466051	-0.466051	-0.466051	-0.466051	2.57134	-0.466051	-0.466051	2.03564	-0.466051	-0.466051	-0.466051	-0.466051	-0.466051	-0.466051	-0.466051	2.16645	-0.466051	-0.466051	-0.466051	2.47768	-0.466051	-0.466051	-0.466051	-0.466051
Late induced	Rpl31-ps16	-0.519032	1.71474	-0.519032	-0.519032	-0.519032	-0.519032	2.77199	-0.519032	-0.519032	-0.519032	-0.519032	1.55295	1.5697	-0.519032	-0.519032	-0.519032	-0.519032	-0.519032	-0.519032	-0.519032	-0.519032	-0.519032	-0.519032	-0.519032	-0.519032	-0.519032	-0.519032	2.41822	1.06021	-0.519032	1.07516	-0.519032	-0.519032	2.11637	-0.519032	-0.519032	-0.519032	-0.519032	-0.519032	1.76258	-0.519032	-0.519032	-0.519032	-0.519032	-0.519032	-0.519032	2.59704	-0.519032
Late induced	Bcl2a1d	-0.614093	-0.614093	-0.614093	-0.614093	-0.614093	-0.614093	-0.614093	-0.614093	-0.614093	-0.614093	-0.614093	-0.614093	-0.614093	-0.614093	-0.614093	-0.614093	-0.614093	-0.614093	-0.614093	1.33689	-0.614093	-0.614093	-0.614093	0.192395	2.23657	-0.614093	-0.614093	-0.614093	1.62411	-0.614093	-0.614093	-0.614093	-0.614093	-0.614093	-0.614093	-0.614093	-0.614093	-0.614093	-0.614093	-0.614093	-0.614093	-0.614093	1.59738	1.05706	1.62404	1.85763	2.21073	1.54019
Late induced	Gm8885	-0.334675	-0.334675	-0.334675	-0.334675	-0.334675	-0.334675	-0.334675	-0.334675	-0.334675	-0.334675	-0.334675	-0.334675	-0.334675	-0.334675	-0.334675	-0.334675	-0.334675	-0.334675	-0.334675	-0.334675	-0.334675	-0.334675	-0.334675	-0.334675	-0.334675	-0.334675	-0.334675	2.29658	-0.334675	-0.334675	-0.334675	-0.334675	-0.334675	-0.334675	-0.334675	-0.334675	-0.334675	-0.334675	-0.334675	4.6551	-0.334675	-0.334675	-0.334675	-0.334675	-0.334675	-0.334675	2.54089	-0.334675
Late induced	Gm42666	1.38817	1.76805	1.79415	-0.578377	-0.578377	-0.578377	1.86854	-0.578377	-0.578377	-0.578377	-0.578377	-0.578377	-0.578377	-0.578377	-0.578377	-0.578377	-0.578377	-0.578377	-0.578377	1.43429	1.26453	-0.578377	-0.578377	2.3385	1.9484	1.43585	1.29741	-0.578377	-0.578377	-0.578377	-0.578377	-0.578377	-0.578377	-0.578377	-0.578377	-0.578377	-0.578377	-0.578377	-0.578377	-0.578377	-0.578377	-0.578377	-0.578377	1.38747	1.31171	1.50554	1.23693	-0.578377
Late induced	Dlat	0.557731	-0.606661	-0.606661	-0.606661	1.24119	-0.606661	-0.606661	1.56203	-0.606661	-0.606661	-0.606661	-0.606661	1.11987	-0.606661	-0.606661	-0.606661	-0.606661	-0.606661	-0.606661	-0.606661	-0.606661	-0.606661	-0.606661	-0.606661	-0.606661	-0.606661	-0.606661	-0.606661	-0.606661	1.72515	1.90187	2.22675	2.3516	-0.606661	-0.606661	-0.606661	-0.606661	-0.606661	-0.606661	-0.606661	-0.606661	-0.606661	-0.606661	1.45039	2.28197	-0.606661	0.675235	1.82531
Late induced	Gnb1l	-0.280632	-0.280632	-0.280632	-0.280632	-0.280632	-0.280632	-0.280632	-0.280632	-0.280632	-0.280632	-0.280632	-0.280632	-0.280632	-0.280632	-0.280632	-0.280632	-0.280632	-0.280632	-0.280632	-0.280632	-0.280632	-0.280632	-0.280632	-0.280632	-0.280632	-0.280632	-0.280632	-0.280632	-0.280632	-0.280632	-0.280632	-0.280632	-0.280632	-0.280632	-0.280632	-0.280632	-0.280632	-0.280632	4.3563	-0.280632	1.81392	-0.280632	-0.280632	-0.280632	-0.280632	-0.280632	-0.280632	3.50422
Late induced	Slc19a1	-0.327042	-0.327042	-0.327042	-0.327042	-0.327042	-0.327042	-0.327042	-0.327042	-0.327042	-0.327042	-0.327042	-0.327042	-0.327042	-0.327042	-0.327042	-0.327042	-0.327042	-0.327042	-0.327042	-0.327042	-0.327042	-0.327042	-0.327042	-0.327042	-0.327042	-0.327042	-0.327042	-0.327042	-0.327042	-0.327042	-0.327042	-0.327042	-0.327042	-0.327042	-0.327042	-0.327042	-0.327042	-0.327042	-0.327042	-0.327042	-0.327042	-0.327042	4.78354	-0.327042	3.33802	2.13052	-0.327042	-0.327042
Late induced	Atg4d	-0.317111	-0.317111	-0.317111	-0.317111	-0.317111	-0.317111	-0.317111	-0.317111	-0.317111	-0.317111	-0.317111	-0.317111	-0.317111	-0.317111	-0.317111	-0.317111	-0.317111	-0.317111	-0.317111	-0.317111	-0.317111	-0.317111	2.85968	-0.317111	-0.317111	3.31748	-0.317111	-0.317111	-0.317111	-0.317111	-0.317111	-0.317111	2.82144	-0.317111	-0.317111	-0.317111	-0.317111	-0.317111	-0.317111	-0.317111	-0.317111	-0.317111	-0.317111	-0.317111	3.75096	-0.317111	-0.317111	-0.317111
Late induced	Prr29	-0.347814	-0.347814	-0.347814	-0.347814	-0.347814	-0.347814	-0.347814	-0.347814	-0.347814	-0.347814	-0.347814	-0.347814	-0.347814	-0.347814	-0.347814	-0.347814	-0.347814	-0.347814	-0.347814	-0.347814	-0.347814	-0.347814	-0.347814	-0.347814	-0.347814	-0.347814	-0.347814	-0.347814	-0.347814	-0.347814	-0.347814	-0.347814	-0.347814	-0.347814	-0.347814	-0.347814	-0.347814	-0.347814	-0.347814	-0.347814	-0.347814	-0.347814	-0.347814	0.87751	3.44426	2.05027	-0.347814	3.57954
Late induced	Acp4	-0.253414	-0.253414	-0.253414	-0.253414	-0.253414	-0.253414	-0.253414	-0.253414	-0.253414	-0.253414	-0.253414	-0.253414	-0.253414	-0.253414	-0.253414	-0.253414	-0.253414	-0.253414	-0.253414	-0.253414	-0.253414	-0.253414	-0.253414	-0.253414	-0.253414	-0.253414	-0.253414	-0.253414	-0.253414	-0.253414	-0.253414	4.16461	-0.253414	-0.253414	-0.253414	-0.253414	-0.253414	-0.253414	-0.253414	-0.253414	-0.253414	-0.253414	-0.253414	-0.253414	-0.253414	-0.253414	4.56559	3.00311
Late induced	Cad	-0.489322	-0.489322	2.24462	-0.489322	0.493445	-0.489322	-0.489322	-0.489322	-0.489322	-0.489322	-0.489322	-0.489322	-0.489322	-0.489322	-0.489322	-0.489322	-0.489322	-0.489322	-0.489322	-0.489322	-0.489322	-0.489322	-0.489322	-0.489322	-0.489322	-0.489322	-0.489322	-0.489322	-0.489322	-0.489322	2.61816	-0.489322	-0.489322	-0.489322	-0.489322	-0.489322	-0.489322	-0.489322	2.62858	0.634693	-0.489322	-0.489322	1.2335	-0.489322	2.40476	-0.489322	1.4852	2.50382
Late induced	Mrps25	1.61082	-0.600477	-0.600477	-0.600477	-0.600477	0.292563	-0.600477	-0.600477	-0.600477	2.39425	-0.600477	-0.600477	-0.600477	-0.600477	-0.600477	-0.600477	-0.600477	-0.600477	-0.600477	-0.600477	1.88972	1.00633	-0.600477	-0.600477	-0.600477	1.55708	1.27625	-0.600477	-0.600477	-0.0673644	-0.600477	-0.600477	-0.600477	-0.600477	-0.600477	-0.600477	-0.600477	-0.600477	1.84617	-0.600477	-0.600477	-0.600477	-0.600477	1.81428	1.7919	-0.600477	-0.600477	1.25168
Late induced	Surf2	-0.636742	-0.636742	-0.636742	-0.636742	1.79718	-0.636742	-0.636742	-0.636742	-0.636742	2.13159	-0.636742	-0.636742	-0.636742	-0.636742	-0.636742	-0.636742	-0.636742	-0.636742	-0.636742	-0.636742	-0.636742	-0.636742	-0.636742	-0.636742	-0.636742	-0.636742	0.0381879	2.07414	-0.636742	-0.636742	-0.636742	-0.636742	-0.636742	-0.636742	1.37029	-0.636742	-0.636742	0.887361	0.84149	1.54974	-0.636742	-0.636742	-0.636742	2.12457	1.54131	-0.636742	1.17365	1.34035
Late induced	Ddx27	0.932315	0.37564	-0.58286	-0.58286	-0.58286	-0.58286	-0.58286	-0.58286	-0.58286	-0.58286	-0.58286	-0.58286	-0.58286	-0.58286	1.44767	-0.58286	-0.58286	-0.58286	-0.58286	-0.58286	1.60646	0.935334	-0.58286	-0.58286	-0.58286	1.87067	-0.58286	1.36338	-0.58286	-0.58286	-0.58286	-0.58286	-0.58286	-0.58286	-0.58286	-0.58286	1.48781	-0.58286	-0.58286	2.41305	2.27499	-0.58286	-0.58286	-0.58286	1.77706	-0.58286	1.13697	1.90353
Late induced	Supv3l1	-0.396403	-0.396403	-0.396403	-0.396403	-0.396403	-0.396403	0.907157	-0.396403	-0.396403	-0.396403	-0.396403	-0.396403	-0.396403	-0.396403	-0.396403	-0.396403	-0.396403	-0.396403	0.460722	-0.396403	-0.396403	-0.396403	-0.396403	-0.396403	-0.396403	-0.396403	2.74944	-0.396403	-0.396403	-0.396403	-0.396403	-0.396403	-0.396403	-0.396403	-0.396403	-0.396403	-0.396403	-0.396403	-0.396403	-0.396403	3.37117	-0.396403	-0.396403	1.78775	-0.396403	-0.396403	-0.396403	-0.396403
Late induced	Canx	0.814347	-1.20863	-1.20863	-1.20863	-1.20863	-1.20863	-1.20863	-1.20863	-0.657566	1.135	-1.20863	-1.20863	-1.20863	-1.20863	0.489178	0.823236	-0.653433	-1.20863	0.715579	-1.20863	0.746798	1.28844	-0.61356	1.27663	-0.434888	0.728245	0.850163	1.057	-0.70065	1.0406	-1.20863	0.460656	-1.20863	-1.20863	1.13589	-1.20863	-1.20863	-1.20863	1.15854	-0.474725	0.735108	-1.20863	1.09353	0.577248	0.833613	0.645239	0.749433	1.27848
Late induced	Gosr2	-0.645663	2.25012	-0.645663	-0.645663	1.73029	0.2355	2.01525	0.238418	-0.645663	-0.645663	-0.645663	-0.645663	-0.645663	-0.645663	-0.645663	-0.645663	-0.645663	1.60433	-0.0991906	-0.645663	-0.645663	0.704703	-0.645663	2.05015	-0.645663	1.89915	1.62587	-0.645663	1.36736	-0.645663	-0.645663	0.127929	-0.645663	-0.645663	-0.645663	-0.645663	-0.645663	-0.645663	1.94056	-0.645663	1.4411	-0.645663	-0.645663	1.8286	1.39974	1.48095	-0.645663	1.84877
Late induced	Coq6	-0.374812	-0.374812	-0.374812	-0.374812	-0.374812	-0.374812	-0.374812	-0.374812	-0.374812	4.07555	-0.374812	-0.374812	-0.374812	-0.374812	-0.374812	-0.374812	-0.374812	-0.374812	-0.374812	-0.374812	-0.374812	-0.374812	1.09533	-0.374812	-0.374812	-0.374812	1.05363	-0.374812	-0.374812	-0.374812	-0.374812	-0.374812	-0.374812	-0.374812	-0.374812	-0.374812	-0.374812	0.9673	-0.374812	-0.374812	-0.374812	3.24684	-0.374812	-0.374812	3.30779	0.77911	0.630375	2.60456
Late induced	Mterf3	1.7283	-0.629973	-0.629973	-0.629973	-0.629973	-0.629973	-0.629973	-0.629973	-0.629973	-0.629973	-0.629973	-0.629973	-0.629973	-0.629973	-0.629973	-0.629973	-0.629973	-0.629973	-0.629973	-0.629973	-0.629973	-0.629973	1.56613	0.86645	-0.629973	-0.629973	1.53212	-0.629973	-0.629973	-0.629973	-0.629973	-0.629973	1.44953	-0.629973	1.96249	1.45836	-0.629973	-0.629973	-0.629973	-0.629973	-0.629973	-0.629973	-0.629973	1.09098	2.05887	-0.629973	-0.629973	1.29888
Late induced	Gtf2h2	-0.653661	0.58781	2.04258	-0.653661	-0.653661	-0.653661	-0.653661	-0.653661	-0.653661	-0.653661	1.7862	-0.653661	-0.653661	-0.653661	-0.653661	-0.653661	-0.653661	-0.653661	-0.653661	-0.653661	-0.653661	-0.653661	-0.653661	-0.653661	-0.653661	0.442526	-0.653661	-0.653661	-0.653661	-0.653661	0.289558	-0.653661	-0.653661	-0.653661	-0.653661	-0.653661	-0.653661	-0.653661	-0.653661	-0.653661	1.54657	1.82226	1.95216	-0.653661	1.74833	0.785732	1.41445	1.39693
Late induced	Pabpc1	0.626392	1.20061	0.855673	0.333988	0.588966	0.893777	1.06135	0.886236	-0.200135	0.5516	-2.10825	-2.10825	0.554952	0.709772	0.487556	-2.10825	0.792293	0.136227	-2.10825	0.499195	-1.20225	0.287947	0.566461	0.395168	-0.936317	0.579922	0.700359	0.134992	-2.10825	-1.55645	0.27379	-0.179522	0.713263	0.766103	1.36372	-0.939334	-0.24532	-0.975566	0.0988563	0.193633	-0.377337	-2.10825	0.788978	0.705744	0.756545	0.478954	0.668018	0.533044
Late induced	Pop1	-0.3263	-0.3263	-0.3263	-0.3263	-0.3263	-0.3263	0.744179	-0.3263	-0.3263	-0.3263	-0.3263	-0.3263	-0.3263	-0.3263	-0.3263	-0.3263	-0.3263	-0.3263	-0.3263	-0.3263	-0.3263	-0.3263	-0.3263	-0.3263	-0.3263	-0.3263	-0.3263	-0.3263	-0.3263	-0.3263	-0.3263	-0.3263	-0.3263	-0.3263	-0.3263	-0.3263	-0.3263	-0.3263	-0.3263	-0.3263	-0.3263	-0.3263	-0.3263	3.88819	-0.3263	-0.3263	-0.3263	3.83664
Late induced	Fopnl	0.622289	-0.621955	-0.621955	2.1316	-0.621955	-0.621955	1.47577	1.79095	-0.621955	0.39842	-0.621955	-0.621955	-0.621955	-0.621955	-0.621955	-0.621955	-0.621955	-0.621955	-0.621955	-0.621955	-0.621955	-0.621955	-0.621955	-0.621955	-0.621955	-0.621955	1.68612	-0.621955	-0.621955	-0.621955	-0.621955	1.21842	-0.621955	2.19153	-0.621955	-0.621955	-0.621955	1.20058	0.858524	1.80058	-0.621955	-0.621955	1.86469	-0.621955	1.69262	-0.621955	-0.621955	1.71415
Late induced	Sdf2l1	1.10248	-0.594801	-0.594801	-0.594801	-0.594801	-0.594801	1.75808	-0.594801	0.479497	2.03647	-0.594801	-0.594801	1.50604	-0.594801	-0.594801	-0.594801	-0.594801	-0.594801	-0.594801	-0.594801	-0.594801	-0.594801	-0.594801	-0.594801	-0.594801	-0.594801	1.34365	-0.594801	-0.594801	-0.594801	-0.594801	-0.594801	-0.594801	1.88349	-0.594801	-0.594801	-0.594801	2.24188	1.75318	1.88875	-0.594801	-0.594801	-0.594801	0.964386	1.67575	1.41591	2.08097	2.4026
Late induced	Polr2d	1.4748	-0.822135	-0.822135	-0.822135	-0.822135	-0.822135	1.3179	1.20085	1.25762	-0.133554	-0.822135	-0.822135	-0.822135	-0.822135	-0.822135	-0.822135	-0.822135	0.929972	-0.822135	-0.822135	-0.822135	-0.822135	-0.822135	1.64478	-0.822135	-0.16269	1.57771	-0.822135	-0.822135	1.44996	-0.822135	-0.822135	1.42385	1.37953	1.46296	-0.822135	1.1095	-0.822135	-0.822135	-0.822135	1.47344	-0.822135	1.246	-0.822135	1.40724	0.704177	0.903655	0.77097
Late induced	2700062C07Rik	-0.615467	-0.615467	-0.615467	-0.615467	-0.615467	-0.615467	-0.615467	-0.615467	-0.615467	-0.615467	-0.615467	-0.615467	-0.615467	1.76223	-0.615467	-0.615467	-0.615467	0.158756	-0.615467	-0.615467	-0.615467	-0.615467	-0.615467	-0.615467	1.54526	-0.615467	2.23357	-0.615467	0.114864	-0.615467	-0.615467	1.42047	-0.615467	-0.615467	1.00231	-0.615467	-0.615467	-0.615467	-0.615467	-0.615467	-0.615467	1.38919	-0.615467	1.68238	2.04952	-0.615467	1.02989	2.07876
Late induced	Cd74	-0.46193	-0.46193	-0.46193	-0.46193	-0.46193	-0.46193	-0.46193	-0.46193	-0.46193	-0.46193	-0.46193	-0.46193	-0.46193	-0.46193	2.42842	-0.46193	-0.46193	1.34865	-0.46193	-0.46193	-0.46193	-0.46193	-0.46193	-0.46193	-0.46193	-0.46193	-0.46193	-0.46193	-0.46193	-0.46193	2.40457	-0.46193	-0.46193	-0.46193	-0.46193	-0.46193	-0.46193	-0.46193	-0.46193	-0.46193	2.32251	-0.46193	-0.46193	-0.46193	1.48403	2.43153	-0.46193	2.32994
Late induced	Timm21	1.82964	-0.513423	-0.513423	-0.513423	-0.513423	-0.513423	-0.513423	-0.513423	-0.513423	-0.513423	-0.513423	-0.513423	-0.513423	-0.513423	-0.513423	-0.513423	-0.513423	-0.513423	-0.513423	-0.513423	-0.513423	-0.513423	-0.513423	-0.513423	2.42683	-0.513423	-0.513423	-0.513423	-0.513423	-0.513423	1.88374	-0.513423	-0.513423	-0.513423	-0.513423	-0.513423	-0.513423	-0.513423	-0.513423	2.67374	-0.513423	-0.513423	-0.513423	1.51361	2.09138	1.19591	-0.513423	1.53002
Late induced	Snx15	-0.480195	-0.480195	-0.480195	-0.480195	-0.480195	-0.480195	-0.480195	-0.480195	-0.480195	-0.480195	-0.480195	-0.480195	-0.480195	-0.480195	-0.480195	-0.480195	-0.480195	-0.480195	-0.480195	-0.480195	-0.480195	1.75255	-0.480195	-0.480195	-0.480195	2.42314	2.38012	2.53378	-0.480195	-0.480195	-0.480195	-0.480195	-0.480195	-0.480195	-0.480195	-0.480195	-0.480195	-0.480195	-0.480195	-0.480195	-0.480195	-0.480195	-0.480195	2.27363	0.379922	-0.480195	0.662842	0.427402
Late induced	Eif1ad	1.32152	-0.809352	-0.809352	0.769564	-0.809352	-0.809352	-0.809352	-0.809352	-0.809352	-0.809352	-0.809352	-0.809352	1.45606	-0.809352	-0.809352	-0.809352	-0.809352	-0.809352	-0.809352	-0.809352	-0.809352	-0.809352	-0.809352	-0.809352	1.82114	1.30444	-0.809352	1.36563	0.491232	1.44502	0.880469	-0.809352	0.640986	-0.809352	-0.809352	-0.809352	-0.809352	-0.809352	-0.190148	-0.00480442	-0.809352	1.02087	1.21267	-0.149435	1.57909	-0.809352	0.289445	1.50322
Late induced	Btbd1	0.499598	-0.64142	-0.64142	-0.64142	-0.64142	-0.64142	-0.64142	2.04497	1.6588	1.72975	-0.64142	-0.64142	-0.64142	-0.64142	-0.64142	-0.64142	-0.64142	-0.64142	-0.64142	-0.64142	-0.64142	-0.64142	-0.64142	-0.64142	-0.64142	-0.64142	-0.64142	-0.64142	-0.64142	-0.64142	-0.64142	1.93686	-0.64142	-0.64142	0.922604	1.6499	-0.64142	-0.64142	1.79303	-0.64142	1.64528	-0.64142	1.80364	1.37434	1.06452	0.245545	1.29495	1.29709
Late induced	Usp33	-0.39568	-0.39568	-0.39568	-0.39568	-0.39568	-0.39568	-0.39568	-0.39568	-0.39568	-0.39568	-0.39568	-0.39568	-0.39568	-0.39568	-0.39568	-0.39568	-0.39568	-0.39568	-0.39568	-0.39568	-0.39568	-0.39568	-0.39568	-0.39568	-0.39568	-0.39568	-0.39568	3.6583	-0.39568	-0.39568	-0.39568	-0.39568	-0.39568	-0.39568	-0.39568	-0.39568	-0.39568	0.94575	0.625188	-0.39568	1.78834	-0.39568	-0.39568	-0.39568	2.90119	2.7906	-0.39568	1.97919
Late induced	Nnt	-0.377553	-0.377553	-0.377553	-0.377553	-0.377553	-0.377553	-0.377553	-0.377553	-0.377553	-0.377553	-0.377553	-0.377553	-0.377553	-0.377553	-0.377553	-0.377553	-0.377553	-0.377553	-0.377553	-0.377553	-0.377553	-0.377553	-0.377553	-0.377553	-0.377553	-0.377553	-0.377553	-0.377553	-0.377553	-0.377553	-0.377553	-0.377553	-0.377553	-0.377553	-0.377553	-0.377553	-0.377553	-0.377553	-0.377553	-0.377553	3.16685	-0.377553	-0.377553	0.729704	2.5094	-0.377553	-0.377553	2.41294
Late induced	Apool	-0.384452	-0.384452	-0.384452	-0.384452	-0.384452	-0.384452	-0.384452	-0.384452	-0.384452	-0.384452	-0.384452	-0.384452	-0.384452	-0.384452	-0.384452	-0.384452	-0.384452	-0.384452	-0.384452	-0.384452	-0.384452	-0.384452	3.26702	-0.384452	-0.384452	-0.384452	-0.384452	-0.384452	-0.384452	-0.384452	0.504803	-0.384452	-0.384452	-0.384452	-0.384452	-0.384452	-0.384452	-0.384452	-0.384452	-0.384452	-0.384452	-0.384452	-0.384452	-0.384452	3.19542	-0.384452	-0.384452	2.63992
Late induced	Tm9sf2	0.937331	1.57015	-0.902687	-0.902687	0.616002	-0.902687	-0.902687	-0.902687	0.495728	1.56382	-0.902687	-0.902687	-0.902687	-0.902687	-0.902687	-0.902687	-0.902687	-0.902687	-0.902687	-0.902687	0.688112	0.495259	-0.902687	-0.902687	-0.902687	1.29226	-0.902687	1.48419	-0.902687	-0.902687	-0.902687	-0.902687	1.12337	0.549777	-0.902687	1.26162	-0.902687	1.22533	0.992883	1.67115	1.06577	-0.902687	1.0933	-0.902687	1.11736	0.18569	-0.902687	1.01302
Late induced	Pdia4	0.736842	-0.533657	-0.533657	-0.533657	-0.533657	2.49238	-0.533657	-0.533657	-0.533657	-0.533657	-0.533657	-0.533657	-0.533657	-0.533657	1.90906	-0.533657	-0.533657	-0.533657	-0.533657	-0.533657	-0.533657	2.02377	-0.533657	-0.533657	-0.533657	-0.533657	-0.533657	-0.533657	-0.533657	-0.533657	-0.533657	-0.533657	-0.533657	-0.533657	-0.533657	-0.533657	-0.533657	-0.533657	-0.533657	-0.533657	-0.533657	-0.533657	-0.533657	2.31011	1.89986	1.11575	1.6892	2.33067
Late induced	Tmem206	-0.230384	-0.230384	-0.230384	-0.230384	-0.230384	-0.230384	-0.230384	-0.230384	-0.230384	-0.230384	-0.230384	-0.230384	-0.230384	-0.230384	-0.230384	-0.230384	-0.230384	-0.230384	-0.230384	-0.230384	-0.230384	-0.230384	-0.230384	-0.230384	-0.230384	-0.230384	-0.230384	-0.230384	-0.230384	-0.230384	-0.230384	-0.230384	-0.230384	-0.230384	-0.230384	-0.230384	-0.230384	-0.230384	-0.230384	-0.230384	-0.230384	-0.230384	-0.230384	-0.230384	-0.230384	-0.230384	-0.230384	2.74631
Late induced	Pmpca	-0.449186	-0.449186	-0.449186	-0.449186	2.62605	-0.449186	-0.449186	-0.449186	-0.449186	-0.449186	-0.449186	-0.449186	-0.449186	-0.449186	-0.449186	-0.449186	-0.449186	-0.449186	2.98292	-0.449186	-0.449186	-0.449186	-0.449186	-0.449186	-0.449186	-0.449186	-0.449186	-0.449186	1.92173	-0.449186	2.16103	-0.449186	-0.449186	-0.449186	-0.449186	-0.449186	2.22448	-0.449186	0.469273	-0.449186	-0.449186	-0.449186	-0.449186	-0.449186	2.51695	0.588452	-0.449186	2.52941
Late induced	Sdccag3	-0.647492	-0.647492	-0.647492	-0.647492	1.65686	-0.647492	-0.647492	-0.647492	-0.647492	-0.647492	-0.647492	-0.647492	-0.647492	0.137458	-0.647492	-0.647492	-0.647492	1.1927	1.80597	-0.647492	-0.647492	1.43851	1.76063	-0.647492	-0.647492	-0.647492	-0.647492	1.59084	-0.647492	-0.647492	-0.647492	-0.647492	1.3295	-0.647492	-0.647492	-0.647492	-0.647492	-0.647492	-0.647492	-0.647492	1.95433	1.22102	-0.647492	1.5015	1.70981	-0.647492	1.21955	1.65821
Late induced	Wdsub1	-0.254406	-0.254406	-0.254406	-0.254406	-0.254406	-0.254406	-0.254406	-0.254406	-0.254406	-0.254406	-0.254406	-0.254406	-0.254406	-0.254406	-0.254406	-0.254406	-0.254406	-0.254406	-0.254406	-0.254406	-0.254406	-0.254406	-0.254406	-0.254406	-0.254406	-0.254406	-0.254406	-0.254406	-0.254406	-0.254406	-0.254406	-0.254406	-0.254406	-0.254406	-0.254406	-0.254406	-0.254406	-0.254406	-0.254406	-0.254406	-0.254406	-0.254406	3.45287	-0.254406	4.24473	-0.254406	-0.254406	3.39747
Late induced	Mecr	-0.455301	-0.455301	-0.455301	-0.455301	-0.455301	-0.455301	-0.455301	-0.455301	-0.455301	-0.455301	-0.455301	-0.455301	-0.455301	-0.455301	-0.455301	-0.455301	-0.455301	2.55201	-0.455301	2.59018	-0.455301	-0.455301	-0.455301	-0.455301	-0.455301	-0.455301	-0.455301	-0.455301	-0.455301	-0.455301	-0.455301	-0.455301	-0.455301	-0.455301	-0.455301	-0.455301	-0.455301	-0.455301	-0.455301	1.4924	-0.455301	-0.455301	0.818334	2.46461	2.15465	2.53755	0.651501	2.45194
Late induced	Lrrc47	-0.286154	-0.286154	-0.286154	-0.286154	-0.286154	-0.286154	-0.286154	-0.286154	-0.286154	-0.286154	-0.286154	-0.286154	-0.286154	-0.286154	-0.286154	-0.286154	-0.286154	-0.286154	-0.286154	-0.286154	-0.286154	-0.286154	-0.286154	-0.286154	-0.286154	3.09878	-0.286154	-0.286154	-0.286154	-0.286154	-0.286154	-0.286154	-0.286154	-0.286154	-0.286154	-0.286154	-0.286154	-0.286154	-0.286154	-0.286154	-0.286154	-0.286154	-0.286154	3.93201	3.89459	-0.286154	-0.286154	3.54801
Late induced	Gtf2h3	-0.436806	-0.436806	-0.436806	-0.436806	-0.436806	-0.436806	-0.436806	-0.436806	-0.436806	-0.436806	-0.436806	-0.436806	-0.436806	-0.436806	1.82105	-0.436806	-0.436806	-0.436806	-0.436806	2.84225	2.86888	-0.436806	-0.436806	-0.436806	-0.436806	-0.436806	-0.436806	-0.436806	-0.436806	-0.436806	-0.436806	-0.436806	-0.436806	-0.436806	-0.436806	-0.436806	-0.436806	-0.436806	0.724496	-0.436806	-0.436806	-0.436806	-0.436806	-0.436806	-0.436806	2.23304	2.02877	2.5668
Late induced	Uso1	-0.435103	-0.435103	-0.435103	-0.435103	-0.435103	-0.435103	-0.435103	-0.435103	-0.435103	-0.435103	-0.435103	-0.435103	-0.435103	-0.435103	-0.435103	-0.435103	-0.435103	-0.435103	-0.435103	-0.435103	-0.435103	-0.435103	-0.435103	-0.435103	-0.435103	-0.435103	-0.435103	-0.435103	2.24083	0.70666	-0.435103	-0.435103	-0.435103	-0.435103	2.56383	-0.435103	-0.435103	-0.435103	-0.435103	-0.435103	-0.435103	-0.435103	-0.435103	-0.435103	-0.435103	2.46379	1.96753	2.8098
Late induced	Calu	-0.521641	-0.521641	-0.521641	-0.521641	-0.521641	2.62707	2.30067	-0.521641	2.85356	1.46503	-0.521641	-0.521641	-0.521641	-0.521641	-0.521641	-0.521641	-0.521641	-0.521641	-0.521641	-0.521641	-0.521641	-0.521641	1.44911	-0.521641	-0.521641	-0.521641	-0.521641	-0.521641	-0.521641	1.71852	-0.521641	-0.521641	-0.521641	-0.521641	-0.521641	-0.521641	-0.521641	-0.521641	-0.521641	-0.521641	-0.521641	-0.521641	-0.521641	-0.521641	2.53162	0.449414	1.37586	1.70145
Late induced	Kctd13	-0.353917	-0.353917	-0.353917	-0.353917	-0.353917	-0.353917	-0.353917	-0.353917	-0.353917	-0.353917	-0.353917	-0.353917	-0.353917	-0.353917	-0.353917	-0.353917	-0.353917	-0.353917	-0.353917	-0.353917	-0.353917	-0.353917	-0.353917	-0.353917	-0.353917	-0.353917	-0.353917	-0.353917	-0.353917	-0.353917	-0.353917	-0.353917	-0.353917	-0.353917	-0.353917	-0.353917	-0.353917	-0.353917	-0.353917	-0.353917	-0.353917	-0.353917	-0.353917	-0.353917	3.46567	-0.353917	-0.353917	2.40008
Late induced	Magt1	1.101	-0.588661	-0.588661	-0.588661	-0.588661	-0.588661	-0.588661	-0.588661	-0.588661	-0.588661	-0.588661	-0.588661	-0.588661	-0.588661	-0.588661	-0.588661	-0.588661	-0.588661	-0.588661	-0.588661	-0.588661	-0.588661	1.51645	-0.588661	-0.588661	-0.588661	2.00219	-0.588661	-0.588661	-0.588661	1.50839	1.30118	-0.588661	-0.588661	-0.588661	-0.588661	-0.588661	-0.588661	-0.588661	-0.588661	2.25237	-0.588661	1.77238	-0.588661	1.98054	-0.588661	1.47325	1.909
Late induced	Erlin2	-0.244525	-0.244525	-0.244525	-0.244525	-0.244525	-0.244525	-0.244525	-0.244525	-0.244525	-0.244525	-0.244525	-0.244525	-0.244525	-0.244525	-0.244525	-0.244525	-0.244525	-0.244525	-0.244525	-0.244525	-0.244525	-0.244525	-0.244525	-0.244525	-0.244525	-0.244525	-0.244525	-0.244525	-0.244525	-0.244525	-0.244525	-0.244525	-0.244525	3.99907	-0.244525	-0.244525	-0.244525	-0.244525	-0.244525	-0.244525	-0.244525	-0.244525	-0.244525	-0.244525	1.82719	-0.244525	5.14051	3.94926
Late induced	Plpp5	-0.373477	-0.373477	-0.373477	-0.373477	-0.373477	-0.373477	-0.373477	-0.373477	-0.373477	-0.373477	-0.373477	-0.373477	-0.373477	-0.373477	-0.373477	-0.373477	-0.373477	-0.373477	-0.373477	-0.373477	-0.373477	-0.373477	-0.373477	2.89729	-0.373477	-0.373477	2.74526	-0.373477	-0.373477	-0.373477	2.46438	-0.373477	-0.373477	-0.373477	-0.373477	-0.373477	-0.373477	-0.373477	-0.373477	-0.373477	-0.373477	-0.373477	-0.373477	-0.373477	2.46065	-0.373477	-0.373477	2.66066
Late induced	Dpagt1	-0.33388	-0.33388	-0.33388	-0.33388	-0.33388	-0.33388	-0.33388	-0.33388	-0.33388	-0.33388	-0.33388	-0.33388	-0.33388	-0.33388	-0.33388	-0.33388	-0.33388	-0.33388	-0.33388	-0.33388	-0.33388	-0.33388	-0.33388	-0.33388	-0.33388	-0.33388	-0.33388	-0.33388	-0.33388	-0.33388	-0.33388	-0.33388	-0.33388	-0.33388	-0.33388	-0.33388	-0.33388	-0.33388	-0.33388	-0.33388	-0.33388	-0.33388	-0.33388	-0.33388	-0.33388	3.59118	-0.33388	3.3257
Late induced	Thsd4	-0.590313	-0.590313	-0.590313	-0.590313	-0.590313	2.31783	-0.590313	-0.590313	-0.590313	-0.590313	-0.590313	-0.590313	-0.590313	-0.590313	-0.590313	-0.590313	-0.590313	2.6855	-0.590313	0.548304	1.05612	-0.590313	1.28206	1.34863	0.974171	2.06881	1.24748	-0.590313	-0.590313	1.86044	-0.590313	0.669037	-0.590313	-0.590313	-0.590313	-0.590313	-0.590313	1.83823	-0.590313	-0.590313	-0.590313	-0.590313	-0.590313	-0.590313	2.1144	1.6164	-0.590313	0.86239
Late induced	Myd88	0.384162	-0.547436	-0.547436	-0.547436	-0.547436	2.13067	0.285304	-0.547436	-0.547436	-0.547436	-0.547436	-0.547436	-0.547436	-0.547436	-0.547436	-0.547436	-0.547436	-0.547436	-0.547436	-0.547436	-0.547436	-0.547436	2.32166	-0.547436	-0.547436	-0.547436	-0.547436	-0.547436	-0.547436	2.42503	-0.547436	0.2151	-0.547436	-0.547436	-0.547436	-0.547436	-0.547436	-0.547436	-0.547436	-0.547436	2.49645	-0.547436	1.03675	1.2093	-0.547436	1.8089	-0.547436	2.47594
Late induced	Ogfod1	-0.273105	-0.273105	-0.273105	-0.273105	-0.273105	-0.273105	-0.273105	-0.273105	-0.273105	-0.273105	-0.273105	-0.273105	-0.273105	-0.273105	-0.273105	-0.273105	-0.273105	-0.273105	-0.273105	-0.273105	-0.273105	-0.273105	-0.273105	-0.273105	-0.273105	-0.273105	-0.273105	-0.273105	-0.273105	-0.273105	-0.273105	-0.273105	-0.273105	-0.273105	-0.273105	-0.273105	-0.273105	-0.273105	-0.273105	-0.273105	-0.273105	-0.273105	-0.273105	2.95975	4.92533	1.37011	3.88344	-0.273105
Late induced	Dis3	-0.434848	-0.434848	-0.434848	-0.434848	-0.434848	-0.434848	-0.434848	-0.434848	-0.434848	-0.434848	-0.434848	-0.434848	-0.434848	-0.434848	-0.434848	-0.434848	-0.434848	1.91341	-0.434848	-0.434848	-0.434848	-0.434848	-0.434848	-0.434848	-0.434848	-0.434848	2.89815	-0.434848	-0.434848	-0.434848	2.12968	3.35645	-0.434848	-0.434848	2.19757	-0.434848	-0.434848	-0.434848	-0.434848	-0.434848	-0.434848	-0.434848	-0.434848	-0.434848	2.09046	-0.434848	1.75856	1.99149
Late induced	Eri3	-0.434598	-0.434598	-0.434598	-0.434598	-0.434598	-0.434598	-0.434598	-0.434598	-0.434598	-0.434598	-0.434598	-0.434598	-0.434598	-0.434598	-0.434598	-0.434598	0.850972	-0.434598	-0.434598	-0.434598	1.68101	1.96661	-0.434598	-0.434598	-0.434598	-0.434598	-0.434598	-0.434598	-0.434598	-0.434598	-0.434598	-0.434598	-0.434598	-0.434598	-0.434598	-0.434598	-0.434598	-0.434598	-0.434598	-0.434598	-0.434598	-0.434598	-0.434598	-0.434598	2.28006	2.57226	2.45272	3.69672
Late induced	Map2k2	0.854033	-0.904946	-0.904946	-0.14134	-0.904946	-0.904946	-0.904946	0.575107	-0.904946	-0.904946	1.09058	-0.904946	-0.904946	-0.904946	-0.904946	-0.904946	-0.904946	-0.904946	-0.904946	-0.904946	-0.904946	0.861143	1.23568	1.22836	1.53629	-0.904946	1.36049	-0.904946	-0.904946	1.12543	1.14993	0.757146	-0.904946	-0.904946	1.52613	-0.904946	-0.904946	-0.904946	-0.904946	-0.904946	-0.904946	-0.904946	0.868891	0.218497	-0.0601882	-0.904946	1.1237	0.948584
Late induced	Rrp12	-0.23695	-0.23695	-0.23695	-0.23695	-0.23695	-0.23695	-0.23695	-0.23695	-0.23695	-0.23695	-0.23695	-0.23695	-0.23695	-0.23695	-0.23695	-0.23695	-0.23695	-0.23695	-0.23695	-0.23695	-0.23695	-0.23695	-0.23695	-0.23695	-0.23695	-0.23695	-0.23695	-0.23695	-0.23695	-0.23695	-0.23695	-0.23695	-0.23695	-0.23695	-0.23695	-0.23695	-0.23695	-0.23695	-0.23695	-0.23695	-0.23695	-0.23695	-0.23695	-0.23695	-0.23695	-0.23695	-0.23695	3.55494
Late induced	Thap11	-0.2532	-0.2532	-0.2532	-0.2532	-0.2532	-0.2532	-0.2532	-0.2532	-0.2532	-0.2532	-0.2532	-0.2532	-0.2532	-0.2532	-0.2532	-0.2532	-0.2532	-0.2532	-0.2532	-0.2532	-0.2532	-0.2532	-0.2532	-0.2532	-0.2532	-0.2532	-0.2532	-0.2532	-0.2532	-0.2532	3.50467	-0.2532	-0.2532	-0.2532	-0.2532	-0.2532	-0.2532	-0.2532	-0.2532	-0.2532	-0.2532	-0.2532	-0.2532	-0.2532	3.12417	-0.2532	4.10637	4.70998
Late induced	Cd81	-0.287859	-0.591413	0.285188	-0.817861	0.359332	0.406287	0.660709	-0.953734	0.206605	0.732171	0.726452	0.443462	-1.52668	0.476301	-0.365368	-1.52668	0.560644	0.00943904	-1.04063	0.452824	0.588773	-0.116536	-1.52668	-1.52668	-1.52668	0.375579	-0.960006	0.875457	-1.52668	0.590904	0.618328	-1.52668	1.00573	0.725063	0.37205	0.319661	0.946772	-1.52668	-1.52668	0.529968	0.807855	-1.52668	-1.52668	0.455807	1.37749	1.0673	0.430194	1.50023
Late induced	Ptger2	-0.801593	-0.801593	-0.801593	-0.801593	-0.801593	0.0917932	-0.801593	1.41306	-0.18188	-0.0773199	-0.801593	-0.801593	-0.801593	-0.801593	1.33094	1.40094	-0.801593	-0.801593	-0.801593	-0.801593	1.00653	-0.801593	1.26101	-0.801593	-0.801593	-0.801593	0.933816	-0.801593	-0.801593	-0.801593	1.53435	1.00559	1.3199	-0.801593	-0.801593	-0.801593	-0.801593	1.07868	0.966047	-0.801593	1.8225	-0.801593	-0.801593	0.920789	1.24977	-0.801593	1.35335	1.19033
Late induced	Pced1a	-0.252271	-0.252271	-0.252271	-0.252271	-0.252271	-0.252271	-0.252271	-0.252271	-0.252271	-0.252271	-0.252271	-0.252271	-0.252271	-0.252271	-0.252271	-0.252271	-0.252271	-0.252271	-0.252271	-0.252271	-0.252271	-0.252271	-0.252271	-0.252271	-0.252271	-0.252271	-0.252271	-0.252271	-0.252271	-0.252271	-0.252271	-0.252271	4.47677	-0.252271	-0.252271	-0.252271	-0.252271	-0.252271	-0.252271	-0.252271	-0.252271	-0.252271	-0.252271	-0.252271	-0.252271	-0.252271	-0.252271	4.16187
Late induced	Rnh1	-0.727967	1.64118	-0.727967	-0.727967	-0.727967	-0.727967	-0.727967	-0.727967	-0.727967	-0.727967	-0.727967	-0.727967	-0.727967	-0.727967	-0.727967	-0.727967	-0.727967	1.28806	-0.727967	-0.727967	-0.727967	1.30596	0.975512	1.64082	-0.727967	-0.727967	1.26387	-0.727967	1.57743	-0.727967	-0.727967	-0.727967	1.6775	-0.727967	-0.727967	-0.727967	-0.727967	-0.727967	-0.727967	1.67054	-0.727967	-0.727967	1.77453	1.06582	1.36913	-0.727967	0.8205	1.10182
Late induced	Nup205	-0.316207	-0.316207	-0.316207	-0.316207	-0.316207	-0.316207	-0.316207	-0.316207	-0.316207	-0.316207	-0.316207	-0.316207	-0.316207	-0.316207	-0.316207	-0.316207	-0.316207	-0.316207	-0.316207	-0.316207	-0.316207	-0.316207	-0.316207	-0.316207	-0.316207	-0.316207	-0.316207	-0.316207	-0.316207	-0.316207	-0.316207	-0.316207	-0.316207	-0.316207	2.9467	-0.316207	-0.316207	-0.316207	-0.316207	-0.316207	-0.316207	-0.316207	-0.316207	-0.316207	-0.316207	3.28878	-0.316207	3.00669
Late induced	Adk	1.85847	-0.392292	-0.392292	-0.392292	-0.392292	-0.392292	-0.392292	-0.392292	-0.392292	-0.392292	-0.392292	-0.392292	-0.392292	-0.392292	-0.392292	-0.392292	-0.392292	-0.392292	-0.392292	-0.392292	-0.392292	-0.392292	-0.392292	-0.392292	-0.392292	-0.392292	3.23153	-0.392292	-0.392292	-0.392292	-0.392292	-0.392292	-0.392292	-0.392292	-0.392292	-0.392292	-0.392292	-0.392292	-0.392292	2.15959	-0.392292	-0.392292	-0.392292	-0.392292	2.8298	-0.392292	2.80637	-0.392292
Late induced	Nup43	-0.407783	-0.407783	-0.407783	-0.407783	-0.407783	-0.407783	-0.407783	-0.407783	-0.407783	-0.407783	-0.407783	-0.407783	-0.407783	-0.407783	-0.407783	-0.407783	-0.407783	-0.407783	-0.407783	-0.407783	-0.407783	-0.407783	-0.407783	-0.407783	-0.407783	-0.407783	-0.407783	-0.407783	-0.407783	-0.407783	-0.407783	-0.407783	-0.407783	-0.407783	-0.407783	-0.407783	-0.407783	-0.407783	-0.407783	-0.407783	-0.407783	-0.407783	-0.407783	-0.407783	2.81597	2.00508	-0.407783	2.86214
Late induced	Ppip5k2	-0.312637	-0.312637	-0.312637	-0.312637	-0.312637	-0.312637	-0.312637	-0.312637	-0.312637	-0.312637	-0.312637	-0.312637	-0.312637	-0.312637	-0.312637	-0.312637	-0.312637	-0.312637	-0.312637	-0.312637	-0.312637	-0.312637	-0.312637	-0.312637	-0.312637	-0.312637	-0.312637	-0.312637	-0.312637	-0.312637	-0.312637	-0.312637	-0.312637	-0.312637	-0.312637	-0.312637	-0.312637	-0.312637	-0.312637	2.63832	-0.312637	-0.312637	-0.312637	-0.312637	2.64294	-0.312637	-0.312637	3.68103
Late induced	Utp15	-0.554647	-0.554647	-0.554647	-0.554647	-0.554647	-0.554647	-0.554647	-0.554647	-0.554647	-0.554647	-0.554647	-0.554647	-0.554647	-0.554647	-0.554647	-0.554647	-0.554647	-0.554647	-0.554647	1.11937	1.28481	2.33477	-0.554647	2.53439	-0.554647	1.69523	-0.554647	-0.554647	2.02382	-0.554647	-0.554647	-0.554647	-0.554647	-0.554647	-0.554647	-0.554647	-0.554647	-0.554647	1.9294	-0.554647	-0.554647	-0.554647	0.992133	-0.554647	1.30943	-0.554647	1.61691	0.285131
Late induced	Msantd2	-0.280234	-0.280234	-0.280234	-0.280234	-0.280234	-0.280234	-0.280234	-0.280234	-0.280234	-0.280234	-0.280234	-0.280234	-0.280234	-0.280234	-0.280234	-0.280234	-0.280234	-0.280234	-0.280234	-0.280234	-0.280234	-0.280234	-0.280234	-0.280234	-0.280234	-0.280234	-0.280234	-0.280234	-0.280234	-0.280234	-0.280234	-0.280234	-0.280234	-0.280234	-0.280234	3.55625	-0.280234	-0.280234	3.76781	-0.280234	-0.280234	-0.280234	-0.280234	-0.280234	3.91596	-0.280234	-0.280234	1.65225
Late induced	Map2k3os	-0.204451	-0.204451	-0.204451	-0.204451	-0.204451	-0.204451	-0.204451	-0.204451	-0.204451	-0.204451	-0.204451	-0.204451	-0.204451	-0.204451	-0.204451	-0.204451	-0.204451	-0.204451	-0.204451	-0.204451	-0.204451	-0.204451	-0.204451	-0.204451	-0.204451	-0.204451	-0.204451	-0.204451	-0.204451	-0.204451	-0.204451	-0.204451	-0.204451	-0.204451	-0.204451	-0.204451	-0.204451	-0.204451	-0.204451	-0.204451	-0.204451	-0.204451	-0.204451	6.62339	2.69306	-0.204451	-0.204451	-0.204451
Late induced	Pla2g6	-0.251567	-0.251567	-0.251567	-0.251567	-0.251567	-0.251567	-0.251567	-0.251567	-0.251567	-0.251567	-0.251567	-0.251567	-0.251567	-0.251567	-0.251567	-0.251567	-0.251567	-0.251567	-0.251567	-0.251567	-0.251567	3.81632	-0.251567	-0.251567	-0.251567	-0.251567	-0.251567	-0.251567	-0.251567	-0.251567	-0.251567	-0.251567	-0.251567	-0.251567	-0.251567	-0.251567	-0.251567	-0.251567	-0.251567	-0.251567	-0.251567	-0.251567	-0.251567	-0.251567	5.06622	3.12426	-0.251567	-0.251567
Late induced	Wdr55	-0.469607	-0.469607	-0.469607	-0.469607	-0.469607	-0.469607	-0.469607	-0.469607	0.403012	2.54614	-0.469607	-0.469607	-0.469607	-0.469607	-0.469607	-0.469607	-0.469607	-0.469607	-0.469607	-0.469607	-0.469607	-0.469607	-0.469607	-0.469607	-0.469607	1.8554	-0.469607	2.92311	-0.469607	-0.469607	-0.469607	-0.469607	-0.469607	-0.469607	-0.469607	-0.469607	1.98837	-0.469607	-0.469607	2.74569	-0.469607	-0.469607	2.89564	-0.469607	1.82777	-0.469607	-0.469607	2.00999
Late induced	Immp1l	1.42259	-0.69981	-0.69981	-0.69981	-0.69981	-0.69981	-0.69981	-0.69981	-0.69981	-0.69981	-0.69981	-0.69981	-0.69981	-0.69981	1.51169	-0.69981	-0.69981	-0.69981	-0.69981	-0.69981	-0.69981	-0.69981	-0.69981	-0.69981	1.94021	0.728468	-0.69981	-0.69981	-0.69981	-0.69981	-0.69981	-0.69981	1.62117	-0.69981	-0.69981	-0.69981	-0.69981	-0.69981	1.73636	0.160804	0.781912	2.0209	-0.69981	1.27982	1.74536	1.67593	1.38054	1.31078
Late induced	Tmem11	-0.588619	-0.588619	-0.588619	-0.588619	-0.588619	-0.588619	-0.588619	-0.588619	-0.588619	-0.588619	-0.588619	-0.588619	2.00325	-0.588619	0.235851	1.79606	-0.588619	-0.588619	-0.588619	-0.588619	-0.588619	1.98077	-0.588619	-0.588619	-0.588619	-0.588619	-0.588619	-0.588619	-0.588619	-0.588619	1.77803	1.79281	-0.588619	-0.588619	-0.588619	-0.588619	-0.588619	2.14204	0.142119	2.06278	-0.588619	-0.588619	-0.588619	-0.588619	1.38622	1.15367	1.77189	2.01636
Late induced	Tapt1	-0.271994	-0.271994	-0.271994	-0.271994	-0.271994	-0.271994	-0.271994	-0.271994	-0.271994	-0.271994	-0.271994	-0.271994	-0.271994	-0.271994	-0.271994	-0.271994	-0.271994	-0.271994	-0.271994	-0.271994	-0.271994	-0.271994	-0.271994	-0.271994	-0.271994	-0.271994	-0.271994	-0.271994	-0.271994	-0.271994	-0.271994	-0.271994	-0.271994	-0.271994	-0.271994	-0.271994	-0.271994	-0.271994	-0.271994	-0.271994	-0.271994	-0.271994	-0.271994	-0.271994	5.14136	-0.271994	-0.271994	3.61553
Late induced	Tmem41b	2.37464	-0.439155	-0.439155	-0.439155	-0.439155	-0.439155	-0.439155	-0.439155	-0.439155	-0.439155	-0.439155	-0.439155	-0.439155	-0.439155	1.11598	-0.439155	-0.439155	-0.439155	-0.439155	2.75328	-0.439155	-0.439155	-0.439155	-0.439155	-0.439155	-0.439155	2.93748	-0.439155	-0.439155	-0.439155	2.40953	-0.439155	-0.439155	-0.439155	-0.439155	-0.439155	-0.439155	-0.439155	-0.439155	-0.439155	-0.439155	-0.439155	-0.439155	2.72139	1.78113	-0.439155	-0.439155	2.35087
Late induced	Opa3	-0.268873	-0.268873	-0.268873	-0.268873	-0.268873	-0.268873	-0.268873	-0.268873	-0.268873	-0.268873	-0.268873	-0.268873	-0.268873	-0.268873	-0.268873	-0.268873	-0.268873	-0.268873	-0.268873	-0.268873	-0.268873	-0.268873	-0.268873	-0.268873	5.14823	-0.268873	-0.268873	-0.268873	-0.268873	-0.268873	-0.268873	-0.268873	-0.268873	-0.268873	-0.268873	-0.268873	-0.268873	-0.268873	-0.268873	-0.268873	-0.268873	-0.268873	-0.268873	-0.268873	2.99321	-0.268873	2.5922	4.09689
Late induced	Itpk1	-0.20735	-0.20735	-0.20735	-0.20735	-0.20735	-0.20735	-0.20735	-0.20735	-0.20735	-0.20735	-0.20735	-0.20735	-0.20735	-0.20735	-0.20735	-0.20735	-0.20735	-0.20735	-0.20735	-0.20735	-0.20735	-0.20735	-0.20735	-0.20735	-0.20735	-0.20735	-0.20735	-0.20735	-0.20735	-0.20735	-0.20735	-0.20735	-0.20735	-0.20735	-0.20735	-0.20735	-0.20735	-0.20735	-0.20735	-0.20735	-0.20735	-0.20735	-0.20735	-0.20735	-0.20735	-0.20735	-0.20735	-0.20735
Late induced	Memo1	-0.47562	-0.47562	-0.47562	-0.47562	-0.47562	-0.47562	-0.47562	-0.47562	2.0579	-0.47562	-0.47562	-0.47562	-0.47562	-0.47562	-0.47562	-0.47562	-0.47562	-0.47562	-0.47562	2.43057	2.43449	-0.47562	0.885077	-0.47562	-0.47562	-0.47562	-0.47562	-0.47562	-0.47562	2.89251	-0.47562	-0.47562	-0.47562	-0.47562	-0.47562	-0.47562	-0.47562	2.65473	-0.47562	-0.47562	-0.47562	-0.47562	-0.47562	1.70591	2.03979	-0.47562	0.454735	1.14354
Late induced	Rpl21-ps3	-0.679714	1.26891	-0.679714	-0.679714	-0.679714	-0.679714	-0.679714	-0.679714	0.81478	-0.679714	-0.679714	1.12777	-0.679714	-0.679714	2.02622	-0.679714	-0.679714	0.780732	-0.679714	-0.679714	1.43202	-0.679714	0.934128	-0.679714	-0.679714	1.96282	-0.679714	-0.679714	-0.679714	1.15316	-0.679714	0.657057	-0.679714	-0.679714	-0.679714	-0.679714	-0.679714	-0.679714	-0.679714	-0.679714	-0.679714	-0.679714	1.11159	0.952851	0.889935	-0.679714	0.827835	1.57226
Late induced	Suclg2	-0.492667	-0.492667	-0.492667	-0.492667	-0.492667	-0.492667	-0.492667	-0.492667	-0.492667	-0.492667	-0.492667	-0.492667	-0.492667	-0.492667	-0.492667	-0.492667	2.87837	-0.492667	-0.492667	-0.492667	-0.492667	1.54114	2.93388	0.623166	-0.492667	-0.492667	-0.492667	-0.492667	-0.492667	-0.492667	-0.492667	-0.492667	-0.492667	-0.492667	-0.492667	-0.492667	-0.492667	-0.492667	-0.492667	-0.492667	-0.492667	-0.492667	-0.492667	2.27174	1.35805	0.573372	2.73271	1.29034
Late induced	Pgk1	0.946487	-1.17316	-1.17316	-1.17316	-1.17316	-1.17316	0.741012	-1.17316	0.287013	-1.17316	0.604942	-1.17316	-1.17316	0.243217	-1.17316	-1.17316	-1.17316	1.05615	1.19834	-1.17316	-1.17316	1.00278	0.764951	0.279065	1.40292	-1.17316	0.724333	0.204911	-1.17316	0.293054	2.2852	0.331176	-1.17316	-1.17316	0.656336	-1.17316	1.35056	-1.17316	0.705382	-1.17316	0.686132	-1.17316	0.265885	1.18475	1.27041	0.74232	0.776601	1.09439
Late induced	Impad1	-0.456925	-0.456925	-0.456925	-0.456925	-0.456925	-0.456925	-0.456925	-0.456925	-0.456925	-0.456925	-0.456925	-0.456925	-0.456925	-0.456925	-0.456925	-0.456925	-0.456925	-0.456925	-0.456925	-0.456925	-0.456925	-0.456925	-0.456925	-0.456925	-0.456925	-0.456925	-0.456925	1.33735	0.798239	-0.456925	2.56012	-0.456925	-0.456925	2.02542	2.92281	-0.456925	-0.456925	-0.456925	2.26858	-0.456925	-0.456925	2.67001	-0.456925	-0.456925	2.64964	1.29687	1.30321	2.29285
Late induced	Gm10175	-0.927459	-0.927459	-0.927459	-0.927459	-0.927459	-0.927459	-0.927459	1.98251	-0.927459	1.33236	-0.927459	-0.927459	-0.927459	-0.927459	-0.927459	-0.927459	-0.927459	-0.927459	-0.927459	-0.927459	-0.927459	-0.927459	-0.927459	-0.927459	-0.927459	0.782918	0.246197	0.111855	-0.927459	0.71892	0.544242	0.765503	0.984284	-0.927459	2.18022	1.12526	-0.927459	0.589063	0.226659	0.572115	1.04458	-0.927459	1.53289	0.7494	0.696617	-0.927459	1.41092	1.41399
Late induced	Rraga	-0.759458	-0.759458	-0.759458	-0.759458	1.30915	-0.759458	-0.759458	-0.759458	-0.759458	-0.759458	-0.759458	-0.759458	-0.759458	-0.759458	-0.759458	1.5861	1.58008	-0.759458	-0.759458	-0.759458	1.2779	1.01497	-0.759458	1.58636	-0.759458	1.2951	-0.759458	-0.759458	-0.759458	-0.759458	-0.759458	1.23546	1.42851	-0.759458	1.62977	-0.759458	-0.759458	0.161912	-0.759458	-0.759458	-0.759458	-0.759458	1.31246	1.24922	1.7758	0.308873	0.888115	1.01483
Late induced	2610044O15Rik8	-0.357425	-0.357425	-0.357425	-0.357425	-0.357425	-0.357425	-0.357425	-0.357425	-0.357425	-0.357425	-0.357425	-0.357425	-0.357425	-0.357425	3.40885	-0.357425	-0.357425	-0.357425	-0.357425	-0.357425	-0.357425	2.00084	-0.357425	-0.357425	-0.357425	-0.357425	-0.357425	1.62181	-0.357425	-0.357425	-0.357425	-0.357425	-0.357425	-0.357425	-0.357425	-0.357425	-0.357425	-0.357425	-0.357425	-0.357425	-0.357425	-0.357425	-0.357425	0.808649	2.4529	-0.357425	-0.357425	-0.357425
Late induced	Nbeal1	-0.542625	-0.542625	-0.542625	-0.542625	-0.542625	-0.542625	-0.542625	-0.542625	-0.542625	-0.542625	-0.542625	-0.542625	-0.542625	3.20733	-0.542625	-0.542625	-0.542625	-0.542625	-0.542625	-0.542625	-0.542625	-0.542625	-0.542625	-0.542625	-0.542625	-0.542625	-0.542625	0.347021	-0.542625	-0.542625	-0.542625	-0.542625	-0.542625	-0.542625	1.42546	-0.542625	-0.542625	0.755507	-0.542625	1.56988	-0.542625	-0.542625	-0.542625	0.892755	1.99488	-0.542625	1.45901	1.46164
Late induced	Csnk2a1	-0.607361	-0.607361	-0.607361	-0.607361	-0.607361	-0.607361	-0.607361	-0.607361	-0.607361	2.56002	-0.607361	-0.607361	-0.607361	-0.607361	-0.607361	-0.607361	-0.607361	0.739529	-0.607361	1.81597	-0.607361	-0.607361	-0.607361	-0.607361	-0.607361	1.52603	1.77728	-0.607361	-0.607361	-0.607361	-0.607361	-0.607361	-0.607361	-0.607361	0.742264	-0.607361	-0.607361	1.86224	-0.607361	-0.607361	-0.607361	-0.607361	-0.607361	1.88372	1.68894	1.74697	1.78626	1.34625
Late induced	Dnlz	1.11858	-0.549861	-0.549861	-0.549861	-0.549861	-0.549861	-0.549861	-0.549861	-0.549861	-0.549861	-0.549861	-0.549861	-0.549861	-0.549861	-0.549861	-0.549861	-0.549861	-0.549861	-0.549861	-0.549861	-0.549861	1.99327	1.99227	-0.549861	0.409102	-0.549861	-0.549861	-0.549861	-0.549861	-0.549861	-0.549861	2.30945	2.23356	-0.549861	-0.549861	0.695249	-0.549861	-0.549861	-0.549861	-0.549861	-0.549861	-0.549861	-0.549861	-0.549861	1.90475	-0.549861	-0.549861	1.64542
Late induced	Snord65	-0.253615	-0.253615	-0.253615	-0.253615	-0.253615	-0.253615	-0.253615	-0.253615	-0.253615	-0.253615	-0.253615	-0.253615	-0.253615	-0.253615	-0.253615	-0.253615	-0.253615	-0.253615	-0.253615	-0.253615	-0.253615	-0.253615	-0.253615	-0.253615	-0.253615	-0.253615	-0.253615	-0.253615	4.07177	-0.253615	-0.253615	-0.253615	-0.253615	-0.253615	-0.253615	-0.253615	-0.253615	-0.253615	-0.253615	-0.253615	-0.253615	-0.253615	-0.253615	-0.253615	4.22779	-0.253615	-0.253615	-0.253615
Late induced	Pms2	-0.203324	-0.203324	-0.203324	-0.203324	-0.203324	-0.203324	-0.203324	-0.203324	-0.203324	-0.203324	-0.203324	-0.203324	-0.203324	-0.203324	-0.203324	-0.203324	-0.203324	-0.203324	-0.203324	-0.203324	-0.203324	-0.203324	-0.203324	-0.203324	-0.203324	-0.203324	-0.203324	-0.203324	-0.203324	-0.203324	-0.203324	-0.203324	-0.203324	-0.203324	-0.203324	-0.203324	-0.203324	-0.203324	-0.203324	-0.203324	-0.203324	-0.203324	-0.203324	-0.203324	1.76741	-0.203324	-0.203324	5.95547
Late induced	4933421O10Rik	-0.243075	-0.243075	-0.243075	-0.243075	-0.243075	-0.243075	-0.243075	-0.243075	-0.243075	-0.243075	-0.243075	-0.243075	-0.243075	-0.243075	-0.243075	-0.243075	-0.243075	-0.243075	-0.243075	-0.243075	-0.243075	-0.243075	-0.243075	-0.243075	-0.243075	-0.243075	-0.243075	-0.243075	-0.243075	-0.243075	-0.243075	-0.243075	-0.243075	-0.243075	5.09952	-0.243075	-0.243075	-0.243075	-0.243075	-0.243075	-0.243075	-0.243075	-0.243075	-0.243075	-0.243075	-0.243075	-0.243075	4.11972
Late induced	4933405E24Rik	-0.330644	-0.330644	-0.330644	-0.330644	-0.330644	-0.330644	-0.330644	-0.330644	-0.330644	-0.330644	-0.330644	-0.330644	-0.330644	-0.330644	-0.330644	-0.330644	-0.330644	-0.330644	-0.330644	-0.330644	-0.330644	-0.330644	-0.330644	-0.330644	-0.330644	-0.330644	-0.330644	-0.330644	-0.330644	-0.330644	-0.330644	-0.330644	-0.330644	-0.330644	-0.330644	-0.330644	-0.330644	2.17831	-0.330644	-0.330644	-0.330644	-0.330644	-0.330644	-0.330644	-0.330644	3.31382	3.40605	3.22125
Late induced	Gm4540	-0.444705	-0.444705	-0.444705	-0.444705	-0.444705	-0.444705	-0.444705	-0.444705	-0.444705	-0.444705	-0.444705	2.45107	-0.444705	-0.444705	-0.444705	-0.444705	-0.444705	-0.444705	1.69593	-0.444705	2.00726	-0.444705	-0.444705	2.45742	2.91714	-0.444705	-0.444705	1.76534	-0.444705	-0.444705	-0.444705	-0.444705	-0.444705	-0.444705	-0.444705	-0.444705	-0.444705	-0.444705	-0.444705	2.74406	-0.444705	-0.444705	-0.444705	-0.444705	-0.444705	-0.444705	1.97054	2.20885
Late induced	Gm8055	-0.218637	-0.218637	-0.218637	-0.218637	-0.218637	-0.218637	-0.218637	-0.218637	-0.218637	-0.218637	-0.218637	-0.218637	-0.218637	-0.218637	-0.218637	-0.218637	-0.218637	-0.218637	-0.218637	-0.218637	-0.218637	-0.218637	-0.218637	-0.218637	-0.218637	-0.218637	-0.218637	-0.218637	-0.218637	-0.218637	-0.218637	-0.218637	-0.218637	-0.218637	-0.218637	-0.218637	-0.218637	-0.218637	-0.218637	-0.218637	-0.218637	-0.218637	-0.218637	-0.218637	-0.218637	-0.218637	-0.218637	-0.218637
Late induced	Kcnq1ot1	-0.818931	-0.818931	1.56296	-0.818931	-0.818931	0.533093	-0.818931	-0.0237355	-0.818931	-0.818931	-0.818931	1.17342	-0.818931	-0.818931	-0.818931	-0.818931	-0.818931	-0.818931	-0.818931	0.152636	-0.818931	-0.818931	-0.818931	-0.818931	1.95187	1.52747	1.57463	-0.818931	-0.818931	-0.818931	-0.818931	-0.818931	1.30529	-0.818931	0.303691	-0.818931	1.27639	-0.818931	1.18941	1.5642	-0.818931	-0.818931	1.47788	1.62386	0.766687	-0.818931	0.756652	1.2349
Late induced	Gm37750	-0.28399	-0.28399	-0.28399	-0.28399	-0.28399	-0.28399	-0.28399	-0.28399	-0.28399	-0.28399	-0.28399	-0.28399	-0.28399	-0.28399	-0.28399	-0.28399	-0.28399	-0.28399	-0.28399	-0.28399	-0.28399	-0.28399	-0.28399	-0.28399	-0.28399	-0.28399	-0.28399	-0.28399	-0.28399	2.84069	-0.28399	-0.28399	-0.28399	-0.28399	-0.28399	-0.28399	-0.28399	-0.28399	-0.28399	4.55158	-0.28399	-0.28399	-0.28399	-0.28399	3.52946	-0.28399	3.37859	-0.28399
Late induced	Atp5f1	0.59139	-1.13889	-1.85827	0.792556	-1.85827	-1.06289	0.259117	0.0610727	0.647557	-1.85827	0.152039	0.352088	0.801907	0.677239	0.335871	0.802949	0.728485	0.757022	0.656574	0.786765	0.59933	0.225205	0.574113	-1.85827	0.784805	-0.0398766	-1.85827	0.686362	0.176005	0.193026	0.728341	-0.0454059	0.676397	-1.85827	-1.85827	-1.85827	0.164852	0.473794	0.620798	-1.85827	-1.85827	0.16418	0.908571	0.56314	0.79578	0.396682	0.718203	0.533917
Late induced	Hk2	0.169131	-1.02044	1.48677	-1.02044	-1.02044	-1.02044	0.962812	-1.02044	0.816963	-1.02044	-1.02044	0.774303	0.832917	0.839191	-1.02044	-1.02044	-1.02044	-1.02044	-1.02044	-1.02044	-1.02044	-1.02044	-1.02044	-1.02044	-1.02044	0.330879	0.662851	1.32699	-1.02044	0.965006	0.895275	0.963488	1.06099	1.41016	1.14044	-0.0250312	1.27745	1.41351	1.13606	-1.02044	-1.02044	1.25546	-1.02044	1.08428	0.5543	0.957023	0.863282	1.03112
Late induced	Nsun5	-0.64396	-0.64396	-0.64396	-0.64396	-0.64396	-0.64396	-0.64396	-0.64396	-0.64396	-0.64396	1.81534	-0.64396	-0.64396	1.93815	-0.64396	-0.64396	0.795181	-0.64396	-0.64396	-0.64396	-0.64396	-0.64396	-0.64396	-0.64396	-0.64396	-0.64396	-0.64396	-0.64396	-0.64396	-0.64396	-0.64396	-0.64396	0.53347	0.903182	-0.64396	-0.64396	1.05332	-0.64396	2.02871	1.9795	-0.64396	2.09384	0.187249	1.92537	1.55141	1.36838	-0.64396	1.29691
Late induced	Snrnp27	1.09813	-1.0181	-1.0181	-1.0181	-1.0181	0.929049	-1.0181	-1.0181	-1.0181	-1.0181	-1.0181	-1.0181	-1.0181	0.753403	1.1318	-1.0181	0.906348	1.13226	1.02532	0.950737	0.965061	-1.0181	0.843076	-1.0181	-1.0181	-1.0181	-1.0181	1.06491	-0.330585	1.23303	1.2696	1.09321	0.496873	-1.0181	-1.0181	0.812955	1.06504	-1.0181	0.900857	-1.0181	-1.0181	-1.0181	1.04289	0.649061	1.18194	1.19774	1.03008	0.146525
Late induced	Akr1b3	-0.0358321	-1.45099	0.0181181	-1.45099	1.4015	-1.45099	-1.45099	0.194983	0.900567	0.783143	0.681605	-0.558946	0.340009	-1.45099	0.844341	0.706855	0.730144	0.961225	0.379201	-0.626086	0.385639	-1.45099	0.587616	-1.45099	-1.45099	0.425522	0.584837	0.779716	-1.45099	-1.45099	-1.45099	0.263176	0.125308	0.00203718	-1.45099	-1.45099	1.29167	-1.45099	1.12911	1.26672	0.774963	0.18866	0.693435	0.86886	0.363476	0.459772	0.827941	0.415715
Late induced	Eef1e1	0.388257	-1.00487	-1.00487	1.21257	0.484296	-1.00487	-1.00487	-1.00487	-1.00487	1.26961	-1.00487	-1.00487	1.28692	1.27441	0.748936	-1.00487	-0.0399821	-1.00487	-1.00487	1.2944	-1.00487	-1.00487	-1.00487	-1.00487	-1.00487	1.38638	0.508562	1.06174	-1.00487	-1.00487	-1.00487	1.01285	0.950273	-1.00487	0.820374	0.0686628	0.171752	-1.00487	0.946851	0.891597	-1.00487	0.755404	1.20408	1.16346	0.831232	0.937398	1.23815	0.643207
Late induced	Ppp5c	-0.349971	-0.349971	-0.349971	-0.349971	-0.349971	-0.349971	-0.349971	-0.349971	-0.349971	-0.349971	-0.349971	-0.349971	-0.349971	-0.349971	1.40933	-0.349971	-0.349971	-0.349971	-0.349971	-0.349971	-0.349971	-0.349971	-0.349971	-0.349971	-0.349971	-0.349971	-0.349971	-0.349971	-0.349971	-0.349971	-0.349971	-0.349971	-0.349971	-0.349971	-0.349971	-0.349971	-0.349971	-0.349971	-0.349971	-0.349971	-0.349971	-0.349971	-0.349971	3.65359	3.03824	2.40709	1.18459	-0.349971
Late induced	Rad23a	1.16513	-0.690065	-0.690065	-0.690065	-0.690065	-0.690065	-0.690065	-0.690065	-0.690065	2.27416	-0.690065	-0.690065	-0.690065	-0.690065	-0.690065	-0.690065	-0.690065	-0.690065	-0.690065	-0.690065	-0.690065	-0.690065	-0.690065	-0.690065	2.07588	-0.690065	-0.690065	1.74375	-0.690065	-0.690065	-0.690065	1.02494	1.51459	-0.690065	-0.690065	-0.690065	1.50718	-0.690065	1.65818	-0.690065	-0.690065	-0.690065	0.849999	0.915652	-0.690065	0.587285	1.50412	1.04492
Late induced	Bax	0.262878	-1.71442	-1.71442	-1.71442	-0.0411352	-1.71442	0.317026	-0.149179	0.0123215	-1.71442	-1.71442	-1.71442	1.25488	0.468147	1.1459	-1.71442	-0.344933	1.11127	-1.71442	0.555816	0.414593	0.0116789	-1.71442	0.381367	-0.186798	1.21004	0.47774	0.987494	0.205959	0.595619	0.538152	0.176121	0.292139	0.813515	0.368716	-0.19073	0.939688	-0.588741	-0.857746	-1.71442	-1.71442	0.576036	1.36524	0.644273	0.147063	1.14744	0.557175	0.501304
Late induced	Fam162a	0.42755	-1.3575	-1.3575	-1.3575	0.599817	-1.3575	-1.3575	0.589103	-1.3575	-1.3575	0.532862	-0.691436	-1.3575	-1.3575	0.933279	-1.3575	-1.3575	0.896705	-1.3575	0.752287	0.681859	0.53588	0.453816	0.664927	-1.3575	0.618789	0.798269	-1.3575	0.430846	1.04716	-1.3575	0.902207	0.321931	0.598461	-1.3575	-1.3575	0.703801	1.00029	1.01047	0.978149	0.742939	-1.3575	0.735281	0.917064	0.853716	0.794681	0.712158	0.971153
Late induced	Eif2b2	-0.687292	-0.687292	-0.687292	-0.687292	1.02591	-0.687292	-0.687292	-0.687292	-0.687292	-0.687292	-0.687292	0.0472372	2.03865	-0.687292	1.78054	-0.687292	-0.0754018	1.38333	-0.687292	-0.687292	-0.687292	-0.687292	1.31021	0.0488487	-0.687292	-0.687292	-0.687292	-0.687292	0.353069	-0.687292	-0.687292	-0.687292	-0.687292	1.86502	1.10493	-0.687292	1.48766	-0.687292	2.03031	-0.687292	1.8616	1.78277	0.826044	-0.687292	1.72673	1.7586	1.54375	1.34367
Late induced	Ubqln1	0.710201	-0.813126	-0.813126	-0.813126	-0.813126	-0.813126	-0.813126	-0.813126	-0.813126	-0.813126	1.56922	-0.813126	-0.813126	1.39952	1.52297	0.0104343	-0.813126	1.28445	1.79336	-0.813126	1.07091	-0.813126	-0.813126	-0.813126	-0.813126	-0.813126	1.42451	1.26941	-0.813126	-0.813126	-0.813126	1.664	-0.813126	-0.813126	-0.813126	-0.813126	1.57006	-0.813126	1.30887	-0.813126	-0.813126	1.89544	0.714692	1.09823	-0.813126	0.454066	0.769023	0.640858
Late induced	Mthfd2	0.681153	-0.92082	-0.92082	-0.92082	-0.92082	-0.92082	-0.92082	-0.92082	-0.92082	-0.92082	-0.92082	-0.92082	-0.92082	-0.92082	-0.92082	-0.92082	-0.92082	1.10211	-0.92082	1.04365	-0.92082	-0.92082	-0.92082	-0.92082	-0.92082	1.13619	-0.92082	1.30964	0.631694	-0.92082	-0.92082	1.42465	0.388797	-0.92082	-0.92082	-0.92082	0.84059	0.428284	0.972437	-0.92082	1.32721	1.19836	1.41566	1.26465	0.705608	1.33858	1.26461	0.493991
Late induced	Pfdn2	-1.48398	0.888554	-1.48398	-1.48398	0.20668	-1.48398	-0.931261	-1.48398	-1.48398	0.302048	-1.48398	-1.48398	0.516162	0.476156	0.221622	0.578891	-1.48398	0.652894	0.603905	0.98902	-1.48398	0.659868	-1.48398	0.144237	-1.48398	-1.48398	0.543962	0.948706	0.74522	0.889109	-1.48398	-0.168936	0.453083	0.405011	0.775935	-1.48398	0.696299	0.898435	1.09319	0.0570564	0.494648	0.572531	0.338381	0.821446	0.923214	0.881437	-1.48398	0.718317
Late induced	Srm	-1.28327	-1.28327	-1.28327	0.584278	-1.28327	-1.28327	-1.28327	-1.28327	0.422813	-1.28327	0.736926	0.711077	1.072	-0.001114	0.755444	-1.28327	0.73031	1.00456	-1.28327	1.10223	-0.706504	-1.28327	-1.28327	-1.28327	-1.28327	0.324674	-0.0343436	0.94284	0.0108088	-1.28327	1.23241	1.20357	0.32645	-1.28327	-1.28327	-1.28327	0.678334	1.23058	-0.705985	1.07356	0.337298	0.928761	0.574952	1.07496	0.837357	0.794675	0.979962	0.621671
Late induced	Mvd	-0.453287	-0.453287	-0.453287	-0.453287	-0.453287	-0.453287	-0.453287	-0.453287	-0.453287	-0.453287	-0.453287	-0.453287	-0.453287	-0.453287	-0.453287	2.67944	-0.453287	-0.453287	0.271695	-0.453287	-0.453287	-0.453287	-0.453287	-0.453287	-0.453287	-0.453287	-0.453287	-0.453287	-0.453287	-0.453287	2.63274	-0.453287	2.36016	-0.453287	-0.453287	-0.453287	2.49797	-0.453287	-0.453287	-0.453287	-0.453287	-0.453287	-0.453287	2.44095	-0.453287	0.485732	-0.453287	-0.453287
Late induced	Cdk4	0.91098	-1.56372	-1.56372	-1.56372	-1.56372	-1.56372	0.406263	0.376785	0.583443	0.398194	0.301455	-1.56372	-1.56372	0.825062	0.00809163	-1.56372	-0.53771	0.225129	0.435165	0.396036	-0.810186	-1.56372	0.75774	-1.56372	0.960848	0.845267	0.327408	0.677757	0.870429	0.631407	1.03388	0.459341	0.83655	0.708593	0.467137	-1.56372	0.683453	1.38597	0.386291	-1.56372	0.722428	0.495204	0.424271	0.372756	0.898599	0.911713	0.790469	1.04584
Late induced	Mettl1	-0.719157	-0.719157	-0.719157	-0.719157	1.21115	-0.719157	-0.719157	-0.719157	-0.719157	-0.719157	-0.719157	-0.719157	1.37418	0.846362	-0.719157	-0.719157	-0.719157	-0.719157	-0.719157	1.07527	-0.719157	-0.719157	-0.719157	-0.719157	2.97917	-0.719157	1.31209	-0.719157	-0.719157	-0.719157	1.89962	-0.719157	-0.719157	0.396667	-0.719157	-0.719157	1.38833	2.19663	1.12939	-0.719157	-0.719157	1.26867	-0.719157	0.672229	1.06525	0.917261	1.42698	-0.719157
Late induced	Mark3	-0.445813	-0.445813	-0.445813	-0.445813	-0.445813	-0.445813	1.84413	-0.445813	-0.445813	-0.445813	-0.445813	-0.445813	2.30645	-0.445813	-0.445813	-0.445813	-0.445813	-0.445813	-0.445813	-0.445813	-0.445813	-0.445813	-0.445813	-0.445813	-0.445813	-0.445813	-0.445813	3.13215	-0.445813	-0.445813	1.74303	-0.445813	-0.445813	-0.445813	-0.445813	-0.445813	-0.445813	1.54509	3.02835	-0.445813	-0.445813	-0.445813	0.634665	-0.445813	-0.445813	2.38788	2.66417	-0.445813
Late induced	Cct4	0.162991	0.720156	-2.00346	-2.00346	-2.00346	0.545961	-2.00346	0.545264	-1.36939	0.896352	0.0239846	-2.00346	0.104108	-2.00346	-0.19187	-2.00346	0.394878	-0.233433	0.783928	0.483235	-0.42457	0.238114	0.430821	0.416257	-2.00346	0.815558	0.628615	0.113155	-1.18103	0.746078	0.98342	0.305782	0.491292	0.523656	1.13132	0.0149651	0.49979	0.308898	0.99736	0.885496	0.450343	-0.013756	0.265889	0.839139	0.782717	0.129656	0.669019	0.725197
Late induced	Srp19	0.954965	-1.21041	0.658272	-1.21041	-1.21041	-1.21041	-1.21041	-1.21041	-1.21041	-1.21041	1.20498	0.377119	-0.557211	-1.21041	-1.21041	1.032	0.948025	0.979808	-1.21041	-1.21041	-1.21041	0.838902	1.14109	0.538277	-1.21041	-1.21041	-0.442411	-0.155088	-1.21041	-1.21041	0.921444	0.990136	-1.21041	-1.21041	-1.21041	0.392296	0.346203	0.592727	-1.21041	1.08578	0.951772	0.904703	0.724184	0.0568239	0.995706	1.13289	0.514371	0.855607
Late induced	Surf4	0.929909	-1.08822	-1.08822	-1.08822	-1.08822	-1.08822	-0.502068	-1.08822	1.14391	-0.38691	0.646787	-1.08822	-1.08822	-1.08822	1.18222	1.33336	-1.08822	0.819278	-1.08822	-0.417105	-1.08822	1.1119	1.01877	-1.08822	-0.245675	-1.08822	1.17635	0.450928	0.475498	-1.08822	-0.0538504	0.690183	0.904118	-1.08822	-1.08822	-1.08822	-1.08822	-0.0281733	-1.08822	-1.08822	1.39567	0.9151	1.13116	1.33269	1.11661	0.627321	1.34416	1.1468
Late induced	Nolc1	0.249384	-1.00867	-1.00867	-1.00867	-1.00867	-1.00867	-1.00867	-1.00867	-1.00867	-1.00867	0.591069	-1.00867	1.35941	0.946132	-1.00867	1.34839	0.760584	1.23643	0.740207	-1.00867	-0.417329	-1.00867	1.10188	-1.00867	-1.00867	-1.00867	-1.00867	-1.00867	-1.00867	-1.00867	-1.00867	0.94939	-1.00867	-1.00867	-1.00867	-1.00867	1.46103	1.14891	1.22581	0.409645	-1.00867	1.24715	1.25972	1.06781	0.277423	0.402527	1.20478	1.26319
Late induced	Prelid3b	1.50008	-0.761931	-0.761931	-0.761931	-0.761931	-0.761931	-0.761931	-0.761931	-0.761931	-0.761931	-0.761931	1.55708	-0.761931	-0.761931	-0.761931	-0.761931	-0.761931	1.47121	1.49931	1.52699	-0.761931	-0.761931	1.24539	-0.761931	-0.761931	1.00294	0.917916	1.70823	0.0398782	-0.761931	-0.761931	-0.761931	1.17173	-0.761931	-0.761931	1.43735	-0.761931	1.46807	-0.761931	-0.761931	-0.761931	-0.761931	1.17387	1.34992	1.78009	1.00538	-0.761931	0.802587
Late induced	Glrx2	-0.758982	1.0019	-0.758982	-0.758982	-0.758982	0.0561911	-0.758982	-0.758982	-0.758982	-0.758982	-0.758982	-0.758982	-0.758982	1.89432	-0.758982	-0.758982	-0.758982	-0.758982	-0.758982	-0.12657	-0.758982	-0.758982	-0.758982	-0.758982	-0.758982	-0.758982	1.08553	1.62372	-0.237731	-0.758982	1.44167	1.15844	-0.758982	-0.758982	-0.758982	-0.758982	1.34367	-0.758982	1.3925	-0.758982	-0.758982	-0.758982	1.57981	1.25923	1.42013	1.28077	1.39489	1.32768
Late induced	Slc25a39	-0.634002	-0.634002	-0.634002	-0.634002	-0.634002	-0.634002	-0.634002	-0.634002	-0.634002	-0.634002	-0.634002	-0.634002	1.31506	-0.634002	1.31206	-0.634002	-0.634002	-0.634002	-0.634002	-0.634002	-0.634002	1.53314	1.64317	-0.634002	-0.634002	1.64782	-0.634002	-0.634002	-0.634002	1.63375	-0.634002	-0.634002	-0.634002	-0.634002	-0.634002	-0.634002	-0.634002	-0.634002	-0.634002	0.483407	1.54543	-0.634002	1.58308	1.53576	1.71159	1.39086	1.89117	-0.634002
Late induced	Rars	0.0830544	-0.908733	-0.908733	-0.908733	0.96477	-0.908733	-0.908733	-0.908733	-0.908733	-0.908733	-0.908733	1.26746	1.30011	-0.908733	-0.908733	1.05921	-0.908733	0.976894	-0.908733	1.12245	-0.908733	0.419821	1.415	-0.908733	-0.908733	-0.908733	0.450298	-0.908733	-0.908733	-0.908733	-0.908733	1.34079	0.952996	-0.908733	-0.908733	-0.908733	1.40929	1.16154	-0.908733	-0.908733	-0.908733	1.08471	1.09466	1.24806	1.45086	1.23211	1.21539	1.5419
Late induced	Nop9	0.673854	-0.519275	-0.519275	-0.519275	-0.519275	-0.519275	2.42107	-0.519275	-0.519275	-0.519275	0.865465	-0.519275	-0.519275	-0.519275	-0.519275	2.44454	-0.519275	-0.519275	-0.519275	-0.519275	0.300935	1.92642	-0.519275	-0.519275	-0.519275	-0.519275	-0.519275	-0.519275	-0.519275	-0.519275	-0.519275	2.20627	-0.519275	-0.519275	-0.519275	-0.519275	2.27029	-0.519275	1.97196	-0.519275	-0.519275	-0.519275	-0.519275	-0.519275	-0.519275	-0.519275	1.91585	2.59801
Late induced	Cops6	-0.337123	-1.42002	-1.42002	1.01564	0.548059	0.353023	-1.42002	-1.42002	-1.42002	-1.42002	-1.42002	0.869914	0.673542	-1.42002	-1.42002	-1.42002	-0.851386	0.935803	0.741758	0.812183	-1.42002	1.05161	0.81591	0.40677	-1.42002	0.42776	0.758599	-1.42002	0.71329	-0.934302	-1.42002	0.434475	0.746392	0.689079	-0.267543	0.966379	0.402451	0.679244	-1.42002	-1.42002	1.16025	0.784849	-0.0136612	0.745364	0.777724	0.662326	0.858031	0.989649
Late induced	Hdac2	-0.813099	-0.813099	1.7977	-0.813099	-0.813099	-0.813099	-0.813099	0.408569	-0.813099	-0.813099	-0.813099	-0.813099	1.17124	-0.813099	1.23824	-0.813099	-0.813099	0.900269	-0.813099	-0.813099	0.763526	1.25874	-0.813099	-0.813099	-0.813099	1.37951	-0.813099	-0.813099	1.39138	1.55849	1.34645	-0.813099	0.982145	-0.813099	1.70394	-0.813099	1.53555	-0.813099	-0.813099	-0.813099	1.352	-0.0663105	1.56303	1.19069	-0.813099	1.01583	0.981028	0.884008
Late induced	Vta1	1.12069	-0.707014	-0.707014	-0.707014	-0.707014	-0.707014	-0.707014	-0.707014	-0.707014	-0.707014	-0.707014	1.6456	-0.707014	-0.707014	-0.707014	-0.707014	1.79168	-0.707014	-0.707014	-0.707014	-0.707014	-0.707014	1.53124	-0.707014	-0.707014	1.33901	-0.707014	-0.707014	-0.707014	1.21198	-0.707014	1.39644	1.03973	-0.707014	-0.707014	1.13551	-0.707014	-0.707014	-0.707014	-0.707014	-0.707014	1.24099	-0.707014	1.37555	1.3084	0.934393	1.42416	-0.707014
Late induced	P4ha1	-0.33785	-0.33785	-0.33785	-0.33785	-0.33785	-0.33785	-0.33785	-0.33785	-0.33785	-0.33785	-0.33785	-0.33785	-0.33785	-0.33785	-0.33785	-0.33785	-0.33785	-0.33785	-0.33785	-0.33785	-0.33785	-0.33785	-0.33785	-0.33785	-0.33785	-0.33785	-0.33785	-0.33785	-0.33785	-0.33785	-0.33785	-0.33785	2.82842	-0.33785	-0.33785	-0.33785	3.18009	-0.33785	-0.33785	-0.33785	-0.33785	-0.33785	-0.33785	3.99887	2.12949	1.66988	-0.33785	-0.33785
Late induced	Nudcd2	0.615376	-0.820885	-0.820885	-0.820885	-0.820885	1.63659	1.36009	-0.820885	-0.285978	-0.820885	-0.820885	-0.820885	-0.820885	-0.820885	-0.820885	1.33343	-0.820885	-0.820885	-0.820885	-0.820885	-0.820885	-0.820885	-0.820885	1.04546	-0.820885	-0.820885	1.11524	-0.820885	-0.820885	-0.820885	-0.820885	0.979675	1.5269	-0.820885	1.39946	-0.820885	1.31819	1.2986	1.03563	-0.820885	-0.820885	1.30144	0.916439	1.56567	-0.820885	1.28414	-0.820885	1.16541
Late induced	Cdkn2aipnl	1.6906	-0.653774	-0.653774	-0.653774	-0.653774	-0.653774	-0.653774	-0.653774	-0.653774	-0.653774	-0.653774	-0.653774	-0.653774	-0.653774	-0.653774	-0.653774	-0.653774	1.80306	-0.653774	-0.653774	1.68014	-0.653774	-0.653774	-0.653774	-0.653774	-0.653774	-0.653774	-0.653774	1.11217	1.55352	1.857	1.33931	-0.653774	-0.653774	1.41497	-0.653774	1.50136	-0.653774	-0.653774	0.235099	-0.653774	1.73877	-0.653774	1.81149	1.41048	1.35926	1.358	1.29497
Late induced	Bcap29	0.536283	-0.900062	-0.900062	1.2211	-0.900062	-0.900062	-0.900062	0.596197	-0.900062	-0.900062	-0.900062	-0.900062	-0.900062	-0.900062	-0.900062	-0.900062	-0.900062	0.951269	-0.900062	1.62339	-0.900062	-0.900062	-0.900062	0.970364	1.67539	-0.900062	-0.900062	0.962241	-0.900062	-0.900062	-0.900062	0.939069	1.6889	-0.900062	-0.900062	1.44403	0.585881	0.844633	1.18089	-0.900062	-0.900062	0.962453	-0.900062	1.71484	1.04899	-0.900062	0.473749	-0.900062
Late induced	Galk1	-0.575703	-0.575703	-0.575703	-0.575703	-0.575703	-0.575703	-0.575703	-0.575703	1.85756	-0.575703	-0.575703	-0.575703	-0.575703	2.04452	-0.575703	-0.575703	-0.575703	-0.575703	-0.575703	-0.575703	-0.575703	-0.575703	-0.575703	-0.575703	-0.575703	-0.575703	-0.575703	-0.575703	-0.575703	-0.575703	-0.575703	-0.575703	-0.575703	-0.575703	0.937964	2.2632	-0.575703	-0.575703	1.67401	-0.575703	0.243155	-0.575703	-0.575703	1.48457	-0.575703	1.09665	2.1832	1.68772
Late induced	Slc35b1	0.946956	-1.00893	-1.00893	-1.00893	-0.375668	-1.00893	-1.00893	-1.00893	1.10243	-1.00893	-1.00893	1.05168	-1.00893	1.34101	-1.00893	1.1243	-1.00893	-1.00893	-1.00893	-1.00893	-1.00893	1.02346	0.469349	-1.00893	-0.245338	1.16389	-1.00893	0.973872	-1.00893	0.552023	-1.00893	-1.00893	-1.00893	-1.00893	1.23293	-1.00893	1.19166	-0.276467	0.595264	1.2232	1.22891	1.49539	-1.00893	0.875942	1.32872	1.22145	0.942478	1.16063
Late induced	Polr2h	0.901473	-0.853852	-0.853852	1.22408	-0.853852	-0.853852	-0.853852	-0.853852	-0.853852	-0.853852	-0.853852	-0.853852	1.10441	1.10508	1.22273	1.26805	-0.853852	-0.853852	-0.853852	1.73481	1.1542	-0.853852	-0.853852	-0.853852	-0.853852	-0.853852	-0.853852	-0.853852	-0.853852	1.02623	-0.362594	1.30555	-0.853852	-0.853852	-0.853852	-0.853852	1.2209	1.31203	-0.853852	-0.853852	-0.853852	-0.853852	1.23511	1.35664	1.19352	1.49483	1.11586	0.445712
Late induced	Timm9	0.857372	-0.872095	-0.872095	-0.872095	1.09733	-0.872095	-0.872095	-0.872095	-0.872095	-0.872095	0.916204	-0.872095	0.814174	-0.872095	-0.872095	-0.872095	-0.872095	-0.872095	-0.872095	-0.872095	-0.872095	-0.872095	-0.872095	-0.872095	1.59868	-0.872095	-0.872095	0.962316	-0.872095	-0.872095	1.50679	0.923527	-0.872095	1.34788	-0.872095	-0.872095	1.23439	0.363106	1.30897	1.54075	-0.872095	1.22598	1.59094	1.38808	0.93519	0.852054	1.03324	0.356729
Late induced	Glrx5	0.452349	-0.939027	-0.939027	-0.939027	-0.939027	0.995978	-0.939027	-0.939027	-0.939027	-0.939027	-0.939027	-0.939027	1.0083	-0.939027	-0.939027	-0.939027	-0.939027	1.50795	-0.939027	-0.939027	-0.939027	0.980996	-0.939027	1.15367	-0.939027	-0.939027	-0.939027	1.28743	1.32246	-0.939027	-0.939027	0.980634	0.7893	-0.939027	0.407829	1.05384	1.19435	-0.939027	1.13495	1.57195	1.26383	-0.939027	-0.939027	1.19786	1.05801	0.525952	0.901928	1.44101
Late induced	Psmc1	0.86519	-1.17018	-1.17018	-0.484973	0.766051	-1.17018	-1.17018	-0.61632	-1.17018	-1.17018	-1.17018	-1.17018	0.504735	0.913802	1.0258	-1.17018	0.759565	1.0373	0.696472	0.229526	-1.17018	-1.17018	0.941869	-1.17018	1.22475	1.03614	0.533644	0.901115	1.05909	-1.17018	-1.17018	0.65967	0.833232	1.06762	-1.17018	-1.17018	-1.17018	0.82709	-1.17018	-1.17018	-1.17018	-1.17018	1.05905	0.994067	1.11903	0.888457	1.10931	1.10126
Late induced	Erg28	0.97897	1.26124	-0.984312	1.28892	1.04944	-0.984312	-0.984312	1.28915	1.00971	-0.984312	-0.984312	-0.984312	1.14151	-0.984312	-0.984312	-0.984312	-0.984312	-0.984312	-0.984312	-0.984312	-0.984312	0.838633	-0.984312	1.15309	-0.984312	1.34878	0.675642	-0.984312	1.2877	-0.984312	-0.984312	-0.467719	0.725555	-0.984312	-0.984312	1.65405	0.935841	-0.984312	1.19814	-0.984312	-0.984312	0.426372	-0.292065	1.18049	1.24138	0.814068	0.965681	0.656813
Late induced	Ppif	-0.623842	-0.623842	-0.623842	-0.623842	-0.623842	-0.623842	-0.623842	-0.623842	-0.623842	-0.623842	-0.623842	-0.623842	-0.623842	-0.623842	-0.623842	-0.623842	-0.623842	-0.623842	2.14737	1.99887	-0.623842	1.02016	-0.623842	1.99525	-0.623842	-0.623842	-0.623842	-0.623842	-0.623842	-0.623842	1.15962	0.823432	1.43773	-0.623842	1.94042	-0.623842	2.3362	-0.623842	-0.623842	-0.623842	-0.623842	1.24023	-0.623842	1.65469	1.98076	0.818841	1.10847	-0.623842
Late induced	Psmb5	0.190111	-0.92113	0.453813	1.0363	0.670514	0.638111	-1.69718	0.779053	0.638541	0.899678	-1.69718	-1.69718	-1.69718	-1.69718	-0.0531597	0.319402	0.543858	0.0222263	-1.69718	0.975355	-1.69718	-1.69718	-0.0266556	0.356045	-1.69718	0.277077	0.309004	0.297861	-1.69718	0.850897	0.121814	0.635754	0.71751	0.674983	0.381549	-1.69718	0.15833	0.26977	0.577411	0.125778	0.924011	0.519312	-0.167985	0.869007	0.532449	0.528349	0.863874	0.878019
Late induced	Utp23	1.11263	-0.574926	-0.574926	-0.574926	-0.574926	-0.574926	-0.574926	-0.574926	-0.574926	-0.574926	-0.574926	-0.574926	-0.574926	-0.574926	-0.574926	-0.574926	-0.574926	-0.574926	-0.574926	-0.574926	-0.574926	-0.574926	1.10229	1.44423	0.345328	-0.574926	1.84745	-0.574926	-0.574926	-0.574926	-0.574926	-0.574926	1.98887	1.82624	-0.574926	-0.574926	-0.574926	2.47919	-0.574926	-0.574926	-0.574926	-0.574926	-0.574926	2.09118	-0.574926	1.37828	1.93738	-0.574926
Late induced	St13	0.675114	-1.02235	-1.02235	-1.02235	1.11464	-1.02235	-1.02235	-1.02235	0.520479	-1.02235	-1.02235	-1.02235	1.06243	-1.02235	-1.02235	-1.02235	0.0627274	0.789526	-1.02235	1.44231	-1.02235	-1.02235	-1.02235	-1.02235	-1.02235	0.348774	0.871851	0.849494	1.25694	-1.02235	-1.02235	1.08197	-1.02235	-1.02235	1.0194	1.36617	-1.02235	1.27153	0.884686	-1.02235	-1.02235	0.209234	0.729728	1.14185	0.790363	1.02874	1.07405	1.02207
Late induced	Pycrl	-0.510907	2.44987	-0.510907	-0.510907	-0.510907	-0.510907	-0.510907	-0.510907	-0.510907	-0.510907	-0.510907	-0.510907	-0.510907	-0.510907	-0.510907	-0.510907	-0.510907	-0.510907	-0.510907	1.54275	-0.510907	-0.510907	-0.510907	-0.510907	-0.510907	-0.510907	-0.510907	2.31579	-0.510907	-0.510907	-0.510907	-0.510907	2.11304	-0.510907	-0.510907	-0.510907	2.10532	-0.510907	2.38927	-0.510907	-0.510907	-0.510907	-0.510907	2.07617	-0.510907	1.94681	-0.510907	-0.510907
Late induced	Cmss1	1.50565	-0.529143	-0.529143	-0.529143	-0.529143	-0.529143	-0.529143	-0.529143	-0.529143	-0.529143	-0.529143	-0.529143	-0.529143	-0.529143	-0.529143	-0.529143	-0.529143	2.21621	-0.529143	2.01448	-0.529143	-0.529143	-0.529143	-0.529143	2.59921	-0.529143	-0.529143	-0.529143	-0.529143	-0.529143	-0.529143	-0.529143	1.78181	1.30372	-0.529143	-0.529143	0.656857	-0.529143	-0.529143	-0.529143	-0.529143	-0.529143	-0.529143	-0.529143	1.81469	2.06573	2.42692	1.90669
Late induced	Maats1	-0.703968	-0.703968	-0.703968	-0.703968	-0.703968	-0.703968	-0.703968	-0.703968	-0.703968	1.61048	-0.703968	-0.703968	0.702026	-0.703968	2.11221	-0.703968	-0.703968	-0.703968	-0.703968	-0.703968	-0.703968	1.17459	-0.703968	-0.703968	-0.703968	0.586776	0.498064	2.43395	-0.703968	0.288464	0.369131	-0.703968	-0.703968	1.07001	-0.703968	-0.703968	-0.703968	2.67663	0.478053	-0.703968	1.31575	-0.703968	1.14825	0.555772	1.4508	1.89767	1.39357	1.03373
Late induced	Umps	0.867612	-0.643711	-0.643711	-0.643711	-0.643711	-0.643711	-0.643711	-0.643711	-0.643711	-0.643711	-0.643711	-0.643711	-0.643711	-0.643711	-0.643711	-0.643711	-0.643711	-0.643711	-0.643711	-0.643711	-0.643711	-0.643711	-0.643711	1.67335	-0.643711	-0.643711	-0.643711	-0.643711	-0.643711	-0.643711	1.23383	1.64946	-0.643711	-0.643711	-0.643711	-0.643711	0.799773	1.77422	2.05925	1.86869	-0.643711	-0.643711	1.49452	1.94224	1.68948	-0.643711	1.3595	1.60282
Late induced	Rpp14	-0.390324	-0.390324	-0.390324	-0.390324	-0.390324	-0.390324	-0.390324	-0.390324	-0.390324	-0.390324	-0.390324	-0.390324	-0.390324	-0.390324	-0.390324	-0.390324	-0.390324	2.8329	-0.390324	-0.390324	-0.390324	3.05714	-0.390324	-0.390324	-0.390324	-0.390324	1.26476	3.22013	-0.390324	-0.390324	-0.390324	-0.390324	-0.390324	-0.390324	-0.390324	-0.390324	-0.390324	-0.390324	-0.390324	-0.390324	-0.390324	-0.390324	2.27238	-0.390324	-0.390324	-0.390324	2.10123	-0.390324
Late induced	Ube2j2	1.00653	-0.876446	0.962968	-0.876446	1.36297	-0.876446	-0.876446	0.145319	-0.876446	1.23146	-0.876446	-0.876446	1.29872	1.14086	1.29979	-0.876446	-0.876446	-0.876446	1.01009	-0.876446	-0.876446	-0.876446	0.791878	-0.876446	-0.876446	1.11291	-0.876446	1.35995	-0.876446	1.28881	-0.876446	1.19179	-0.876446	-0.876446	-0.876446	-0.876446	1.30314	-0.876446	-0.876446	-0.876446	1.29525	-0.876446	0.850811	1.32467	1.32131	0.725219	-0.876446	1.03384
Late induced	Wdr4	-0.411639	-0.411639	-0.411639	-0.411639	-0.411639	-0.411639	-0.411639	-0.411639	-0.411639	-0.411639	-0.411639	-0.411639	-0.411639	-0.411639	-0.411639	-0.411639	-0.411639	-0.411639	-0.411639	-0.411639	-0.411639	-0.411639	-0.411639	-0.411639	-0.411639	-0.411639	-0.411639	-0.411639	-0.411639	-0.411639	-0.411639	1.89368	2.44168	3.05732	-0.411639	-0.411639	-0.411639	-0.411639	-0.411639	-0.411639	-0.411639	-0.411639	2.31638	-0.411639	-0.411639	2.15445	2.06758	2.25174
Late induced	Srfbp1	-0.409994	-0.409994	-0.409994	-0.409994	-0.409994	-0.409994	-0.409994	-0.409994	-0.409994	-0.409994	-0.409994	-0.409994	-0.409994	-0.409994	-0.409994	0.626063	-0.409994	-0.409994	-0.409994	-0.409994	-0.409994	-0.409994	-0.409994	-0.409994	-0.409994	1.98021	-0.409994	-0.409994	-0.409994	-0.409994	-0.409994	-0.409994	-0.409994	1.5524	-0.409994	2.89957	-0.409994	-0.409994	-0.409994	-0.409994	-0.409994	-0.409994	2.72361	2.62445	-0.409994	2.27308	-0.409994	-0.409994
Late induced	Txnl1	0.724163	-1.35833	1.17344	-0.660366	-1.35833	-1.35833	-1.35833	0.384988	-1.35833	-1.35833	0.592212	0.985	0.815486	-1.35833	0.868409	-1.35833	-1.35833	0.927489	-1.35833	1.0375	-1.35833	0.695599	0.639888	1.05598	-0.606683	0.755102	0.305508	0.754573	0.779922	-1.35833	-1.35833	-1.35833	0.823362	-1.35833	-1.35833	-1.35833	0.618728	-1.35833	1.0251	0.939882	-1.35833	1.04033	0.728639	0.944868	-0.796084	0.753126	0.676362	1.09143
Late induced	Psat1	0.651975	1.57465	-0.924769	-0.924769	-0.924769	-0.924769	-0.924769	-0.924769	-0.924769	-0.924769	-0.924769	-0.924769	0.968521	-0.924769	-0.924769	-0.924769	-0.924769	1.0474	-0.924769	-0.924769	-0.924769	-0.924769	-0.924769	-0.924769	-0.924769	-0.924769	1.16373	0.752979	1.39301	-0.924769	-0.924769	1.04727	-0.924769	0.741077	1.3614	1.37351	0.792241	0.974074	-0.924769	0.978445	0.700708	-0.924769	1.12705	0.96612	0.663683	1.18974	1.50867	1.09447
Late induced	Ccdc86	-0.701901	-0.701901	-0.701901	-0.701901	-0.701901	-0.701901	-0.701901	-0.701901	-0.0426815	-0.701901	2.37304	-0.701901	-0.701901	-0.701901	-0.701901	-0.701901	0.378269	1.87008	-0.701901	0.298832	-0.0268127	-0.701901	-0.701901	1.55862	-0.701901	-0.701901	-0.701901	1.46031	-0.701901	-0.701901	-0.701901	-0.112253	-0.701901	-0.701901	-0.701901	-0.701901	1.71536	2.00262	1.86891	0.176046	-0.701901	-0.701901	1.64655	1.41956	1.51553	1.74696	1.43311	1.38439
Late induced	Pola2	0.61129	-1.04767	-1.04767	0.594598	-1.04767	-1.04767	-1.04767	-1.04767	0.275404	-1.04767	-1.04767	-1.04767	0.116255	-1.04767	0.441591	-1.04767	-1.04767	-1.04767	0.554721	2.40325	-1.04767	1.75156	-1.04767	-1.04767	0.29275	0.0208467	0.320816	0.926973	-0.167654	1.23212	-1.04767	1.171	0.992559	-1.04767	0.901683	-1.04767	0.446385	-1.04767	-0.0691572	0.623352	0.387018	-1.04767	-1.04767	-0.00481939	-1.04767	1.59101	-0.0846777	0.01034
Late induced	Banf1	0.798014	-2.07764	-2.07764	-1.32339	0.514791	-2.07764	0.219644	0.144627	0.124095	0.652424	0.236869	-1.37799	-2.07764	0.0907105	0.408723	0.202339	-2.07764	0.147008	0.11159	-0.50628	0.358796	0.24693	0.391433	0.838344	-2.07764	0.35099	0.834152	0.393657	-1.32729	0.100483	0.625517	0.90136	0.32926	0.227989	-2.07764	0.571199	-2.07764	0.620525	0.745574	0.605518	0.417405	0.718532	0.888393	0.705613	0.448997	0.916467	0.691485	0.660528
Late induced	Alyref	1.13994	1.02634	-1.42761	-1.42761	0.511976	-1.42761	-1.42761	0.627006	-1.42761	-1.42761	-1.42761	0.635845	0.235241	-1.42761	0.224982	-1.42761	0.113557	0.446722	0.777983	0.28714	-0.802932	0.717663	0.787306	-1.42761	-1.42761	-1.42761	1.00742	-0.864566	-1.42761	0.581842	-1.42761	0.823551	0.315832	-1.42761	0.883564	1.01145	0.67486	-1.42761	1.06118	0.536914	-1.42761	0.665255	0.77506	0.825532	0.83929	0.907953	0.90577	0.726728
Late induced	Got1	-0.615552	-0.615552	-0.615552	-0.615552	-0.615552	-0.615552	-0.615552	-0.615552	-0.615552	-0.615552	-0.615552	-0.615552	-0.615552	-0.615552	-0.615552	-0.615552	-0.615552	-0.615552	-0.615552	-0.615552	-0.615552	-0.615552	-0.615552	-0.615552	-0.615552	-0.615552	-0.615552	-0.615552	-0.615552	-0.615552	0.0155189	1.50443	-0.615552	2.36371	-0.615552	1.68766	-0.615552	-0.615552	0.727125	-0.615552	1.9438	-0.615552	1.50815	-0.615552	1.23406	1.53556	2.19141	0.874512
Late induced	Shmt2	1.14548	-0.710037	-0.710037	-0.710037	-0.710037	-0.710037	-0.710037	1.65351	-0.710037	-0.710037	-0.710037	-0.710037	-0.710037	-0.710037	-0.710037	-0.710037	-0.710037	-0.710037	-0.710037	-0.710037	-0.710037	-0.710037	-0.710037	-0.710037	-0.710037	-0.710037	-0.710037	1.81135	0.850115	-0.710037	-0.710037	-0.710037	-0.710037	-0.710037	-0.710037	1.30125	0.836345	0.916647	1.48286	0.395907	-0.710037	-0.710037	1.28813	1.5183	1.40427	1.38826	1.84015	1.4922
Late induced	Clns1a	0.1221	-1.07466	-1.07466	1.61893	-0.398548	1.08263	-1.07466	-1.07466	0.945584	1.01881	-1.07466	-1.07466	0.956158	-1.07466	-1.07466	-1.07466	-1.07466	-1.07466	-1.07466	-1.07466	-1.07466	-1.07466	-1.07466	-1.07466	-1.07466	0.938024	0.503172	1.12511	1.10722	0.753416	1.08243	0.632597	0.584861	1.00482	-1.07466	-1.07466	1.27483	1.2397	0.371837	-0.301374	1.37785	-1.07466	1.03968	0.780294	0.73578	0.429529	0.85767	1.2417
Late induced	Mcrip2	-0.255707	-0.255707	-0.255707	-0.255707	-0.255707	-0.255707	-0.255707	-0.255707	-0.255707	-0.255707	-0.255707	-0.255707	-0.255707	-0.255707	-0.255707	-0.255707	-0.255707	-0.255707	-0.255707	-0.255707	-0.255707	-0.255707	-0.255707	-0.255707	-0.255707	-0.255707	-0.255707	-0.255707	-0.255707	-0.255707	-0.255707	-0.255707	-0.255707	-0.255707	-0.255707	-0.255707	-0.255707	-0.255707	-0.255707	-0.255707	-0.255707	-0.255707	-0.255707	3.80841	-0.255707	3.58979	-0.255707	4.07443
Late induced	Tyms	2.09916	-0.632037	-0.632037	-0.632037	0.0602652	-0.632037	0.176361	2.19319	-0.0375003	0.0628114	-0.632037	-0.632037	-0.632037	-0.632037	-0.632037	-0.632037	-0.632037	-0.632037	-0.632037	1.56935	-0.632037	-0.632037	-0.632037	-0.632037	-0.632037	1.71024	2.23251	-0.632037	-0.632037	-0.632037	-0.632037	-0.632037	-0.632037	-0.632037	-0.632037	-0.632037	-0.632037	1.53615	-0.632037	1.51427	-0.632037	-0.632037	1.96274	1.71439	1.17507	1.44683	1.42731	-0.632037
Late induced	Get4	0.60817	-0.924445	-0.924445	-0.924445	-0.924445	-0.924445	-0.924445	-0.924445	-0.924445	-0.924445	1.44387	-0.165676	1.2817	-0.924445	-0.924445	1.62214	-0.924445	-0.924445	-0.924445	-0.222785	-0.924445	-0.924445	-0.924445	1.27638	-0.0435523	-0.924445	1.43149	1.3223	-0.346118	1.17394	1.01906	0.712828	-0.924445	1.16998	-0.924445	-0.924445	-0.924445	0.746059	1.45182	-0.924445	-0.924445	-0.924445	-0.17247	0.726633	1.44948	0.776381	0.983008	1.24178
Late induced	Nop16	-1.05036	-1.05036	-1.05036	0.124003	-1.05036	-1.05036	-1.05036	-1.05036	-1.05036	-1.05036	1.12604	-1.05036	0.953766	-1.05036	-1.05036	-1.05036	0.770845	0.515965	-1.05036	0.564196	-1.05036	-1.05036	-1.05036	-1.05036	-1.05036	-1.05036	0.96298	1.44283	1.16512	-1.05036	1.2666	0.697372	0.709406	-0.135989	-1.05036	-1.05036	0.764913	1.08161	1.33234	1.04559	-1.05036	1.04853	0.829445	0.925697	0.882641	0.674463	0.907394	-1.05036
Late induced	Wdr12	-1.24292	-1.24292	-0.14043	-0.414884	-1.24292	0.752186	-1.24292	0.0365847	-1.24292	-0.500676	0.868882	0.876107	0.978364	-0.238937	0.441129	1.52257	0.0750446	-1.24292	-1.24292	-1.24292	1.14488	1.02467	-1.24292	-1.24292	-1.24292	-1.24292	-0.580937	1.31438	-0.657483	-0.464033	-1.24292	1.79585	-1.24292	-0.265955	0.339992	-1.24292	1.69841	1.54996	1.15135	0.0314616	-1.24292	1.15627	1.25806	0.93748	1.02381	0.851818	0.671394	0.827706
Late induced	Tex30	1.01251	-0.596823	-0.596823	-0.596823	-0.596823	-0.596823	-0.596823	-0.596823	-0.596823	-0.596823	-0.596823	2.03173	-0.596823	-0.596823	1.78431	-0.596823	-0.596823	0.125027	-0.596823	2.35928	1.69992	-0.596823	-0.596823	-0.596823	-0.596823	-0.596823	-0.596823	-0.596823	-0.596823	1.9931	-0.596823	1.71229	-0.596823	0.85838	-0.596823	-0.596823	1.60724	-0.596823	-0.596823	-0.596823	-0.596823	1.32954	-0.596823	1.57214	-0.596823	1.26555	1.34565	-0.596823
Late induced	Dars	0.320361	-1.28409	-1.28409	-1.28409	0.698038	-1.28409	1.03941	-1.28409	-1.28409	-1.28409	0.637766	-1.28409	0.799807	-1.28409	0.76533	-1.28409	0.634235	-1.28409	0.729416	1.18504	0.599245	-1.28409	0.6391	0.794979	-1.28409	0.88291	0.746147	1.15399	-1.28409	1.14248	0.32348	0.689	-1.28409	0.471298	-1.28409	0.83402	0.917567	-1.28409	1.17811	-1.28409	0.883879	-1.28409	0.84095	0.558077	0.877109	0.518916	0.617019	0.98359
Late induced	Fh1	1.5179	1.76451	-0.658012	-0.658012	-0.658012	-0.658012	-0.658012	-0.658012	-0.658012	-0.658012	-0.658012	-0.658012	-0.658012	-0.658012	1.43095	-0.658012	-0.658012	-0.658012	-0.658012	-0.658012	-0.658012	-0.658012	-0.658012	-0.658012	1.20414	-0.658012	-0.658012	-0.658012	-0.658012	-0.658012	-0.658012	-0.658012	-0.658012	-0.658012	-0.658012	-0.658012	0.892939	1.64066	1.17109	-0.658012	-0.658012	-0.658012	-0.658012	1.46096	-0.658012	1.352	1.26865	1.31365
Late induced	Dusp12	-0.509244	-0.509244	-0.509244	-0.509244	-0.509244	-0.509244	-0.509244	-0.509244	-0.509244	-0.509244	-0.509244	-0.509244	1.55225	-0.509244	-0.509244	-0.509244	-0.509244	-0.509244	2.21653	-0.509244	-0.509244	-0.509244	-0.509244	-0.509244	-0.509244	-0.509244	2.32931	-0.509244	-0.509244	-0.509244	-0.509244	1.74358	2.54405	-0.509244	-0.509244	-0.509244	-0.509244	2.5095	1.66223	2.46473	-0.509244	-0.509244	-0.509244	-0.509244	-0.509244	1.49324	-0.509244	2.19762
Late induced	Dnajc1	-0.53581	-0.53581	-0.53581	-0.53581	-0.53581	-0.53581	-0.53581	-0.53581	-0.53581	-0.53581	-0.53581	-0.53581	-0.53581	-0.53581	-0.53581	-0.53581	-0.53581	-0.53581	2.40457	-0.53581	-0.53581	-0.53581	1.98595	-0.53581	-0.53581	-0.53581	-0.53581	-0.53581	-0.53581	-0.53581	-0.53581	-0.53581	0.621225	-0.53581	-0.53581	2.05169	-0.53581	2.26659	-0.53581	-0.53581	-0.53581	-0.53581	2.09227	0.208618	2.40498	2.10783	-0.53581	0.881297
Late induced	Ptges2	-0.254451	-0.254451	-0.254451	-0.254451	-0.254451	-0.254451	-0.254451	-0.254451	-0.254451	-0.254451	-0.254451	-0.254451	-0.254451	-0.254451	-0.254451	-0.254451	-0.254451	-0.254451	-0.254451	-0.254451	-0.254451	-0.254451	-0.254451	-0.254451	-0.254451	-0.254451	-0.254451	4.48019	-0.254451	-0.254451	-0.254451	-0.254451	-0.254451	-0.254451	-0.254451	-0.254451	-0.254451	-0.254451	-0.254451	-0.254451	-0.254451	-0.254451	-0.254451	-0.254451	-0.254451	3.26785	-0.254451	-0.254451
Late induced	Psmd14	0.678551	-1.11584	-1.11584	1.13805	-1.11584	-1.11584	-1.11584	-1.11584	0.97866	-1.11584	-1.11584	-1.11584	-1.11584	-1.11584	-1.11584	-1.11584	0.931417	-1.11584	0.804992	-1.11584	0.781361	0.654254	0.832381	-0.465502	-1.11584	0.652507	-1.11584	1.31567	-0.621244	0.598727	0.709324	0.76356	-1.11584	1.09961	1.33817	-1.11584	0.962325	-1.11584	1.10793	-1.11584	0.955727	0.61791	1.24966	1.11271	0.679635	1.07705	0.578393	0.844677
Late induced	Med19	1.96802	-0.548711	-0.548711	-0.548711	-0.548711	-0.548711	-0.548711	-0.548711	-0.548711	-0.548711	-0.548711	-0.548711	-0.548711	-0.548711	-0.548711	-0.548711	-0.548711	-0.548711	-0.548711	2.35465	0.148956	1.53158	-0.548711	-0.548711	-0.548711	-0.548711	2.29338	2.42576	-0.548711	-0.548711	2.15465	-0.548711	-0.548711	2.17729	-0.548711	-0.548711	-0.548711	-0.548711	-0.548711	-0.548711	-0.548711	-0.548711	-0.548711	1.64371	1.84701	1.16892	-0.548711	-0.548711
Late induced	Emc4	0.893005	-1.27462	0.890309	-1.27462	0.767708	-1.27462	-0.757426	0.649539	0.70922	-1.27462	-1.27462	-1.27462	-1.27462	-1.27462	0.803266	-1.27462	-1.27462	1.06524	-1.27462	0.721415	-0.732404	-1.27462	0.621105	-1.27462	-1.27462	-0.16671	1.16592	1.04503	0.997288	0.958498	-0.781926	0.703327	0.664494	0.852168	-1.27462	0.815091	0.550307	0.694722	-1.27462	0.893507	-1.27462	0.479656	0.903778	0.857837	0.515348	0.784488	0.932445	0.451651
Late induced	Dnajc24	1.36356	-0.60451	-0.60451	-0.60451	-0.60451	-0.60451	-0.60451	-0.60451	-0.60451	-0.60451	-0.60451	-0.60451	-0.60451	-0.60451	-0.60451	-0.60451	-0.60451	1.77044	-0.60451	-0.60451	-0.60451	-0.60451	-0.60451	-0.60451	-0.60451	1.02222	-0.60451	0.276435	-0.60451	-0.60451	-0.60451	-0.60451	-0.60451	-0.60451	-0.60451	-0.60451	1.78181	-0.60451	1.3538	-0.60451	-0.60451	1.88247	-0.60451	1.54649	1.52741	0.181142	0.0798747	1.73809
Late induced	Nop56	-0.0310434	0.289785	-1.53765	-1.53765	0.332631	-1.53765	0.252726	-1.53765	-1.53765	-1.53765	0.395566	0.58229	0.937661	-1.53765	-1.53765	-1.53765	-1.53765	0.661083	0.466412	0.383249	0.663715	0.325678	-1.53765	-1.53765	0.90768	0.282099	0.339902	0.986271	-1.53765	-1.53765	0.891738	0.524572	0.261843	0.556088	1.37807	-1.53765	0.582376	1.22185	1.06171	0.459372	0.733976	1.20376	0.684132	0.731706	0.550998	0.760308	0.683187	0.704978
Late induced	Psma7	0.350864	-1.8781	-0.0389404	0.799737	0.131412	0.154712	-2.1005	-0.129989	0.332789	0.107462	0.463148	0.148824	0.160733	0.239498	-0.00667716	0.382949	0.408092	0.0612434	0.706432	-0.604227	-0.274314	0.485962	-2.76474	-2.76474	-1.80996	0.605327	-0.00711701	0.364277	0.394063	0.313679	0.681784	0.501297	0.664875	-2.76474	-0.443432	-1.2231	0.224517	0.0692158	0.956933	0.577707	0.606544	0.236704	0.619572	0.583914	0.858433	0.463696	0.763829	0.781296
Late induced	Ppid	0.780468	-0.917249	-0.917249	-0.917249	1.128	0.805893	-0.917249	-0.917249	-0.917249	-0.917249	-0.917249	-0.917249	-0.917249	-0.917249	-0.917249	-0.917249	-0.917249	-0.917249	-0.917249	1.59122	-0.917249	0.751325	-0.917249	-0.917249	-0.917249	0.75647	0.723533	-0.917249	-0.384351	-0.917249	0.957358	1.27855	-0.917249	0.932424	-0.917249	-0.917249	1.51567	1.35198	1.62733	-0.917249	0.938327	1.01272	-0.917249	1.15389	1.16739	0.318667	1.37326	0.954454
Late induced	Fubp1	-1.10797	-1.10797	-1.10797	-1.10797	0.742485	-1.10797	-0.115611	-0.212194	0.68009	-1.10797	-1.10797	-1.10797	1.05816	0.675586	0.712995	-1.10797	-1.10797	-1.10797	-1.10797	1.09615	-1.10797	1.12408	-1.10797	-1.10797	-1.10797	0.574932	-1.10797	-1.10797	-1.10797	-0.0944673	0.486651	-1.10797	0.725579	-1.10797	1.5557	-1.10797	0.85873	-1.10797	1.40824	0.249451	0.31211	0.974701	1.13792	1.31647	0.209623	1.06806	1.23557	1.34846
Late induced	Ntrk1	-0.301699	-0.301699	-0.301699	-0.301699	-0.301699	-0.301699	-0.301699	-0.301699	-0.301699	-0.301699	-0.301699	-0.301699	-0.301699	-0.301699	-0.301699	-0.301699	-0.301699	-0.301699	-0.301699	-0.301699	-0.301699	-0.301699	-0.301699	-0.301699	-0.301699	-0.301699	-0.301699	-0.301699	-0.301699	-0.301699	-0.301699	-0.301699	-0.301699	-0.301699	-0.301699	-0.301699	-0.301699	-0.301699	-0.301699	-0.301699	-0.301699	-0.301699	-0.301699	3.59542	-0.301699	3.72086	-0.301699	-0.301699
Late induced	Ndufaf4	-1.0754	0.875673	-1.0754	-1.0754	-1.0754	-1.0754	0.727836	-1.0754	-1.0754	-1.0754	0.984443	-1.0754	1.14216	0.621188	-1.0754	1.03786	-0.544593	-1.0754	0.55173	-1.0754	1.07653	-1.0754	-1.0754	-0.22144	-1.0754	0.784512	0.749747	1.22169	-1.0754	-1.0754	1.00934	1.34725	-0.180876	1.23911	1.17857	-1.0754	0.943784	1.05388	1.17007	-1.0754	-1.0754	-1.0754	-1.0754	0.43265	0.932415	1.01634	1.07779	1.11717
Late induced	Polr1e	1.47933	-0.403401	-0.403401	-0.403401	-0.403401	-0.403401	-0.403401	-0.403401	-0.403401	-0.403401	-0.403401	-0.403401	-0.403401	-0.403401	-0.403401	-0.403401	-0.403401	-0.403401	-0.403401	-0.403401	-0.403401	-0.403401	-0.403401	-0.403401	-0.403401	-0.403401	-0.403401	-0.403401	-0.403401	-0.403401	-0.403401	-0.403401	-0.403401	-0.403401	-0.403401	-0.403401	1.54927	-0.403401	3.00374	-0.403401	2.96364	-0.403401	-0.403401	2.91207	2.35188	-0.403401	2.5899	2.58043
Late induced	Anp32b	0.84717	-1.31991	-1.31991	-1.31991	-1.31991	-0.577692	-1.31991	0.595744	-0.805057	1.09172	-1.31991	0.70423	1.19283	-1.31991	-1.31991	-0.713487	0.725861	-1.31991	0.819512	0.548028	0.929066	0.50941	0.830605	-1.31991	-1.31991	0.9829	-1.31991	-0.844683	-1.31991	-1.31991	0.620771	0.406585	0.359551	-0.527907	-1.31991	-1.31991	0.827796	0.860415	1.06695	-0.00316281	0.633547	0.905603	0.577182	0.830169	1.01157	0.780612	0.601022	0.893265
Late induced	Dmac1	1.79986	0.270811	-0.609097	-0.609097	-0.609097	-0.609097	-0.609097	-0.609097	-0.609097	-0.609097	-0.609097	1.46781	2.00269	-0.609097	-0.609097	-0.609097	-0.609097	-0.609097	-0.609097	-0.609097	-0.609097	-0.609097	0.119638	1.83861	0.338444	-0.609097	-0.609097	-0.609097	-0.609097	-0.609097	-0.609097	1.81337	1.50183	-0.609097	-0.609097	-0.609097	-0.609097	-0.609097	1.14631	-0.609097	-0.609097	1.50856	-0.609097	1.80867	-0.609097	1.8978	1.58922	1.72102
Late induced	Rnf11	-0.706518	1.54246	-0.706518	-0.706518	-0.706518	-0.706518	-0.706518	-0.706518	-0.706518	-0.706518	-0.706518	-0.706518	-0.706518	-0.706518	-0.706518	-0.706518	-0.706518	-0.706518	-0.706518	-0.706518	-0.706518	0.913215	-0.706518	-0.706518	-0.706518	1.79038	-0.706518	-0.706518	-0.706518	-0.706518	-0.706518	0.749526	-0.706518	1.99863	1.2887	1.39322	-0.706518	-0.706518	1.72593	1.34331	1.35964	0.0862308	1.40103	-0.706518	-0.706518	1.74438	1.21626	1.25894
Late induced	Mknk1	-0.205873	-0.205873	-0.205873	-0.205873	-0.205873	-0.205873	-0.205873	-0.205873	-0.205873	-0.205873	-0.205873	-0.205873	-0.205873	-0.205873	-0.205873	-0.205873	-0.205873	-0.205873	-0.205873	-0.205873	-0.205873	-0.205873	-0.205873	-0.205873	-0.205873	-0.205873	-0.205873	-0.205873	-0.205873	-0.205873	-0.205873	-0.205873	-0.205873	-0.205873	-0.205873	-0.205873	-0.205873	-0.205873	-0.205873	-0.205873	-0.205873	-0.205873	-0.205873	4.58238	2.10294	6.07879	-0.205873	-0.205873
Late induced	Pdzk1ip1	-0.537007	-0.537007	-0.537007	-0.537007	-0.537007	-0.537007	-0.537007	-0.537007	-0.537007	-0.537007	-0.537007	-0.537007	-0.537007	-0.537007	-0.537007	-0.537007	-0.537007	-0.537007	-0.537007	-0.537007	-0.537007	-0.537007	-0.537007	-0.537007	-0.537007	2.5752	-0.537007	-0.537007	-0.537007	-0.537007	-0.537007	-0.537007	1.35924	-0.537007	0.700842	-0.537007	2.52108	1.87222	-0.537007	-0.537007	-0.537007	-0.537007	-0.537007	2.14966	-0.537007	2.29829	0.565619	-0.537007
Late induced	Mrto4	0.155172	-1.12243	-1.12243	-1.12243	-1.12243	-1.12243	-1.12243	-1.12243	-1.12243	-1.12243	0.503333	-1.12243	-1.12243	0.781331	-1.12243	-1.12243	0.728139	0.649077	-1.12243	0.813869	1.33755	-1.12243	-1.12243	-1.12243	1.48476	0.411649	0.396358	0.213029	-0.551034	-1.12243	0.630569	1.19316	0.81649	1.07905	0.874304	1.1873	1.07803	1.29471	1.02018	1.17232	-1.12243	0.537182	0.818635	1.16713	0.91773	0.621304	0.989275	0.638921
Late induced	Yars	0.697913	-0.829833	-0.829833	-0.829833	-0.829833	-0.829833	-0.829833	1.15067	-0.829833	-0.829833	-0.829833	-0.829833	-0.829833	-0.829833	-0.829833	-0.829833	1.40932	-0.829833	-0.829833	-0.829833	-0.829833	0.747636	0.967243	-0.0926901	-0.829833	0.852586	1.24951	-0.829833	1.182	1.11358	1.18011	0.679571	0.63024	-0.829833	-0.829833	0.278881	1.40021	-0.829833	-0.206472	-0.0198848	1.93482	-0.829833	-0.829833	1.38789	1.53353	-0.829833	1.70524	-0.829833
Late induced	Zfp593	-0.95283	-0.95283	-0.95283	-0.95283	-0.95283	-0.95283	-0.95283	-0.95283	-0.95283	-0.95283	-0.95283	-0.95283	1.17769	-0.95283	-0.95283	-0.95283	1.39993	1.23584	0.568463	1.3568	0.041081	-0.95283	-0.95283	-0.95283	-0.95283	1.19852	-0.95283	0.855614	1.07888	-0.95283	-0.95283	1.02698	1.21561	1.0724	-0.95283	1.2897	0.27654	1.32448	1.44118	-0.283867	-0.397967	0.880675	-0.350771	1.32129	0.477815	1.30614	-0.95283	0.405373
Late induced	Tnfrsf9	-0.97168	-0.97168	-0.97168	-0.97168	-0.97168	-0.97168	-0.97168	-0.97168	0.801072	-0.97168	-0.97168	-0.97168	0.586422	-0.97168	0.812715	-0.97168	-0.97168	-0.97168	-0.97168	-0.97168	-0.97168	1.00787	0.956917	-0.97168	-0.97168	0.659183	-0.97168	0.356638	0.163577	1.48978	1.3626	1.21612	1.03991	-0.97168	-0.97168	1.00783	1.30536	1.0897	0.664762	1.09771	1.5956	1.16814	1.23124	1.20033	1.0282	1.04035	-0.97168	1.46921
Late induced	Mad2l2	1.82121	-0.588463	2.19715	-0.588463	1.50065	-0.588463	-0.588463	1.89149	-0.588463	-0.588463	-0.588463	-0.588463	-0.588463	-0.588463	-0.588463	-0.588463	-0.588463	-0.588463	-0.588463	-0.588463	-0.588463	-0.588463	-0.588463	-0.588463	-0.588463	-0.588463	-0.588463	-0.588463	-0.588463	1.9204	-0.588463	-0.588463	-0.588463	-0.588463	-0.588463	-0.588463	1.03408	-0.588463	-0.588463	-0.588463	-0.588463	1.42003	1.78424	1.75919	1.38816	1.17066	1.93674	1.68934
Late induced	Paics	1.73409	-0.751588	-0.751588	-0.751588	1.45671	-0.751588	-0.0296373	1.26745	-0.0125005	-0.751588	-0.751588	-0.751588	-0.751588	-0.751588	-0.751588	-0.751588	-0.751588	-0.751588	-0.751588	-0.751588	-0.751588	-0.751588	-0.751588	-0.751588	-0.751588	-0.751588	-0.751588	1.57353	-0.751588	-0.751588	1.00093	1.32501	1.84465	-0.751588	2.39289	1.53529	0.725199	1.6668	-0.751588	0.232727	0.0648393	-0.751588	1.19867	1.2688	1.11287	1.32756	1.25718	-0.751588
Late induced	Glmn	-0.310514	-0.310514	-0.310514	-0.310514	-0.310514	-0.310514	-0.310514	-0.310514	-0.310514	-0.310514	-0.310514	-0.310514	-0.310514	-0.310514	-0.310514	-0.310514	-0.310514	-0.310514	-0.310514	-0.310514	-0.310514	-0.310514	-0.310514	-0.310514	-0.310514	-0.310514	-0.310514	-0.310514	-0.310514	-0.310514	-0.310514	-0.310514	-0.310514	-0.310514	-0.310514	-0.310514	-0.310514	3.63301	3.46545	-0.310514	-0.310514	3.80545	-0.310514	2.657	1.59353	-0.310514	-0.310514	3.16586
Late induced	Cct6a	-0.135531	-1.82995	0.279235	0.810625	-1.82995	0.169727	-1.82995	0.154589	0.196005	-1.82995	-1.82995	-1.82995	-1.82995	0.0652146	0.396266	-1.05483	-0.912348	1.17868	0.409092	0.837067	1.06591	-1.82995	-1.82995	-1.82995	0.649381	0.88575	0.399076	0.174696	0.365741	0.0589042	0.500132	-0.0877328	0.0509115	-1.82995	0.663392	-0.163407	0.648652	0.455503	0.0471146	0.901175	0.367757	0.383047	0.901226	0.772361	0.922014	0.106174	0.890504	0.330042
Late induced	Psmg3	1.22569	-0.713877	-0.713877	-0.713877	-0.713877	1.67165	-0.156539	-0.713877	-0.143309	-0.713877	-0.713877	-0.713877	-0.713877	-0.713877	-0.713877	-0.713877	-0.713877	1.73975	-0.713877	-0.713877	-0.713877	-0.713877	-0.713877	1.90457	-0.713877	1.42534	-0.713877	-0.713877	-0.713877	-0.713877	-0.713877	-0.713877	1.41223	-0.713877	-0.713877	-0.713877	-0.713877	1.26766	1.68182	-0.713877	1.38909	0.554511	-0.0299932	1.40639	1.39472	0.891206	1.56498	0.828918
Late induced	Pdap1	0.862237	-1.09782	-1.09782	-1.09782	-1.09782	0.746311	-1.09782	-1.09782	0.231419	-1.09782	1.37466	-1.09782	0.968462	-1.09782	-1.09782	-1.09782	0.66501	0.939986	0.344502	-1.09782	-0.513247	-1.09782	-1.09782	-1.09782	-1.09782	-0.458904	0.615364	1.24908	0.885609	0.407769	1.38968	0.871064	-1.09782	0.728611	-1.09782	-1.09782	1.32456	0.506447	-1.09782	0.675092	-1.09782	-1.09782	0.0674202	1.09223	0.37489	0.84571	0.98752	1.51977
Late induced	Pop7	-0.751591	-0.751591	-0.751591	-0.751591	-0.751591	-0.751591	-0.751591	-0.751591	-0.751591	-0.751591	-0.751591	-0.751591	-0.751591	-0.751591	1.35888	1.30641	1.58639	-0.751591	-0.751591	-0.751591	1.21687	-0.751591	-0.751591	-0.751591	-0.751591	1.21488	1.24494	1.24437	-0.751591	-0.751591	1.43037	1.17548	1.3841	-0.751591	-0.751591	-0.751591	-0.751591	-0.751591	-0.751591	1.47524	-0.751591	1.13849	-0.751591	1.35771	-0.751591	0.903824	1.36438	1.2961
Late induced	Gars	1.03519	0.00302185	-0.936916	1.26654	-0.936916	-0.936916	1.10802	-0.936916	1.01119	-0.936916	-0.936916	-0.276122	1.40075	-0.936916	-0.936916	-0.936916	-0.936916	-0.936916	-0.936916	-0.936916	-0.936916	-0.936916	-0.936916	-0.936916	-0.936916	0.897551	0.702849	1.15204	1.3157	-0.936916	0.777086	1.32073	-0.936916	-0.936916	1.37427	-0.936916	0.984803	1.61827	-0.936916	1.70418	1.22771	0.828566	-0.282038	1.0812	1.1203	1.03397	1.18644	-0.936916
Late induced	Cnbp	-1.00384	-2.90176	0.682216	-1.37909	0.562831	-3.11494	1.31257	-0.0369446	-0.52571	-2.21256	0.251515	-0.672557	0.0383237	0.233944	0.220005	-0.828382	-0.939794	1.7463	-0.888585	-0.514648	-0.75197	-0.531139	-1.39626	1.03096	1.08811	-0.558736	-0.0568559	0.00520317	-2.35499	-0.760551	0.883469	1.05369	0.155801	1.06492	0.195371	-0.180996	0.481113	0.895163	0.91133	0.174513	0.733432	-0.652034	0.712239	1.52314	0.0491949	-0.0913445	1.1265	0.428241
Late induced	Ybx3	-1.08475	0.791396	-1.08475	-1.08475	-1.08475	-1.08475	-1.08475	0.969661	-1.08475	-1.08475	0.236547	-0.39428	0.698428	-1.08475	-1.08475	0.824906	-1.08475	1.19628	0.619795	0.494007	-1.08475	-1.08475	-1.08475	-1.08475	-1.08475	-1.08475	0.716886	-1.08475	-0.558481	-1.08475	-0.0208259	1.18052	0.135355	1.68454	-1.08475	-1.08475	0.728208	1.66425	-1.08475	1.46946	0.747757	0.359792	-0.167789	1.51112	1.09595	0.571903	0.753194	0.486968
Late induced	Wbp11	0.620959	-0.752641	-0.752641	-0.752641	0.99487	2.04224	0.594347	-0.752641	-0.752641	-0.752641	-0.752641	-0.752641	0.966047	-0.752641	1.63286	-0.752641	-0.752641	-0.752641	-0.752641	-0.752641	-0.752641	-0.752641	-0.752641	-0.752641	-0.752641	1.53547	-0.095465	1.6908	1.6858	-0.210057	1.29183	-0.188701	-0.752641	1.06073	-0.752641	-0.752641	1.65024	2.04684	-0.106405	1.61279	-0.0561876	1.24633	-0.752641	1.16014	1.53573	1.38138	-0.752641	1.73301
Late induced	Strap	0.902197	-0.910919	1.75025	-0.910919	-0.910919	-0.910919	1.37005	-0.910919	-0.910919	-0.910919	-0.910919	-0.910919	1.2096	-0.910919	-0.910919	0.821053	-0.910919	0.306021	-0.910919	-0.910919	-0.910919	-0.910919	-0.910919	-0.910919	-0.910919	0.897215	-0.910919	1.52737	-0.327105	-0.365882	0.950471	1.03316	1.25718	0.336744	1.45716	0.243677	-0.910919	0.824775	0.480019	-0.910919	-0.910919	-0.910919	-0.910919	0.587107	-0.910919	0.636856	1.08892	1.28633
Late induced	Uqcrc2	-1.0262	-1.0262	-1.0262	-1.0262	0.939829	1.39255	1.07793	-0.459689	-0.488653	-1.0262	-1.0262	-1.0262	-1.0262	0.704808	0.757995	-1.0262	-1.0262	-1.0262	-1.0262	-1.0262	-1.0262	0.864273	-1.0262	1.03761	-1.0262	1.15291	1.15044	-1.0262	-1.0262	-1.0262	-1.0262	0.634243	0.960073	-1.0262	0.983734	-1.0262	1.08635	-1.0262	0.242277	-1.0262	1.48044	1.09054	1.1058	1.23897	0.885514	0.186512	1.22218	0.760646
Late induced	Cul4b	-0.362526	-0.362526	-0.362526	-0.362526	-0.362526	-0.362526	-0.362526	-0.362526	-0.362526	-0.362526	-0.362526	-0.362526	-0.362526	-0.362526	-0.362526	-0.362526	-0.362526	-0.362526	3.19712	-0.362526	-0.362526	-0.362526	-0.362526	-0.362526	-0.362526	-0.362526	-0.362526	-0.362526	-0.362526	-0.362526	-0.362526	-0.362526	-0.362526	-0.362526	-0.362526	-0.362526	-0.362526	-0.362526	-0.362526	-0.362526	-0.362526	-0.362526	-0.362526	3.47749	-0.362526	1.05127	2.78835	2.00213
Late induced	Pbdc1	1.43966	-0.327919	-1.06107	-0.327953	-1.06107	-1.06107	-1.06107	-1.06107	-1.06107	-1.06107	-1.06107	-1.06107	0.916193	1.01057	0.94078	-1.06107	1.11075	1.06691	-1.06107	1.02091	-0.128796	0.821812	1.2423	-1.06107	-1.06107	1.14947	-1.06107	0.899917	-1.06107	-1.06107	1.04126	1.03947	0.546017	-1.06107	0.340389	-1.06107	0.78242	1.39724	1.2945	-0.312215	1.25963	-1.06107	1.39296	1.04654	-1.06107	0.614619	0.467176	1.1274
Late induced	Dkc1	-1.01408	-1.01408	-1.01408	-1.01408	-1.01408	-1.01408	-1.01408	-1.01408	-1.01408	-1.01408	0.762238	0.982262	1.11314	-1.01408	-1.01408	-1.01408	1.20076	0.892089	-1.01408	0.678335	-0.491406	0.938184	-1.01408	-1.01408	0.778933	-1.01408	0.640604	0.876925	-1.01408	-1.01408	-1.01408	1.40447	-1.01408	0.842348	-1.01408	-1.01408	0.371441	0.866244	1.02209	-0.120704	-1.01408	1.25618	1.54738	1.21108	1.40328	0.923642	-0.499234	1.43106
Late induced	Eif4ebp1	-0.990581	-0.990581	0.806757	-0.990581	-0.990581	-0.990581	-0.990581	0.757337	-0.990581	-0.990581	-0.990581	-0.990581	1.0875	-0.444175	-0.990581	-0.990581	-0.990581	-0.990581	-0.990581	-0.990581	-0.990581	-0.990581	-0.990581	-0.990581	-0.990581	0.708389	-0.990581	0.966361	0.878081	0.973019	-0.990581	1.37715	0.781426	-0.990581	1.18664	0.900981	0.215318	0.345212	0.721974	1.16938	0.799879	-0.990581	1.401	1.49388	1.38928	1.06556	1.15009	0.810397
Late induced	Mak16	-1.21997	-1.21997	-1.21997	-1.21997	-1.21997	0.928345	-1.21997	1.16036	-1.21997	-1.21997	-1.21997	-1.21997	0.961481	-1.21997	0.748853	0.235999	0.84488	0.730656	-1.21997	1.09474	0.837654	0.988214	-1.21997	-0.526489	-1.21997	-1.21997	0.0984285	0.294779	-1.21997	-1.21997	1.5007	-0.00846181	0.855727	0.470402	0.68201	-0.176927	0.442353	0.780967	1.01545	0.75711	0.642864	1.34102	-1.21997	0.906138	1.31679	1.13832	0.598777	0.670098
Late induced	Slc25a4	0.345521	-0.982334	-0.982334	1.22058	-0.982334	-0.982334	-0.982334	-0.982334	-0.982334	-0.982334	0.859902	-0.982334	-0.982334	-0.982334	-0.308431	-0.982334	1.05079	-0.982334	-0.982334	-0.330613	-0.982334	0.774863	-0.982334	-0.982334	-0.982334	-0.982334	-0.982334	-0.982334	-0.445168	1.3509	1.17778	-0.461108	0.918527	0.851015	-0.982334	-0.982334	0.95504	1.25805	1.26805	1.4935	1.11423	1.13554	1.01851	0.906154	0.977792	-0.982334	0.857711	0.621917
Late induced	Kars	0.549381	1.04229	-0.997174	-0.997174	1.26317	-0.997174	-0.997174	-0.997174	-0.997174	-0.997174	-0.997174	-0.997174	1.23594	0.925087	0.594619	-0.997174	-0.997174	0.82148	-0.997174	-0.997174	1.18999	-0.280622	-0.997174	-0.997174	-0.172196	1.31759	-0.997174	-0.997174	-0.997174	1.33046	-0.997174	0.949763	-0.997174	-0.997174	-0.997174	-0.997174	0.755963	-0.997174	1.19627	-0.214671	1.48767	0.978668	1.02026	1.15251	0.968986	1.29341	0.995652	-0.111821
Late induced	Aars	0.468737	-1.07422	-0.284182	-1.07422	0.643625	0.930573	-1.07422	1.05966	-1.07422	-1.07422	0.91841	-1.07422	0.380897	-1.07422	0.85747	-1.07422	-1.07422	0.674622	-1.07422	1.43407	0.241197	-0.343401	1.16883	1.33367	1.29391	1.22211	0.57981	1.04159	-1.07422	-1.07422	-1.07422	0.972112	-1.07422	-1.07422	-1.07422	0.833371	1.20965	-1.07422	1.48237	1.12309	0.600279	0.389483	-1.07422	0.929586	0.920395	0.954103	1.04047	1.30726
Late induced	2810004N23Rik	0.96321	-0.761935	-0.761935	1.60672	-0.761935	1.45591	-0.761935	0.272669	-0.761935	-0.761935	-0.761935	-0.761935	-0.761935	1.56466	-0.761935	-0.761935	-0.761935	-0.761935	-0.761935	-0.761935	-0.761935	-0.761935	-0.761935	1.52485	1.72825	-0.761935	-0.761935	1.18289	0.0308159	-0.761935	-0.193197	1.45361	-0.761935	-0.761935	-0.761935	-0.761935	0.733944	-0.761935	-0.761935	-0.761935	-0.761935	-0.761935	1.55336	1.46684	1.21311	1.28124	0.94691	1.76706
Late induced	Pin1	1.00831	-1.12849	-0.385081	1.0193	-1.12849	-1.12849	-1.12849	-1.12849	-1.12849	-1.12849	-1.12849	0.9486	-1.12849	-0.465659	-1.12849	-1.12849	-1.12849	1.08272	0.783263	-1.12849	-1.12849	-1.12849	0.945532	0.646337	-1.12849	-0.49735	0.721806	1.34689	1.14678	-1.12849	0.937981	0.880017	0.540927	-0.261063	1.22761	-1.12849	1.05555	-1.12849	-1.12849	-1.12849	1.10109	0.979211	1.23473	0.746113	0.768254	0.921663	0.652057	0.216071
Late induced	Rsl24d1	0.658848	-1.06367	-1.06367	-1.06367	-1.06367	-1.06367	-1.06367	-1.06367	-1.06367	-1.06367	0.974571	-1.06367	1.40275	-1.06367	-1.06367	-1.06367	1.06611	-1.06367	-0.532778	-0.399553	1.29294	0.846675	-1.06367	-1.06367	1.50402	1.10667	1.26515	1.02029	-1.06367	-0.552644	-1.06367	0.279515	1.16674	0.372516	-1.06367	-1.06367	1.0045	1.01305	0.904435	1.09155	1.00339	0.711381	1.05175	0.933123	0.943796	1.2399	1.08032	0.858907
Late induced	Cox7a2	0.890883	-2.68214	-0.826054	0.643209	0.241512	-1.36418	-0.221009	0.00400827	0.601967	-2.68214	0.254436	0.298193	-2.68214	0.746747	-0.40744	0.560331	0.244485	0.923141	-0.210774	0.224718	0.207943	0.134321	0.716925	-1.82682	-2.68214	0.0421102	0.603154	0.425842	0.609738	0.301072	0.309012	0.498485	0.297001	-0.597284	-2.68214	0.349015	0.780114	0.960295	-0.111943	0.376682	-0.225711	0.216568	0.706543	0.825298	0.970073	0.870089	0.762492	0.683703
Late induced	Uba5	-0.760898	-0.760898	-0.760898	-0.760898	-0.760898	-0.760898	-0.760898	-0.760898	-0.760898	-0.760898	-0.760898	-0.760898	-0.760898	-0.760898	-0.760898	0.743155	-0.760898	1.33731	-0.760898	-0.760898	1.75556	1.38456	-0.760898	-0.760898	-0.760898	1.45045	1.26163	-0.760898	-0.760898	1.43641	-0.760898	-0.760898	1.26042	-0.760898	1.27492	-0.760898	1.58914	-0.760898	-0.760898	-0.760898	-0.760898	1.50462	0.946564	1.46802	1.08336	1.30878	0.669159	1.03493
Late induced	Manf	0.846532	-1.66162	-1.66162	0.598325	0.562494	-1.66162	-1.66162	-1.66162	0.498363	-1.66162	-1.66162	-1.66162	-1.66162	0.739454	0.474823	0.357122	-1.66162	0.197289	0.689238	0.652845	-0.180614	0.737807	-0.161703	0.648324	-1.66162	0.325279	0.803299	0.379757	-1.66162	0.25934	-1.66162	0.646841	-1.66162	-0.0646328	0.459301	0.368001	0.705138	0.384367	0.452426	-0.549073	0.743732	0.874074	-0.396805	0.839882	1.29647	0.748292	0.569115	1.18282
Late induced	Cdv3	-0.708681	-0.708681	-0.708681	-0.708681	-0.708681	-0.708681	0.716742	-0.708681	-0.088781	-0.708681	-0.708681	-0.708681	-0.708681	-0.708681	1.49828	-0.708681	-0.708681	0.833742	1.92169	1.78589	-0.708681	-0.708681	-0.708681	1.47729	0.161714	-0.708681	-0.708681	1.15213	-0.708681	-0.708681	-0.708681	-0.708681	-0.708681	-0.708681	2.04492	-0.708681	1.5644	-0.708681	1.62832	1.504	-0.0239132	1.78001	1.79838	1.79225	1.33163	0.527775	0.578701	1.32601
Late induced	Slc16a1	-0.366012	-0.366012	-0.366012	-0.366012	-0.366012	-0.366012	-0.366012	-0.366012	-0.366012	-0.366012	-0.366012	-0.366012	-0.366012	-0.366012	-0.366012	-0.366012	-0.366012	-0.366012	-0.366012	-0.366012	-0.366012	-0.366012	-0.366012	-0.366012	-0.366012	-0.366012	-0.366012	-0.366012	-0.366012	-0.366012	-0.366012	3.39378	-0.366012	2.80372	-0.366012	-0.366012	-0.366012	-0.366012	2.67341	-0.366012	-0.366012	-0.366012	-0.366012	2.71458	-0.366012	-0.366012	-0.366012	-0.366012
Late induced	Fam207a	-0.53841	-0.53841	-0.53841	-0.53841	-0.53841	-0.53841	-0.53841	-0.53841	-0.53841	-0.53841	-0.53841	-0.53841	2.02855	-0.53841	-0.53841	2.88117	1.37438	0.130515	-0.53841	-0.53841	-0.53841	-0.53841	1.17038	-0.53841	-0.53841	1.85675	-0.53841	-0.53841	-0.53841	-0.53841	2.23497	-0.53841	-0.53841	-0.53841	-0.53841	-0.53841	-0.53841	-0.53841	2.12599	-0.53841	1.83338	2.19067	-0.53841	1.76342	1.57872	1.7922	-0.53841	-0.53841
Late induced	Eif3l	0.365294	-1.18583	-1.18583	-1.18583	-1.18583	-1.18583	0.960916	-1.18583	-1.18583	-1.18583	0.775328	-0.499687	1.30129	-1.18583	-1.18583	-1.18583	0.786046	0.999978	-1.18583	0.553462	0.578129	0.622478	-1.18583	-0.498182	1.33546	0.730009	0.874139	-1.18583	-0.662857	0.769248	-1.18583	1.07392	0.588778	1.08425	-1.18583	0.92816	-0.297953	1.12474	1.26491	-1.18583	-1.18583	-1.18583	0.590741	1.02086	0.939416	0.597554	0.83002	0.887149
Late induced	Nol12	1.04617	-0.760272	-0.760272	-0.760272	-0.760272	-0.760272	-0.760272	-0.760272	-0.760272	-0.760272	-0.760272	-0.760272	1.59594	-0.760272	-0.760272	0.854026	-0.760272	1.41709	-0.760272	-0.760272	-0.760272	1.48109	-0.760272	-0.760272	-0.760272	1.36347	0.727992	-0.22577	-0.760272	-0.760272	-0.760272	-0.760272	1.57806	-0.760272	-0.760272	-0.760272	1.6626	-0.760272	-0.760272	-0.760272	-0.760272	-0.760272	-0.760272	1.56792	-0.760272	1.18782	-0.760272	1.42163
Late induced	Noc4l	-0.685158	-0.685158	-0.685158	-0.685158	-0.685158	-0.685158	-0.685158	-0.685158	-0.685158	-0.685158	-0.685158	1.09691	-0.685158	-0.685158	-0.685158	-0.685158	-0.685158	-0.685158	-0.685158	-0.685158	-0.685158	-0.685158	-0.685158	-0.685158	-0.685158	-0.685158	-0.685158	-0.685158	-0.685158	-0.685158	-0.685158	1.31265	1.84416	1.82224	-0.685158	1.23793	-0.685158	1.49673	-0.685158	1.70565	-0.685158	2.29877	1.08868	1.6349	1.55753	0.885892	-0.0366893	1.29676
Late induced	Hdlbp	1.28177	-0.649334	-0.649334	-0.649334	-0.649334	-0.649334	-0.649334	-0.649334	-0.649334	-0.649334	-0.649334	-0.649334	-0.649334	-0.649334	-0.649334	-0.649334	1.90522	1.04793	-0.649334	0.454248	-0.649334	-0.649334	-0.649334	2.08942	1.98305	-0.649334	-0.649334	-0.649334	-0.649334	-0.111908	-0.649334	1.17176	-0.649334	-0.649334	-0.649334	-0.649334	1.7934	-0.649334	1.90209	-0.649334	1.2909	-0.649334	-0.649334	1.76893	0.251405	1.34849	1.99107	-0.649334
Late induced	Chchd4	-0.691294	1.79465	-0.691294	-0.691294	-0.691294	-0.691294	-0.691294	-0.691294	-0.691294	-0.691294	-0.691294	-0.691294	1.76699	-0.691294	-0.691294	-0.691294	-0.691294	-0.691294	-0.691294	-0.691294	-0.691294	-0.691294	-0.691294	-0.691294	-0.691294	1.4363	-0.691294	1.80245	-0.14476	-0.691294	1.42617	-0.691294	-0.691294	0.829579	-0.691294	-0.691294	1.43192	0.887377	1.34084	1.39933	-0.691294	1.49095	-0.691294	0.797804	1.30302	-0.691294	1.54715	1.83103
Late induced	Gtf2h5	0.965226	-1.03836	-1.03836	-0.382844	-1.03836	0.885997	-0.547247	1.35079	1.25184	-0.450761	-1.03836	-1.03836	-1.03836	-1.03836	-1.03836	-1.03836	-1.03836	1.11996	-1.03836	-1.03836	0.874006	-1.03836	1.32735	-1.03836	-0.332426	1.2724	0.868143	-1.03836	-1.03836	-1.03836	-1.03836	0.701336	-1.03836	-1.03836	1.24578	-1.03836	0.988286	-1.03836	0.977034	1.00562	0.318894	1.04245	-1.03836	1.00683	0.756097	1.06025	1.17968	0.632889
Late induced	Apex1	-1.3566	-1.3566	-1.3566	-1.3566	0.516295	-0.353445	0.756267	-1.3566	-1.3566	-1.3566	0.646082	-0.707006	0.983979	-0.725244	0.60991	-1.3566	-1.3566	0.786222	-1.3566	-1.3566	-1.3566	0.657774	-0.564189	0.970699	-1.3566	0.364004	0.628529	0.301925	0.673534	-1.3566	1.33213	-1.3566	0.812273	1.219	0.769042	-1.3566	0.832795	0.700643	0.749696	0.721376	-1.3566	0.686041	0.614903	0.708963	0.694986	0.995101	0.855529	0.986428
Late induced	Rps27l	0.176891	-0.271367	-0.26363	0.026964	-1.21207	-0.717223	-0.562253	-0.214163	-1.12054	-4.27646	-0.911431	-0.690976	0.701168	-0.0905114	0.812118	-0.0829926	0.0875502	0.344156	-0.521843	-0.401515	-1.00466	-0.354897	-0.664286	-0.117671	1.21055	0.78352	0.231519	-0.0660675	0.00414166	0.18007	0.523653	0.660166	0.861041	0.277048	-1.22648	-0.267283	0.242874	0.887863	0.966367	-4.07882	-0.326702	0.484801	1.04355	0.882913	0.631463	1.20904	0.895417	-0.253094
Late induced	Tmem33	1.2158	-0.695677	-0.695677	-0.695677	-0.695677	-0.695677	-0.695677	-0.695677	-0.695677	-0.695677	-0.695677	-0.695677	1.03593	-0.695677	-0.695677	-0.695677	-0.0229805	1.95209	-0.695677	-0.695677	-0.0119162	-0.695677	-0.695677	-0.695677	2.02469	-0.695677	-0.695677	-0.695677	-0.695677	-0.695677	-0.695677	-0.695677	1.28107	-0.695677	-0.695677	-0.695677	1.58009	-0.695677	1.41185	-0.695677	-0.695677	-0.695677	1.24556	0.464304	1.1807	1.36268	1.75707	-0.695677
Late induced	Gnpnat1	1.31014	-0.529629	-0.529629	2.33975	-0.529629	-0.529629	-0.529629	-0.529629	-0.529629	-0.529629	-0.529629	-0.529629	-0.529629	-0.529629	-0.529629	-0.529629	-0.529629	1.61596	-0.529629	-0.529629	-0.529629	-0.529629	-0.529629	-0.529629	-0.529629	-0.529629	2.05165	-0.529629	-0.529629	0.197096	-0.529629	2.15406	-0.529629	-0.529629	-0.529629	-0.529629	1.53715	-0.529629	-0.529629	-0.529629	-0.529629	-0.529629	1.92552	1.81737	-0.529629	-0.529629	1.69098	1.5491
Late induced	Nop2	1.25479	-0.680367	-0.680367	-0.680367	-0.680367	-0.680367	-0.680367	-0.680367	-0.680367	-0.680367	-0.680367	-0.680367	-0.680367	-0.680367	-0.680367	-0.680367	-0.680367	1.06762	-0.680367	-0.680367	-0.680367	-0.680367	-0.680367	-0.680367	2.19324	-0.680367	1.13351	2.29468	-0.680367	-0.680367	1.38859	1.5144	-0.680367	-0.680367	-0.680367	-0.680367	2.19668	0.421325	1.40422	-0.680367	1.19522	1.76479	-0.680367	1.25441	0.178744	-0.680367	1.57565	1.11686
Late induced	Mpp6	1.6997	-0.508671	-0.508671	-0.508671	-0.508671	-0.508671	-0.508671	-0.508671	-0.508671	-0.508671	-0.508671	-0.508671	1.87434	-0.508671	-0.508671	-0.508671	-0.508671	-0.508671	-0.508671	-0.508671	-0.508671	-0.508671	-0.508671	-0.508671	-0.508671	2.16985	-0.508671	-0.508671	-0.508671	-0.508671	-0.508671	-0.508671	-0.508671	2.50765	-0.508671	-0.508671	-0.508671	-0.508671	2.55062	-0.508671	2.45748	-0.508671	-0.508671	1.91369	-0.508671	-0.508671	1.85131	1.90763
Late induced	Polr2l	0.28565	0.181183	0.564267	0.964427	-0.0614302	-1.79796	0.754296	-1.79796	0.299406	-0.99542	0.147801	-1.79796	-1.79796	-1.79796	0.317679	0.210983	0.723464	0.423643	0.653991	-0.15223	0.109232	0.298858	-1.79796	0.910625	0.29626	0.646613	0.124976	0.278816	0.212314	-1.79796	0.926874	0.960858	-0.149381	0.949692	-1.79796	0.706515	0.738057	-0.584905	0.82054	1.19669	-1.79796	0.0838663	0.373681	1.08838	0.806634	0.845393	1.01578	0.675693
Late induced	Rpf2	0.594935	-0.994775	-0.994775	-0.994775	-0.994775	-0.994775	-0.994775	-0.994775	-0.994775	-0.994775	0.549659	-0.994775	0.982886	1.21877	-0.994775	-0.994775	-0.994775	-0.994775	-0.994775	0.0158439	0.857467	1.102	-0.994775	0.978036	-0.994775	-0.994775	0.942287	0.872182	-0.994775	-0.994775	-0.994775	0.749295	1.25529	1.28448	-0.994775	-0.994775	-0.0997715	-0.994775	-0.994775	0.781395	1.16342	-0.994775	0.847037	0.703931	1.07424	0.44706	0.450979	1.27349
Late induced	Polr3k	-0.755369	1.41359	-0.755369	-0.755369	1.05476	-0.755369	-0.755369	-0.755369	-0.755369	-0.755369	-0.755369	1.57519	-0.755369	-0.755369	-0.755369	-0.755369	-0.755369	-0.755369	-0.755369	-0.755369	-0.755369	-0.755369	-0.755369	-0.755369	-0.755369	-0.755369	-0.755369	1.45511	-0.755369	-0.755369	1.2216	1.03083	-0.755369	-0.755369	0.440581	1.91391	-0.755369	1.6475	-0.755369	-0.755369	-0.755369	1.18518	-0.0533567	1.21414	-0.140224	-0.755369	0.903187	1.39193
Late induced	Phb	-0.0588628	-1.55806	-1.55806	-1.55806	0.375859	-1.55806	-1.55806	0.672181	0.569082	0.766139	-1.55806	0.517913	0.337773	0.532105	0.464981	0.120223	0.522466	0.459399	-1.55806	0.699572	0.00521691	-1.55806	-0.302582	1.05501	-1.55806	0.626696	0.378609	0.710729	0.834469	0.756577	0.496671	0.913392	-1.55806	-1.55806	-0.304925	-1.55806	0.830866	0.965635	0.839729	-1.55806	-1.55806	0.424984	0.834422	0.878123	0.786081	0.618273	0.877496	0.966161
Late induced	Fam173b	2.37165	-0.399681	-0.399681	-0.399681	-0.399681	-0.399681	-0.399681	-0.399681	-0.399681	-0.399681	-0.399681	-0.399681	-0.399681	-0.399681	-0.399681	-0.399681	-0.399681	-0.399681	-0.399681	-0.399681	2.67595	-0.399681	-0.399681	-0.399681	-0.399681	-0.399681	-0.399681	-0.399681	-0.399681	0.433405	-0.399681	3.09257	-0.399681	-0.399681	-0.399681	-0.399681	3.09585	-0.399681	-0.399681	-0.399681	-0.399681	-0.399681	-0.399681	-0.399681	-0.399681	2.36787	-0.399681	2.4268
Late induced	Exosc2	0.632919	1.48841	1.31906	-0.741089	0.0351603	-0.741089	-0.741089	-0.741089	1.5419	-0.741089	-0.741089	-0.741089	-0.741089	1.62627	0.0298467	-0.741089	-0.741089	-0.741089	0.260882	-0.741089	-0.741089	-0.741089	-0.741089	-0.741089	-0.741089	-0.741089	-0.046232	1.62636	-0.741089	1.94893	1.37491	-0.741089	0.683587	-0.741089	2.36402	-0.741089	1.33713	0.15676	-0.741089	-0.741089	-0.741089	-0.741089	1.65556	1.35562	-0.741089	1.77491	-0.741089	1.41726
Late induced	Spout1	-0.492808	-0.492808	-0.492808	-0.492808	-0.492808	-0.492808	-0.492808	-0.492808	-0.492808	-0.492808	-0.492808	-0.492808	2.25442	-0.492808	-0.492808	-0.492808	-0.492808	-0.492808	-0.492808	-0.492808	-0.492808	-0.492808	-0.492808	-0.492808	-0.492808	-0.492808	-0.492808	-0.492808	-0.492808	-0.492808	-0.492808	0.241106	2.42278	-0.492808	-0.492808	-0.492808	2.49341	-0.492808	-0.492808	-0.492808	-0.492808	-0.492808	-0.492808	2.21856	0.36896	2.53443	2.16457	1.72582
Late induced	Lap3	-0.620324	-0.620324	-0.620324	-0.620324	-0.620324	-0.620324	-0.620324	-0.620324	-0.620324	-0.620324	1.28323	-0.620324	1.76279	-0.620324	-0.620324	-0.620324	-0.620324	-0.620324	-0.620324	1.90816	-0.620324	-0.620324	-0.620324	-0.620324	-0.620324	-0.620324	1.52723	-0.620324	-0.620324	-0.620324	-0.620324	0.868875	1.66388	-0.620324	2.1807	-0.620324	2.22978	1.66611	-0.620324	1.76919	-0.620324	-0.620324	-0.620324	1.51328	-0.620324	1.1645	0.965272	-0.620324
Late induced	Dcaf1	4.02708	-0.320852	-0.320852	-0.320852	-0.320852	-0.320852	-0.320852	-0.320852	-0.320852	-0.320852	-0.320852	-0.320852	-0.320852	-0.320852	-0.320852	-0.320852	-0.320852	-0.320852	-0.320852	-0.320852	-0.320852	-0.320852	-0.320852	-0.320852	-0.320852	-0.320852	-0.320852	-0.320852	-0.320852	-0.320852	-0.320852	-0.320852	-0.320852	-0.320852	-0.320852	-0.320852	2.80473	-0.320852	-0.320852	-0.320852	-0.320852	-0.320852	-0.320852	2.61988	3.89287	-0.320852	-0.320852	-0.320852
Late induced	Ssr2	0.4979	-1.26898	-1.26898	1.18352	-1.26898	-1.26898	0.522754	1.02671	-1.26898	-0.631884	0.745738	-1.26898	-1.26898	-1.26898	-1.26898	0.325817	0.832392	-1.26898	0.537037	0.715867	0.438695	-1.26898	0.910358	-1.26898	-1.26898	0.702112	-0.487556	-1.26898	-0.766476	0.807531	0.797785	-1.26898	0.863387	0.876486	-1.26898	-1.26898	0.990887	-1.26898	0.978951	-1.26898	0.845443	0.830289	0.644517	0.574084	1.16477	0.788416	0.77961	1.26474
Late induced	Rrp9	0.110912	-0.833231	-0.833231	-0.833231	-0.833231	1.43625	-0.833231	-0.833231	-0.833231	-0.833231	-0.833231	-0.833231	-0.833231	1.29885	1.05438	1.41933	-0.833231	-0.213881	-0.833231	0.68574	-0.833231	-0.833231	-0.833231	-0.833231	-0.833231	-0.833231	-0.833231	-0.833231	-0.833231	-0.833231	-0.833231	1.17026	-0.833231	0.868822	-0.833231	-0.833231	1.53897	1.38331	-0.833231	-0.833231	-0.833231	1.23276	0.915599	1.38316	1.14295	0.848524	1.40333	1.76152
Late induced	Gnl3	-1.43106	-1.43106	-1.43106	0.981673	0.243769	-1.43106	0.291302	-1.43106	-1.43106	-0.79771	0.164646	-0.775649	1.20704	0.986789	-0.80435	0.925992	0.681961	0.980284	-0.946561	1.3412	-0.295444	-1.43106	-1.43106	-1.43106	0.672137	-1.43106	-0.520998	0.876332	0.399034	-1.43106	1.03021	0.121536	0.894382	0.864705	0.418861	-1.43106	0.941182	1.03682	1.14506	0.314205	-1.43106	0.87545	1.01096	1.06774	-0.224096	0.696664	0.917419	0.678118
Late induced	Wdr74	0.82281	-0.924442	-0.924442	-0.924442	-0.924442	-0.924442	-0.924442	-0.924442	-0.924442	-0.924442	1.21782	-0.27686	1.04642	1.05541	-0.924442	-0.924442	-0.924442	-0.924442	-0.924442	1.17547	1.28012	0.99645	-0.924442	-0.924442	-0.924442	-0.924442	-0.924442	0.568021	-0.924442	-0.924442	-0.924442	1.27706	1.20548	1.2933	-0.924442	1.33951	0.583789	1.15641	1.00798	0.149988	-0.924442	-0.924442	0.828662	1.07689	1.48018	-0.924442	0.839132	1.12528
Late induced	Mgat2	0.566867	-0.668843	-0.668843	-0.668843	-0.668843	-0.668843	-0.668843	-0.668843	-0.668843	-0.668843	-0.668843	-0.668843	1.2696	-0.668843	-0.668843	-0.668843	-0.668843	-0.668843	1.81417	-0.668843	-0.668843	1.59772	0.0990379	-0.668843	2.34762	1.26344	0.0723623	-0.668843	-0.668843	-0.668843	-0.668843	1.15849	-0.668843	-0.668843	-0.668843	1.59478	1.93864	-0.668843	1.88935	-0.668843	-0.668843	-0.668843	-0.668843	1.83906	-0.668843	0.441656	0.878622	1.66517
Late induced	2410002F23Rik	-0.648438	-0.648438	-0.648438	-0.648438	-0.648438	-0.648438	-0.648438	-0.648438	-0.648438	-0.648438	-0.648438	1.19984	0.940142	-0.648438	-0.648438	-0.648438	1.46934	-0.648438	-0.648438	-0.648438	-0.648438	-0.648438	-0.648438	-0.648438	-0.648438	-0.648438	-0.648438	1.83934	2.07631	-0.648438	-0.648438	1.88189	-0.648438	-0.648438	0.98214	-0.648438	-0.648438	2.20749	-0.648438	-0.648438	-0.648438	-0.648438	-0.648438	1.29483	0.666771	1.38868	1.15591	1.51276
Late induced	Gm9797	-0.661429	-0.661429	-0.661429	-0.661429	-0.661429	-0.661429	-0.661429	-0.661429	-0.661429	-0.661429	-0.661429	-0.661429	-0.661429	-0.661429	-0.661429	-0.661429	1.76192	2.20259	-0.661429	-0.661429	-0.661429	-0.661429	-0.661429	-0.661429	-0.661429	-0.661429	-0.661429	-0.661429	-0.661429	-0.661429	1.16743	-0.661429	-0.661429	2.07422	-0.661429	-0.661429	1.55608	2.15871	0.726273	-0.661429	-0.661429	0.547179	-0.661429	1.04352	1.31149	0.871159	0.328517	1.37933
Late induced	Esf1	0.7035	-1.05693	-1.05693	-1.05693	-1.05693	-1.05693	-1.05693	-1.05693	-1.05693	-1.05693	1.26811	-1.05693	1.2241	-1.05693	-0.466855	1.07538	-0.345468	-0.558315	-1.05693	0.491521	1.15849	0.950146	0.84223	-1.05693	-1.05693	0.985513	1.51128	1.11558	-1.05693	-0.617822	-1.05693	1.04935	0.901567	-1.05693	-1.05693	-1.05693	0.898554	1.16708	1.14719	-1.05693	0.580833	0.526728	0.980564	1.10631	1.29598	0.964454	0.822489	0.905947
Late induced	Ino80c	-0.411248	-0.411248	-0.411248	-0.411248	-0.411248	-0.411248	-0.411248	-0.411248	-0.411248	-0.411248	-0.411248	-0.411248	-0.411248	-0.411248	-0.411248	-0.411248	-0.411248	-0.411248	-0.411248	-0.411248	-0.411248	-0.411248	-0.411248	-0.411248	-0.411248	-0.411248	-0.411248	-0.411248	-0.411248	-0.411248	-0.411248	-0.411248	-0.411248	-0.411248	-0.411248	1.72444	-0.411248	3.13943	2.36753	-0.411248	-0.411248	-0.411248	2.74186	-0.411248	2.67105	1.60273	2.2226	-0.411248
Late induced	Timm8a1	-0.759223	-0.759223	-0.759223	-0.759223	-0.759223	-0.759223	-0.759223	-0.759223	-0.759223	-0.759223	1.85172	-0.759223	1.05974	-0.759223	-0.759223	-0.759223	0.214819	0.555775	-0.759223	-0.759223	0.23084	-0.759223	-0.759223	-0.759223	-0.759223	-0.759223	1.17513	-0.759223	-0.759223	-0.759223	2.2159	1.1099	-0.759223	1.14536	-0.759223	-0.759223	2.31089	1.95785	1.01809	-0.759223	-0.759223	-0.759223	-0.759223	1.09528	0.635247	-0.759223	0.590186	1.6876
Late induced	Kmt5a	-0.635514	-0.635514	-0.635514	-0.635514	-0.635514	-0.635514	-0.635514	-0.635514	-0.635514	-0.635514	-0.635514	-0.635514	2.17881	-0.635514	-0.635514	-0.635514	-0.635514	-0.635514	-0.635514	1.09167	-0.635514	1.86885	-0.635514	-0.635514	-0.635514	0.20157	-0.635514	-0.635514	-0.635514	-0.635514	2.05747	-0.635514	-0.635514	-0.635514	-0.635514	-0.635514	1.47111	1.28997	-0.635514	-0.635514	-0.635514	1.1158	-0.635514	1.8931	-0.635514	0.230531	1.53204	1.30422
Late induced	Rpp38	-0.731414	-0.731414	-0.731414	1.78361	-0.731414	-0.731414	-0.731414	-0.731414	-0.731414	-0.731414	-0.731414	-0.731414	-0.731414	-0.731414	-0.731414	-0.731414	1.75313	-0.731414	1.33043	-0.731414	-0.731414	-0.731414	-0.731414	0.974927	-0.731414	-0.731414	-0.731414	-0.731414	1.28322	-0.731414	1.39209	1.39921	-0.731414	-0.731414	1.79187	-0.731414	1.62142	1.41897	-0.731414	-0.731414	-0.731414	-0.731414	-0.731414	1.37512	-0.731414	1.21982	-0.731414	1.22048
Late induced	Coa6	2.07599	-0.467453	-0.467453	-0.467453	-0.467453	-0.467453	-0.467453	-0.467453	-0.467453	-0.467453	-0.467453	-0.467453	-0.467453	-0.467453	-0.467453	-0.467453	-0.467453	-0.467453	-0.467453	-0.467453	-0.467453	-0.467453	-0.467453	-0.467453	-0.467453	-0.467453	-0.467453	-0.467453	-0.467453	-0.467453	-0.467453	-0.467453	-0.467453	-0.467453	-0.467453	-0.467453	2.69864	-0.467453	-0.467453	1.0673	-0.467453	-0.467453	-0.467453	2.35423	1.92388	-0.467453	2.04533	2.12417
Late induced	Suclg1	1.32641	-0.772652	-0.772652	-0.772652	1.73319	-0.772652	-0.772652	-0.772652	-0.772652	-0.772652	-0.772652	1.51916	-0.772652	-0.772652	-0.772652	-0.772652	-0.772652	1.2361	-0.772652	-0.772652	-0.772652	-0.772652	1.29417	-0.772652	-0.772652	-0.772652	-0.772652	-0.772652	-0.772652	-0.772652	-0.772652	1.23832	1.2416	-0.772652	0.488221	-0.772652	0.966675	-0.772652	1.38736	-0.772652	-0.772652	-0.772652	-0.772652	1.34731	0.746391	0.54748	1.55866	1.00683
Late induced	Mrpl35	1.16707	-0.865979	-0.865979	-0.865979	-0.865979	-0.865979	1.00473	-0.865979	-0.865979	-0.865979	1.04574	-0.865979	-0.865979	-0.865979	-0.865979	-0.227196	-0.865979	-0.865979	-0.865979	1.23215	-0.865979	0.923182	-0.865979	-0.865979	-0.865979	-0.865979	-0.865979	-0.865979	-0.366052	1.08855	-0.865979	1.44108	-0.865979	-0.865979	-0.865979	1.72931	-0.0172262	-0.865979	1.15346	-0.865979	-0.865979	1.47516	1.5145	1.06218	1.16031	1.17466	0.857998	1.37477
Late induced	Ddx10	-0.627594	-0.627594	-0.627594	-0.627594	-0.627594	-0.627594	-0.627594	-0.627594	-0.627594	-0.627594	2.15723	-0.627594	-0.627594	1.94367	0.188698	-0.627594	1.39415	1.20029	-0.627594	-0.627594	-0.627594	-0.627594	-0.627594	-0.627594	-0.627594	-0.627594	-0.627594	-0.627594	-0.627594	-0.627594	0.769486	-0.627594	-0.627594	-0.627594	-0.627594	-0.627594	2.21766	1.87359	-0.627594	-0.627594	-0.627594	-0.627594	-0.627594	1.09639	-0.627594	1.8282	-0.627594	1.74649
Late induced	Phgdh	0.187801	-0.975392	-0.975392	-0.975392	0.803015	-0.975392	-0.975392	-0.975392	0.59622	-0.975392	-0.975392	-0.975392	-0.975392	-0.975392	-0.975392	0.991548	1.06749	1.0859	-0.975392	1.09375	-0.975392	-0.975392	-0.975392	-0.975392	-0.975392	1.01687	-0.975392	1.05108	-0.975392	-0.975392	0.761285	1.18649	-0.975392	0.767385	-0.975392	-0.975392	0.614254	-0.975392	-0.975392	1.31323	1.48149	-0.975392	1.2247	1.17388	1.46466	0.746033	1.34306	1.39872
Late induced	Tprkb	1.6806	-0.572397	-0.572397	-0.572397	-0.572397	-0.572397	-0.572397	0.176408	2.39482	-0.572397	-0.572397	-0.572397	-0.572397	-0.572397	-0.572397	-0.572397	-0.572397	2.06254	0.0628417	-0.572397	0.155228	0.294119	-0.572397	-0.572397	-0.572397	2.23846	-0.572397	-0.572397	-0.572397	-0.572397	-0.572397	-0.572397	-0.572397	-0.572397	-0.572397	-0.572397	-0.572397	2.08242	-0.572397	-0.572397	-0.572397	-0.572397	0.279235	1.71416	1.333	1.87393	-0.572397	2.21718
Late induced	Slc30a7	-0.315434	-0.315434	-0.315434	-0.315434	-0.315434	-0.315434	-0.315434	-0.315434	-0.315434	-0.315434	-0.315434	-0.315434	-0.315434	-0.315434	-0.315434	-0.315434	-0.315434	-0.315434	-0.315434	-0.315434	-0.315434	-0.315434	-0.315434	-0.315434	-0.315434	-0.315434	-0.315434	-0.315434	-0.315434	-0.315434	-0.315434	3.89087	-0.315434	-0.315434	-0.315434	-0.315434	3.29363	-0.315434	-0.315434	-0.315434	-0.315434	-0.315434	-0.315434	2.30192	-0.315434	2.83738	-0.315434	3.01878
Late induced	Cope	0.426074	-1.53167	-1.53167	-1.53167	0.0740844	0.403788	-0.999936	-1.53167	0.848817	-1.53167	-1.53167	-1.53167	-1.53167	0.612176	-1.53167	-1.53167	0.667758	0.620293	0.549849	0.457339	0.461954	0.748717	0.736115	0.986277	-1.53167	-1.53167	0.648489	0.604345	-1.53167	0.734009	0.486205	0.825692	0.479758	0.571218	-1.53167	-1.53167	0.518598	0.685336	-1.53167	0.574344	0.808461	0.781747	0.678668	0.807832	0.997134	0.887808	0.906206	0.899755
Late induced	Gemin6	1.79069	-0.395249	-0.395249	-0.395249	-0.395249	-0.395249	-0.395249	-0.395249	-0.395249	-0.395249	-0.395249	-0.395249	-0.395249	-0.395249	-0.395249	-0.395249	-0.395249	-0.395249	-0.395249	-0.395249	-0.395249	-0.395249	-0.395249	-0.395249	-0.395249	-0.395249	-0.395249	-0.395249	-0.395249	-0.395249	-0.395249	-0.395249	-0.395249	2.06552	-0.395249	-0.395249	2.70233	-0.395249	-0.395249	-0.395249	-0.395249	-0.395249	-0.395249	-0.395249	-0.395249	1.76893	-0.395249	3.06044
Late induced	Eif3b	-1.19011	-1.19011	-1.19011	0.00693261	-1.19011	-1.19011	-1.19011	0.775647	-1.19011	-0.542565	-1.19011	-0.52001	1.25556	0.820247	0.773724	-1.19011	0.790773	-1.19011	-1.19011	-1.19011	0.739899	0.204069	-0.591802	-1.19011	1.60228	-1.19011	1.0732	-1.19011	-1.19011	0.802104	0.944927	0.464456	0.499502	-1.19011	1.02277	-1.19011	-1.19011	1.37238	1.50907	0.104671	1.05741	0.645646	0.689141	0.640792	-1.19011	-0.185961	0.292135	0.447565
Late induced	Npm3	-0.500592	-0.500592	-0.500592	1.8913	-0.500592	-0.500592	-0.500592	-0.500592	-0.500592	-0.500592	3.11173	-0.500592	-0.500592	-0.500592	-0.500592	-0.500592	-0.500592	-0.500592	-0.500592	-0.500592	-0.500592	-0.500592	-0.500592	-0.500592	-0.500592	-0.500592	-0.500592	-0.500592	-0.500592	-0.500592	-0.500592	-0.500592	-0.500592	-0.500592	-0.500592	-0.500592	1.0434	-0.500592	1.66613	-0.500592	-0.500592	-0.500592	-0.500592	1.39185	2.41039	2.8387	0.494591	0.592785
Late induced	Npm1	-0.505242	0.873184	-1.48486	-0.938935	0.108056	-0.21203	-0.279926	-0.696195	-0.63835	0.368921	-0.508337	-0.408883	0.244168	-0.965885	0.351998	-0.541718	-0.302912	0.502149	-0.230883	0.7791	-0.0591591	0.0535891	-0.408206	-1.81255	-4.56417	-0.22939	-0.77052	-0.0028649	0.133635	-1.06207	0.33956	0.571413	0.268812	0.421022	0.399179	-0.51882	0.98005	0.421781	0.764193	0.694969	-0.249902	-1.07596	0.79959	1.49059	0.631974	1.35101	0.496513	0.707912
Late induced	Fam136a	0.944383	-0.549561	1.88673	-0.549561	-0.549561	-0.549561	-0.549561	-0.549561	-0.549561	-0.549561	-0.549561	-0.549561	-0.549561	-0.549561	-0.549561	-0.549561	-0.549561	-0.549561	-0.549561	-0.549561	-0.549561	-0.549561	-0.549561	-0.549561	-0.549561	-0.549561	1.82882	-0.549561	-0.549561	-0.549561	-0.549561	1.17615	-0.549561	-0.549561	-0.549561	-0.549561	2.31196	-0.549561	2.09819	-0.549561	-0.549561	1.93725	2.22974	2.09357	-0.549561	1.37374	-0.549561	1.8295
Late induced	Pus7	-0.455816	-0.455816	-0.455816	-0.455816	-0.455816	-0.455816	-0.455816	-0.455816	-0.455816	-0.455816	-0.455816	-0.455816	-0.455816	-0.455816	-0.455816	1.63715	-0.455816	-0.455816	-0.455816	-0.455816	-0.455816	-0.455816	-0.455816	-0.455816	1.44032	-0.455816	-0.455816	2.40225	-0.455816	-0.455816	0.509533	-0.455816	-0.455816	-0.455816	-0.455816	-0.455816	-0.455816	3.06521	-0.455816	-0.455816	-0.455816	-0.455816	-0.455816	-0.455816	-0.455816	3.37166	1.24554	2.67961
Late induced	Mdn1	-0.747296	-0.747296	0.184258	-0.747296	-0.747296	-0.747296	-0.747296	-0.747296	1.22045	-0.747296	1.45959	-0.747296	-0.747296	-0.747296	-0.747296	-0.747296	-0.747296	-0.747296	-0.747296	-0.747296	-0.747296	-0.747296	-0.747296	-0.747296	-0.747296	-0.747296	-0.747296	-0.747296	1.41895	-0.747296	-0.747296	2.11146	-0.747296	-0.747296	1.20289	0.85463	1.68812	0.500937	2.09394	0.801408	-0.747296	0.122907	-0.747296	-0.747296	0.44585	0.0709364	1.1108	-0.747296
Late induced	2023-09-11	-0.696071	-0.696071	-0.696071	-0.696071	-0.696071	-0.696071	-0.0943774	-0.696071	1.7796	-0.696071	-0.696071	-0.696071	-0.696071	-0.696071	-0.696071	-0.696071	1.36308	-0.696071	-0.696071	-0.696071	-0.696071	1.01883	-0.696071	-0.696071	-0.696071	-0.696071	-0.696071	-0.696071	1.75449	0.311958	1.9479	-0.696071	-0.696071	-0.696071	-0.696071	2.02208	1.68974	-0.696071	1.15659	-0.696071	-0.696071	1.37535	-0.696071	1.13362	1.38634	1.24024	0.74502	-0.696071
Late induced	Idi1	0.887524	-0.963215	-0.166869	-0.963215	-0.963215	-0.963215	-0.963215	0.563245	-0.963215	-0.963215	-0.170821	-0.963215	0.503523	-0.963215	0.951616	-0.963215	-0.963215	-0.963215	-0.963215	0.371239	-0.963215	1.50942	0.957137	1.3627	-0.963215	1.51793	0.849629	1.23908	-0.963215	0.28899	0.92002	0.506584	1.24898	-0.963215	-0.963215	-0.963215	1.04502	1.33237	0.780288	0.982118	-0.963215	1.28622	0.982164	1.44364	1.0581	1.16911	1.23715	1.75238
Late induced	Ifitm2	-0.541731	-0.541731	-0.541731	1.10411	-0.541731	-0.541731	-0.541731	-0.541731	-0.541731	-0.541731	-0.541731	-0.541731	-0.541731	-0.541731	-0.541731	-0.541731	-0.541731	1.40791	-0.541731	-0.541731	-0.541731	0.625056	1.90658	-0.541731	-0.541731	3.10558	1.2369	0.929819	-0.541731	-0.541731	-0.541731	-0.541731	-0.541731	0.930023	-0.541731	-0.541731	2.3801	-0.541731	-0.541731	3.06286	-0.541731	-0.541731	-0.541731	1.63793	-0.541731	-0.541731	2.49959	-0.541731
Late induced	Rrs1	-0.595952	-0.595952	-0.595952	-0.595952	-0.595952	-0.595952	-0.595952	-0.595952	-0.595952	-0.595952	-0.595952	-0.595952	-0.595952	-0.595952	-0.595952	-0.595952	-0.595952	1.74509	-0.595952	2.36433	-0.595952	-0.595952	-0.595952	-0.595952	-0.595952	-0.595952	-0.595952	1.85956	0.045139	1.57045	-0.595952	1.8401	-0.595952	-0.595952	2.10139	-0.595952	-0.595952	2.08771	1.09312	-0.595952	-0.595952	1.67108	1.13698	2.05267	-0.595952	-0.595952	1.41968	1.60504
Late induced	Snrpa	0.747201	-1.13349	-1.13349	-1.13349	-1.13349	-1.13349	-1.13349	0.523054	-1.13349	-1.13349	-1.13349	-1.13349	-1.13349	-1.13349	-1.13349	0.734354	-1.13349	0.644305	1.01536	1.03484	-1.13349	0.211069	0.328198	-1.13349	0.920845	0.770218	0.894435	-1.13349	-1.13349	1.0922	0.817741	1.34661	-1.13349	1.02758	1.45802	1.19718	1.24198	-0.171173	0.974114	-1.13349	0.504822	-1.13349	0.512357	-1.13349	0.845714	0.803519	0.808444	1.14574
Late induced	Mtap	0.491954	-1.06632	-1.06632	-1.06632	0.994048	-1.06632	-1.06632	-1.06632	-1.06632	-1.06632	-1.06632	-1.06632	0.578491	0.622453	-1.06632	-1.06632	-1.06632	-1.06632	0.500351	0.299628	-1.06632	0.550674	-1.06632	-1.06632	-1.06632	-1.06632	1.21632	1.11661	-0.327074	-1.06632	1.17581	1.13806	0.621035	1.27957	0.924226	1.71836	1.17355	-1.06632	-0.482136	-1.06632	0.704446	1.14784	-1.06632	1.0875	0.809557	0.741475	1.08549	0.185932
Late induced	Alg11	-0.348816	-0.348816	-0.348816	-0.348816	-0.348816	-0.348816	-0.348816	-0.348816	-0.348816	-0.348816	-0.348816	-0.348816	-0.348816	-0.348816	-0.348816	-0.348816	-0.348816	-0.348816	-0.348816	-0.348816	-0.348816	-0.348816	-0.348816	-0.348816	-0.348816	-0.348816	-0.348816	0.66245	-0.348816	-0.348816	-0.348816	3.18592	-0.348816	-0.348816	-0.348816	-0.348816	-0.348816	3.68748	-0.348816	-0.348816	-0.348816	-0.348816	-0.348816	-0.348816	-0.348816	-0.348816	-0.348816	-0.348816
Late induced	Cdpf1	-0.397149	-0.397149	-0.397149	3.28373	-0.397149	-0.397149	-0.397149	-0.397149	-0.397149	-0.397149	-0.397149	-0.397149	-0.397149	-0.397149	-0.397149	-0.397149	-0.397149	-0.397149	-0.397149	-0.397149	-0.397149	-0.397149	-0.397149	-0.397149	-0.397149	-0.397149	-0.397149	-0.397149	-0.397149	-0.397149	-0.397149	-0.397149	-0.397149	-0.397149	-0.397149	-0.397149	-0.397149	3.06118	-0.397149	-0.397149	-0.397149	2.83187	-0.397149	2.74652	0.579407	-0.397149	2.16728	0.633315
Late induced	Snord49b	-0.255585	-0.255585	-0.255585	-0.255585	-0.255585	-0.255585	-0.255585	-0.255585	-0.255585	-0.255585	-0.255585	-0.255585	-0.255585	-0.255585	-0.255585	-0.255585	-0.255585	-0.255585	-0.255585	-0.255585	-0.255585	-0.255585	-0.255585	-0.255585	-0.255585	-0.255585	-0.255585	-0.255585	-0.255585	-0.255585	-0.255585	-0.255585	-0.255585	-0.255585	-0.255585	-0.255585	-0.255585	-0.255585	3.67777	-0.255585	-0.255585	-0.255585	-0.255585	-0.255585	-0.255585	4.08844	3.62693	-0.255585
Late induced	Gm5121	-0.574587	-0.574587	-0.574587	-0.574587	-0.574587	-0.574587	0.962918	-0.574587	-0.574587	-0.574587	-0.574587	-0.574587	-0.574587	-0.574587	1.88085	-0.574587	-0.574587	2.63292	-0.574587	-0.574587	-0.574587	-0.574587	-0.574587	-0.574587	1.63545	-0.574587	-0.574587	-0.574587	-0.574587	-0.574587	-0.574587	-0.574587	-0.574587	-0.574587	-0.574587	-0.574587	-0.574587	-0.574587	-0.574587	-0.574587	-0.574587	-0.574587	1.31201	2.15994	1.6957	2.27803	1.01316	1.16982
Late induced	Eif1ax	0.694041	-0.752812	-1.44017	-1.44017	-1.44017	0.804444	-1.44017	-1.44017	-1.44017	-1.44017	0.22642	-0.802597	0.638532	-1.44017	0.864574	-1.44017	0.988009	0.0827247	0.764553	-0.850584	0.0808365	0.570016	0.812306	0.704649	0.859167	1.05823	-0.27117	0.897876	-0.954217	0.589783	0.790437	0.982826	0.744622	0.846926	-1.44017	-1.44017	-1.44017	-0.0829421	0.822176	-1.44017	-1.44017	0.889306	0.976436	0.800133	1.07839	0.918101	0.945415	0.81573
Late induced	Lyar	0.810872	-1.02848	-1.02848	-1.02848	-1.02848	-1.02848	-1.02848	0.747131	-1.02848	0.240607	-1.02848	0.82846	0.542013	-1.02848	-1.02848	-1.02848	-1.02848	-1.02848	-1.02848	-1.02848	-1.02848	1.40327	-1.02848	1.03421	-1.02848	1.29651	0.718888	-1.02848	-1.02848	0.849685	0.939265	0.5202	1.02767	-1.02848	1.29869	-1.02848	0.873152	1.17949	0.955785	1.43235	-1.02848	0.863053	0.84204	0.460339	-1.02848	1.50895	1.1043	1.04695
Late induced	BC003965	-0.697334	1.88934	-0.697334	-0.697334	-0.697334	-0.697334	-0.697334	1.3619	-0.697334	1.80498	1.13099	-0.697334	-0.697334	-0.697334	-0.697334	-0.697334	-0.697334	-0.697334	-0.697334	-0.697334	-0.697334	1.60183	-0.697334	-0.697334	-0.697334	-0.697334	-0.697334	-0.697334	-0.697334	-0.697334	-0.697334	1.94284	-0.697334	-0.697334	-0.697334	-0.697334	1.48215	-0.697334	-0.0491897	-0.697334	1.68245	-0.697334	1.24063	1.88713	1.18804	1.13759	1.22521	1.0995
Late induced	Sars	0.0845745	-1.68037	-1.68037	-1.68037	0.968151	-1.68037	0.880169	-1.68037	0.599324	-0.969277	0.0788284	0.56942	0.990074	-1.68037	0.539047	0.784589	-1.06737	0.202912	0.555074	-0.999893	-1.68037	0.342233	0.223864	-0.942895	0.824966	0.374287	0.390317	0.763445	-1.68037	0.891807	-1.68037	0.914028	0.430611	-1.68037	0.561946	-0.0240289	0.368744	0.432674	0.750872	-0.459477	0.753249	0.319569	0.857357	0.953826	0.506322	0.425632	0.834858	0.782079
Late induced	Gm10273	0.316906	-1.02726	-1.02726	-1.02726	-1.02726	-1.02726	-1.02726	-1.02726	-1.02726	-1.02726	0.586352	-1.02726	0.472428	0.418629	1.74554	-1.02726	0.687885	-1.02726	0.0724607	0.840022	-1.02726	-1.02726	-1.02726	-1.02726	-1.02726	0.349498	-1.02726	1.08165	0.106621	0.0313079	1.81289	1.03802	-1.02726	-1.02726	-1.02726	1.76139	1.43052	-1.02726	0.712076	0.610915	1.99529	-1.02726	-1.02726	1.33223	1.27109	0.893675	0.99003	0.826232
Late induced	Ndufb6	0.753287	-0.850532	-1.57569	-1.57569	0.713448	-1.57569	-1.03243	0.404737	0.819805	-1.57569	0.359936	0.576343	0.358724	0.553655	0.32765	-1.57569	-1.57569	0.106734	0.856836	0.502741	0.510266	0.259103	-1.57569	0.572033	-1.57569	0.637768	-1.57569	1.06531	-1.57569	-1.57569	0.740286	0.658748	0.300645	0.837194	-1.57569	0.634001	0.361356	-1.57569	0.921561	-1.57569	-0.739876	0.954715	0.322484	0.793327	0.518389	0.727885	0.76086	0.775938
Late induced	Vma21	1.49441	-0.821578	-0.821578	-0.821578	1.28017	-0.821578	-0.821578	-0.821578	-0.821578	-0.821578	-0.821578	-0.821578	-0.821578	-0.821578	0.989392	1.24893	-0.821578	1.25064	-0.821578	-0.821578	-0.821578	-0.821578	-0.821578	-0.821578	1.42693	-0.821578	0.994324	-0.821578	1.37849	-0.821578	-0.821578	1.04603	-0.821578	-0.821578	-0.821578	1.36926	-0.821578	-0.821578	-0.212669	-0.821578	-0.821578	1.42262	-0.821578	1.35191	1.31347	0.92621	0.999527	1.02677
Late induced	Kti12	1.02751	-0.803653	-0.803653	-0.803653	-0.803653	-0.803653	-0.803653	-0.803653	-0.803653	-0.803653	-0.803653	1.40154	-0.803653	-0.803653	-0.803653	1.13104	-0.803653	1.18662	-0.803653	0.883462	-0.803653	-0.803653	1.29435	-0.803653	-0.803653	1.30807	-0.803653	-0.803653	1.22648	-0.803653	-0.803653	1.00184	1.53099	-0.803653	-0.803653	-0.803653	1.11733	1.35383	1.31758	-0.803653	-0.803653	-0.803653	0.588472	1.53772	1.32278	1.25328	0.989714	1.31824
Late induced	Psme3	-0.875556	-0.875556	-0.875556	-0.875556	-0.875556	-0.875556	0.395231	-0.875556	-0.875556	-0.875556	-0.875556	-0.875556	0.585653	-0.875556	-0.875556	1.73165	-0.20907	-0.875556	-0.875556	0.709885	0.339841	-0.875556	-0.875556	0.196683	-0.875556	1.29019	1.74721	1.66695	1.60032	-0.06425	0.855879	1.82167	-0.875556	-0.875556	-0.875556	-0.875556	1.55016	-0.875556	0.68548	-0.875556	-0.144809	0.499681	0.353735	1.68033	1.38244	-0.109514	1.25411	-0.875556
Late induced	Sssca1	-0.317244	-0.878921	-0.878921	-0.878921	-0.878921	-0.878921	-0.878921	-0.878921	-0.878921	-0.878921	-0.878921	-0.878921	-0.878921	-0.878921	-0.878921	-0.878921	-0.361074	1.36592	-0.878921	-0.878921	-0.878921	1.2881	-0.878921	-0.878921	-0.878921	-0.878921	1.37825	-0.878921	1.44953	-0.878921	0.995644	-0.878921	1.19662	-0.878921	1.09231	0.0581157	1.43252	-0.878921	1.56659	1.75786	-0.878921	-0.245916	1.18694	0.989082	1.4124	0.9676	0.941213	0.965692
Late induced	Fdx1l	-1.20531	-1.20531	-1.20531	1.26516	1.01108	-1.20531	-1.20531	-1.20531	-1.20531	-1.20531	0.809807	-1.20531	0.936586	1.02276	0.838106	-1.20531	-1.20531	0.700524	0.524568	0.607944	0.944332	-1.20531	0.684699	-1.20531	-1.20531	-1.20531	1.04915	1.19923	0.75931	-1.20531	1.03512	1.30355	0.589946	1.12619	-0.0815251	0.981304	-1.20531	0.692108	0.827837	-1.20531	-1.20531	0.920421	-1.20531	1.13897	0.45189	-0.568006	0.69339	0.730089
Late induced	Fam220a	-0.242262	-0.242262	-0.242262	-0.242262	-0.242262	-0.242262	-0.242262	-0.242262	-0.242262	-0.242262	-0.242262	-0.242262	-0.242262	-0.242262	-0.242262	-0.242262	-0.242262	-0.242262	-0.242262	-0.242262	-0.242262	-0.242262	-0.242262	-0.242262	-0.242262	-0.242262	-0.242262	-0.242262	-0.242262	-0.242262	-0.242262	-0.242262	-0.242262	-0.242262	-0.242262	-0.242262	-0.242262	-0.242262	1.52813	-0.242262	-0.242262	-0.242262	-0.242262	-0.242262	-0.242262	3.82789	-0.242262	-0.242262
Late induced	AI662270	1.09015	-1.2549	-1.2549	-1.2549	-1.2549	-1.2549	-0.679014	-1.2549	1.19313	-0.565874	-1.2549	-0.541874	-1.2549	-1.2549	-1.2549	-1.2549	-0.660922	-1.2549	0.72176	0.913912	-1.2549	0.473782	0.684118	0.892536	-1.2549	0.534884	1.25525	1.09465	-1.2549	-1.2549	-1.2549	1.21983	0.904251	-1.2549	1.23896	-1.2549	0.798455	0.560966	1.03985	-0.222949	0.806646	0.426052	0.704574	0.872795	0.484648	1.02052	0.892705	0.906551
Late induced	Snhg6	-0.6461	-0.6461	1.66126	-0.6461	-0.6461	-0.6461	-0.6461	-0.6461	-0.6461	-0.6461	1.5767	-0.6461	-0.6461	-0.6461	-0.6461	-0.6461	-0.6461	-0.6461	-0.6461	1.97554	-0.6461	-0.6461	1.26506	-0.6461	1.70953	-0.6461	-0.6461	-0.6461	-0.6461	-0.6461	-0.6461	-0.6461	0.510012	-0.6461	1.96535	0.595267	-0.6461	1.53404	1.36248	-0.6461	-0.6461	1.83943	-0.6461	1.82006	1.24011	1.26944	-0.6461	1.77859
Late induced	Gm37881	-0.425938	-0.425938	-0.425938	-0.425938	-0.425938	-0.425938	-0.425938	-0.425938	-0.425938	-0.425938	-0.425938	-0.425938	-0.425938	-0.425938	-0.425938	-0.425938	-0.425938	-0.425938	-0.425938	-0.425938	-0.425938	-0.425938	-0.425938	-0.425938	-0.425938	-0.425938	2.1491	-0.425938	-0.425938	1.62668	2.57419	-0.425938	-0.425938	-0.425938	-0.425938	2.5711	-0.425938	2.38421	2.74232	-0.425938	-0.425938	-0.425938	-0.425938	-0.425938	-0.425938	2.22217	-0.425938	0.507675
Late induced	Gm43042	-0.926609	-0.926609	-0.926609	-0.926609	-0.926609	-0.926609	-0.926609	-0.926609	-0.926609	0.760658	-0.926609	-0.926609	1.06178	-0.926609	1.67855	-0.926609	-0.926609	-0.926609	-0.926609	-0.926609	-0.926609	0.730012	-0.926609	-0.926609	-0.926609	0.972119	1.03083	1.57423	-0.366493	0.676017	0.859223	-0.15759	-0.926609	1.38414	1.14761	-0.926609	0.649699	0.819492	1.23023	1.22932	0.743499	-0.926609	1.49436	1.2663	0.920267	1.52044	1.25367	1.11709
Late induced	Uqcrc1	0.564155	-1.29662	-1.29662	0.617714	-1.29662	-1.29662	0.8435	-1.29662	0.727728	-1.29662	0.0209255	0.957428	0.706687	0.994298	-1.29662	1.36568	0.895168	0.79052	1.02565	0.353012	-1.29662	0.815961	0.758118	-1.29662	-1.29662	-1.29662	1.00631	0.676461	-1.29662	0.756239	1.09253	1.09382	-1.29662	0.261256	1.18876	-1.29662	0.0756613	0.132865	0.413858	-1.29662	-1.29662	-0.548684	-1.29662	0.671553	1.00139	0.746483	0.806983	0.914856
Late induced	Mcts1	1.34526	-0.732559	-0.732559	-0.732559	-0.0494177	-0.732559	-0.732559	-0.732559	-0.732559	-0.732559	-0.732559	-0.732559	1.63486	-0.732559	-0.732559	-0.732559	-0.732559	-0.732559	-0.732559	-0.732559	-0.732559	-0.732559	-0.732559	-0.732559	-0.732559	-0.732559	1.47051	1.36266	-0.191757	-0.732559	-0.732559	1.3941	-0.732559	-0.732559	-0.732559	1.78747	-0.732559	1.0185	1.31965	-0.732559	-0.732559	-0.732559	-0.732559	1.86972	-0.732559	1.18871	1.58808	0.752223
Late induced	Hnrnpd	-0.875438	-0.875438	-0.875438	-0.875438	-0.875438	1.09393	1.74004	0.939487	-0.875438	-0.875438	-0.875438	1.18212	-0.875438	-0.875438	-0.875438	-0.875438	0.311653	-0.875438	0.553545	-0.875438	0.53609	-0.875438	-0.875438	-0.875438	-0.875438	0.0774472	1.26384	1.08203	-0.875438	-0.875438	-0.875438	0.927288	-0.875438	-0.875438	-0.875438	-0.875438	1.20821	-0.875438	1.97545	-0.875438	-0.875438	0.522513	0.144985	2.04741	0.836073	1.04521	1.27682	0.619153
Late induced	Rtcb	0.859803	1.09591	0.0370961	-0.826168	1.40834	-0.826168	-0.826168	1.10883	1.35645	-0.826168	-0.826168	-0.826168	-0.826168	-0.826168	0.910132	-0.826168	-0.166461	-0.826168	-0.826168	-0.826168	1.37659	1.71544	-0.826168	-0.826168	-0.826168	-0.826168	1.25502	1.09182	-0.826168	-0.826168	-0.826168	-0.826168	-0.826168	-0.826168	-0.826168	-0.826168	1.28818	-0.826168	1.63649	-0.826168	-0.826168	-0.826168	0.390619	1.32413	1.45818	0.360542	1.65713	1.0857
Late induced	Idh3g	0.968583	-1.25763	-0.531457	-1.25763	0.819225	-1.25763	-1.25763	0.848796	-0.706819	-1.25763	0.957672	-1.25763	-1.25763	0.845221	-1.25763	-1.25763	0.886116	-1.25763	-1.25763	-1.25763	-0.69356	0.862012	-0.662833	-0.364843	0.998676	0.819431	0.284824	-1.25763	-1.25763	0.866516	-1.25763	0.671726	-0.322436	0.787704	-1.25763	-1.25763	1.03302	1.12826	0.250714	-1.25763	-0.649182	1.0761	-1.25763	0.429757	0.708288	0.868258	1.15729	0.7115
Late induced	Prkcsh	-0.554706	-0.554706	-0.554706	-0.554706	-0.554706	2.88154	0.160011	0.2164	1.71497	-0.554706	-0.554706	-0.554706	-0.554706	-0.554706	-0.554706	-0.554706	-0.554706	-0.554706	-0.554706	-0.554706	-0.554706	-0.554706	-0.554706	-0.554706	-0.554706	-0.554706	-0.554706	-0.554706	-0.554706	-0.554706	-0.554706	1.35477	-0.554706	2.27185	-0.554706	-0.554706	1.99367	-0.554706	-0.554706	-0.554706	-0.554706	-0.554706	-0.554706	-0.554706	1.55553	0.292579	-0.554706	1.77935
Late induced	Supt5	0.790912	-0.859286	-0.859286	-0.859286	0.769649	-0.859286	-0.859286	1.20699	-0.859286	-0.859286	-0.859286	1.24723	-0.0949267	-0.859286	-0.859286	-0.859286	-0.859286	-0.859286	-0.859286	-0.859286	-0.859286	0.97899	-0.859286	-0.859286	-0.859286	0.903726	-0.859286	-0.859286	-0.859286	-0.859286	-0.859286	0.46824	-0.859286	-0.859286	-0.859286	0.562032	0.55732	-0.859286	1.3738	-0.859286	0.968439	-0.859286	-0.859286	1.36082	1.0955	1.56039	1.27652	0.444405
Late induced	Txn2	0.700044	-1.15306	-1.15306	1.00436	0.73836	0.654978	0.864294	-1.15306	0.953835	-0.533831	-1.15306	-1.15306	-1.15306	-1.15306	-1.15306	-1.15306	-1.15306	0.570542	-1.15306	-0.560491	0.692544	-1.15306	0.87627	-1.15306	-1.15306	0.530894	-1.15306	1.02293	0.758619	-1.15306	0.613424	1.20157	0.91951	0.513884	-1.15306	-1.15306	1.29045	-1.15306	-1.15306	-1.15306	-0.567782	-1.15306	1.30922	1.14084	0.804995	0.717314	1.06306	0.99128
Late induced	Bud23	-0.721386	1.61349	0.94956	-0.721386	-0.721386	-0.721386	-0.721386	-0.721386	-0.721386	-0.721386	-0.721386	-0.721386	-0.721386	-0.721386	-0.721386	-0.721386	-0.721386	-0.721386	-0.721386	-0.721386	1.09301	1.38853	-0.721386	-0.721386	-0.721386	-0.721386	1.50882	-0.721386	0.759516	-0.721386	-0.721386	1.86118	1.23134	-0.721386	-0.721386	-0.721386	-0.721386	-0.721386	1.55897	-0.721386	-0.721386	-0.721386	0.83055	1.0256	-0.721386	-0.721386	-0.721386	1.58278
Late induced	Tmem147	0.550731	-1.1012	0.935734	0.965336	1.1026	-1.1012	-0.6099	0.617844	1.11034	-1.1012	-1.1012	-1.1012	-1.1012	0.879636	-1.1012	-1.1012	-1.1012	-1.1012	-1.1012	-1.1012	-1.1012	-1.1012	1.0685	-1.1012	-1.1012	-1.1012	-1.1012	-1.1012	-1.1012	0.513592	0.56846	0.708794	1.04356	0.97557	-1.1012	-1.1012	-1.1012	1.09111	0.8712	-1.1012	0.758456	0.552053	-1.1012	0.570877	1.05203	0.868987	1.11089	1.10573
Late induced	Sod2	0.730765	0.65632	-1.11884	-1.11884	0.729779	-1.11884	-1.11884	0.840214	0.748994	-1.11884	-1.11884	-1.11884	0.817021	-1.11884	0.935388	-1.11884	1.0563	-1.11884	-1.11884	-1.11884	-1.11884	-1.11884	0.721749	0.800277	1.25499	0.98631	-1.11884	0.768797	-0.599722	0.82184	1.15158	1.01262	-1.11884	-1.11884	-1.11884	-1.11884	1.14229	-1.11884	1.16915	-1.11884	-1.11884	-1.11884	1.16328	0.927811	1.02227	0.579682	1.00732	0.481374
Late induced	Prpf31	1.24955	-0.86328	-0.86328	-0.86328	-0.86328	-0.86328	-0.86328	-0.86328	-0.86328	-0.86328	-0.86328	-0.86328	-0.86328	-0.86328	1.07812	1.38438	-0.86328	-0.86328	-0.86328	0.69898	1.51017	-0.86328	-0.86328	-0.86328	-0.86328	1.53541	0.962128	-0.86328	-0.86328	-0.86328	-0.86328	1.16249	-0.86328	-0.86328	1.06032	-0.86328	-0.86328	0.28825	1.73304	0.00485543	-0.86328	0.728902	-0.86328	1.38544	1.22933	1.18581	1.36702	-0.86328
Late induced	Nutf2	1.09536	-1.13273	-1.13273	-1.13273	0.824055	0.570749	0.491065	-1.13273	-1.13273	-1.13273	0.0637523	-1.13273	0.583285	-1.13273	0.51867	-1.13273	0.139038	1.0846	-1.13273	-1.13273	-1.13273	-1.13273	-1.13273	-1.13273	1.18153	-1.13273	1.03912	1.2067	0.557006	-1.13273	-1.13273	0.630604	-1.13273	0.902081	-1.13273	-1.13273	-1.13273	0.478491	1.55768	-1.13273	0.237963	-1.13273	0.729086	1.6061	0.182815	1.01654	1.22112	0.468472
Late induced	Pgam1	0.453628	-1.27181	-1.27181	-1.27181	-1.27181	-1.27181	-1.27181	0.699821	-1.27181	-0.576637	-1.27181	-1.27181	0.521604	-1.27181	0.660574	0.320597	-1.27181	-1.27181	0.587243	0.153751	-1.27181	0.544492	-1.27181	-0.550845	-1.27181	0.828005	0.631753	-1.27181	0.759684	-1.27181	0.815141	0.752323	-1.27181	1.30878	-1.27181	-1.27181	0.876027	-1.27181	1.3358	0.752976	0.940989	0.552918	-1.27181	1.13996	0.811671	0.614879	0.796549	0.0946597
Late induced	Rpl15	-0.663556	-1.68409	0.453582	-0.313437	1.11581	-0.652402	-0.535319	0.95696	0.347236	0.56862	0.647446	-0.210438	-0.255283	-0.317078	-0.764462	0.120215	0.122149	-0.0377495	-0.558523	-0.115381	-1.12331	-1.10701	0.58046	0.482216	-0.549121	-1.04287	-0.160189	-0.0641557	0.446987	0.30808	0.218958	1.16772	0.245335	0.410364	-6.17429	-1.25523	-0.0167536	0.267567	-0.072746	0.706143	-0.333672	0.75117	-0.171193	0.729496	0.834749	0.733578	0.779029	0.0132404
Late induced	Cacybp	0.791998	-1.3075	-1.3075	-0.615361	-1.3075	-1.3075	-0.788949	0.789937	-0.77664	0.820332	0.389931	0.553063	0.901275	0.980784	-1.3075	-1.3075	-1.3075	0.509715	-1.3075	-1.3075	0.460573	-1.3075	0.35395	-1.3075	-1.3075	0.809393	0.69589	0.667844	0.341449	-1.3075	-1.3075	0.705337	-1.3075	0.260911	-1.3075	1.26056	1.12279	1.07387	1.04906	-1.3075	-0.72109	-1.3075	0.300322	0.799846	1.08162	0.908365	0.932344	0.931488
Late induced	Cdk5rap3	-0.514827	-0.514827	-0.514827	-0.514827	-0.514827	-0.514827	-0.514827	-0.514827	-0.514827	-0.514827	-0.514827	2.3848	-0.514827	-0.514827	-0.514827	-0.514827	-0.514827	-0.514827	-0.514827	-0.514827	-0.514827	2.16133	-0.514827	-0.514827	-0.514827	-0.514827	2.22523	-0.514827	-0.514827	-0.514827	-0.514827	-0.514827	-0.514827	-0.514827	-0.514827	-0.514827	-0.514827	1.72206	-0.514827	-0.514827	-0.514827	-0.514827	-0.514827	-0.514827	2.04719	-0.514827	1.83149	-0.514827
Late induced	Tmem160	1.0315	1.3139	-1.24866	-1.24866	1.2009	-0.484725	0.84264	0.813035	1.25995	-0.629333	-1.24866	-1.24866	-1.24866	-1.24866	0.779307	-1.24866	-1.24866	-1.24866	-1.24866	1.24714	-1.24866	0.661172	0.66232	-1.24866	-1.24866	0.76616	-1.24866	0.8716	0.682529	-0.598759	0.868532	-1.24866	0.709422	-1.24866	-0.166601	-1.24866	-0.419329	-1.24866	0.971292	-1.24866	-1.24866	0.685648	0.838146	0.970165	0.810632	0.534068	0.664642	0.543672
Late induced	Mydgf	1.44618	-0.842015	-0.842015	-0.0734163	1.37386	-0.842015	-0.266181	1.64634	-0.842015	-0.842015	-0.842015	-0.842015	-0.842015	-0.842015	1.01	1.25315	-0.842015	-0.265943	-0.842015	-0.842015	-0.238322	-0.842015	-0.842015	-0.842015	-0.842015	-0.842015	-0.842015	1.22683	-0.842015	-0.842015	-0.842015	1.10325	-0.842015	-0.842015	-0.842015	-0.842015	-0.842015	-0.842015	1.30511	-0.842015	-0.842015	1.31889	-0.842015	1.27	1.40454	1.10236	0.993202	1.14075
Late induced	Polr2i	0.51371	-0.81625	-0.81625	-0.81625	1.32415	-0.81625	-0.81625	1.49848	-0.81625	-0.81625	-0.81625	-0.81625	-0.81625	-0.81625	-0.81625	-0.81625	-0.81625	-0.81625	-0.81625	1.21706	-0.81625	-0.81625	0.812455	-0.81625	-0.81625	1.13834	1.44262	1.39816	1.3973	-0.81625	1.21324	1.14574	-0.81625	-0.00182764	-0.81625	-0.81625	1.48617	-0.81625	-0.81625	-0.81625	-0.81625	-0.81625	-0.81625	0.199301	-0.81625	1.24773	0.918068	1.42514
Late induced	Hsp90b1	0.754063	1.0305	-1.39971	0.606461	-0.579351	0.125871	-1.39971	-0.110945	1.13557	0.48574	-1.39971	-1.39971	-1.39971	-0.78501	0.462046	-1.39971	-1.39971	-1.39971	-1.39971	-1.39971	-1.39971	-1.39971	0.262811	0.462791	-1.39971	0.837418	0.610288	0.803815	0.65748	1.07082	0.320719	-1.39971	0.148488	-1.39971	0.860946	-1.39971	0.581799	-1.39971	0.996358	0.643915	0.545698	-1.39971	0.644231	0.812051	1.02961	0.542893	0.854537	1.16914
Late induced	Washc3	-0.642501	2.28983	-0.642501	-0.642501	0.115593	1.99968	1.72871	1.46424	2.10284	-0.642501	-0.642501	-0.642501	-0.642501	-0.642501	-0.642501	1.73097	-0.642501	-0.642501	-0.642501	-0.642501	-0.642501	-0.642501	-0.642501	-0.642501	-0.642501	-0.642501	-0.642501	-0.642501	-0.642501	-0.642501	-0.642501	-0.642501	-0.642501	-0.642501	-0.642501	-0.642501	-0.642501	-0.642501	0.0248079	-0.642501	-0.642501	-0.642501	-0.642501	1.35193	-0.642501	1.24667	1.66294	1.30403
Late induced	Rack1	-0.76185	0.716702	-0.0817777	-0.268558	-0.320369	0.698487	1.22821	0.823982	-0.621294	1.00893	0.43566	-1.01788	0.651008	0.810871	0.0327163	-0.691143	-1.33274	0.73847	-0.97819	-0.109118	-0.371519	-2.18191	0.198361	-0.164721	-2.75124	-0.587044	-0.418118	0.209693	0.722312	0.702377	0.879619	0.557627	-1.10408	-0.404439	1.56576	-3.87173	-1.4574	0.107805	0.590263	-2.63524	-0.402769	-0.801719	0.335936	0.83936	0.482096	0.803652	0.649741	0.174929
Late induced	Pdia6	0.700332	0.647304	0.982194	-0.604561	0.487335	-0.526571	0.216846	-1.34245	-1.34245	0.843515	0.351934	-1.34245	-1.34245	-1.34245	-1.34245	-1.34245	-1.34245	-0.572664	-1.34245	0.695689	-1.34245	0.406107	0.809486	-1.34245	-0.547807	0.711473	-1.34245	0.793517	0.610946	-1.34245	0.492772	0.465482	-1.34245	0.235173	-1.34245	-1.34245	0.4219	0.871862	0.83421	-1.34245	-1.34245	0.897492	1.22834	0.707287	1.23562	0.626607	0.945134	1.25801
Late induced	Ndufs6	0.813325	-0.965827	-1.67486	-0.965861	0.492957	0.860477	0.992492	0.342894	-1.67486	-1.03932	0.523285	-1.67486	-1.67486	0.592574	-1.67486	-1.67486	0.229499	-1.67486	-1.67486	0.413611	-1.67486	0.247559	0.962301	0.935021	1.08965	0.21011	0.596468	0.227637	0.50565	0.379607	0.441458	0.591438	0.612863	0.344409	-1.67486	-1.67486	0.787222	0.844956	0.71296	-1.67486	-1.67486	0.365113	0.759551	0.79067	1.02957	0.863593	0.201206	0.769876
Late induced	Dnajc15	-0.727034	-0.727034	1.61047	-0.727034	1.31345	-0.727034	-0.727034	1.36151	-0.727034	-0.0983597	-0.727034	-0.727034	1.3366	-0.727034	-0.727034	-0.727034	-0.727034	-0.727034	-0.727034	-0.727034	-0.727034	-0.727034	1.50188	1.28559	-0.727034	-0.727034	-0.727034	-0.727034	-0.727034	-0.727034	-0.727034	1.42363	-0.727034	1.90305	-0.727034	0.253618	1.42407	-0.727034	1.30089	-0.727034	-0.727034	-0.727034	-0.727034	-0.727034	1.39194	1.56869	1.40428	1.37124
Late induced	Ube2v2	-0.983599	1.86971	-0.983599	-0.983599	-0.983599	-0.983599	-0.983599	-0.983599	-0.983599	-0.983599	0.720798	1.02292	0.954434	-0.983599	-0.983599	0.952549	-0.983599	0.956125	0.917968	1.21657	-0.390838	-0.983599	0.870169	-0.983599	-0.983599	1.13199	1.0616	-0.983599	-0.983599	-0.983599	1.00001	0.934421	-0.983599	1.16578	-0.983599	-0.983599	-0.983599	-0.983599	0.843442	-0.983599	-0.983599	-0.983599	-0.983599	1.17989	0.898761	0.741379	0.95228	1.0857
Late induced	Bsg	0.428972	-1.59251	-1.59251	-1.59251	0.642769	-1.59251	0.715138	-1.59251	0.337981	0.755428	-0.302401	-1.59251	0.302704	0.709229	0.551496	-1.59251	-1.59251	0.426537	-1.59251	-1.59251	-0.0463488	0.151165	-1.59251	-1.59251	0.496587	0.602935	0.523978	0.928767	-1.59251	0.751547	0.560001	0.445088	1.0243	-0.677728	-1.59251	-1.59251	0.554792	0.0787446	0.322369	-1.59251	0.458113	0.292912	0.590274	0.954867	1.13006	1.08645	0.705313	0.622399
Late induced	Tpi1	0.694879	-1.18919	-1.18919	-1.18919	0.707215	-1.18919	-1.18919	-1.18919	-1.18919	-1.18919	-0.511505	0.742025	0.832175	1.25297	-1.18919	-1.18919	-1.18919	0.612807	-1.18919	0.625987	-1.18919	0.77444	-1.18919	0.592905	-1.18919	-1.18919	0.00121549	0.556232	-1.18919	-1.18919	-1.18919	0.815004	0.526005	0.908769	-1.18919	0.863308	0.811693	-1.18919	0.686748	-1.18919	-1.18919	1.12787	-1.18919	0.730509	1.19304	1.06298	0.728614	0.972549
Late induced	Nelfe	-0.747353	-0.747353	-0.747353	-0.747353	-0.747353	-0.747353	-0.747353	-0.747353	-0.747353	-0.747353	1.5686	-0.747353	-0.747353	-0.747353	-0.747353	-0.747353	-0.118845	-0.747353	-0.747353	-0.747353	-0.747353	1.20137	1.40506	-0.747353	-0.747353	1.49989	1.37573	1.62049	-0.172297	-0.747353	2.00107	-0.747353	1.57721	-0.747353	-0.747353	-0.747353	0.946126	-0.747353	-0.747353	-0.747353	-0.747353	1.24991	-0.747353	1.41476	-0.747353	0.226864	1.19472	1.65829
Late induced	Rps14	-1.50092	0.812237	1.20312	1.26508	0.814538	0.29448	0.499523	-0.731298	0.145593	-0.401088	-0.0484405	-0.788203	-1.24914	-0.947662	-0.510933	-0.780101	-0.3884	0.168816	0.288535	-0.212738	0.10096	-0.259057	-0.383506	0.847956	-0.72142	-0.0102219	0.963506	-0.733471	1.15508	-0.134951	1.27	-0.314199	0.30886	-0.302902	-0.859256	-4.50814	-1.37257	0.338376	1.57715	0.206263	-2.02122	-0.513678	0.688765	0.932294	0.189971	1.29303	1.017	0.797318
Late induced	Cnpy2	0.454398	-1.72841	-1.72841	-1.72841	1.02904	-0.940232	0.904835	0.252109	0.776323	0.584134	0.653714	-0.244299	-1.72841	0.144618	0.402028	-1.72841	0.652213	-1.72841	-1.72841	-1.72841	-1.72841	0.706007	-1.13802	0.564506	-0.960747	0.30295	0.399291	0.641729	0.428621	0.784881	-1.72841	-1.03645	0.893723	-1.72841	-1.72841	0.583287	-1.72841	0.58253	0.933153	-0.77141	0.583802	0.471476	0.748629	0.484764	0.825193	0.701657	0.685411	0.647011
Late induced	Hspd1	0.149988	-1.14001	-1.14001	0.85143	-0.505075	0.769473	-1.14001	-1.14001	0.587239	-1.14001	0.517526	-1.14001	0.745638	-1.14001	-1.14001	-1.14001	-1.14001	0.466732	-1.14001	-1.14001	0.694308	0.563319	-1.14001	-1.14001	-1.14001	-1.14001	0.779389	0.952083	-1.14001	-1.14001	0.677949	1.04542	0.522793	-1.14001	-1.14001	-1.14001	0.092084	0.792171	1.305	1.18494	-1.14001	-1.14001	-0.486447	1.39134	1.00394	1.23719	0.733484	0.769133
Late induced	Wdr75	-0.770112	-0.770112	-0.770112	-0.770112	-0.770112	-0.770112	-0.770112	-0.770112	-0.770112	-0.770112	0.982243	-0.770112	0.990629	-0.770112	-0.770112	-0.770112	-0.770112	-0.770112	1.35871	-0.770112	1.13161	-0.770112	-0.770112	-0.770112	-0.770112	-0.770112	-0.770112	-0.770112	0.822582	-0.770112	-0.770112	1.66483	-0.770112	2.07972	-0.770112	-0.770112	0.946996	-0.770112	1.49807	0.903304	1.69441	0.636025	-0.770112	-0.770112	-0.770112	1.41931	1.58403	-0.069098
Late induced	Tsn	0.774118	-1.11264	-0.423497	-1.11264	0.876008	-1.11264	-0.602037	-1.11264	1.4216	-1.11264	-1.11264	-1.11264	0.803687	-1.11264	-1.11264	-1.11264	-1.11264	0.926794	-1.11264	-1.11264	-0.577334	-1.11264	1.14462	0.922815	-1.11264	-1.11264	0.966981	-1.11264	-1.11264	0.987441	-1.11264	1.08348	-1.11264	1.29278	-1.11264	-1.11264	0.725914	1.24077	1.32713	1.11224	-1.11264	-1.11264	0.848204	0.592849	0.356346	0.645889	1.16804	1.25017
Late induced	Mmadhc	-0.67272	-0.67272	-0.67272	-0.67272	1.85232	-0.67272	-0.67272	-0.67272	1.8543	1.95116	-0.67272	-0.67272	-0.67272	-0.67272	-0.67272	-0.67272	-0.67272	-0.67272	-0.67272	-0.67272	-0.67272	-0.67272	-0.67272	-0.67272	-0.67272	1.66714	0.00961336	-0.67272	-0.67272	1.80874	-0.67272	-0.67272	1.76656	1.15206	-0.67272	-0.67272	-0.67272	-0.67272	-0.67272	-0.67272	-0.67272	-0.67272	1.65933	1.293	-0.67272	1.51561	1.28265	1.41549
Late induced	Ssrp1	-0.346093	0.138464	-1.23101	-1.23101	-1.23101	-1.23101	-1.23101	0.0946299	-1.23101	-1.23101	-1.23101	1.48424	0.785347	-1.23101	0.219648	0.68359	-1.23101	-0.65051	-1.23101	1.12315	-1.23101	-1.23101	-1.23101	-1.23101	-1.23101	1.10927	0.408609	-1.23101	0.264737	0.951826	-1.23101	0.996679	-1.23101	1.10696	-1.23101	-1.23101	0.583135	0.0809452	0.442059	1.44877	0.921855	0.519197	-1.23101	1.04254	0.635614	0.467275	0.783782	0.743597
Late induced	Rae1	-0.752793	-0.752793	-0.752793	-0.752793	-0.752793	-0.752793	-0.752793	-0.752793	-0.752793	-0.752793	-0.752793	-0.752793	1.76468	-0.752793	-0.752793	0.563311	-0.752793	-0.752793	0.923207	-0.752793	-0.752793	-0.752793	-0.752793	1.44118	-0.752793	-0.752793	-0.752793	0.890826	-0.752793	-0.752793	-0.752793	1.64436	-0.752793	-0.752793	-0.752793	1.26569	1.6214	-0.752793	1.57082	-0.752793	-0.752793	-0.752793	1.00967	1.49763	1.17203	-0.752793	1.35996	0.898205
Late induced	Mrgbp	-0.493126	-0.493126	-0.493126	-0.493126	-0.493126	-0.493126	-0.493126	-0.493126	-0.493126	-0.493126	2.2101	-0.493126	-0.493126	-0.493126	-0.493126	-0.493126	-0.493126	-0.493126	-0.493126	-0.493126	-0.493126	-0.493126	-0.493126	-0.493126	-0.493126	-0.493126	-0.493126	-0.493126	-0.493126	-0.493126	-0.493126	-0.493126	-0.493126	-0.493126	-0.493126	-0.493126	-0.493126	1.37075	-0.493126	-0.493126	-0.493126	-0.493126	-0.493126	-0.493126	2.11408	-0.493126	2.1173	1.16273
Late induced	Slc35a1	-0.532399	-0.532399	-0.532399	-0.532399	-0.532399	-0.532399	-0.532399	-0.532399	-0.532399	-0.532399	-0.532399	-0.532399	-0.532399	-0.532399	-0.532399	-0.532399	-0.532399	-0.532399	-0.532399	-0.532399	-0.532399	-0.532399	-0.532399	-0.532399	-0.532399	-0.532399	0.252606	-0.532399	1.43015	-0.532399	-0.532399	-0.532399	1.27568	-0.532399	-0.532399	-0.532399	-0.532399	-0.532399	-0.532399	-0.532399	-0.532399	-0.532399	-0.532399	-0.532399	1.73536	-0.532399	2.08642	1.81082
Late induced	Txn1	0.75893	0.167284	-0.795677	-0.859064	-0.416557	0.189324	-0.942917	-1.39947	-2.24506	-1.01602	-0.139374	0.86302	-0.00970505	-0.889632	-3.45329	-0.144478	-3.05099	-0.961289	-0.518911	0.297924	-1.18349	0.340542	-0.351729	-1.27107	-0.0100175	-0.33628	0.663196	1.08099	-0.923431	0.0479192	0.495525	1.37349	0.0788563	0.156059	0.160174	0.627565	-0.281208	-0.427191	0.573847	-1.05118	-0.440841	0.151514	1.57571	0.837311	1.2237	1.18539	0.445456	1.05091
Late induced	Vcp	0.569536	0.845798	0.886615	-1.54452	0.320122	-1.54452	1.12327	0.752031	0.107687	-0.0944189	0.0770431	-1.54452	1.12718	-1.54452	0.483831	-1.54452	-1.54452	0.745266	0.200408	0.749914	-1.54452	-1.54452	-1.54452	-1.54452	-1.54452	-1.54452	0.29902	-1.54452	0.555868	-1.54452	-1.54452	0.454052	-1.54452	0.921632	0.779545	-0.501245	0.671992	-0.0207568	0.35219	-0.782377	0.621001	0.94842	0.66857	0.695711	1.21173	0.48489	0.625792	1.07787
Late induced	Stoml2	0.631053	-0.994592	-0.994592	-0.994592	-0.994592	-0.994592	-0.994592	0.976556	-0.994592	1.3301	-0.994592	-0.994592	1.11599	-0.343905	-0.994592	-0.994592	1.14349	-0.994592	-0.994592	-0.994592	-0.994592	0.962341	-0.994592	-0.994592	-0.994592	0.667915	0.946463	1.20253	-0.994592	-0.994592	1.15626	0.560715	1.01367	-0.994592	-0.994592	-0.994592	1.20986	-0.994592	1.01555	-0.994592	-0.994592	-0.994592	1.06026	1.18134	0.920433	1.00221	0.798202	0.907346
Late induced	Ctps	-0.663582	-0.663582	-0.663582	-0.663582	-0.663582	-0.663582	-0.663582	-0.663582	-0.663582	-0.663582	-0.663582	-0.663582	1.02631	-0.663582	-0.663582	-0.663582	-0.663582	-0.663582	-0.663582	-0.663582	-0.663582	-0.663582	-0.663582	-0.663582	-0.663582	-0.663582	0.133867	2.20681	1.36069	-0.663582	-0.663582	1.54824	-0.663582	-0.663582	-0.663582	-0.663582	-0.663582	1.61991	-0.663582	1.01325	-0.663582	0.786407	-0.663582	-0.663582	1.48642	1.26529	1.47545	1.57022
Late induced	Ybx1	-0.371644	-0.936969	-2.63858	-0.653155	-0.00487869	-2.63858	1.25397	0.183246	0.50681	-0.247068	0.0164745	0.645314	-0.241215	1.01631	-0.259696	-0.118958	-0.23198	-2.63858	0.0374153	-0.837343	1.03471	0.202674	0.81062	-0.120871	-2.63858	0.374914	0.6499	-0.942136	-0.784423	0.347095	0.18159	-0.462014	0.170789	-0.941942	1.28743	0.502541	-0.212666	-0.113875	0.750992	-2.63858	-1.13021	0.97565	-0.425847	1.17833	0.477301	-0.920757	0.806544	0.925049
Late induced	Ddost	0.966973	-1.3047	-1.3047	0.988233	0.418615	-1.3047	0.454269	-0.72837	0.793928	-1.3047	-1.3047	-1.3047	0.469955	1.04674	0.711929	0.897781	-1.3047	-1.3047	-1.3047	-1.3047	-1.3047	0.920691	0.794794	-1.3047	-1.3047	0.581658	-1.3047	-1.3047	-1.3047	0.736066	0.329532	0.648322	1.08929	-1.3047	0.898277	-1.3047	0.113993	-1.3047	0.991473	-1.3047	-0.70061	0.507204	-1.3047	-0.707313	0.883813	0.634631	0.836223	1.12555
Late induced	Pgd	0.490756	-0.773836	-0.773836	-0.773836	1.48661	-0.773836	-0.773836	-0.773836	-0.773836	-0.773836	-0.773836	-0.773836	1.57277	-0.773836	-0.773836	-0.773836	-0.773836	0.717742	-0.773836	-0.773836	-0.773836	-0.773836	-0.773836	-0.773836	-0.773836	-0.773836	1.46087	1.15633	1.89072	-0.773836	1.49036	-0.773836	-0.773836	-0.773836	-0.773836	-0.773836	0.891723	-0.773836	1.41898	-0.773836	-0.773836	-0.773836	-0.773836	1.54476	0.111121	0.338111	1.18913	1.46033
Late induced	Tomm7	0.7293	0.814317	0.109295	-0.198291	0.533581	0.66769	-0.570653	-0.485523	0.590126	-2.06815	-0.301389	-3.08592	-0.191346	-0.0225288	0.452647	0.11323	0.22979	-0.116911	0.572267	-0.871266	-0.265377	0.245122	0.370462	-3.08592	0.978988	0.728578	0.573062	0.563395	0.461384	-0.290024	0.393388	-0.122472	0.508758	0.225838	-3.08592	-0.245259	0.666303	-0.638498	0.558064	0.550881	-3.08592	-2.01344	0.0980375	0.560408	0.56895	0.992233	0.285598	0.614454
Late induced	Nadk	0.508425	-0.787646	-0.787646	-0.787646	-0.787646	-0.787646	-0.787646	-0.787646	-0.787646	-0.787646	-0.787646	-0.787646	1.27011	-0.787646	0.796596	-0.787646	1.36285	-0.787646	-0.787646	-0.787646	-0.787646	-0.0207732	-0.787646	-0.787646	2.06392	-0.787646	1.01967	-0.787646	1.4113	0.563645	-0.787646	1.06128	-0.787646	-0.787646	-0.787646	-0.787646	1.08861	-0.787646	1.56574	-0.787646	1.47475	-0.787646	-0.787646	0.508134	1.57402	1.3278	-0.787646	1.3392
Late induced	Eif2b1	-0.56867	-0.56867	-0.56867	-0.56867	-0.56867	2.15054	-0.56867	0.827581	-0.56867	-0.56867	-0.56867	-0.56867	-0.56867	-0.56867	-0.56867	-0.56867	-0.56867	-0.56867	-0.56867	-0.56867	2.07327	-0.56867	-0.56867	-0.56867	-0.56867	-0.56867	1.71849	-0.56867	-0.56867	-0.56867	-0.56867	-0.56867	-0.56867	-0.56867	-0.56867	-0.56867	-0.56867	-0.56867	-0.56867	-0.56867	-0.56867	2.29961	1.8885	2.01427	-0.56867	1.12503	1.85945	-0.56867
Late induced	Psph	-0.740816	-0.740816	-0.740816	-0.740816	-0.740816	-0.740816	-0.740816	0.157386	-0.740816	-0.740816	-0.740816	-0.740816	1.29135	-0.740816	-0.740816	-0.740816	-0.740816	-0.740816	-0.740816	0.97646	-0.740816	-0.740816	-0.740816	-0.740816	-0.740816	1.03211	-0.740816	1.34073	1.45722	-0.740816	-0.740816	1.30838	-0.740816	-0.740816	-0.740816	-0.740816	-0.740816	-0.740816	-0.740816	1.42022	1.22174	-0.740816	-0.740816	1.52372	1.59149	1.06119	1.57615	1.61816
Late induced	Nfu1	1.1495	-0.141305	-0.925441	-0.925441	1.14984	-0.925441	-0.337994	-0.925441	1.26479	1.59266	-0.925441	-0.925441	-0.925441	-0.925441	-0.925441	1.33046	-0.925441	-0.925441	0.895965	-0.925441	-0.309573	-0.925441	1.04014	-0.925441	-0.925441	1.13854	-0.925441	-0.925441	-0.925441	-0.925441	-0.925441	-0.925441	-0.925441	1.29305	-0.925441	-0.925441	1.09996	1.39522	0.335488	-0.925441	-0.925441	1.0823	-0.925441	1.4034	1.22855	0.819672	0.946788	1.34682
Late induced	Pole4	0.735654	-1.38973	0.88221	-1.38973	0.163237	-1.38973	0.221022	-1.38973	0.764496	-1.38973	-1.38973	-1.38973	0.682233	-1.38973	-1.38973	0.456898	-1.38973	0.54421	0.692027	0.730217	-0.491532	-1.38973	0.675225	0.644245	-1.38973	0.505823	0.623526	-1.38973	0.247809	1.10263	-1.38973	0.63796	0.92037	-1.38973	-1.38973	-1.38973	-0.0638427	-1.38973	0.589223	0.828615	0.811443	0.444754	0.763845	0.768879	0.522648	-0.0238946	1.08263	0.867915
Late induced	Rpn1	0.946142	-0.836399	-0.836399	-0.836399	-0.836399	-0.836399	-0.243494	0.457579	1.31354	-0.836399	-0.836399	-0.836399	-0.836399	-0.836399	-0.836399	-0.836399	-0.224868	-0.836399	-0.836399	-0.836399	1.24332	-0.836399	-0.836399	-0.836399	-0.836399	-0.836399	-0.836399	-0.836399	-0.836399	-0.836399	0.962783	-0.836399	-0.836399	1.68526	-0.836399	-0.836399	1.43545	-0.836399	1.52618	-0.836399	-0.165905	-0.836399	-0.836399	1.13069	-0.198897	1.20558	1.00904	1.67147
Late induced	Fkbp4	-0.974945	-0.974945	1.04722	1.09901	-0.974945	0.842489	-0.974945	0.795345	0.881438	-0.974945	-0.974945	-0.974945	-0.974945	-0.974945	1.06938	1.48031	-0.974945	-0.974945	-0.974945	-0.974945	-0.974945	-0.974945	-0.974945	-0.974945	-0.974945	-0.974945	-0.974945	0.51446	-0.974945	-0.974945	-0.974945	-0.974945	0.950912	-0.974945	-0.974945	1.07686	1.13068	0.731936	0.426544	-0.974945	-0.974945	-0.974945	-0.974945	1.13371	1.10993	0.294215	1.06238	1.33542
Late induced	Brcc3	-0.487635	-0.487635	-0.487635	-0.487635	-0.487635	-0.487635	-0.487635	-0.487635	-0.487635	-0.487635	-0.487635	-0.487635	-0.487635	-0.487635	-0.487635	-0.487635	-0.487635	1.55745	-0.487635	-0.487635	-0.487635	-0.487635	1.7294	-0.487635	-0.487635	2.09712	-0.487635	-0.487635	-0.487635	-0.487635	-0.487635	2.40449	-0.487635	-0.487635	-0.487635	-0.487635	-0.487635	-0.487635	-0.487635	-0.487635	-0.487635	-0.487635	-0.487635	-0.487635	-0.487635	0.857351	2.24594	1.84162
Late induced	Naa10	0.844446	-0.330396	-1.09589	1.27767	-1.09589	1.04787	0.958937	0.639043	-0.508797	-0.40974	-1.09589	1.02242	-1.09589	-1.09589	-1.09589	-1.09589	-1.09589	-1.09589	-1.09589	0.738074	-1.09589	-1.09589	-1.09589	-1.09589	-1.09589	1.04242	1.27416	-1.09589	-1.09589	0.838122	-0.328532	1.02208	0.85338	-0.192758	0.723871	-1.09589	0.988273	-1.09589	-1.09589	-1.09589	-1.09589	0.849307	-1.09589	0.480222	0.307857	0.714014	1.28391	0.855664
Late induced	Psma4	0.351459	-1.44947	-1.44947	-1.44947	0.544639	-1.44947	0.91037	-1.44947	-1.44947	0.877266	-1.44947	-1.44947	0.227197	-1.44947	-1.44947	0.650799	0.608704	0.556416	-1.44947	0.539688	0.743754	0.699795	0.495266	-1.44947	-1.44947	0.565204	0.570581	0.652268	-1.44947	1.00398	-1.44947	0.858426	0.574953	0.323831	-1.44947	0.690635	-0.069977	1.00354	0.675425	-1.44947	-1.44947	0.496326	0.759162	0.733171	0.667406	0.338333	0.891808	0.996873
Late induced	Tmed3	0.519419	6.54844e-05	-0.774027	-0.774027	-0.774027	-0.774027	1.60798	-0.774027	-0.774027	1.71554	-0.774027	-0.774027	-0.774027	-0.774027	-0.774027	-0.774027	-0.774027	-0.774027	1.20092	-0.774027	-0.774027	-0.774027	-0.774027	-0.774027	-0.774027	1.12784	-0.774027	-0.774027	-0.774027	-0.774027	-0.774027	-0.774027	-0.774027	1.27622	-0.774027	0.308302	-0.774027	-0.774027	-0.774027	-0.774027	-0.774027	-0.774027	-0.774027	1.69863	1.04665	0.495227	-0.774027	1.40259
Late induced	Ppib	0.844962	-1.58011	-1.58011	0.502629	-1.58011	1.0107	0.638466	0.891221	-0.00713878	0.857606	-1.58011	-1.58011	-1.58011	-1.58011	-1.58011	-1.58011	0.999868	-1.58011	0.446839	-0.970782	0.431976	0.497406	0.613139	-1.58011	1.37266	0.326243	0.531639	0.442864	-0.138556	-1.58011	-1.58011	0.643677	0.659547	0.415908	0.750719	0.693377	0.507928	-0.617656	0.832976	-0.85452	-1.58011	0.478077	-1.58011	0.650096	0.963215	0.587562	0.796992	0.845224
Late induced	Mif	-0.0345317	-0.205944	0.63118	0.484118	0.461825	-0.83647	-0.232555	-0.175536	0.717888	0.535096	-0.185376	-0.059258	-2.89846	-0.426795	0.194006	0.173246	-2.89846	-0.150612	-0.117243	0.00239627	0.413441	-0.0866331	-1.14852	-2.89846	-2.89846	-2.89846	-0.277378	0.241957	0.235089	-0.273692	0.392784	0.686718	0.122428	0.523229	0.1488	-0.469565	-0.0144238	0.347145	0.576954	0.385956	0.122002	0.332887	0.00438524	0.797458	0.745088	1.15941	0.76052	0.562501
Late induced	Sf3b3	-0.771871	-0.771871	-0.771871	-0.771871	-0.771871	0.117819	-0.771871	-0.771871	-0.771871	0.466737	-0.771871	-0.771871	1.37468	-0.771871	-0.771871	-0.771871	-0.771871	1.12444	-0.771871	0.518871	-0.771871	1.13488	1.1267	-0.771871	-0.771871	1.41609	-0.771871	-0.771871	-0.771871	-0.771871	1.30293	1.42637	-0.771871	0.177495	-0.771871	-0.771871	1.65353	-0.771871	1.52619	-0.771871	-0.771871	-0.771871	0.576652	1.53485	-0.771871	-0.771871	-0.771871	-0.0879056
Late induced	Exosc4	-0.433427	-1.0335	-0.309546	-1.0335	1.02407	0.803595	-1.0335	-0.454785	-1.0335	1.23332	0.635748	-1.0335	-1.0335	1.09751	-1.0335	-1.0335	-1.0335	0.535866	-0.542554	-1.0335	-0.471154	-1.0335	-1.0335	-1.0335	-1.0335	1.07605	1.23126	-1.0335	1.3513	-1.0335	-1.0335	0.984351	1.23319	-0.188774	-1.0335	-1.0335	1.05932	-1.0335	1.25075	-1.0335	1.1629	-1.0335	0.608743	0.664308	1.10044	1.33614	0.458971	-1.0335
Late induced	Gcsh	-0.57377	-0.57377	-0.57377	-0.57377	-0.57377	-0.57377	1.78722	-0.57377	-0.57377	2.39876	0.954506	-0.57377	-0.57377	-0.57377	-0.57377	-0.57377	-0.57377	-0.57377	-0.57377	-0.57377	-0.57377	-0.57377	-0.57377	-0.57377	-0.57377	-0.57377	-0.57377	1.96122	-0.57377	-0.57377	-0.57377	2.18728	-0.57377	-0.57377	-0.57377	-0.57377	-0.57377	0.272046	-0.57377	-0.57377	-0.57377	1.18344	-0.57377	-0.57377	1.89077	1.48283	1.62647	-0.57377
Late induced	Rnps1	-0.809831	-0.809831	-0.809831	-0.809831	-0.809831	-0.809831	-0.809831	-0.809831	0.813719	-0.809831	0.367925	-0.809831	-0.809831	-0.809831	-0.809831	-0.809831	0.661263	-0.809831	-0.809831	-0.809831	-0.809831	1.04433	0.899104	-0.809831	-0.809831	-0.809831	0.986483	1.60101	-0.809831	-0.809831	0.863277	1.2767	-0.809831	0.571258	-0.809831	0.826906	-0.809831	1.30339	1.23979	-0.809831	-0.809831	-0.809831	0.858519	1.14575	0.867711	0.592237	-0.809831	2.72241
Late induced	Oaz1	0.379792	0.581769	0.553194	-1.05309	0.288297	-0.369016	-0.408416	0.245939	0.317432	-0.639596	0.38796	0.684212	0.00328707	-0.910226	0.430013	0.667291	-0.694371	0.288107	-0.215151	-0.345291	0.689059	0.663305	-0.104271	-2.00088	-0.0296685	-1.71515	0.0971477	0.19465	0.188066	0.73468	-0.16792	0.0750525	0.299909	-0.0588415	-5.72055	-0.804486	-0.324537	-1.56946	-0.447063	-0.119557	-0.787473	-1.11559	-0.386265	1.07925	0.499298	-0.538313	0.705744	0.665389
Late induced	Cnot3	1.03107	0.603965	0.0803995	-0.969564	-0.969564	1.74816	-0.969564	0.37857	0.884956	1.46999	0.407358	-0.969564	-0.969564	0.923558	-0.969564	-0.969564	-0.969564	-0.969564	-0.969564	-0.969564	-0.969564	0.675208	-0.969564	-0.969564	-0.969564	-0.969564	0.172078	-0.969564	-0.969564	-0.969564	1.92056	-0.969564	0.382621	0.599366	-0.969564	-0.969564	-0.969564	0.641713	0.909767	-0.969564	0.425271	0.89538	-0.969564	1.20752	-0.969564	-0.969564	-0.166198	0.686557
Late induced	Alg5	-0.434386	-1.00991	1.52431	-1.00991	-1.00991	-1.00991	-1.00991	-1.00991	-1.00991	1.28281	-1.00991	-1.00991	-1.00991	-1.00991	1.15271	-1.00991	-0.479297	1.01922	1.17857	-1.00991	1.13825	0.87053	1.30581	1.1063	-0.27043	-1.00991	-1.00991	0.886234	0.980739	-0.239837	-1.00991	1.00425	1.07384	-1.00991	-1.00991	-1.00991	-1.00991	1.12963	-1.00991	-1.00991	-1.00991	-1.00991	-1.00991	1.02023	-1.00991	1.10276	1.27639	0.901148
Late induced	Mrpl55	0.558387	-0.92295	1.39381	-0.92295	1.12758	-0.92295	-0.92295	1.21423	1.32882	-0.92295	-0.92295	-0.92295	1.49162	-0.92295	-0.92295	-0.92295	-0.92295	-0.92295	-0.92295	-0.92295	-0.92295	-0.92295	-0.92295	-0.92295	-0.92295	1.04623	0.839851	-0.92295	-0.404172	-0.92295	-0.92295	1.62013	-0.92295	-0.92295	-0.92295	-0.92295	1.26776	1.24075	1.13881	-0.92295	-0.301283	-0.92295	1.21563	-0.92295	1.31004	0.774454	1.56357	0.652117
Late induced	Rbmxl1	0.704894	-0.687744	-0.687744	-0.687744	-0.687744	-0.687744	-0.687744	-0.687744	-0.687744	-0.687744	-0.687744	-0.687744	1.36843	-0.687744	-0.687744	-0.687744	-0.687744	-0.687744	-0.687744	-0.687744	-0.687744	-0.687744	-0.687744	-0.687744	-0.687744	-0.687744	0.918494	-0.687744	-0.687744	-0.687744	-0.687744	1.20669	1.3567	1.78161	1.43722	-0.687744	1.74844	-0.687744	-0.687744	-0.687744	-0.687744	-0.687744	-0.687744	1.97453	-0.687744	-0.687744	2.11255	1.3011
Late induced	Rps16	-0.370206	0.733163	-0.0351996	0.163464	1.38374	1.63843	0.967362	0.333445	1.02709	0.568824	-0.979467	-0.558527	-0.125528	-1.49307	-1.42828	-0.00660017	0.36319	0.753175	0.653165	-2.13868	-0.383002	-0.735752	-0.665769	-0.405645	1.10696	-0.89218	0.441513	0.454713	0.209655	-0.202632	-0.702581	0.781829	-0.450004	1.47102	-4.54174	-0.645261	-0.493634	0.400149	0.106315	-1.16394	0.391279	1.3556	-0.334277	0.93647	-0.0981806	0.471008	0.568615	0.214236
Late induced	Psmd7	0.791988	1.04105	-1.0594	-1.0594	0.724556	-1.0594	-1.0594	-1.0594	0.599106	0.327953	-1.0594	-1.0594	-1.0594	-1.0594	-1.0594	0.838786	0.916538	-1.0594	-1.0594	-1.0594	-1.0594	-1.0594	1.0119	0.627326	-1.0594	-1.0594	0.952681	1.05902	-1.0594	-1.0594	-1.0594	1.1323	0.358528	0.973658	-1.0594	1.3917	0.647446	-1.0594	0.190521	1.10698	1.27838	-1.0594	-0.40316	1.00963	0.894719	1.12351	0.957292	1.05692
Late induced	Mrpl12	-1.2788	0.727042	0.950781	-1.2788	-0.412995	0.886668	-1.2788	0.785783	-1.2788	-1.2788	0.812769	-1.2788	-1.2788	-1.2788	-1.2788	-1.2788	-1.2788	0.544646	-1.2788	-1.2788	-1.2788	-1.2788	0.462424	-1.2788	-1.2788	-1.2788	-0.174542	0.863584	-1.2788	0.580355	0.813703	0.933223	-1.2788	0.992867	-0.151836	0.428908	1.09347	0.664356	1.13873	0.991649	0.676048	0.826932	-0.0728359	0.843688	0.711409	0.851328	1.05955	0.833951
Late induced	Mrps6	-0.827359	-0.827359	-0.827359	-0.827359	-0.827359	1.04352	-0.827359	1.15195	-0.248247	-0.827359	-0.827359	-0.827359	-0.827359	-0.827359	-0.827359	-0.827359	-0.827359	-0.261441	-0.827359	-0.827359	1.31136	-0.827359	-0.827359	-0.827359	-0.827359	0.948679	1.10476	-0.827359	-0.827359	-0.827359	-0.827359	1.06714	1.25264	-0.827359	-0.827359	-0.827359	-0.827359	-0.827359	-0.827359	-0.827359	-0.827359	-0.827359	0.660526	1.71655	1.46226	1.28617	0.432889	1.46504
Late induced	Tph1	-0.710793	-0.710793	-0.710793	-0.710793	-0.710793	-0.710793	-0.710793	-0.710793	-0.710793	-0.710793	-0.710793	-0.710793	-0.710793	-0.710793	-0.710793	-0.15763	-0.237634	-0.251856	-0.116638	2.28965	0.0678629	-0.710793	-0.710793	-0.710793	-0.710793	-0.710793	-0.710793	-0.710793	-0.710793	-0.710793	-0.710793	-0.710793	-0.710793	-0.710793	-0.710793	-0.710793	0.998435	-0.0782641	2.11066	0.111254	-0.192013	2.23707	2.07773	-0.710793	-0.21754	-0.166957	1.77984	-0.710793
Late induced	Gfer	-0.681894	-0.681894	-0.681894	-0.681894	-0.681894	-0.681894	-0.681894	-0.681894	-0.681894	-0.681894	-0.681894	-0.681894	1.23996	-0.681894	-0.681894	-0.681894	-0.681894	-0.681894	-0.681894	-0.681894	-0.681894	-0.681894	-0.681894	-0.681894	-0.681894	0.978099	1.26291	-0.681894	-0.681894	-0.681894	-0.681894	0.798215	-0.681894	1.83281	-0.681894	-0.681894	1.75486	-0.681894	-0.681894	-0.681894	-0.681894	-0.681894	-0.681894	1.14219	1.52448	-0.0344915	-0.681894	-0.681894
Late induced	Pum3	0.795417	-0.831316	-0.831316	-0.831316	-0.831316	1.31371	-0.831316	-0.831316	-0.831316	-0.831316	1.19592	-0.831316	-0.831316	-0.831316	-0.831316	-0.831316	-0.831316	-0.831316	-0.831316	1.65567	-0.831316	1.40011	-0.831316	-0.831316	-0.831316	1.08914	0.987392	1.24369	-0.831316	-0.831316	1.39786	-0.0782967	0.709566	-0.831316	-0.831316	-0.831316	1.11936	-0.831316	-0.831316	-0.831316	-0.831316	-0.831316	0.651236	1.16942	1.29225	-0.831316	0.962096	1.4844
Late induced	Dctpp1	1.31893	1.466	-0.72254	-0.72254	-0.72254	-0.72254	-0.72254	-0.72254	-0.72254	1.58365	1.29469	-0.72254	1.24434	-0.72254	-0.72254	-0.72254	-0.72254	-0.72254	-0.72254	-0.72254	-0.72254	-0.72254	-0.72254	-0.72254	-0.72254	-0.72254	-0.72254	-0.72254	-0.72254	-0.72254	1.42697	-0.72254	-0.72254	-0.72254	-0.72254	-0.72254	-0.72254	1.37824	-0.72254	-0.72254	-0.72254	1.10175	-0.72254	-0.134043	1.207	1.62868	1.40489	0.8698
Late induced	Krtcap2	0.555501	-1.82964	-3.12135	1.15485	0.495465	-2.03892	-1.91824	-0.312574	1.04455	-0.0428373	0.34377	-2.21325	0.341937	-0.130845	-0.148139	-0.169057	0.102349	0.172872	-3.12135	0.342685	0.303809	0.328322	-0.463521	0.0275768	-0.668356	0.170765	0.57108	0.327196	0.00586487	0.269828	-0.478766	0.628668	0.430595	0.60058	-3.12135	-0.0659434	0.565791	0.684424	0.612893	-2.12137	0.0883832	0.407591	0.0303687	0.647774	0.787807	0.0358186	0.69239	0.546498
Late induced	Taf10	0.59584	0.292642	0.478446	0.887612	-2.48718	0.192139	0.499874	0.620279	0.669092	0.405165	0.251565	-0.0771075	-2.48718	-2.48718	0.242507	-0.937124	0.763606	-0.105826	0.112504	0.313472	0.0210526	-2.48718	0.297616	0.683247	-2.48718	-1.21891	0.275686	0.0814941	-2.48718	0.59641	-0.581123	0.652454	0.115054	0.789955	-2.48718	-1.17955	0.142954	0.803673	1.04554	0.817631	0.739349	0.574708	-0.264396	0.618235	0.619955	0.315853	0.756668	0.285364
Late induced	Rps2	-0.74957	0.808848	-0.360409	0.01243	0.913019	0.259345	-0.542131	0.411531	-0.454375	-0.640587	-0.400133	-0.724507	0.587578	-1.03916	-0.101654	-0.809426	-2.02609	-1.51497	0.283544	0.0881686	-0.741515	-1.56705	-0.0653725	-2.09831	1.18696	-1.96224	1.16818	-0.465434	0.615236	-0.537563	0.460304	-0.93115	0.27801	-0.701687	-1.25169	-1.77787	0.421352	0.815105	0.611255	0.517083	-1.5836	-0.146254	0.0328917	1.30328	0.583407	-0.234416	1.14877	0.743725
Late induced	Bst2	0.770621	-0.813882	0.144947	-0.813882	-0.813882	-0.813882	0.739923	-0.813882	1.59835	0.0361097	-0.813882	0.546471	1.40663	-0.813882	-0.813882	-0.813882	-0.813882	-0.813882	-0.813882	-0.813882	1.07709	0.0730763	-0.813882	1.00982	-0.813882	-0.813882	0.726384	0.130459	-0.813882	-0.813882	-0.813882	-0.813882	-0.813882	-0.813882	-0.813882	-0.813882	-0.813882	-0.813882	-0.813882	-0.813882	-0.813882	-0.813882	1.19293	0.449633	1.97042	0.963502	1.58154	-0.813882
Late induced	Gm8186	0.577705	1.11779	-0.321872	1.11766	0.321807	1.1574	0.436786	-0.0797565	-1.3695	0.481739	-3.76586	-3.76586	-0.195582	-0.0340443	-0.635191	-1.72926	1.0003	-0.443448	0.0261163	-1.14102	0.431565	-0.512036	0.147249	-0.526536	-0.159282	0.229118	-0.551392	0.877199	0.207013	0.525481	-0.543607	0.603965	-0.830143	0.416089	-0.235187	-0.613654	0.14115	0.0529129	1.0385	-0.296271	0.0257286	-0.171299	0.391169	0.173377	1.15887	1.25155	0.398455	0.0331977
Late induced	Minos1	0.810371	-0.983826	0.589553	-1.34879	0.35543	0.239663	0.720535	0.217078	0.250161	-2.4218	0.402605	-1.66742	0.37779	-1.6886	-1.70046	0.426496	-0.199072	-1.5734	-2.4218	0.612547	0.0969355	-2.4218	0.541486	0.0324203	0.385048	-2.4218	0.198956	0.0738759	0.739008	0.661598	0.369195	0.490713	0.459136	-0.024358	-2.4218	0.102177	0.424972	0.372775	0.606922	0.834566	0.605836	0.423707	0.135141	0.701287	0.160371	0.7939	0.486655	0.678881
Late induced	AI314180	-0.572941	-0.572941	2.49195	-0.572941	-0.572941	-0.572941	-0.572941	-0.572941	-0.572941	-0.572941	-0.572941	-0.572941	-0.572941	-0.572941	-0.572941	-0.572941	-0.572941	-0.572941	-0.572941	-0.572941	-0.572941	-0.572941	-0.572941	-0.572941	1.25962	-0.572941	-0.572941	-0.572941	-0.572941	-0.572941	-0.572941	2.06394	-0.572941	1.57967	2.4432	-0.572941	-0.572941	-0.572941	-0.572941	-0.572941	-0.572941	-0.572941	-0.572941	1.54411	-0.572941	-0.572941	-0.572941	-0.572941
Late induced	Tmco1	1.50579	2.03961	1.48499	-0.754525	-0.102216	-0.754525	-0.754525	1.19424	1.52554	-0.754525	-0.754525	-0.754525	-0.754525	-0.754525	-0.754525	-0.754525	-0.754525	-0.207096	-0.754525	-0.754525	-0.754525	-0.754525	-0.754525	-0.754525	-0.754525	-0.754525	1.15198	1.45965	-0.754525	1.45364	0.82974	-0.754525	-0.754525	1.57276	-0.754525	-0.754525	-0.754525	-0.754525	-0.754525	-0.754525	-0.754525	-0.754525	1.19102	1.36245	-0.754525	0.893611	-0.754525	1.43543
Late induced	Mrfap1	0.178998	-1.55525	-1.55525	-1.55525	-1.55525	0.675382	0.535254	-0.974243	0.825642	-1.55525	0.752627	0.62819	0.372987	-1.55525	0.781205	0.430248	0.927628	-1.55525	-1.55525	0.551355	0.937738	0.645141	-1.55525	-1.55525	-1.55525	-1.55525	0.525299	0.439895	0.779269	0.412919	0.597109	0.687709	0.649166	-1.55525	1.24354	-1.55525	0.796628	-1.55525	0.365795	-1.55525	0.779175	0.642724	0.369841	0.724974	0.289609	0.915428	0.575024	0.729271
Late induced	Snrpg	0.551679	0.93446	-0.12812	1.23226	0.457962	1.35188	0.833975	-0.249103	-2.06992	0.316892	-1.89952	-2.03631	0.533241	0.506482	-1.09628	-1.19719	0.833133	-0.540306	-0.396101	-1.67048	-0.175728	-1.3098	-0.418961	-2.06548	-0.209589	-0.703501	-1.17637	0.650767	-0.163083	0.295145	-1.25551	0.708513	-0.267096	-0.327447	-0.823232	1.02962	0.723655	-0.318098	0.866921	-0.754157	0.173743	0.273791	0.342407	0.631162	1.41747	1.57449	0.716176	-0.0187473
Late induced	Rpl38	-1.95279	-0.224087	0.214328	0.391328	0.591733	0.754899	-0.638433	0.0485394	0.143912	0.513294	-0.364198	-0.24013	0.41081	-0.366836	-0.853269	-0.196055	-1.53717	0.353952	-1.18193	0.21938	-0.0835679	0.36814	-0.789506	-2.75534	0.545203	0.133228	0.43459	-1.2518	-0.132215	-0.945766	-0.172611	0.562862	-0.23665	0.660832	-1.54198	0.182416	-0.61233	-0.201054	-0.10177	0.248076	-0.796248	-0.372194	0.115397	1.03752	1.50924	1.86144	1.25889	-0.126911
Late induced	Gapdh	0.216737	0.0409324	0.809128	-0.731069	0.357368	0.32001	-0.268287	0.21985	-0.196602	0.371623	0.378266	-1.07948	0.535343	-4.78149	0.313252	-0.220442	0.433378	-0.341706	0.075942	0.160317	-0.454991	0.0792099	-0.471796	0.223257	-4.78149	0.406835	0.409237	0.110707	-1.14219	-0.0143167	-0.0400761	0.296475	-0.267413	-0.204588	-0.961039	-0.523688	0.0624816	-0.56441	0.274764	-0.492241	-0.986988	-0.0348634	0.118342	0.798823	0.885604	0.531072	0.467011	0.579141
Late induced	Rpl18	-0.407459	1.25737	1.03695	0.707027	0.150764	-0.059069	0.185337	0.0498813	0.92465	1.61506	-0.197161	0.270054	-0.864974	-0.58587	-1.09647	-0.544651	-1.125	0.228879	-0.427477	0.570254	-1.13586	0.176155	-1.10235	-0.238152	-1.41175	-0.0446291	0.829056	0.118874	1.00805	-0.839827	-2.03099	0.0627882	0.810747	0.485598	-3.21107	0.248682	0.22059	-0.0441029	0.189718	0.714296	-2.81794	0.473971	-1.05385	1.26722	0.559253	0.648979	0.95482	0.500178
Late induced	Wdr83os	0.498358	-1.69639	1.26743	-0.709929	0.437871	0.254958	0.86118	0.767505	0.894725	1.21821	0.72285	-0.14257	0.554286	-1.69639	-0.0801942	-1.69639	0.562431	-1.69639	-1.69639	-1.69639	-1.69639	0.141104	-1.69639	-0.0313815	-1.69639	1.05929	0.359618	0.458169	0.456954	-1.69639	-0.059027	0.611025	0.120054	-0.00843257	1.13261	-1.69639	-0.512296	0.251534	-0.198448	0.0716955	0.937362	0.725954	0.188881	1.07178	0.458548	0.659538	1.05973	0.166085
Late induced	Ndufs8	0.867702	-1.29411	-1.29411	-1.29411	-1.29411	0.445495	0.505051	-1.29411	0.636244	1.20984	-1.29411	-1.29411	-1.29411	-1.29411	0.676724	0.822991	-1.29411	-0.780416	0.80987	-0.7062	0.608325	-1.29411	0.63935	-1.29411	-1.29411	0.749667	1.20866	-1.29411	-1.29411	-0.64942	0.73494	1.10782	0.857619	-1.29411	-1.29411	0.820602	-0.243763	0.670005	1.06944	-1.29411	-1.29411	0.848186	0.62782	1.19908	0.256932	0.826969	0.592099	0.554482
Late induced	Rpl35a	-1.123	2.12836	0.255008	1.11911	0.0361718	0.21473	-0.590715	1.172	-2.81054	0.244985	0.382459	-1.28257	0.0394933	-1.87012	-0.880166	-1.81897	-0.132092	-1.22285	-1.20381	0.550328	-0.150431	-0.147557	-0.399569	-0.198289	-1.67448	-0.0798432	0.606654	0.265124	1.09069	-0.978663	-2.22064	0.980762	-0.0426905	-0.81418	-0.402042	-0.267819	-0.563721	0.417053	0.0212019	-0.00100351	-1.66874	-0.260552	-0.393785	1.02569	0.944941	1.27452	1.14	-0.624196
Late induced	Rps17	0.134109	-0.149562	-0.128012	0.491935	0.546747	-1.53679	0.593078	0.179267	-0.684918	-1.06735	-1.25952	-0.638891	-0.724816	-1.20286	-0.820922	0.015219	0.416613	-0.986436	-1.34818	0.481676	0.528697	0.245161	0.2541	0.166216	0.82795	-0.0233078	-0.544745	0.756304	0.770141	-0.263875	0.115642	0.868403	0.0642832	-0.646549	-4.84358	-0.532213	-0.312175	-0.299464	0.57322	-0.920056	0.520599	-0.260433	0.72164	1.03218	0.412543	1.34787	1.0345	0.390947
Late induced	Rps12	-0.18102	1.02187	0.737465	0.31098	0.3558	0.474442	0.728617	0.894745	0.407587	0.223874	0.353075	-2.39341	0.318494	-0.699715	-3.76655	-0.413957	0.705049	0.192115	0.304065	0.27578	0.259769	-0.105296	0.0483451	0.361926	-3.76655	-3.76655	0.730838	0.602109	0.628261	0.232148	0.252796	0.394436	0.562908	0.453042	-0.243752	-1.84249	0.0822781	0.216394	0.198602	-0.59619	-0.347451	0.750733	0.586154	0.0230356	-0.375866	0.325175	0.0264897	-0.320127
Late induced	Rpl7a	-0.218383	-4.67701	1.2622	0.659095	-0.290901	-0.355903	0.344882	0.336514	0.212262	0.113326	0.511877	-0.164145	-0.57172	-4.67701	-0.555671	0.208907	-0.524037	-0.491722	-1.03641	-0.848312	-0.638651	-0.380047	-0.800951	0.721421	0.720093	0.197219	0.344048	0.0390818	-0.057239	-1.34235	-0.222042	0.567365	0.233303	0.570451	0.559399	-0.82531	0.611044	0.783962	0.20404	0.716721	0.235217	0.505944	-0.514078	0.720834	1.0184	0.21708	0.956593	0.136265
Late induced	Atp5g2	0.151588	0.655887	0.534927	-1.59831	-1.59831	0.735195	-1.59831	1.25901	0.540263	0.868371	-1.59831	-1.59831	-1.59831	-0.0511044	-1.59831	-1.59831	-1.59831	0.827512	-1.59831	0.446978	0.503728	-1.59831	0.617102	-1.59831	-1.59831	0.708063	0.0280539	0.371419	-0.890414	1.04	0.658698	0.601842	0.0428739	0.858782	-1.59831	0.346448	-1.59831	1.23087	0.592114	0.680554	1.02344	-0.142857	0.916002	0.656557	0.423463	0.952008	0.602471	0.478164
Late induced	Ldha	-0.150773	-0.291136	0.193798	-0.0853634	-0.0228771	0.0369074	0.795064	0.605535	-0.385757	0.377323	0.801536	-0.322188	-1.6902	-0.203145	-0.225299	-0.096678	0.0580497	0.782853	-0.468451	0.393166	0.59443	0.0197743	-0.591008	-0.189555	-3.26703	0.352265	0.508281	-0.509915	0.392524	-0.488052	-3.26703	1.04065	0.71303	-0.0348225	0.401302	-3.26703	0.707307	-0.872503	0.11979	-0.148906	-3.26703	-0.557897	-0.235142	0.645673	0.479971	0.690024	1.01075	0.501269
Late induced	Htatsf1	-0.129888	0.531646	-1.51358	-1.51358	-1.51358	-1.51358	-1.51358	-1.51358	0.169138	-0.00583261	0.981	-1.51358	-1.51358	-0.928467	-1.51358	-1.51358	-1.51358	-1.51358	0.107219	1.1027	-1.00383	-0.0540321	-1.51358	1.0815	0.675249	0.558822	0.88762	1.09335	-1.05473	0.13897	0.404521	0.980216	0.110148	0.853661	0.417	-1.51358	0.442646	0.760609	1.02694	0.790849	-0.963724	1.33235	-0.916954	0.909164	1.14952	0.412539	0.881298	1.14477
Late induced	Chchd2	-0.384732	-0.177729	0.500863	1.06975	0.369002	-0.174174	-1.37783	-0.33116	0.291676	0.267326	0.449353	-0.224331	-0.410721	-4.16343	0.104911	0.243199	-0.171631	0.198086	-1.32393	-0.0904005	0.138459	0.374152	0.235983	0.645905	-0.771536	0.0260989	-0.811518	0.557632	-0.799787	-0.348742	0.347465	0.210327	0.270119	0.427919	-5.57956	-0.296464	-0.134039	0.0792264	0.318298	0.348919	0.493951	0.539266	0.754997	0.544596	0.689981	0.587948	0.786661	0.508781
Late induced	Nutf2-ps1	1.31139	-0.854602	-0.854602	-0.854602	0.581664	0.465262	0.390278	-0.854602	-0.854602	-0.854602	0.7283	-0.854602	-0.854602	-0.854602	-0.854602	-0.854602	-0.854602	-0.854602	-0.854602	-0.854602	-0.854602	-0.854602	-0.854602	-0.854602	-0.854602	-0.854602	1.25512	1.25048	1.63518	-0.854602	-0.854602	-0.854602	-0.854602	1.18796	-0.854602	-0.854602	1.21416	0.378502	1.06501	-0.854602	-0.854602	-0.854602	-0.854602	1.60327	1.55579	0.804678	1.35041	0.524986
Late induced	Cops9	0.765256	0.920058	0.466113	0.963344	0.424457	0.846915	0.590886	-1.25187	0.264091	0.464003	0.28576	-1.86918	0.514212	-1.86918	-1.86918	0.328044	0.356226	-1.86918	-1.86918	0.285645	0.820237	0.342755	0.533866	0.807843	-1.86918	-0.109974	0.761083	0.81083	0.417928	0.0447376	0.334351	0.976938	-0.874663	0.211177	0.71083	-1.86918	-1.86918	0.571974	-1.86918	-1.08908	0.717497	0.783659	-1.86918	0.706245	0.727928	0.865149	0.664842	0.440129
Late induced	Hspe1	-0.206219	-1.86372	-1.86372	0.50307	0.0607099	0.790586	-0.132002	0.0045125	0.480108	0.315304	0.319998	-1.19625	0.523153	0.391516	-1.86372	0.219698	-1.86372	-1.86372	0.253591	0.159729	-1.86372	0.358765	-1.86372	-1.86372	-1.86372	-1.86372	0.54538	0.839881	0.201808	-1.18687	0.212411	0.884439	0.175539	0.0963596	-1.86372	-0.0246119	0.562336	0.0918918	0.926881	0.379938	0.588472	0.531265	-1.20223	0.954287	0.692946	0.832474	0.96462	0.816446
Late induced	Itpa	1.50127	-0.633212	-0.633212	-0.633212	-0.633212	-0.633212	-0.633212	-0.633212	1.95915	-0.633212	-0.633212	-0.633212	-0.633212	-0.633212	-0.633212	-0.633212	1.34165	-0.633212	-0.633212	-0.633212	-0.633212	0.425447	1.24163	-0.633212	-0.633212	-0.633212	0.864335	-0.633212	-0.633212	-0.633212	-0.633212	1.46352	-0.633212	-0.633212	-0.633212	-0.633212	-0.633212	-0.633212	1.48502	-0.633212	-0.633212	-0.633212	0.14574	-0.633212	0.0493529	1.87506	-0.633212	-0.633212
Late induced	Tomm5	0.600172	0.749171	0.571138	-1.46815	0.913059	0.865643	-1.46815	0.502545	-1.46815	-1.46815	0.418635	-1.46815	0.451172	-1.46815	0.51529	-1.46815	-1.46815	0.43576	-1.46815	0.384744	-0.180791	-1.46815	-1.46815	0.608275	-1.46815	-1.46815	0.519851	1.01048	-1.46815	-1.46815	1.0418	0.838674	0.277545	0.778422	0.891387	-1.46815	0.894726	0.27939	0.941896	-0.372916	-1.46815	0.0590987	0.725602	0.882648	0.924075	1.21356	0.959333	0.631585
Late induced	Snhg3	1.77734	-0.642954	0.226238	-0.642954	1.90679	-0.642954	-0.642954	-0.642954	-0.642954	-0.642954	-0.642954	-0.642954	-0.642954	-0.642954	-0.642954	-0.642954	-0.642954	-0.642954	-0.642954	-0.642954	-0.642954	-0.642954	-0.642954	1.52623	-0.642954	1.54393	-0.642954	-0.642954	-0.642954	-0.642954	1.69828	-0.642954	-0.642954	-0.642954	-0.642954	-0.642954	1.3705	-0.642954	1.96096	-0.642954	-0.642954	-0.642954	-0.642954	1.66262	0.307989	-0.642954	-0.642954	-0.642954
Late induced	Timm10b	0.807934	-1.40165	-1.40165	-1.40165	0.737474	-0.431808	-1.40165	1.05091	1.10699	0.701875	0.835379	-1.40165	-1.40165	-1.40165	-1.40165	-1.40165	0.979613	-0.74423	0.974796	-0.649247	-1.40165	-0.305744	-1.40165	0.501104	0.00159924	-1.40165	0.426502	0.871376	0.259554	0.831831	0.966076	0.0741017	0.213487	-0.0763293	-1.40165	-1.40165	0.734717	-1.40165	1.2461	0.558933	-1.40165	0.809702	-0.321114	0.714308	0.604206	0.183665	0.900157	0.72746
Late induced	Mettl23	0.577272	-1.13852	-0.368264	-1.13852	1.2497	1.32732	0.751388	0.941936	1.00697	-1.13852	-1.13852	-1.13852	-1.13852	-1.13852	-1.13852	-1.13852	1.1519	-1.13852	-0.616177	-1.13852	-1.13852	-1.13852	-1.13852	0.326518	-1.13852	1.16323	-1.13852	1.08321	1.02521	0.995092	-1.13852	-0.0762945	0.832586	1.33659	-1.13852	-1.13852	1.034	-1.13852	1.46461	0.800334	-0.493136	0.811995	-0.438239	1.19802	0.479891	-0.461964	0.55478	0.803575
Late induced	Rps2-ps10	-0.939905	0.684064	-0.306308	-0.340294	-0.0961988	0.772571	0.396226	0.783453	-0.508092	-0.754071	-1.5477	0.326072	1.24174	0.289736	-0.446037	-1.47938	-0.894636	-1.81796	1.02435	1.11112	-0.28109	-2.00141	-0.0888027	-4.01815	-0.108447	-0.973811	0.896893	-0.598168	0.278499	-1.54158	-0.877635	-0.846646	-0.143197	-0.223887	0.0454381	-0.211624	-0.0470302	0.503249	0.896828	0.11325	-1.23287	-0.92701	0.554531	0.930074	-0.439383	-0.171893	1.20066	-0.234265
Late induced	Rpl41	-1.04516	0.181454	1.50296	1.54844	1.31283	0.210856	0.138173	0.745582	-0.486479	-0.407626	0.0413412	0.431661	0.667152	-0.702238	-0.194004	-0.92799	-0.927478	-0.0951439	-0.453377	-1.26238	-0.112169	-0.371637	0.7857	-0.839296	0.611775	-0.85873	0.107133	0.474795	-0.214196	-0.744035	-1.06791	-0.471177	0.586242	-0.986737	-4.08724	-0.732378	-0.772787	-1.09386	-0.214016	-0.97623	-0.392425	-0.92254	0.097319	0.780282	0.297711	1.15365	1.05954	0.121694
Late induced	Rpl35a-ps5	-0.917534	0.863063	1.80253	-0.917534	-0.917534	-0.917534	0.939321	0.521672	-0.917534	-0.917534	-0.917534	-0.917534	0.747451	0.687722	-0.917534	-0.917534	-0.917534	-0.917534	-0.917534	-0.917534	1.0121	-0.917534	-0.917534	0.737718	-0.917534	1.15687	1.04007	0.342983	0.341323	-0.917534	-0.917534	0.303967	-0.917534	1.77275	-0.917534	-0.917534	-0.917534	-0.917534	-0.917534	-0.917534	-0.917534	-0.917534	-0.917534	1.11622	0.516764	1.80635	0.988553	-0.917534
Late induced	Gm3699	-1.00693	-1.00693	0.696043	-1.00693	1.34356	1.40563	-1.00693	0.861401	0.284793	-1.00693	-1.00693	-1.00693	0.567954	-1.00693	-1.00693	1.03846	1.10964	-1.00693	-1.00693	-1.00693	-1.00693	-1.00693	1.63563	-1.00693	-1.00693	0.95522	-1.00693	0.67031	1.20579	-1.00693	0.19507	-1.00693	1.18623	0.980141	-1.00693	-1.00693	-1.00693	0.732828	1.13614	1.2541	-1.00693	0.583888	-1.00693	0.404131	1.87003	1.75467	0.79601	0.424642
Late induced	Gm3839	0.208359	-2.52513	0.157494	-0.242344	0.616142	-0.36714	-0.17118	0.394738	0.38315	-0.0404842	0.675833	-1.12772	0.862331	-2.52513	-1.18892	0.224633	0.891652	-1.39603	-0.425058	0.413248	-0.238871	-1.11603	0.279311	0.270913	-2.52513	0.671239	0.444411	0.618835	-0.749667	0.846106	0.341077	0.394929	-0.563389	0.0525954	0.354674	-2.52513	0.302748	-0.484014	0.638899	-2.52513	-2.52513	-0.123127	0.523737	0.825975	1.01824	0.918179	-0.0107251	0.537967
Late induced	Rps10-ps2	-0.833982	-0.833982	1.02862	-0.833982	-0.833982	-0.833982	-0.833982	-0.833982	-0.833982	0.817196	-0.833982	-0.833982	0.888526	-0.833982	-0.833982	-0.833982	1.13599	0.546636	0.429132	-0.833982	-0.833982	1.46747	-0.833982	-0.833982	1.14972	-0.833982	1.19126	-0.833982	-0.833982	-0.833982	-0.833982	1.29024	-0.833982	-0.833982	2.05089	-0.833982	-0.833982	-0.833982	1.16378	-0.833982	-0.833982	-0.833982	0.85941	0.709347	1.55166	1.37236	0.591164	-0.833982
Late induced	Rps23-ps1	0.189728	-1.7073	0.503351	-0.0469689	1.02479	0.128517	1.30847	0.134596	0.92365	-1.7073	-0.0367554	-1.7073	-0.154699	-1.7073	-1.7073	-0.207364	0.786851	-1.7073	0.430185	-0.283073	0.404076	-1.7073	0.486673	-0.163775	-1.7073	0.775493	0.660126	0.653877	0.474111	-0.611385	0.665859	-1.7073	-1.7073	0.251656	-1.7073	-1.7073	0.285671	1.57129	-0.402027	-1.7073	0.753731	0.383767	1.07529	1.403	0.672148	0.281412	0.60895	-0.295983
Late induced	Dcaf13	-0.928472	-0.928472	-0.928472	-0.928472	-0.928472	-0.928472	1.54515	-0.928472	1.09887	-0.928472	-0.928472	0.142117	-0.928472	-0.928472	-0.928472	1.57236	-0.928472	-0.149957	1.28839	-0.928472	-0.928472	0.695405	-0.928472	-0.928472	-0.928472	-0.928472	1.28549	-0.928472	1.28883	0.90915	-0.928472	1.13637	-0.928472	-0.928472	-0.928472	-0.928472	1.06503	-0.928472	0.968572	0.70648	-0.928472	-0.223576	-0.928472	1.1372	-0.327322	1.04219	1.17412	1.16997
Silent induced	Lgals9	0.758955	0.188573	-1.40629	-1.40629	0.34027	-1.40629	0.554475	0.411274	0.678959	-1.40629	-1.40629	0.658834	0.46807	-1.40629	-1.40629	0.853837	0.983427	-1.40629	0.572471	-0.760313	-1.40629	-1.40629	-1.40629	0.893861	-1.40629	0.398594	0.910735	1.16166	0.566377	1.10789	0.52755	1.15165	0.68918	0.627078	-0.226886	0.981086	-1.40629	1.05779	0.824267	-1.40629	-1.40629	0.643844	0.621185	0.576698	0.193672	0.0900121	0.186727	-1.40629
Silent induced	Tcirg1	0.801373	-0.495175	-0.495175	-0.495175	-0.495175	-0.495175	0.354998	-0.495175	-0.495175	-0.495175	-0.495175	-0.495175	-0.495175	0.880724	2.76797	-0.495175	-0.495175	-0.495175	-0.495175	2.44305	0.39613	-0.495175	0.788886	-0.495175	-0.495175	-0.495175	-0.495175	2.96411	-0.495175	0.253843	0.314724	-0.495175	-0.495175	-0.495175	1.67411	-0.495175	-0.495175	-0.495175	-0.495175	-0.495175	-0.495175	-0.495175	-0.495175	-0.495175	-0.495175	-0.495175	-0.495175	-0.495175
Silent induced	Adprh	1.24731	-0.534862	-0.534862	-0.534862	-0.534862	-0.534862	2.69211	1.644	2.58219	0.29428	-0.534862	-0.534862	-0.534862	-0.534862	-0.534862	-0.534862	-0.534862	-0.534862	-0.534862	-0.534862	-0.534862	-0.534862	-0.534862	-0.534862	-0.534862	-0.534862	2.14248	-0.534862	-0.534862	-0.534862	-0.534862	-0.534862	-0.534862	-0.534862	-0.534862	-0.534862	-0.534862	0.718405	-0.534862	-0.534862	-0.534862	-0.534862	-0.534862	-0.534862	1.77226	-0.534862	-0.534862	-0.534862
Silent induced	Taf6l	1.02258	1.15424	-1.05087	-1.05087	1.19433	1.12342	-1.05087	-1.05087	-1.05087	1.31072	1.04813	-1.05087	-1.05087	-0.350927	-1.05087	0.0417013	-1.05087	-1.05087	-1.05087	-1.05087	-1.05087	-1.05087	0.984197	1.38133	-0.214796	-1.05087	-0.197291	-1.05087	-1.05087	0.842804	0.667528	-1.05087	0.958045	-1.05087	-1.05087	-1.05087	1.02305	0.581029	1.24868	-1.05087	1.20841	1.24225	1.12623	-1.05087	-1.05087	0.594975	1.05042	0.940367
Silent induced	Insig2	-0.243296	-0.243296	-0.243296	-0.243296	-0.243296	-0.243296	-0.243296	-0.243296	-0.243296	-0.243296	-0.243296	-0.243296	-0.243296	-0.243296	-0.243296	-0.243296	-0.243296	-0.243296	-0.243296	-0.243296	-0.243296	-0.243296	-0.243296	-0.243296	-0.243296	4.59218	-0.243296	-0.243296	-0.243296	-0.243296	-0.243296	-0.243296	-0.243296	-0.243296	-0.243296	-0.243296	-0.243296	-0.243296	-0.243296	-0.243296	-0.243296	-0.243296	-0.243296	-0.243296	-0.243296	-0.243296	-0.243296	-0.243296
Silent induced	Tomm40l	-0.368615	-0.368615	-0.368615	-0.368615	-0.368615	-0.368615	-0.368615	-0.368615	-0.368615	-0.368615	-0.368615	-0.368615	-0.368615	-0.368615	-0.368615	-0.368615	-0.368615	-0.368615	-0.368615	-0.368615	-0.368615	-0.368615	-0.368615	-0.368615	-0.368615	-0.368615	-0.368615	-0.368615	-0.368615	-0.368615	-0.368615	2.07771	-0.368615	-0.368615	-0.368615	-0.368615	-0.368615	-0.368615	-0.368615	-0.368615	-0.368615	-0.368615	-0.368615	-0.368615	-0.368615	-0.368615	2.70843	-0.368615
Silent induced	Smpd4	-0.238326	-0.238326	-0.238326	-0.238326	-0.238326	-0.238326	-0.238326	-0.238326	-0.238326	-0.238326	-0.238326	-0.238326	-0.238326	-0.238326	-0.238326	-0.238326	-0.238326	-0.238326	-0.238326	-0.238326	-0.238326	-0.238326	-0.238326	-0.238326	-0.238326	-0.238326	-0.238326	-0.238326	-0.238326	-0.238326	-0.238326	-0.238326	-0.238326	-0.238326	4.4989	-0.238326	-0.238326	-0.238326	-0.238326	-0.238326	-0.238326	-0.238326	-0.238326	-0.238326	-0.238326	-0.238326	-0.238326	-0.238326
Silent induced	Echdc1	-0.460022	-0.460022	-0.460022	-0.460022	-0.460022	-0.460022	0.415073	-0.460022	2.03482	-0.460022	-0.460022	-0.460022	-0.460022	-0.460022	0.576021	-0.460022	-0.460022	-0.460022	-0.460022	-0.460022	-0.460022	-0.460022	-0.460022	-0.460022	-0.460022	-0.460022	-0.460022	-0.460022	-0.460022	-0.460022	-0.460022	1.16876	-0.460022	2.24963	-0.460022	-0.460022	-0.460022	-0.460022	2.90111	-0.460022	-0.460022	-0.460022	-0.460022	2.10427	-0.460022	-0.460022	-0.460022	0.889912
Silent induced	Ap3d1	-0.498122	-0.498122	0.573966	-0.498122	1.93159	-0.498122	2.90654	-0.498122	-0.498122	-0.498122	-0.498122	-0.498122	-0.498122	1.25696	-0.498122	-0.498122	-0.498122	-0.498122	-0.498122	-0.498122	2.2506	-0.498122	-0.498122	-0.498122	-0.498122	2.04298	0.667576	-0.498122	-0.498122	-0.498122	-0.498122	-0.498122	-0.498122	-0.498122	-0.498122	-0.498122	-0.498122	-0.498122	-0.498122	-0.498122	-0.498122	-0.498122	-0.498122	-0.498122	-0.498122	-0.498122	-0.498122	-0.498122
Silent induced	Cfap36	0.892683	-0.304289	-0.304289	-0.304289	-0.304289	-0.304289	-0.304289	-0.304289	-0.304289	-0.304289	-0.304289	-0.304289	-0.304289	-0.304289	-0.304289	-0.304289	-0.304289	-0.304289	-0.304289	-0.304289	-0.304289	-0.304289	-0.304289	-0.304289	-0.304289	-0.304289	-0.304289	-0.304289	-0.304289	3.7042	-0.304289	3.4978	-0.304289	-0.304289	-0.304289	-0.304289	-0.304289	-0.304289	-0.304289	-0.304289	-0.304289	-0.304289	-0.304289	-0.304289	-0.304289	-0.304289	-0.304289	-0.304289
Silent induced	Pxdc1	-1.05051	-1.05051	-1.05051	-1.05051	-1.05051	-1.05051	-1.05051	-1.05051	-1.05051	-1.05051	1.01512	1.08706	-1.05051	-1.05051	-1.05051	-1.05051	0.342562	-0.499218	-1.05051	1.26252	-0.472785	-1.05051	0.983915	1.45113	1.2665	1.25942	-0.103116	-1.05051	1.07774	-1.05051	0.729873	0.565781	1.10007	-1.05051	1.51247	-1.05051	0.969779	-1.05051	-1.05051	0.986094	0.875499	-0.355739	0.697747	0.992702	-0.236803	-1.05051	0.998591	1.08681
Silent induced	Bmpr1a	-0.415575	-0.415575	-0.415575	-0.415575	0.748648	-0.415575	-0.415575	-0.415575	-0.415575	-0.415575	-0.415575	-0.415575	-0.415575	-0.415575	-0.415575	-0.415575	-0.415575	-0.415575	0.478305	2.76104	-0.415575	-0.415575	1.84713	-0.415575	3.36869	-0.415575	-0.415575	-0.415575	-0.415575	-0.415575	-0.415575	-0.415575	-0.415575	-0.415575	-0.415575	-0.415575	-0.415575	2.85594	-0.415575	-0.415575	-0.415575	-0.415575	-0.415575	-0.415575	-0.415575	-0.415575	-0.415575	-0.415575
Silent induced	Mtss1	-0.342914	-0.342914	-0.342914	-0.342914	-0.342914	-0.342914	-0.342914	-0.342914	-0.342914	-0.342914	-0.342914	-0.342914	-0.342914	-0.342914	-0.342914	-0.342914	-0.342914	-0.342914	-0.342914	-0.342914	-0.342914	-0.342914	-0.342914	-0.342914	-0.342914	-0.342914	-0.342914	2.6675	-0.342914	-0.342914	-0.342914	-0.342914	-0.342914	-0.342914	-0.342914	-0.342914	-0.342914	-0.342914	-0.342914	-0.342914	-0.342914	-0.342914	-0.342914	-0.342914	2.23692	-0.342914	-0.342914	-0.342914
Silent induced	Litaf	-0.684082	-0.684082	-0.684082	-0.684082	-0.684082	-0.684082	1.52705	-0.684082	1.13416	-0.684082	1.32918	-0.684082	-0.684082	-0.684082	-0.684082	0.898712	-0.684082	-0.684082	-0.684082	-0.684082	1.44118	-0.684082	1.67663	1.69217	-0.684082	-0.684082	1.01141	-0.684082	-0.684082	-0.684082	-0.684082	-0.684082	-0.684082	-0.684082	-0.684082	1.72148	-0.684082	-0.684082	1.80294	-0.684082	-0.684082	-0.684082	-0.684082	-0.684082	-0.684082	-0.684082	-0.684082	-0.684082
Silent induced	Nudt16l1	1.25762	-0.681314	-0.681314	0.0933892	-0.681314	-0.681314	-0.681314	-0.681314	-0.681314	-0.681314	-0.681314	-0.681314	-0.681314	-0.681314	-0.681314	-0.681314	-0.681314	-0.681314	-0.681314	-0.681314	-0.681314	-0.681314	1.37818	1.54959	-0.681314	-0.01626	1.42588	-0.681314	-0.681314	1.39626	-0.681314	1.03652	1.62898	1.67722	-0.681314	-0.681314	-0.681314	-0.681314	-0.681314	-0.681314	-0.681314	1.57095	1.82049	-0.681314	-0.681314	-0.681314	1.60097	0.46951
Silent induced	Eef2kmt	-0.456305	-0.456305	-0.456305	-0.456305	-0.456305	-0.456305	-0.456305	-0.456305	-0.456305	-0.456305	-0.456305	-0.456305	-0.456305	-0.456305	-0.456305	-0.456305	-0.456305	-0.456305	-0.456305	-0.456305	-0.456305	-0.456305	-0.456305	-0.456305	-0.456305	-0.456305	-0.456305	-0.456305	1.82809	-0.456305	-0.456305	-0.456305	-0.456305	2.13667	1.66168	-0.456305	2.02162	-0.456305	-0.456305	-0.456305	-0.456305	-0.456305	-0.456305	1.47108	-0.456305	2.19991	0.317789	1.95224
Silent induced	Bfar	-0.591773	-0.591773	-0.591773	-0.591773	-0.591773	-0.591773	-0.591773	-0.591773	-0.591773	-0.591773	2.29996	-0.591773	0.301844	-0.591773	-0.591773	-0.591773	-0.591773	-0.591773	-0.591773	-0.591773	-0.591773	2.22037	1.13076	-0.591773	0.43735	0.228594	-0.591773	-0.591773	2.2143	-0.591773	-0.591773	1.15329	1.16789	-0.591773	-0.591773	-0.591773	1.2021	2.26637	-0.591773	-0.591773	-0.591773	1.31964	2.2187	-0.591773	-0.591773	-0.591773	-0.591773	-0.591773
Silent induced	Pmm2	0.299994	1.7502	-0.537645	-0.537645	2.34363	-0.537645	0.211107	-0.537645	0.22888	2.3825	-0.537645	-0.537645	-0.537645	-0.537645	-0.537645	-0.537645	-0.537645	-0.537645	-0.537645	-0.537645	-0.537645	2.26123	-0.537645	-0.537645	-0.537645	-0.537645	-0.537645	1.87379	-0.537645	-0.537645	-0.537645	-0.537645	-0.537645	-0.537645	-0.537645	-0.537645	-0.537645	-0.537645	-0.537645	-0.537645	-0.537645	-0.537645	2.27597	-0.537645	-0.537645	-0.537645	-0.537645	-0.537645
Silent induced	Ogfod2	-0.329715	-0.329715	-0.329715	-0.329715	-0.329715	-0.329715	-0.329715	-0.329715	-0.329715	-0.329715	-0.329715	-0.329715	-0.329715	-0.329715	-0.329715	-0.329715	-0.329715	-0.329715	-0.329715	-0.329715	-0.329715	-0.329715	-0.329715	-0.329715	-0.329715	-0.329715	-0.329715	-0.329715	3.39504	-0.329715	-0.329715	-0.329715	-0.329715	-0.329715	3.77788	-0.329715	2.4988	-0.329715	-0.329715	-0.329715	3.32554	-0.329715	-0.329715	-0.329715	-0.329715	-0.329715	-0.329715	-0.329715
Silent induced	Cript	0.659534	-1.22142	-1.22142	-0.517134	0.600027	0.44881	-1.22142	-1.22142	-1.22142	-1.22142	0.71615	1.15128	0.774641	-1.22142	1.36868	0.902518	-1.22142	-1.22142	1.03567	-0.617284	0.814382	0.678299	0.949431	0.673498	-1.22142	1.06419	-1.22142	0.997045	0.808425	-1.22142	-1.22142	-1.22142	0.92732	-1.22142	-1.22142	-1.22142	0.597808	0.967398	-1.22142	0.759271	-1.22142	0.741809	-1.22142	0.918802	-1.22142	0.42627	-0.676524	0.625157
Silent induced	Mapre2	-0.279243	-0.279243	-0.279243	-0.279243	-0.279243	-0.279243	-0.279243	-0.279243	-0.279243	-0.279243	-0.279243	-0.279243	-0.279243	-0.279243	-0.279243	-0.279243	-0.279243	-0.279243	-0.279243	-0.279243	-0.279243	3.65956	-0.279243	-0.279243	-0.279243	-0.279243	-0.279243	-0.279243	4.88805	-0.279243	-0.279243	-0.279243	-0.279243	-0.279243	-0.279243	-0.279243	-0.279243	-0.279243	-0.279243	-0.279243	-0.279243	-0.279243	-0.279243	-0.279243	-0.279243	-0.279243	-0.279243	-0.279243
Silent induced	Rpp21	1.09055	1.15897	-0.388787	1.88421	1.25574	-0.321675	1.04918	-0.532821	-1.10673	-0.24988	0.653196	-1.10673	-1.10673	-1.10673	-1.10673	-0.00806432	-1.10673	-1.10673	0.867008	0.699038	0.804801	-1.10673	-1.10673	-1.10673	-1.10673	1.09702	-1.10673	0.989836	0.0188284	0.769927	-1.10673	-1.10673	-1.10673	-1.10673	0.00524812	-1.10673	0.6517	1.15304	-1.10673	-1.10673	0.990835	0.845416	-1.10673	-1.10673	-1.10673	0.725295	0.723353	0.791368
Silent induced	Fth1	-0.483469	-1.37518	-0.625913	-0.0359835	0.0512012	-1.11887	-0.496569	-1.47283	0.545523	0.0569222	-0.256982	0.563204	-1.63693	-0.495128	1.53692	-0.627018	0.399226	-0.177894	1.90727	-1.45549	-0.115541	0.457513	0.0393213	-0.240713	0.0268985	-0.774426	0.410167	1.13109	-0.809501	0.917686	1.31665	-0.139855	-0.536048	0.812642	0.651587	0.535162	0.414638	-0.296163	0.148875	-1.38733	3.17634	-1.16607	-0.904473	-0.779614	-0.0289296	-0.686617	-1.05486	1.62884
Silent induced	Prpf19	-0.606442	-0.606442	-0.606442	-0.606442	-0.606442	-0.606442	-0.606442	-0.606442	-0.606442	-0.606442	1.17149	0.322654	-0.606442	-0.606442	1.84976	-0.606442	-0.606442	-0.606442	1.88342	-0.606442	1.72408	-0.606442	-0.606442	-0.606442	-0.606442	-0.606442	-0.606442	-0.606442	1.57994	-0.606442	-0.606442	-0.606442	-0.606442	-0.606442	-0.606442	-0.606442	0.595821	-0.606442	-0.606442	-0.606442	-0.606442	-0.606442	1.30776	-0.606442	-0.606442	2.02402	1.33565	1.76194
Silent induced	Zfpl1	-0.443117	-0.443117	-0.443117	-0.443117	-0.443117	-0.443117	2.59101	-0.443117	-0.443117	-0.443117	-0.443117	-0.443117	-0.443117	-0.443117	-0.443117	-0.443117	-0.443117	-0.443117	-0.443117	-0.443117	-0.443117	-0.443117	2.23791	-0.443117	-0.443117	-0.443117	-0.443117	-0.443117	-0.443117	-0.443117	-0.443117	-0.443117	-0.443117	-0.443117	-0.443117	-0.443117	-0.443117	-0.443117	-0.443117	2.89771	1.88489	-0.443117	-0.443117	-0.443117	-0.443117	-0.443117	2.20822	-0.443117
Silent induced	Esrra	-0.318288	-0.318288	-0.318288	-0.318288	-0.318288	-0.318288	-0.318288	-0.318288	-0.318288	-0.318288	-0.318288	-0.318288	-0.318288	-0.318288	-0.318288	-0.318288	-0.318288	-0.318288	-0.318288	-0.318288	-0.318288	-0.318288	-0.318288	3.65795	-0.318288	-0.318288	2.32774	-0.318288	-0.318288	-0.318288	-0.318288	-0.318288	-0.318288	-0.318288	-0.318288	-0.318288	1.75142	-0.318288	-0.318288	-0.318288	-0.318288	-0.318288	-0.318288	-0.318288	-0.318288	-0.318288	-0.318288	-0.318288
Silent induced	Ogfod3	-0.349868	-0.349868	-0.349868	-0.349868	-0.349868	-0.349868	-0.349868	-0.349868	-0.349868	-0.349868	-0.349868	-0.349868	-0.349868	-0.349868	-0.349868	-0.349868	-0.349868	-0.349868	-0.349868	-0.349868	-0.349868	-0.349868	-0.349868	-0.349868	-0.349868	-0.349868	-0.349868	-0.349868	-0.349868	-0.349868	-0.349868	-0.349868	-0.349868	-0.349868	-0.349868	-0.349868	-0.349868	-0.349868	-0.349868	-0.349868	-0.349868	-0.349868	-0.349868	1.9699	-0.349868	2.322	-0.349868	-0.349868
Silent induced	Sec11a	0.867036	1.08365	-0.628008	1.04025	0.607119	0.732075	0.646437	0.684722	1.1399	1.13533	0.613211	-1.31628	-1.31628	-1.31628	-1.31628	-1.31628	-1.31628	-1.31628	0.937888	-1.31628	0.651251	-1.31628	-1.31628	-0.683497	1.00384	0.906451	-1.31628	-1.31628	-1.31628	-1.31628	-1.31628	-1.31628	0.275736	0.832529	0.729772	0.744175	-1.31628	0.758505	-1.31628	-0.620999	0.547737	-1.31628	0.713603	-1.31628	0.981572	0.609842	0.778445	0.666858
[truncated: 669 more rows]
[truncated: 18 more columns]

## Sheet: fig3b
EIGs		ERGs		LIGs		LRGs		SIGs		TIGs
state	Zscore	state	Zscore	state	Zscore	state	Zscore	state	Zscore	state	Zscore
Pre	-0.786437	Pre	1.3636	Pre	-0.267532	Pre	0.685354	Pre	-0.269266	Pre	-0.458055
Pre	-0.743219	Pre	0.407694	Pre	-0.0628719	Pre	0.385182	Pre	-0.280503	Pre	-0.607769
Pre	-0.646252	Pre	0.691928	Pre	-0.648652	Pre	0.703116	Pre	0.578557	Pre	0.24938
Pre	-0.773579	Pre	1.02207	Pre	-0.224962	Pre	0.438384	Pre	0.0550938	Pre	0.0268879
[truncated: 3,758 more rows]

## Sheet: fig3c
Gene name	TIGs	pre-stim._vs_activated	pre-stim._vs_silent	silent_vs_activated
[truncated: 1,067 more rows]

[truncated: 5 more sheets: fig4b, fig4c, fig4d, fig4e, fig4f]
